# Supplementary material for: A comprehensive map coupling histone modifications with gene regulation in adult dopaminergic and serotonergic neurons
Source: Nat Commun. 2018 Mar 26;9:1226. doi: 10.1038/s41467-018-03538-9 (PMC5964330; doi:10.1038/s41467-018-03538-9)
Supplement: Supplementary file 4 — Supplementary Data 1 [file 41467_2018_3538_MOESM4_ESM.xlsx]

## Sheet: NPC_vs_mDA_up_total
Supplementary data 1 mDA vs NPC up
Gene	baseMean	log2FoldChange	lfcSE	stat	pvalue	padj	NPC.state	mDA.state	SER.state
Slc6a3	40520	12.2509	0.414427	28.3545	7.36082e-177	7.21729e-173	k4|k27	k4	k4|k9|k27
Drd2	338.353	9.33076	0.816467	10.8158	2.89685e-27	3.6183e-25	k4|k27	k4	k4|k27
Lrrc3b	376.24	9.0725	0.667973	12.8336	1.06287e-37	2.5112e-35	k4|k27	k4	k4
Cpne7	13123.4	8.07018	0.321268	23.5635	9.1393e-123	5.97405e-119	k4|k27	k4	k4
Chrna6	1723.6	7.99841	0.34811	21.5404	6.51852e-103	2.13047e-99	k9	k4	k4|k27
Th	8265.6	7.97275	0.52347	14.2754	3.11408e-46	1.38789e-43	None	k4	k4
Thy1	992.165	7.94597	0.504411	14.7617	2.58657e-49	1.33481e-46	k4|k27	k4	k4
Cpne4	404.211	7.88646	0.57016	12.9551	2.19969e-38	5.46025e-36	k27	k4	k4
Ret	5378.79	7.47263	0.441203	15.8037	2.93552e-56	1.98502e-53	k4|k27	k4	k4
Cds1	319.803	7.37759	0.636196	10.8105	3.07024e-27	3.81059e-25	k4|k27	k4	k4
Pcp4	1332.76	7.25983	0.606432	11.1469	7.41573e-29	1.03873e-26	None	k4	k4
Vsnl1	2101.85	7.15456	0.290347	22.9193	2.98084e-116	1.46136e-112	k4	k4	k4|k9
En1	556.108	7.0274	0.503676	12.9595	2.07556e-38	5.21818e-36	k4|k9|k27	k4	k4|k27
Oprk1	785.877	6.92974	0.493872	13.019	9.5358e-39	2.46049e-36	k4	k4	k4|k27
2900005J15Rik	195.088	6.92717	0.585243	10.9821	4.66187e-28	6.09462e-26	k4|k27	k4|k27	k4
Lhfpl3	186.235	6.92358	0.5925	10.8415	2.18872e-27	2.78707e-25	k4	k4	k4
Mal2	661.419	6.87379	0.469713	13.5695	6.06948e-42	2.05211e-39	k4|k27	k4	k4
Aldh1a1	2613.96	6.81951	0.471511	13.4027	5.83041e-41	1.8578e-38	None	k4	None
Chrnb3	1757.22	6.80087	0.558438	11.283	1.59168e-29	2.34683e-27	k4	k4	k4
Mc3r	76.5177	6.74664	0.813414	7.67954	1.59666e-14	6.63359e-13	None	k4|k27	k4|k27
Ctxn2	252.883	6.73224	0.484144	12.8727	6.41224e-38	1.53346e-35	k4	k4	k4
Cplx1	3823.72	6.69635	0.520306	11.909	1.06191e-32	1.89309e-30	k4	k4	k4|k27
Tmem151a	973.845	6.69351	0.468418	13.2222	6.53308e-40	1.94112e-37	k4|k27	k4	k4
Lin7b	476.933	6.68595	0.483976	12.7815	2.07974e-37	4.79808e-35	k4|k27	k4	k4
Mchr1	88.0566	6.58043	0.859388	7.0753	1.49129e-12	4.98199e-11	k4	k4	k4|k9
Mir7080	150.774	6.56468	0.54557	11.1162	1.0461e-28	1.44464e-26	None	k4	k4
Matk	3471.33	6.48667	0.266268	22.4836	6.00092e-112	2.35356e-108	k4|k27	k4|k9	k4
Hcrtr1	1011.1	6.44509	0.411579	14.4446	2.71176e-47	1.26613e-44	k27	k4	k4
Gm6588	112.214	6.4175	0.753398	7.85441	4.01647e-15	1.79824e-13	None	None	None
Nrip3	1155.59	6.35502	0.378794	15.457	6.76595e-54	4.14626e-51	k4|k27	k4	k4
Lrtm2	480.736	6.33994	0.480634	12.1505	5.70263e-34	1.07527e-31	k4|k27	k4	k4
B230216G23Rik	207.226	6.29034	0.544913	10.6262	2.25169e-26	2.56718e-24	k4|k27	k4	k4|k27
Ldoc1	58.3701	6.16601	0.724457	7.82105	5.23853e-15	2.30849e-13	k4	k4	k4
Rit2	1285.47	6.12118	0.523385	10.7401	6.60026e-27	7.79706e-25	k4	k4	k4
Ddc	6762.84	5.93064	0.262366	20.6988	3.55436e-95	8.71264e-92	None	k4	k4
Esr1	904.155	5.92301	0.321863	16.8488	1.07059e-63	9.54288e-61	k9	k4	k4
Poln	4087.95	5.88373	0.262553	20.5053	1.9322e-93	4.21005e-90	k4	k4	k4
Grip2	5818.22	5.87621	0.306744	17.5267	8.96227e-69	9.76389e-66	None	k4	k4
Arhgdig	821.057	5.83034	0.531058	10.0372	1.04586e-23	9.76637e-22	k4|k27	k4	k4
Vill	516.554	5.81175	0.490527	10.8287	2.51787e-27	3.18551e-25	k4	k4	k4
Rasgrf2	1058.97	5.80219	0.415762	12.7529	3.00205e-37	6.76669e-35	None	None	None
3632454L22Rik	100.711	5.7582	0.780547	6.73656	1.6218e-11	4.64284e-10	None	k9|k27	k27
Sgpp2	171.518	5.747	0.685417	7.65519	1.93024e-14	7.91885e-13	k4|k27	k4|k27	k4|k27
Vip	375.185	5.73963	0.742984	7.05214	1.76181e-12	5.81633e-11	None	None	None
Lrrc55	377.394	5.71129	0.633873	8.22134	2.01236e-16	1.025e-14	k4	k4	k4
Crh	18.2588	5.67183	0.982171	5.26571	1.39649e-07	2.22644e-06	k4	k4|k27	k4|k27
Fgf20	61.7388	5.6654	0.674478	7.65836	1.88315e-14	7.74186e-13	k4|k27	k4	k27
Syt17	232.213	5.63625	0.54748	9.38162	6.4965e-21	4.97642e-19	k4	k4	k4
Prune2	1691.3	5.62862	0.285577	17.9588	4.09702e-72	5.35617e-69	k4|k27	k4|k27	k4|k27
A530058N18Rik	65.2188	5.62714	0.854068	6.0032	1.93472e-09	4.11495e-08	k4|k27	k4	k4
Tmem91	676.035	5.62543	0.313312	16.3589	3.76006e-60	2.83596e-57	k4|k27	k4|k27	k4|k27
3010033K07Rik	24.1745	5.59251	0.949445	5.36367	8.15483e-08	1.35064e-06	None	None	None
Ltk	256.707	5.57858	0.652809	7.77957	7.27687e-15	3.18525e-13	k4|k27	k4	k4|k27
Cck	1653.49	5.56964	0.542615	9.34299	9.36507e-21	6.93015e-19	k27	k4	k4|k27
Cdkl2	494.04	5.56833	0.506551	10.0056	1.44064e-23	1.33891e-21	k4	k4	k4
Kcnn3	1576.51	5.56075	0.514052	9.84481	7.21783e-23	6.2629e-21	k4	k4|k9	k4|k9
Ntsr1	671.05	5.50231	0.904083	5.53303	3.14754e-08	5.59088e-07	k4|k27	k4	k4|k27
Cygb	435.564	5.47736	0.350118	14.2162	7.26599e-46	3.09752e-43	k4|k27	k4	k4
Ccdc74a	77.7201	5.47421	0.645312	7.70822	1.27582e-14	5.33449e-13	k4	k4	k4
Cdr1	1863.41	5.47266	0.374271	13.2862	2.78209e-40	8.39335e-38	None	None	None
Klhl33	37.0106	5.43316	0.88467	5.57628	2.45723e-08	4.43594e-07	k4	k4	k4
B3galt5	134.847	5.42352	0.651844	7.55322	4.24629e-14	1.69248e-12	None	k4	k4
Me3	345.489	5.36065	0.417765	11.6349	2.73914e-31	4.44906e-29	k4	k4	k4
Trank1	3431.76	5.35807	0.263493	18.4372	6.61075e-76	9.97207e-73	k4|k9|k27	k4	k4
Rgs11	2844.81	5.30235	0.346513	13.8591	1.12145e-43	4.14938e-41	k4|k27	k4	k4
Igip	597.717	5.29731	0.57593	8.32968	8.10645e-17	4.28484e-15	None	None	None
Sncb	716.087	5.28532	0.321889	14.8664	5.44823e-50	2.88756e-47	k4|k27	k4	k4
Fam217b	157.419	5.26595	0.508805	9.36696	7.46549e-21	5.67435e-19	k4|k9|k27	k4|k9	k4
Lppr4	1151.67	5.17226	0.266275	17.5468	6.29678e-69	7.26352e-66	k4	k4	k4
Apba1	2360.64	5.17142	0.331353	14.098	3.90622e-45	1.53202e-42	k4	k4	k4|k9
Mir3070b	13.4347	5.17037	0.940871	4.96388	6.90994e-07	9.71354e-06	None	k4	k4
Kcnc4	235.376	5.15952	0.463869	10.0449	9.67388e-24	9.12042e-22	k4|k27	k4|k27	k4
Mir1224	17.4244	5.14164	0.897935	5.16924	2.35049e-07	3.5926e-06	k4	k4	k4
Slc18a2	15837.5	5.12754	0.29209	15.8428	1.57552e-56	1.10343e-53	k4|k27	k4	k4
Gpr12	104.367	5.08316	0.76333	6.00417	1.92319e-09	4.09486e-08	k4|k9|k27	k4|k9	k4|k9|k27
Mt3	432.011	5.05923	0.349943	13.0285	8.42738e-39	2.23325e-36	k4	k4	k4
Cadm2	1581.57	5.05492	0.522154	8.72333	2.70131e-18	1.6554e-16	k4|k27	k4	k4
Baiap3	1908.43	5.0431	0.401093	11.3268	9.66753e-30	1.46961e-27	k4	k4	k4
Trnp1	124.511	5.03731	0.693134	6.54609	5.90644e-11	1.57293e-09	k4|k27	k4|k27	k4
A230050P20Rik	1092.23	5.02748	0.294808	15.3574	3.15986e-53	1.87772e-50	k27	k4	k4|k27
Tmem191c	1397.04	5.01467	0.279692	16.1416	1.30129e-58	9.45122e-56	k4|k27	k4|k9	k4
Rasgef1a	584.697	5.00204	0.342401	13.1484	1.73732e-39	5.01013e-37	k27	k4	k4
Lgi1	561.612	4.9958	0.380228	11.8239	2.93567e-32	5.09455e-30	None	k4	k4
Snhg11	95644.4	4.98486	0.223314	20.0832	1.03484e-89	2.02933e-86	k4|k27	k4	k4
Amz1	195.174	4.97181	0.478475	9.34597	9.10532e-21	6.76346e-19	None	k4|k9	k4
Unc80	3036.86	4.94723	0.410846	10.8246	2.63332e-27	3.31022e-25	k4	k4	k4
B230217O12Rik	66.9827	4.9267	0.591746	7.48074	7.39049e-14	2.84171e-12	k4	k4	k4
Ankrd34b	281.111	4.91282	0.390097	11.3121	1.14307e-29	1.72427e-27	k4|k27	k4	k4
Cadps2	777.264	4.90197	0.400398	10.994	4.08388e-28	5.37483e-26	k4	k4	k4|k27
Ppp2r2c	583.498	4.89898	0.912263	4.82205	1.42088e-06	1.86489e-05	k9|k27	k4	k4
B930041F14Rik	252.137	4.86971	0.508556	8.59239	8.5179e-18	4.91282e-16	k4	k4	k4
A230009B12Rik	19.6485	4.86941	1.05906	4.12575	3.6953e-05	0.000371043	None	None	None
Adrb1	37.0759	4.85466	0.902783	4.8236	1.4099e-06	1.85683e-05	k4|k27	k4	k4|k27
A1cf	259.03	4.85236	0.471211	9.23654	2.54595e-20	1.83551e-18	None	None	k4
Gkn1	14.6983	4.83797	0.906202	4.78698	1.69306e-06	2.19873e-05	None	k27	None
Ccdc149	164.812	4.83748	0.427275	10.1515	3.26326e-24	3.13689e-22	k4	k4	k4
Elfn1	173.429	4.83113	0.463784	9.33869	9.75306e-21	7.19014e-19	k4|k27	k4	k4|k27
Elmod1	374.631	4.82681	0.44887	9.63934	5.45391e-22	4.49375e-20	k4|k27	k4	k4
9330162012Rik	52.1073	4.82584	0.949861	4.55418	5.25908e-06	6.21268e-05	k4	k4	k4
Rgs6	131.302	4.82324	0.564785	7.65467	1.93806e-14	7.93432e-13	k4|k27	k4	k4|k9|k27
Rnf128	160.803	4.80949	0.491466	8.76865	1.80821e-18	1.11506e-16	None	None	k27
Begain	1794.89	4.80515	0.321972	13.3712	8.90665e-41	2.72905e-38	None	k4	k4
Gpr37l1	171.663	4.79159	0.604015	7.1051	1.20231e-12	4.05807e-11	None	None	None
6030419C18Rik	60.1907	4.73078	0.629543	6.7204	1.81221e-11	5.1429e-10	k4	k4	k4
Gpr61	371.609	4.71023	0.536529	7.84717	4.25546e-15	1.89228e-13	k4	k4	k4
Scg2	7350.63	4.69244	0.923389	4.54027	5.61819e-06	6.59717e-05	None	k4	k4
Tmem59l	2184.15	4.6797	0.441382	9.46957	2.80989e-21	2.1953e-19	k4|k27	k4|k27	k4|k27
Vgf	112.13	4.65473	0.553909	7.50074	6.34603e-14	2.46916e-12	k4|k27	k4|k27	k4
Elfn2	184.001	4.64757	0.533884	7.76868	7.93083e-15	3.44842e-13	k4|k27	k4	k4
Tacr2	25.7907	4.63591	0.706968	5.85022	4.90934e-09	9.87406e-08	None	k9	k9
Atp1b1	5752.41	4.63296	0.371865	11.1141	1.07072e-28	1.46831e-26	k4	k4	k4
Kcnj6	623.273	4.62604	0.280611	14.7038	6.09532e-49	3.06485e-46	k4|k9|k27	k4	k4
Itih3	129.555	4.61418	0.517073	7.95668	1.76718e-15	8.29052e-14	None	k9|k27	k9
Ccdc69	371.408	4.61402	0.321105	12.8121	1.40334e-37	3.27613e-35	k4	k4|k27	k4|k27
Myadml2	74.0148	4.60482	0.744506	5.51348	3.51812e-08	6.17639e-07	k4|k27	k4|k27	k4|k27
Vwc2l	238.606	4.59764	0.371347	11.0345	2.60434e-28	3.49802e-26	None	k4	k4
Hpcal4	694.02	4.59357	0.295455	13.8552	1.18393e-43	4.29944e-41	k4|k27	k4	k4
Pvalb	51.8986	4.59287	0.726815	5.63124	1.7892e-08	3.32256e-07	k9|k27	k4|k9|k27	k4|k9|k27
Snap25	6370.28	4.58003	0.235598	17.3177	3.45684e-67	3.38944e-64	k4	k4	k4
Cpne6	1955.79	4.56205	0.353195	11.5009	1.3056e-30	2.06475e-28	None	k4	k4
Kndc1	1472.6	4.55506	0.560159	7.23912	4.51611e-13	1.60146e-11	k4	k4	k4
Bdnf	233.888	4.54607	0.564684	7.16519	7.76784e-13	2.6771e-11	k4|k27	k4	k4|k27
Erich6	52.0636	4.53786	0.630025	6.40904	1.46434e-10	3.6815e-09	k4	k4	k4|k9
Nefh	386.055	4.5342	0.525358	7.67895	1.60402e-14	6.65006e-13	k4|k27	k4	k4
Rreb1	5377.87	4.5337	0.437868	9.21213	3.19708e-20	2.27981e-18	k4	k4|k9	k4|k9|k27
Pgbd5	335.313	4.52356	0.574356	7.00534	2.46386e-12	7.89482e-11	k4|k27	k4	k4
Smad9	80.4944	4.51796	0.709497	5.66311	1.4865e-08	2.79485e-07	k4|k27	k4	k4
Park2	389.304	4.49115	0.434036	9.19543	3.73508e-20	2.64422e-18	k4	k4	k4
Chchd10	267.534	4.4857	0.504255	7.90413	2.6982e-15	1.23626e-13	k4|k27	k4	k4
Cpeb1	1381.49	4.48293	0.341487	11.6635	1.95823e-31	3.22696e-29	k4|k27	k4	k4
En2	110.505	4.47867	0.602527	6.60331	4.02077e-11	1.09056e-09	k4|k9|k27	k4|k27	k4|k27
Tceal6	202.133	4.47767	0.38129	10.4321	1.76875e-25	1.82554e-23	k4	k4	k4
Mir138-1	9.98563	4.47497	0.997006	3.98691	6.69401e-05	0.000638471	None	None	None
Prr16	29.0353	4.47012	1.06699	3.72085	0.000198556	0.00169882	k4|k27	k4	k4|k27
Prph	358.026	4.45968	0.652714	6.06649	1.3074e-09	2.87423e-08	k4|k27	k4|k27	k4|k27
Olfr691	39.4781	4.44876	0.878116	4.49685	6.8966e-06	7.9742e-05	None	None	None
Nrsn2	1555.84	4.4373	0.268284	14.6759	9.20466e-49	4.40252e-46	k4	k4	k4
Ckmt1	856.91	4.43329	0.520377	7.55854	4.07614e-14	1.62797e-12	k4	k4	k4
Ica1l	211.223	4.43145	0.49958	7.86951	3.56046e-15	1.60139e-13	k4	k4	k4
Il1rapl2	98.7161	4.42705	0.625948	6.27377	3.5242e-10	8.46931e-09	k4|k27	k4|k27	k4|k9|k27
Meg3	292344	4.42406	0.186077	21.0884	1.01677e-98	2.84841e-95	k4|k9	k4	k4|k9
Camk2b	1939.86	4.41811	0.306886	12.7673	2.49624e-37	5.69201e-35	k4|k27	k4	k4
Krt222	205.992	4.41234	0.483186	8.09696	5.63478e-16	2.75556e-14	k4	k4	k4
Rab3c	2711.98	4.40869	0.363806	10.7439	6.33341e-27	7.52716e-25	k4	k4	k4
Plcxd2	1511.48	4.40426	0.257047	15.1889	4.19201e-52	2.34872e-49	k4	k4	k4
Rad51ap2	47.3828	4.40109	0.895126	4.35815	1.31167e-05	0.000143457	k4	k4	k4
Nme5	30.9037	4.3994	0.720967	5.40856	6.35331e-08	1.06759e-06	k4	k4	k4
Gm996	414.921	4.39917	0.437351	8.91542	4.85972e-19	3.1556e-17	k4|k27	k4	k4
Clstn2	895.212	4.39894	0.308123	12.6539	1.06501e-36	2.32054e-34	k4|k27	k4	k4
Klf9	245.569	4.39452	0.568918	6.84549	7.62152e-12	2.3029e-10	k4|k27	k4	k4
Fstl3	17.5752	4.392	0.921607	4.22306	2.41008e-05	0.000252063	k4	k4|k27	k4|k27
Shisa9	409.155	4.39151	0.491847	7.91203	2.53221e-15	1.16802e-13	k4|k27	k4	k4
Ppp1r3d	44.5634	4.38329	0.776921	4.99831	5.78353e-07	8.21253e-06	k4|k9|k27	k4|k9	k4
Atp2b3	761.275	4.37421	0.631131	6.13852	8.32957e-10	1.89054e-08	k4|k27	k4|k9|k27	k4|k27
Adora1	211.877	4.371	0.648591	5.96833	2.39694e-09	5.03795e-08	k4|k27	k4	k4|k27
BC029722	161.852	4.36804	0.528691	7.31627	2.54965e-13	9.29342e-12	k4	k4	k4
Icam5	53.5596	4.35483	0.735051	5.2443	1.56873e-07	2.47261e-06	k4|k27	k4|k27	k4|k27
Gabra4	722.152	4.35046	0.540419	7.12496	1.04115e-12	3.52623e-11	k4|k27	k4	k4
Scn2b	1726.07	4.34371	0.291659	13.1788	1.16231e-39	3.40193e-37	k4	k4	k4
Pacrg	26.6888	4.31454	0.854362	4.46479	8.01482e-06	9.1538e-05	k4	k4	k4
Abhd14b	1169.04	4.30972	0.456252	8.35005	6.82317e-17	3.62608e-15	k4	k4	k4
Gfra4	156.021	4.29987	0.471556	8.05814	7.74648e-16	3.76011e-14	k27	k4|k27	k4|k27
Slc36a3	503.676	4.29575	0.391709	9.69025	3.31722e-22	2.76811e-20	None	None	None
B230209E15Rik	329.334	4.2916	0.438147	8.65373	4.98412e-18	2.96177e-16	None	k4	k4|k9
Snca	1469.94	4.2914	0.270243	14.0296	1.02735e-44	3.95026e-42	k4	k4	k4
Olfm3	332.091	4.28309	0.418812	9.03291	1.67173e-19	1.12655e-17	k4	k4	k4
Nap1l5	4052.37	4.27973	0.282473	13.3808	7.82619e-41	2.43606e-38	k4|k9	k4	k4
Neurog3	17.3261	4.25784	0.868355	4.32754	1.50782e-05	0.000163361	k27	k27	k4|k9|k27
Ache	2999.71	4.249	0.269463	13.9128	5.29434e-44	1.99658e-41	k4|k27	k4	k4
Gjc3	117.691	4.24472	0.803275	4.66181	3.13439e-06	3.86357e-05	k9	k27	k9|k27
Rnf112	1906	4.23794	0.569648	6.56184	5.31494e-11	1.42191e-09	k4	k4	k4
Tmem207	33.5224	4.23782	0.73093	5.11378	3.15773e-07	4.72695e-06	None	k4	k4
Faim2	2206.27	4.23426	0.263425	14.1758	1.29366e-45	5.28513e-43	k4	k4	k4
Pura	388.268	4.2189	0.427989	8.68923	3.64908e-18	2.22231e-16	k4|k9|k27	k4	k4
Syndig1l	215.83	4.21766	0.462829	8.03248	9.55184e-16	4.61358e-14	None	k4	k4
Bora	4096.42	4.20163	0.399941	9.25544	2.13346e-20	1.5438e-18	k4	k4	k4
Coro6	538.364	4.19795	0.466898	7.92026	2.37006e-15	1.09875e-13	k4|k27	k4	k4
Slc10a4	4434.38	4.19492	0.435654	8.48133	2.22644e-17	1.24744e-15	k4|k27	k4	k4
Kifc2	3580.54	4.19104	0.285576	12.9249	3.25673e-38	7.98307e-36	k4	k4	k4
Plp1	3334.98	4.18376	0.424633	8.67516	4.1296e-18	2.46895e-16	k4	k9	None
Mbp	1079.34	4.18315	0.452998	8.13061	4.27123e-16	2.1098e-14	k4	k4	k4
Gldn	108.891	4.17813	0.520282	7.0695	1.55494e-12	5.17698e-11	k4	k4	k4
Oog3	13.8512	4.17524	1.02481	3.58628	0.000335426	0.0026991	None	k9	k9
Ptprn	5331.3	4.16283	0.208554	17.563	4.72884e-69	5.79578e-66	k4|k27	k4	k4
Dennd2d	28.264	4.16193	0.877347	4.17387	2.99469e-05	0.000306983	k4	k4	k4|k27
Olfr788	12.139	4.15938	1.0547	3.4696	0.000521239	0.00396656	None	None	None
Slc24a2	944.472	4.15703	0.625209	5.8493	4.9366e-09	9.91871e-08	k4	k4	k4
Kcns3	339.21	4.15165	0.426498	8.56194	1.10983e-17	6.34513e-16	k4|k27	k4	k4|k27
Cbln4	366.795	4.15099	0.679305	5.3746	7.67528e-08	1.27445e-06	k4|k27	k4|k9	k4|k9
Calb1	624.935	4.14782	0.547227	6.66601	2.6285e-11	7.34257e-10	k4	k4	k4
Caln1	381.39	4.14233	0.322172	11.3055	1.23185e-29	1.84401e-27	None	None	k9
Gm20172	81.5039	4.14084	0.823955	4.41874	9.92769e-06	0.00011093	None	None	None
Vwa5b2	1787.78	4.13877	0.422109	8.62046	6.66863e-18	3.88047e-16	k4|k27	k4	k4
Gpr62	23.8397	4.13655	0.986291	3.6871	0.000226828	0.00191444	k4	k4	k4
Msc	20.3287	4.13226	1.01521	3.57784	0.00034644	0.0027728	k4|k27	k4	k4
Vmn1r45	14.9545	4.13073	1.01315	3.5836	0.000338886	0.00272359	k9	None	None
Slc12a5	1529.3	4.1307	0.32874	11.0443	2.33566e-28	3.15878e-26	k4|k27	k4	k4|k9
Tceal5	309.104	4.12032	0.34377	10.5312	6.20229e-26	6.75706e-24	k4	k4	k4
Phyhipl	222.351	4.11323	0.433804	8.32918	8.1407e-17	4.29138e-15	k4	k4	k4
Tmem25	2631.72	4.10688	0.275283	13.1024	3.18937e-39	8.80896e-37	k4	k4	k4
Mir344g	19.0678	4.09347	0.752887	4.77291	1.8158e-06	2.34262e-05	None	k4	k4
Gm5868	1497.14	4.08941	0.396478	9.05325	1.38773e-19	9.38392e-18	k4|k27	k4|k27	k4|k27
Ldhd	705.366	4.0848	0.34082	10.5182	7.12371e-26	7.71801e-24	None	k4	k4
Wnt4	66.1619	4.08328	0.757238	4.73204	2.22277e-06	2.82127e-05	k4	k4|k27	k4
Gng4	198.259	4.08296	0.611395	5.86031	4.62016e-09	9.34999e-08	k4|k27	k4	k4
Pcp4l1	176.852	4.08255	0.554845	6.45685	1.06902e-10	2.73676e-09	k4|k27	k4	k4|k27
Sptbn4	416.309	4.07366	0.411584	8.68269	3.86504e-18	2.33211e-16	k4	k4	k4
Crhr1	557.907	4.07262	0.294348	12.1374	6.6935e-34	1.25009e-31	k4|k27	k4	k4|k27
Mir539	121.638	4.06698	0.48251	7.39256	1.44033e-13	5.37998e-12	None	k4	k4
Ttc39a	111.298	4.063	0.460169	7.7428	9.72485e-15	4.15478e-13	k4	k4	k4
Tmem255a	1741.96	4.06152	0.49214	7.2368	4.5938e-13	1.62314e-11	k4	k4	k4
Emc9	380.88	4.05597	0.295561	12.0312	2.43462e-33	4.42064e-31	k4	k4	k4
Grin2c	171.152	4.05551	0.561302	6.3344	2.38261e-10	5.84038e-09	k4|k27	k4|k27	k4|k27
Rap1gap	2104.62	4.05335	0.320626	11.0825	1.52475e-28	2.07641e-26	k4	k4	k4
Map1lc3a	353.092	4.05257	0.346062	10.2657	1.00584e-24	9.96192e-23	k4	k4	k4
Mkln1os	21.5949	4.04765	0.727644	4.87553	1.08519e-06	1.46158e-05	k4	k4	k4
Kcnd3	1570.56	4.042	0.507403	6.98065	2.93816e-12	9.29311e-11	k4|k27	k4	k4
Amy1	1163.55	4.04183	0.386801	9.15671	5.35056e-20	3.73397e-18	None	None	None
Rhbdl1	1234.91	4.0383	0.191674	18.46	4.33213e-76	7.07943e-73	k4	k4	k4
Oprm1	36.9075	4.03812	0.652735	5.42045	5.9449e-08	1.00413e-06	None	None	None
Chil1	25.8825	4.03422	1.02448	3.44979	0.000561028	0.00423633	None	k27	None
Susd5	23.2194	4.02226	0.828412	4.25182	2.12037e-05	0.000223912	k4|k27	k9|k27	k4|k9|k27
Olfr856-ps1	12.1822	4.01574	1.04642	3.35979	0.000780026	0.00565065	None	None	None
Mobp	175.663	4.01065	0.652259	5.3823	7.35415e-08	1.22528e-06	None	None	None
Gpr158	1378.28	4.00931	0.223451	15.7051	1.39617e-55	9.12632e-53	k4|k27	k4|k9	k4
Olfr1058	8.40378	4.00628	1.05754	3.3155	0.00091478	0.00649252	None	None	None
Serpine3	147.387	4.00582	0.489107	7.1678	7.62122e-13	2.6312e-11	None	None	None
Pclo	3479.8	4.00221	0.334105	10.4824	1.04099e-25	1.10945e-23	k4	k4	k4
Rec8	220.72	3.99935	0.516561	6.77431	1.24998e-11	3.65853e-10	None	k4	k4
1700019G24Rik	12.9383	3.99779	0.918196	3.80941	0.000139298	0.0012289	None	None	None
Ndrg4	11243.7	3.99775	0.287117	12.1823	3.86125e-34	7.42345e-32	k4	k4|k27	k4
Lynx1	588.8	3.99768	0.609147	5.74192	9.36068e-09	1.8085e-07	k4	k4|k27	k4|k27
Bhlha15	26.3069	3.99446	0.92132	3.79289	0.000148906	0.00130185	None	None	k4
Glrb	1300.37	3.99055	0.438986	7.9514	1.84422e-15	8.63132e-14	k4	k4	k4
5031439G07Rik	2350.8	3.9882	0.275406	12.6657	9.16128e-37	2.01857e-34	k4	k4	k4
Syt1	9625.25	3.98328	0.279021	12.484	9.13372e-36	1.92594e-33	k4	k4	k4
D630023F18Rik	96.5295	3.97787	0.531681	6.54127	6.0997e-11	1.61861e-09	None	k4	k4
4921506M07Rik	41.0112	3.97601	0.601669	5.77728	7.59176e-09	1.48387e-07	k27	None	k9|k27
Omg	772.978	3.96256	0.252076	13.7362	6.16479e-43	2.19803e-40	None	k4	k4
Fam184a	1321.15	3.95773	0.342312	10.1011	5.46216e-24	5.19966e-22	k4	k4	k4
Fgf12	361.893	3.94997	0.361654	9.53943	1.43618e-21	1.14486e-19	k4	k4	k4
Cmpk2	110.37	3.94835	0.646469	5.33413	9.60045e-08	1.57149e-06	k4	k4	k4
Pisd-ps1	12010.8	3.948	0.281404	12.2529	1.6219e-34	3.24545e-32	k9	k9	None
Ajap1	550.375	3.94225	0.254176	13.5428	8.74133e-42	2.90538e-39	k4|k27	k4|k27	k4|k9|k27
Vmn1r60	9.4381	3.93258	1.10203	3.11477	0.00184086	0.0119179	None	None	None
Ier3	93.2827	3.92861	0.556093	6.16552	7.025e-10	1.6188e-08	k4	k4	k4
Rasgrf1	1945.53	3.92689	0.321407	10.6621	1.53067e-26	1.79739e-24	k4|k27	k4|k9|k27	k4|k27
Caly	1354.48	3.92515	0.558529	6.13245	8.65343e-10	1.95725e-08	k4	k4	k4
Dcaf12l1	371.776	3.91965	0.454761	7.51966	5.49191e-14	2.15824e-12	k4	k4	k4
Ahi1	6030.81	3.91898	0.207821	16.4515	8.17599e-61	6.51801e-58	k4	k4	k4
Nccrp1	9.07546	3.9066	1.04226	3.26846	0.00108133	0.0075115	k9|k27	k4|k27	k4|k27
4930429B21Rik	29.1772	3.90612	0.907681	3.75255	0.000175047	0.00151352	k4	k4	k4
Palmd	245.583	3.90535	0.503239	6.76687	1.31598e-11	3.82883e-10	k4|k9	k4	k4
Pacsin1	1253.63	3.90081	0.279443	12.17	4.49233e-34	8.55288e-32	k4	k4	k4
St8sia6	150.543	3.89751	0.547208	6.2088	5.33913e-10	1.25691e-08	k4|k27	k4	k4
Ehf	59.2866	3.88912	0.635019	5.33703	9.44788e-08	1.54911e-06	None	k27	k4|k27
Agt	150.189	3.88823	0.542985	6.24	4.37557e-10	1.03629e-08	None	None	k4
Epha6	244.222	3.88813	0.439028	7.71734	1.18782e-14	4.99854e-13	k4	k4	k4
Jph2	29.3801	3.88808	0.893719	3.79099	0.000150046	0.00131006	None	k4	k27
Gm14169	58.5661	3.88271	0.768268	4.40303	1.06751e-05	0.000118672	k4|k27	k4	k4
Kcna6	504.74	3.87342	0.426745	7.905	2.67942e-15	1.23052e-13	k4|k27	k4	k4
Pisd-ps2	2845.21	3.87333	0.24737	13.6368	2.41995e-42	8.32547e-40	None	None	None
Tmie	144.436	3.86608	0.538949	6.24564	4.22066e-10	1.004e-08	k4|k27	k4|k27	k4|k27
Lgi3	799.242	3.86451	0.408377	8.23873	1.74044e-16	8.95801e-15	None	k4	k4
Gm17359	16.0262	3.85543	0.861319	3.89568	9.79233e-05	0.000896906	None	None	None
Tacr3	443.56	3.85221	0.62447	5.36808	7.95789e-08	1.32026e-06	k4	k4|k27	k4|k27
Izumo4	1138.05	3.85185	0.357959	9.3638	7.69197e-21	5.80152e-19	k4	k4	k4
C030023E24Rik	349.683	3.85139	0.509509	6.57768	4.77831e-11	1.28536e-09	None	None	None
Gm6634	20.7287	3.84955	0.961917	3.48216	0.000497383	0.00381152	None	None	None
Syn1	833.971	3.84611	0.431677	7.75143	9.08641e-15	3.89901e-13	k4	k4	k4
Nwd2	1241.05	3.84419	0.422685	7.91178	2.53737e-15	1.16802e-13	k4|k27	k4	k4
Anxa1	152.929	3.83546	0.490087	6.80586	1.0045e-11	2.9666e-10	None	None	None
Krtap13-1	8.6905	3.83533	1.15294	2.8929	0.00381704	0.0220868	None	None	k9
Cend1	1044.56	3.83332	0.433242	7.69389	1.42723e-14	5.95491e-13	k4	k4	k4
Tceal3	283.459	3.83037	0.418873	7.9508	1.85316e-15	8.63196e-14	k4	k4	k4
Gm5860	7.88179	3.82555	1.01467	3.27749	0.00104736	0.00730654	None	k27	None
A930017M01Rik	383.678	3.82262	0.943042	3.5233	0.000426214	0.00334189	None	None	None
A330023F24Rik	2589.38	3.8215	0.23423	14.1805	1.20986e-45	5.04794e-43	None	k4	k4
Arhgef33	406.071	3.82051	0.263713	12.5914	2.3552e-36	5.07533e-34	None	None	None
D130043K22Rik	656.156	3.81221	0.516396	6.41409	1.41665e-10	3.57075e-09	k4	k4	k4
Erc2	3260.21	3.80553	0.289331	11.4248	3.14558e-30	4.85707e-28	k4	k4	k4
A930012L18Rik	76.1654	3.80539	0.613701	5.38599	7.20465e-08	1.20139e-06	k4	k4	k4
9330102E08Rik	164.433	3.80423	0.554923	5.9544	2.61034e-09	5.44561e-08	None	None	None
Hmgb4	10.8795	3.80129	1.04137	3.17013	0.0015237	0.0101048	None	None	None
Fam189a1	354.131	3.79952	0.645037	5.11524	3.13334e-07	4.69762e-06	k4|k27	k4	k4
Olfr1134	5.1354	3.7992	1.15157	2.86497	0.00417048	0.0238296	None	None	k9
Gch1	451.179	3.79665	0.685864	4.80657	1.53541e-06	2.00462e-05	k4	k4	k4
Urah	16.2491	3.78944	0.769591	4.27426	1.9177e-05	0.000203497	None	k27	k4|k27
Wnt10b	85.5188	3.78925	0.658124	4.99791	5.79545e-07	8.2235e-06	k27	k4|k27	k4|k27
Lppr5	220.017	3.78874	0.559206	5.88108	4.07608e-09	8.28309e-08	k4|k27	k4	k4
Nos1ap	959.783	3.78625	0.6365	5.16301	2.43011e-07	3.70851e-06	k4|k9	k4	k4|k9
Sphkap	615.89	3.78542	0.282381	11.6347	2.74521e-31	4.44906e-29	k4	k4	k4
Resp18	2909.15	3.78534	0.304617	10.7851	4.04656e-27	4.92876e-25	k4|k27	k4	k4
Osbpl10	60.1256	3.77833	0.641163	5.1131	3.1691e-07	4.73673e-06	k9	None	None
Cacnb2	210.087	3.77756	0.380407	8.61593	6.93775e-18	4.02512e-16	k4	k4	k4
Gsg1l	512.785	3.77528	0.54343	6.02704	1.6699e-09	3.61841e-08	k4|k27	k4	k4|k27
Ifitm10	85.1406	3.77237	0.628211	5.20902	1.89837e-07	2.93358e-06	k27	k4	k4
Ccdc105	16.2513	3.77231	0.944555	3.46439	0.000531433	0.00403774	k4	k4	k4
Gm14092	5.29474	3.77227	1.12703	2.90344	0.00369086	0.0214771	None	None	None
Pax4	270.434	3.75386	0.362555	8.97481	2.8383e-19	1.87404e-17	None	k9|k27	k4|k27
Srpx2	89.2808	3.75338	0.769753	4.22652	2.37332e-05	0.000248616	None	k4	k4|k27
Gls2	316.757	3.75309	0.440947	7.37752	1.61271e-13	6.00098e-12	k4|k27	k4	k4
Brdt	90.9351	3.75224	0.540539	6.01666	1.78049e-09	3.83265e-08	None	k9	k9
Zbtb32	18.8292	3.75202	0.907986	3.58157	0.000341531	0.00274035	k4	k4	k4|k27
Olfr53	7.95022	3.74871	1.01765	3.19237	0.00141108	0.00944415	None	k9	k9
Olfr1442	19.1639	3.73636	0.928271	3.48644	0.000489497	0.00376581	None	None	None
Rwdd2a	217.622	3.73501	0.651798	4.96321	6.93371e-07	9.73998e-06	k4	k4	k4
Golga7b	385.952	3.73095	0.618009	5.22801	1.71346e-07	2.67524e-06	None	k4|k27	k4
Syngr1	3012.97	3.73043	0.288029	11.2156	3.41738e-29	4.89159e-27	k4|k27	k4	k4
BC030500	250.054	3.72867	0.522622	6.17783	6.49899e-10	1.5136e-08	k4|k27	k4	k4
Ccdc28a	301.205	3.72453	0.377403	8.54399	1.29665e-17	7.39164e-16	k4	k4	k4
Stx3	1682.69	3.72265	0.320751	10.0472	9.45352e-24	8.95572e-22	k4|k27	k4	k4
Ralyl	324.337	3.72105	0.494765	6.51026	7.50231e-11	1.96948e-09	k4|k27	k4	k4
Crygn	6.92774	3.71868	1.02809	3.13072	0.00174376	0.0113643	k4	k4|k27	k4
Fnbp1	1280.16	3.71836	0.322368	9.98348	1.80042e-23	1.66539e-21	k4	k4	k4
Bcan	614.462	3.7166	0.586727	5.48228	4.19887e-08	7.2867e-07	k4|k27	k4|k9|k27	k4|k27
Eno2	3785.28	3.71489	0.211249	15.2185	2.66582e-52	1.53755e-49	k4	k4	k4
Tmem125	44.2439	3.71228	0.770092	4.17129	3.02881e-05	0.000310319	k4	k4|k9|k27	k4|k9|k27
Olfr1245	6.12327	3.70588	1.15088	2.78559	0.00534297	0.0294645	None	None	None
Bend6	452.158	3.70316	0.308123	10.3957	2.59323e-25	2.6486e-23	k4	k4	k4
Frmpd3	358.73	3.70305	0.458586	6.98462	2.85633e-12	9.04888e-11	k4	k4	k4|k27
2310061J03Rik	7.24228	3.69058	1.04692	3.0476	0.00230678	0.0144201	k4	k4	k4
Kif17	243.124	3.68678	0.383513	8.30945	9.61482e-17	5.01454e-15	k4	k4	None
Pip5kl1	321.223	3.68072	0.633142	5.0237	5.0685e-07	7.2976e-06	k4	k4	k4
Cdkl1	81.9871	3.67892	0.463126	6.86406	6.69299e-12	2.03488e-10	k4	k4	k4
Ncmap	89.9984	3.67867	0.547135	5.80967	6.25953e-09	1.23739e-07	k4|k27	k4	k4
B3galt1	501.626	3.67134	0.310557	10.2118	1.75588e-24	1.72164e-22	None	None	None
Ccdc92	177.226	3.66502	0.484989	6.52596	6.7566e-11	1.78087e-09	k4	k4	k4
4921531C22Rik	28.2178	3.66467	0.916755	3.45204	0.000556368	0.00420763	k4	k4|k27	k4|k27
Mir1906-1+Mir1906-2	8722	3.66451	0.23612	13.4021	5.87371e-41	1.8578e-38	NA	NA	NA
Pdgfa	311.59	3.66432	0.376229	8.41063	4.07807e-17	2.21526e-15	k4|k9|k27	k4|k9	k4|k9
Mir487b	54.0736	3.66416	0.577721	5.47696	4.32701e-08	7.476e-07	None	k4	None
AI854703	221.732	3.66291	0.489661	6.45938	1.0513e-10	2.69843e-09	k4|k27	k4	k4
Cpeb3	214.695	3.65201	0.320999	9.81938	9.29173e-23	7.9917e-21	k4	k4	k4
Dbndd2	501.515	3.65108	0.698186	4.51324	6.38458e-06	7.42008e-05	k4|k27	k4	k4
BC089491	33.7651	3.65034	0.641896	4.90786	9.20737e-07	1.25999e-05	k4|k27	k4|k27	k4|k9|k27
Adra1b	244.878	3.64939	0.43913	7.17187	7.3978e-13	2.56762e-11	None	None	None
Olfr689	19.9469	3.64838	1.07049	2.94107	0.00327083	0.019378	None	None	None
Ttll7	1081.64	3.64801	0.336171	9.36431	7.6552e-21	5.79608e-19	k4	k4	k4
Cacna1e	2407.63	3.64585	0.415808	7.56563	3.85986e-14	1.54789e-12	k4|k27	k4	k4
Dync1i1	860.402	3.64556	0.328192	9.58451	9.28975e-22	7.559e-20	k4|k9	k4	k4
Gm8693	15.6796	3.64522	0.965471	3.25771	0.00112316	0.00776077	None	None	None
Nol3	71.0975	3.64071	0.527176	5.95761	2.55951e-09	5.35667e-08	k4|k27	k4|k27	k4|k27
Cplx2	1537.26	3.6391	0.291104	10.7834	4.12242e-27	4.99016e-25	k4	k4	k4
Prkca	674.643	3.6352	0.460488	6.80843	9.86692e-12	2.92281e-10	k4|k27	k4	k4
Olfr543	8.92445	3.63205	1.05757	2.96157	0.00306077	0.0183216	None	None	None
Eif5a2	241.685	3.62668	0.522418	5.98502	2.16361e-09	4.57203e-08	k4	k4	k4|k9
Syn2	612.014	3.61387	0.460915	6.75584	1.42007e-11	4.10732e-10	k4	k4|k27	k4
Rab3a	1990.64	3.61123	0.219712	14.1605	1.60827e-45	6.43636e-43	k4|k27	k4|k27	k4|k27
2004-03-01	270.338	3.60975	0.473231	6.57132	4.98723e-11	1.33972e-09	k4|k27	k4	k4
Syt3	705.285	3.60943	0.314883	9.87487	5.35027e-23	4.70488e-21	k4	k4	k4
Krtap4-7	7.82729	3.60848	1.15051	2.70182	0.00689602	0.0367592	None	None	k9
Slc6a5	52.989	3.60824	0.867387	3.58345	0.000339088	0.0027241	k9|k27	k9|k27	k9|k27
Snph	1140.07	3.60123	0.300227	10.3296	5.17754e-25	5.23359e-23	k4	k4	k4
L3mbtl1	122.789	3.60034	0.494976	6.26361	3.76172e-10	9.01802e-09	k4	k4	k4
Olfr618	7.70668	3.59464	1.03854	2.9798	0.00288434	0.0174628	None	None	None
Rps6kl1	607.558	3.58952	0.29912	10.3287	5.22526e-25	5.25473e-23	None	k4	k4|k27
Cyb561	763.082	3.5883	0.289876	10.6539	1.67298e-26	1.9528e-24	None	k4	k4
Smim13	698.912	3.58487	0.528883	5.83279	5.45069e-09	1.08737e-07	k4	k4	k4
Npbwr1	79.5465	3.58413	0.801632	3.84731	0.00011942	0.00106689	k4|k27	k4	k4|k27
Glt28d2	29.9318	3.58309	0.623092	4.94805	7.49613e-07	1.04626e-05	k4	k4	k4|k27
Rnf208	356.839	3.58174	0.456654	6.74853	1.49354e-11	4.30079e-10	k4	k4|k27	k4|k27
Fam149a	242.301	3.57622	0.419753	7.32863	2.3251e-13	8.53844e-12	k4	k4	k4|k27
Dlgap1	393.404	3.56835	0.530795	5.78066	7.44063e-09	1.45765e-07	None	None	None
Aatk	1546.37	3.56281	0.361494	8.47265	2.3988e-17	1.33638e-15	k4	k4	k4
Dclk3	28.3858	3.55856	0.89506	3.41716	0.000632792	0.00469669	k27	k4	k4
Sncg	624.237	3.55696	0.323101	9.46131	3.04106e-21	2.36647e-19	None	k4	k4
Mfi2	14.3886	3.5561	0.974556	3.13589	0.00171334	0.011192	None	k27	k27
Olfr403	8.53804	3.55587	1.1385	2.68413	0.00727196	0.0384894	k9	k9|k27	k9|k27
4933412O06Rik	39.8892	3.55422	0.58609	5.21118	1.87643e-07	2.90195e-06	None	None	None
Trpc6	446.383	3.54417	0.56264	5.41052	6.28423e-08	1.05689e-06	k4	k4	k4|k27
Slc39a4	129.416	3.53657	0.542417	5.59822	2.16567e-08	3.93959e-07	k4	k4	k4
Mrap2	361.94	3.53223	0.48429	6.2612	3.82038e-10	9.14746e-09	k4|k27	k4	k4
Rgs21	21.1871	3.51918	0.892508	3.38281	0.000717495	0.0052383	None	None	None
Tbc1d2	58.8676	3.51879	0.646369	4.67038	3.00636e-06	3.72424e-05	k4	k4|k27	k4
Ttll2	25.0887	3.51651	0.888704	3.39428	0.000688094	0.00504808	None	None	None
Zc3h12d	34.7796	3.51357	0.858425	3.51058	0.000447128	0.00348071	None	k9	None
Tnfsf12	10.4082	3.51182	1.03119	2.92074	0.00349204	0.0204536	k4	k4|k27	k4
Rab15	464.021	3.50732	0.402899	7.46422	8.37974e-14	3.20325e-12	k4	k4	k4
Creg2	215.75	3.50534	0.62313	4.82298	1.41429e-06	1.86011e-05	k4|k27	k4	k4
Entpd3	120.694	3.50437	0.570341	5.26767	1.38165e-07	2.20636e-06	k4|k27	k4	k4
H2-DMb1	21.8158	3.50393	0.787458	3.81472	0.000136336	0.00120538	None	k4|k9	k4|k9|k27
Rgs7	240.298	3.49524	0.598749	5.0025	5.65907e-07	8.05329e-06	k4	k4	k4
Pianp	1019.66	3.49372	0.281822	10.6227	2.33581e-26	2.6477e-24	k4|k9|k27	k4|k9	k4
Hs3st4	64.7543	3.48891	0.690465	4.32884	1.49896e-05	0.000162671	k4|k27	k4|k9|k27	k4
Tppp	720.554	3.48295	0.483718	6.16671	6.97234e-10	1.61235e-08	k4	k4	k4
Prr15l	7.80461	3.48148	1.08884	2.73821	0.0061774	0.0333992	None	k27	k4|k27
Gm8179	14.7082	3.4797	0.970687	3.06968	0.00214285	0.013516	None	None	None
Kctd6	451.719	3.47904	0.515658	5.77716	7.59716e-09	1.48387e-07	k4	k4	k4
Fbxl8	46.2337	3.4745	0.829487	3.58595	0.000335852	0.00270142	k4|k27	k4|k27	k4|k9|k27
Pla2g4e	387.079	3.47049	0.424939	6.99039	2.74114e-12	8.70565e-11	k4	k4	k4
4931429L15Rik	24.8301	3.4704	0.654077	4.54136	5.58928e-06	6.56715e-05	k9	k4|k9	k4|k9
2900011O08Rik	989.676	3.46766	0.321689	9.22524	2.82923e-20	2.02486e-18	k4	k4	k4
A330076H08Rik	1529.95	3.46735	0.325901	9.10505	8.62269e-20	5.93301e-18	None	k4	k4
Endog	15.9418	3.46723	0.804693	3.68741	0.000226549	0.00191327	k4	k4	k4|k9
Apobr	23.0574	3.46631	1.03754	2.85897	0.00425013	0.0241931	k4	k4|k9|k27	k4|k27
Asb16	43.1322	3.46493	0.778233	3.80982	0.000139066	0.00122797	k4	k4|k27	k4
Nkiras1	552.081	3.46077	0.570407	5.19064	2.09577e-07	3.22084e-06	k4	k4	k4
Fgf13	663.562	3.46016	0.482739	6.13202	8.67718e-10	1.9593e-08	None	None	None
Syce1	97.6265	3.45904	0.734223	4.03017	5.57363e-05	0.000539215	None	None	None
9530059O14Rik	419.327	3.45678	0.386651	7.64717	2.05458e-14	8.37638e-13	k4|k27	k4	k4
Tuba4a	741.943	3.45412	0.489329	6.03707	1.56933e-09	3.40805e-08	k4|k27	k4|k27	k4|k27
A230073K19Rik	1054.53	3.45248	0.303523	9.72736	2.30493e-22	1.9399e-20	NA	NA	NA
4930533B01Rik	11.498	3.45057	0.979548	3.01218	0.00259381	0.0159701	None	None	None
Upp2	91.5795	3.4468	0.491311	5.99784	1.9996e-09	4.24374e-08	k4	k4	k4
Cdk5r2	67.1178	3.44556	0.496666	5.93066	3.01723e-09	6.23476e-08	k4|k27	k4	k4
Lrrc73	97.3309	3.43856	0.405593	7.2451	4.32121e-13	1.53791e-11	k4	k4	k4
Olfr43	12.1137	3.43726	1.09765	2.67595	0.00745186	0.0392509	k9	k9|k27	k9|k27
Cda	44.064	3.437	0.738217	3.9785	6.9351e-05	0.000658902	k4	k4	k4
Rnf11	529.581	3.43649	0.301918	9.72613	2.33298e-22	1.95512e-20	k4	k4	k4
Pgr	214.805	3.43518	0.674315	4.35282	1.34395e-05	0.000146497	k4|k27	k4	k4
Whrn	456.111	3.43468	0.441734	6.64355	3.06218e-11	8.46959e-10	k4	k4	k4
Ankrd13d	1056.81	3.4334	0.292083	10.0431	9.8578e-24	9.24935e-22	None	k4	k4
Rell2	44.7277	3.43263	0.515451	5.68944	1.27454e-08	2.42187e-07	k4	k4	k4
S100b	120.624	3.42879	0.446275	6.56276	5.28225e-11	1.41509e-09	None	None	k4
Phyhip	323.87	3.4276	0.333075	8.78961	1.50081e-18	9.31355e-17	k4	k4	k4
Ankrd34c	23.8246	3.42627	1.02027	2.86814	0.00412896	0.0236336	k27	k4	k4
Mog	214.608	3.42044	0.453429	6.44079	1.18856e-10	3.02697e-09	k4|k9	k4	k4
Kcnc2	1209.24	3.42001	0.506565	5.76433	8.19806e-09	1.59646e-07	k4|k27	k4	k4
Hp	17.4305	3.41824	0.911515	3.20153	0.00136701	0.00918049	None	k9	k9|k27
Gm13629	103.802	3.41801	0.588037	4.96228	6.96691e-07	9.77961e-06	k4	k4	k4
Epha10	2209.77	3.41775	0.224896	12.9738	1.72332e-38	4.38887e-36	k4|k27	k4	k4
Olfr1449	8.09804	3.41542	1.05899	2.75301	0.005905	0.0321311	None	None	None
Krtap5-5	10.1215	3.40826	0.918383	3.16671	0.00154171	0.0102104	None	k9	k4|k9
Zfp133-ps	74.386	3.4055	0.485192	5.98835	2.11985e-09	4.48438e-08	k4	k4|k27	k4|k27
Adrb3	88.7469	3.40409	0.621673	4.67142	2.99131e-06	3.70794e-05	k4|k27	k4	k4|k9|k27
Rab9b	159.033	3.40268	0.457191	6.34895	2.16786e-10	5.34068e-09	k4	k4	k4
Cisd3	178.917	3.39343	0.49618	5.83142	5.49592e-09	1.09416e-07	k4	k4	k4
1810053B23Rik	20.7057	3.39161	0.705118	4.10089	4.11569e-05	0.000410105	k4	None	None
Slc35f4	103.045	3.38759	0.730267	3.95415	7.68066e-05	0.000720315	k4|k27	k4	k4
4833420G17Rik	21674.4	3.38602	0.202314	14.265	3.61509e-46	1.57538e-43	k4	k4	k4
Trim66	512.274	3.3828	0.334856	8.60906	7.366e-18	4.26098e-16	None	None	None
Gm15987	9.7083	3.38164	1.05182	2.73967	0.00615017	0.0332611	k9	None	None
Fam163b	150.976	3.37254	0.610387	4.70609	2.52509e-06	3.18232e-05	k4	k4	k4
Dhdh	35.9697	3.37081	0.737541	3.8924	9.92567e-05	0.000906156	k4	k4	k4
Syngr3	3595.78	3.36955	0.290738	9.86986	5.62417e-23	4.92366e-21	k4	k4	k4
Acss2os	10.253	3.3694	0.948009	3.02677	0.00247184	0.0153443	None	None	None
Slc6a11	204.541	3.36731	0.576321	4.9752	6.51791e-07	9.1888e-06	k4	k4	k4
Rab26	925.211	3.36298	0.545266	5.25061	1.51597e-07	2.39937e-06	k4	k4	k4
Sbk3	30.984	3.36051	0.888342	3.22005	0.00128167	0.00867573	None	None	None
Mfsd6	1071.24	3.36037	0.539091	5.30591	1.12113e-07	1.80801e-06	k4	k4	k4
Cacng2	243.02	3.36006	0.280786	10.1859	2.29228e-24	2.21437e-22	k4	k4	k4
Olfr617	14.0011	3.35943	0.990651	2.88642	0.00389652	0.0224803	None	None	None
Exph5	85.559	3.35938	0.601877	4.75077	2.02647e-06	2.58887e-05	k4	k4	k4|k27
Atoh7	16.041	3.35907	0.976178	2.92884	0.0034023	0.0200237	k4	k4	k4
Olfr139	9.51021	3.35873	1.08771	2.62821	0.00858362	0.0442857	k9	k9|k27	k9
Cyp3a59	10.6046	3.35402	0.915248	3.1183	0.00181895	0.0117916	k9	k9|k27	k9
Hnmt	162.641	3.35359	0.649521	4.39338	1.11604e-05	0.000123508	k4	k4	k4
1700007L15Rik	12.6373	3.3528	1.072	2.6612	0.00778631	0.0407716	k4	k4	k4
Npw	24.2167	3.34999	0.631119	4.51578	6.30853e-06	7.34621e-05	k4|k27	k4|k27	k4|k27
Tnfsf15	21.245	3.34808	0.87601	3.2512	0.0011492	0.00789619	None	k4	k27
Tpd52	463.304	3.34548	0.455135	6.25194	4.05382e-10	9.65922e-09	k4|k9	k4	k4
Grp	115.093	3.34376	0.522725	5.44025	5.32054e-08	9.08057e-07	k4|k27	k4|k27	k4|k27
Tmem117	241.371	3.34216	0.610967	4.65189	3.28899e-06	4.03865e-05	k4|k9	k4	k4|k9
Glrx	184.665	3.33985	0.500298	5.67631	1.37635e-08	2.60059e-07	k4	k4	k4
Nek1	2064.24	3.33876	0.228628	12.4165	2.12676e-35	4.39009e-33	k4	k4	k4
Olfr1448	17.7887	3.33646	0.956795	2.96455	0.00303129	0.0181563	k9	k9	k9|k27
Prkar1b	2119.76	3.32993	0.406117	6.96824	3.20919e-12	1.00692e-10	k4	k4	k4
Dleu7	86.4929	3.32622	0.692521	4.08106	4.48305e-05	0.000443331	k4	k4	k4
Fgf1	194.265	3.32331	0.518226	5.44802	5.0934e-08	8.71567e-07	None	k4	k4
Mirg	1303.01	3.32236	0.21621	13.0537	6.0501e-39	1.62524e-36	None	None	k4
AF529169	152.605	3.32148	0.571362	4.93816	7.88628e-07	1.09603e-05	k4|k27	k4	k4
Kcnk6	30.9472	3.31494	0.657565	4.28085	1.86178e-05	0.00019852	k4|k27	k4|k27	k4|k27
Sycp3	32.306	3.31469	0.572929	4.9128	8.97843e-07	1.23124e-05	None	None	k4
Olfr46	9.5376	3.31408	0.930632	3.02383	0.00249594	0.0154695	None	None	None
Nrsn1	815.323	3.31251	0.464915	6.04952	1.45277e-09	3.17955e-08	k4	k4	k4
2011-03-01	27.6832	3.30773	0.812486	3.45572	0.000548824	0.00415698	k4	k4	k4
Klhl1	682.732	3.30127	0.323995	8.64604	5.33195e-18	3.1589e-16	k4|k27	k4	k4|k27
Malat1	362711	3.30019	0.259478	10.7916	3.77047e-27	4.62119e-25	k4	k4	k4
Foxa1	111.45	3.30001	0.703609	3.97949	6.90627e-05	0.000656799	k4|k27	k4|k27	k4|k9|k27
Rab42	74.9173	3.29293	0.721875	3.86899	0.000109288	0.000986254	k4	k4	k4
Dnajc6	1310.9	3.29234	0.548166	5.09397	3.50645e-07	5.2092e-06	k4|k27	k4	k4
Gm7325	52.1139	3.29174	0.733563	3.80573	0.000141386	0.00124275	k4|k27	k4|k27	k4
Ttc39c	139.371	3.29153	0.513519	5.43607	5.44694e-08	9.28015e-07	k4	k4	k4
Slc5a5	127.261	3.29115	0.554847	5.03048	4.89241e-07	7.07524e-06	k4|k27	k4|k27	k4|k27
Myrip	253.581	3.29059	0.646905	4.31375	1.60506e-05	0.000173227	k4|k9|k27	k4	k4
Hapln2	54.2959	3.28986	0.540533	5.16132	2.45211e-07	3.73919e-06	k4|k9|k27	k4|k27	k4|k9|k27
Stac	17.014	3.28905	0.904693	3.08287	0.00205015	0.0130024	k4	k4	k4
Olfr361	20.5329	3.28852	1.07625	2.59096	0.00957077	0.0485344	k9	k9	k9
Gm14446	24.1498	3.28659	1.00504	2.77263	0.0055606	0.0304935	None	None	None
Mir3072	34.8065	3.28349	0.609666	4.5656	4.98074e-06	5.91953e-05	k4	k4|k9	k4|k9
Gm5126	24.1102	3.28307	0.842226	3.30442	0.000951735	0.00672371	k4|k27	k4|k27	k4|k27
Kcnd3os	18.7038	3.28108	0.878931	3.16416	0.00155531	0.0102831	k4|k27	k4	k4
Zfp365	298.763	3.28061	0.408113	6.81332	9.53723e-12	2.83801e-10	k4	k4	k4
Ppapdc2	107.131	3.27619	0.583677	4.75639	1.97089e-06	2.52353e-05	k4	k4	k4
Ntsr2	66.0406	3.27616	0.828884	3.34927	0.000810234	0.00583928	k4|k27	k4|k9|k27	k4|k9|k27
Tcea2	2476.59	3.27398	0.290402	9.55219	1.26986e-21	1.02057e-19	k4|k27	k4|k27	k4|k27
Arhgap15	9.66947	3.27188	0.934784	2.96526	0.00302422	0.018136	None	k4	k27
Ctxn3	20.9876	3.27133	0.940663	2.94614	0.00321764	0.0191032	None	None	k4
Zfp112	147.002	3.2685	0.745101	3.7156	0.000202721	0.00173143	k4|k9	k4|k9	k4|k9
Snta1	78.5241	3.2657	0.728355	3.79718	0.000146351	0.00128179	k4	k4	k4
Mir381	39.183	3.26226	0.594267	4.64818	3.34869e-06	4.10168e-05	None	k4	k4
Dusp26	736.135	3.2621	0.349541	7.90207	2.74306e-15	1.25388e-13	k4|k27	k4	k4
Jade2	351.479	3.26062	0.407705	6.77113	1.27777e-11	3.7343e-10	k4	k4	k4
Mir1249	9.65827	3.26019	1.05308	2.62107	0.00876554	0.0450924	None	k4	k4
Gm15348	19.3813	3.25091	0.959948	2.86569	0.00416107	0.0237827	None	None	k4|k27
Tmem179	2152.33	3.24987	0.409127	6.72131	1.80095e-11	5.11836e-10	k4	k4	k4
Kcna2	1035.44	3.24525	0.823194	3.33488	0.00085336	0.00609854	k4|k27	k4	k4
Gucy2c	404.296	3.24077	0.418436	6.55003	5.7527e-11	1.53484e-09	None	k4|k27	None
Slco2a1	195.248	3.23857	0.662888	4.13127	3.60768e-05	0.000363735	k4|k27	k4	k4|k27
Slc16a11	232.274	3.23486	0.45227	6.04696	1.47607e-09	3.22695e-08	k4|k27	k4	k4|k27
Stox1	63.1473	3.2334	0.616247	4.43556	9.18353e-06	0.000103499	k4	k4	k4|k9
Zcchc12	2991.94	3.22781	0.321348	8.48866	2.09041e-17	1.17458e-15	k4	k4	k4
Fkbp1b	148.925	3.22715	0.492562	5.53667	3.08279e-08	5.49079e-07	k4	k4	k4
Napb	1497.7	3.22694	0.334788	8.14529	3.78371e-16	1.87844e-14	k4|k9	k4	k4
Iqsec2	228.399	3.22259	0.452044	6.02284	1.71381e-09	3.70948e-08	k4	k4|k27	k4|k27
Pde1a	337.015	3.22254	0.605748	4.49451	6.97318e-06	8.04377e-05	k4	k4	k4
Cystm1	104.079	3.22199	0.381011	7.14414	9.05613e-13	3.09932e-11	k4	k4	k4
Scn1b	233.917	3.21995	0.47336	5.74604	9.13587e-09	1.76681e-07	k4	k4	k4
Kcna1	301.997	3.21967	0.534579	5.08749	3.62829e-07	5.36581e-06	k4|k27	k4|k27	k4|k27
Garnl3	733.827	3.21694	0.546247	4.97383	6.56433e-07	9.24759e-06	None	k4	k4
Rph3a	822.474	3.21649	0.418518	6.49074	8.54149e-11	2.21853e-09	k4	k4	k4
4930488B22Rik	136.177	3.21292	0.343698	7.89331	2.94287e-15	1.33279e-13	k9|k27	k9|k27	k4|k9|k27
Tspan17	653.49	3.21289	0.334836	8.10214	5.40012e-16	2.64741e-14	None	k4	k4
4930513D17Rik	14.4403	3.21207	0.747396	3.62869	0.000284861	0.00234219	None	k4	None
Cntn1	2472.65	3.21072	0.35033	7.73763	1.01288e-14	4.31796e-13	k4	k4	k4
Gm12709	63.8503	3.21042	0.445401	6.08533	1.16249e-09	2.58251e-08	k27	None	None
Slc4a10	1242.49	3.21036	0.443492	6.11139	9.87661e-10	2.21349e-08	k4	k4	k4
Nmnat3	30.671	3.21028	0.808403	3.35264	0.000800459	0.0057752	k4	k4	k4
1700080N15Rik	31.532	3.20474	0.73155	3.69727	0.000217932	0.0018495	None	k4	k4
Arhgef4	516.93	3.20316	0.309389	8.73708	2.39206e-18	1.47048e-16	k4	k4	k4
Cntnap1	1143.61	3.20139	0.328395	8.22605	1.93491e-16	9.90696e-15	k4|k27	k4	k4
Kcnip4	623.995	3.19888	0.354181	7.62006	2.53562e-14	1.02734e-12	k4	k4	k4
Slc25a43	18.5009	3.19534	0.881861	3.05643	0.00223992	0.0140559	k4	k4	k4
B630019K06Rik	330.305	3.19116	0.502514	5.35539	8.53707e-08	1.41038e-06	k4	k4	k4
Pitpnm3	536.134	3.18963	0.608992	4.41653	1.003e-05	0.000111946	k4|k27	k4	k4
Gm11166	40.3811	3.18743	0.759173	3.53994	0.000400213	0.00315314	None	None	None
Fabp3	210.879	3.18661	0.302596	8.87855	6.77351e-19	4.3408e-17	k4	k4|k27	k4
Me1	331.758	3.18591	0.486856	5.51684	3.45151e-08	6.06489e-07	k4	k4	k4
Rassf8	57.3706	3.18543	0.564211	4.75962	1.93957e-06	2.49084e-05	None	None	None
Luzp2	277.179	3.18467	0.472306	5.68418	1.31445e-08	2.49047e-07	k4	k4	k4
Jakmip3	732.375	3.18277	0.361997	7.41104	1.25315e-13	4.70772e-12	k4|k27	k4	k4|k9|k27
Lhfpl5	250.819	3.18216	0.502065	5.34225	9.18001e-08	1.5077e-06	k4	k4	k4
Zbtb7b	101.161	3.1811	0.687944	3.89726	9.72856e-05	0.000891482	k4	k4	k4
Rbms3	1193.02	3.18094	0.327645	8.18245	2.78129e-16	1.40208e-14	None	k4	k4
Rcan3	557.265	3.17625	0.512602	5.22091	1.78042e-07	2.76437e-06	k4	k4	k4
Mreg	55.1251	3.17268	0.565317	4.72777	2.27003e-06	2.87753e-05	k4	k4	k4
Fah	649.994	3.17235	0.368138	7.25911	3.89655e-13	1.39692e-11	k4	k4	k4
Fbll1	55.2626	3.16519	0.705914	3.77552	0.000159677	0.00138982	k4|k27	k4	k4
Sv2c	215.498	3.16498	0.378837	7.03462	1.9981e-12	6.49796e-11	k4|k27	k4	k4|k27
Gm10280	16.1402	3.16487	0.888728	2.99852	0.00271292	0.0165902	None	None	None
Gm4884	19.8766	3.16073	0.793897	3.35148	0.000803796	0.00579714	k9	k9|k27	k9|k27
Gys2	115.343	3.15966	0.684667	3.8846	0.000102499	0.00093185	None	None	None
Wwc1	1548.66	3.15797	0.292212	9.09604	9.36849e-20	6.40126e-18	k4	k4	k4
Naa11	14.5645	3.15103	1.02292	2.59163	0.00955235	0.0484787	None	k4	k4
Amph	972.04	3.14975	0.322345	8.22023	2.0311e-16	1.03186e-14	k4	k4	k4|k9
Olfr395	11.4668	3.14943	0.950583	2.78716	0.00531716	0.0293634	None	k9	k9
Fam213b	358.313	3.14861	0.433212	6.1139	9.72256e-10	2.18146e-08	k4	k4	k4
Hdac11	1994.31	3.14843	0.257484	10.2858	8.16424e-25	8.12695e-23	k4	k4	k4
Olfr385	10.5174	3.14815	0.989453	2.67638	0.00744221	0.0392316	k9	k9	k9|k27
Ptpn5	2466.84	3.14663	0.297248	8.9038	5.3969e-19	3.49285e-17	k4|k27	k4	k4
Gpr149	27.9643	3.1459	0.905298	2.92268	0.00347034	0.0203448	k4	k4|k27	k4|k27
Mirlet7bhg	32.2269	3.14525	0.685166	3.86075	0.000113039	0.00101684	None	None	None
Atp6v1g2	1340.75	3.14431	0.222116	11.9051	1.1134e-32	1.967e-30	k4	k4	k4
Dlgap3	133.912	3.14406	0.680281	3.88672	0.000101606	0.000925452	k4|k27	k4	k4
C1ql3	38.0291	3.14229	0.848581	3.11378	0.00184707	0.0119502	k4|k27	k4|k27	k4|k27
Mageb16	123.149	3.14011	0.715669	3.68901	0.000225131	0.00190294	None	None	None
Slc36a2	293.22	3.1369	0.367207	7.18095	6.9228e-13	2.4113e-11	None	k27	None
1110046J04Rik	17.6654	3.13618	0.751781	3.50658	0.000453904	0.00352377	k4	k4	k4
Fa2h	112.642	3.13495	0.461477	5.70982	1.13094e-08	2.15737e-07	k4|k27	k4	k4
Krtap5-1	20.7985	3.13431	0.816827	3.22505	0.0012595	0.00855815	None	None	None
Btbd11	657.397	3.13429	0.326476	8.06886	7.09551e-16	3.45268e-14	k4	k4	k4
4930447C04Rik	386.005	3.13375	0.299894	8.7823	1.60171e-18	9.90835e-17	k4|k27	k4|k9|k27	k4|k9|k27
Pcsk1n	754.939	3.13273	0.374079	7.0379	1.95158e-12	6.35722e-11	k4|k27	k4	k4
Camk2n1	541.367	3.13065	0.34972	7.52215	5.38824e-14	2.12175e-12	k4	k4	k4
Agbl4	118.58	3.12927	0.459195	5.72582	1.02935e-08	1.97703e-07	k4	k4	k4
Paip1	25611.9	3.12719	0.214619	12.2411	1.8736e-34	3.71124e-32	k4	k4	k4
Mtag2	53.0759	3.12621	0.75325	3.4865	0.000489387	0.00376581	k4|k27	k4	k4
Gm10560	39.3197	3.12116	0.652673	4.01604	5.91834e-05	0.000568066	k4	k4	k4
BC064078	10.4048	3.12055	0.970827	2.69929	0.00694874	0.0369983	None	None	None
AI661453	8.83016	3.11878	0.957238	2.73577	0.00622354	0.0336209	k27	k4|k27	k4|k9|k27
Necab1	193.524	3.11793	0.59607	4.39199	1.12319e-05	0.000124159	k4	k4	k4|k27
Lactb2	126.737	3.11773	0.44421	5.89299	3.7926e-09	7.73911e-08	k4	k4	k4
Ssh3	1262.77	3.11563	0.294909	8.8693	7.36102e-19	4.70194e-17	k4	k4	k4
Slc6a7	396.707	3.1129	0.370529	7.05182	1.76595e-12	5.82021e-11	k27	k4	k4
Plin1	13.4303	3.11243	0.771012	3.38831	0.00070325	0.00514004	None	k4|k27	None
Rapgef4	783.085	3.11243	0.396301	6.59202	4.33889e-11	1.17198e-09	k4	k4	k4|k27
Chadl	47.1776	3.1119	0.610896	4.27552	1.90689e-05	0.000202459	k4|k27	k4	k4
Clrn1	25.2405	3.11066	0.964171	2.70767	0.00677569	0.0362244	None	None	None
Gm9962	66.9875	3.11046	0.592399	4.4066	1.05006e-05	0.000116866	k4	k4	k4
Ccl28	28.3012	3.10986	0.922868	2.82799	0.00468416	0.0263488	k4|k9	k4	k4
6330416G13Rik	312.711	3.10682	0.569594	4.57663	4.72526e-06	5.63983e-05	None	k4	k4
Psg16	36.6976	3.10571	0.890109	2.92741	0.00341801	0.0200981	None	k4	k4|k27
Hsf4	154.357	3.10283	0.508053	5.12315	3.00472e-07	4.5186e-06	k4|k27	k4|k27	k4|k9|k27
Aard	31.4584	3.10244	0.805323	3.23155	0.00123123	0.00838345	k4	k4	k4|k27
Tmem240	159.729	3.09995	0.345584	7.52335	5.33895e-14	2.10658e-12	k4	k4	k4
Pcdh15	953.988	3.0969	0.347127	7.48112	7.369e-14	2.83902e-12	k4	k4	k4
Tle2	897.253	3.09655	0.376006	6.90562	4.99841e-12	1.53876e-10	k4|k27	k4	k4|k27
Glra3	68.5688	3.0955	0.826771	3.13932	0.00169338	0.0110912	k4	k4	k4
2310015B20Rik	21.4329	3.09088	0.900024	2.87868	0.00399347	0.0229586	k9	k4	None
A930006I01Rik	9.07578	3.08676	0.902092	2.86751	0.00413712	0.0236528	None	None	None
Olfr228	16.2249	3.08403	0.912655	2.83133	0.00463544	0.0261135	None	None	None
4930578M01Rik	136.008	3.08271	0.425906	6.06404	1.32742e-09	2.91498e-08	k4	k4	k4
Fam196b	145.3	3.08224	0.578626	4.46271	8.09305e-06	9.23776e-05	None	k4	k4|k27
Alpk2	35.089	3.08072	0.589431	4.37833	1.19595e-05	0.000131756	None	None	None
Nr1d2	525.728	3.07722	0.624633	4.12597	3.69171e-05	0.000371043	k4|k9	k4	k4
Fbxo41	569.136	3.07532	0.402193	6.40319	1.52159e-10	3.81564e-09	k4|k27	k4|k27	k4|k27
Gas2l2	41.6369	3.07503	0.901111	2.85762	0.00426829	0.0242753	None	k27	k4|k27
Bpifb9a	493.631	3.07152	0.276874	9.28768	1.57693e-20	1.14957e-18	None	None	None
Itih4	30.8068	3.06955	0.714972	3.59392	0.000325743	0.00263198	None	None	None
Gria3	1072.04	3.06839	0.508941	5.04655	4.49868e-07	6.5396e-06	k4	k4	k4|k27
Arhgap44	924.137	3.06624	0.35936	7.14115	9.25506e-13	3.15638e-11	k4	k4	k4
Clgn	197.723	3.05885	0.57084	4.48261	7.37343e-06	8.47059e-05	k4	k4	k4
Frmpd1	274.681	3.05434	0.408987	6.24552	4.22385e-10	1.004e-08	k4|k9	k4	k4|k9
Ern2	82.834	3.05142	0.726929	3.50986	0.000448339	0.00348747	None	k4|k27	k4|k9
Cbx7	473.528	3.05132	0.52291	4.87907	1.06586e-06	1.4395e-05	k4|k27	k4	k4
Olfr772	12.9021	3.04851	0.946085	2.69374	0.00706552	0.0375386	None	None	None
Olfr1223	6.39574	3.04699	0.9423	2.70294	0.00687282	0.0366937	None	None	None
Hpca	184.236	3.04457	0.436989	5.82296	5.78134e-09	1.14749e-07	k4|k27	k4	k4
Arhgap26	351.162	3.03769	0.372094	6.82002	9.10284e-12	2.717e-10	k4	k4	k4
Gchfr	331.89	3.03756	0.507439	5.00072	5.71153e-07	8.11616e-06	k4	k4|k27	k4
Syt7	1551.91	3.03534	0.521929	4.85764	1.18792e-06	1.58363e-05	k4	k4	k4
Ids	1010.98	3.0326	0.300677	8.42298	3.67033e-17	2.00488e-15	k4	k4	k4
Frs3	246.465	3.03244	0.461691	5.48514	4.1315e-08	7.17616e-07	k4	k4	k4
Erich3	60.4264	3.0278	0.60909	4.15012	3.32294e-05	0.000338157	None	None	None
Fhl2	41.0149	3.02766	0.851133	2.96976	0.0029803	0.017911	None	None	None
Barx2	28.1787	3.02571	0.68651	3.67907	0.00023409	0.00197017	k4|k27	k27	k4|k27
2310010J17Rik	10.9411	3.01973	0.836911	3.01075	0.00260602	0.0160301	k4	k4	k4
Fndc5	393.336	3.01943	0.409678	6.14979	7.75861e-10	1.77327e-08	k4|k27	k4	k4
Rasl10b	171.079	3.01907	0.46095	5.46494	4.63055e-08	7.95838e-07	k4	k4	k4
1700112H15Rik	224.816	3.01493	0.351588	7.15306	8.48672e-13	2.91462e-11	None	None	k27
Sox10	52.2969	3.01488	0.771606	3.25928	0.00111694	0.00772601	k27	k27	k4|k27
Etv5	801.622	3.01016	0.308851	8.12741	4.3855e-16	2.16079e-14	k4|k27	k4	k4
Syt12	41.683	3.0097	0.847581	2.96101	0.00306629	0.0183435	k4|k27	k4	k4
Qrfpr	13.391	3.00567	0.739091	3.3902	0.000698423	0.00511429	k4|k27	k4|k27	k4|k27
Pitpnm1	2054	3.00417	0.288316	8.68552	3.77024e-18	2.28192e-16	k4	k4	k4
Rab6b	2305.7	3.00358	0.247013	10.1354	3.84693e-24	3.67992e-22	k4	k4	k4
Tsks	15.3281	3.00237	0.955432	2.6191	0.0088163	0.0453297	k4|k27	k4	k4
Gprin3	112.366	2.99884	0.830603	3.00847	0.0026257	0.016136	k4	k4	k4
Rtl1	721.659	2.993	0.395368	6.30552	2.87219e-10	6.97939e-09	None	k4	k4
Il17a	6.73501	2.99186	0.927088	2.68784	0.00719169	0.0381056	k9	None	None
Lpcat1	751.389	2.99025	0.250676	9.93414	2.95713e-23	2.62395e-21	k4	k4	k4
Stxbp1	3133.5	2.98688	0.33547	7.41311	1.23372e-13	4.65256e-12	k4	k4	k4
D10Bwg1379e	829.06	2.98645	0.450128	5.52387	3.31621e-08	5.85864e-07	k4	k4	k4
AI115009	24.9646	2.98554	0.845893	2.93836	0.00329954	0.0195127	k4|k27	k4	k4
4930425O10Rik	17.8596	2.98537	0.738152	3.36701	0.000759874	0.00552507	None	None	None
Ank	710.877	2.98474	0.426986	5.81925	5.91106e-09	1.17087e-07	k4	k4	k4
Fam229a	7.11569	2.97625	0.937047	2.64262	0.00822684	0.0427133	k4|k27	k4	k4
Fam115e	10.7304	2.97485	0.757271	3.26812	0.00108266	0.00751806	None	None	None
Pde4a	1039.41	2.97393	0.362003	6.83401	8.25755e-12	2.48741e-10	k4|k27	k4|k27	k4|k27
Ablim2	1428.84	2.97189	0.224279	11.0215	3.01161e-28	4.01753e-26	k4|k27	k4	k4
Nell1	288.741	2.97106	0.508581	4.85873	1.18141e-06	1.57602e-05	k4|k27	k4|k27	k4|k27
C230091D08Rik	808.044	2.96745	0.392968	6.27901	3.40733e-10	8.22878e-09	k9	None	None
Hprt	790.571	2.96624	0.33611	7.33759	2.17477e-13	8.0164e-12	k4	k4	k4
Adrbk2	1233.03	2.96603	0.37621	6.55493	5.56667e-11	1.48723e-09	k4	k4	k4
Metrnl	40.0026	2.96526	0.833744	2.95686	0.00310791	0.0185322	k4|k27	k4	k4|k27
Cnnm1	510.895	2.96429	0.383383	6.42775	1.29503e-10	3.28107e-09	k4|k9|k27	k4	k4
Aqp4	142.761	2.96316	0.656997	3.74911	0.000177461	0.00153237	None	None	k27
Syp	4308.03	2.96155	0.349306	7.04697	1.82858e-12	6.00643e-11	k4	k4	k4
Ptpru	3147.05	2.95961	0.283078	8.6888	3.66288e-18	2.22381e-16	k4	k4	k4
Tmem158	31.7704	2.95841	0.628545	3.91127	9.18116e-05	0.00084527	k4|k27	k4|k27	k4|k27
Trpv1	73.1997	2.95777	0.624651	3.93463	8.33243e-05	0.000776519	None	k27	k4
Mylip	159.441	2.9497	0.620928	3.94523	7.97234e-05	0.000744819	k4	k4	k4|k27
Scn2a1	2790.34	2.94392	0.186079	13.1338	2.10865e-39	5.90722e-37	k4	k4	k4
Fam71f1	45.0951	2.9429	0.580609	4.20748	2.58235e-05	0.000268504	None	k4	k4|k9
Ankrd35	80.2228	2.9366	0.519188	4.6931	2.69093e-06	3.36538e-05	k4	k4	k4
Gpx2-ps1	84.8778	2.93481	0.837357	2.90773	0.00364057	0.021197	None	None	None
Pdcd1lg2	29.0492	2.93398	0.912471	2.66746	0.00764276	0.0401056	k9	None	k9
Rab27b	284.657	2.93356	0.483026	5.03816	4.70025e-07	6.81242e-06	k4	k4	k4
Gbp11	28.2911	2.93336	0.601661	4.04441	5.24552e-05	0.000510113	None	None	k9
Slc2a6	863.788	2.93302	0.290253	8.3824	5.18585e-17	2.78615e-15	None	k4	k4
Fam167a	363.87	2.92648	0.532803	4.55419	5.25888e-06	6.21268e-05	k4	k4	k4
AI413582	549.164	2.92211	0.258805	9.35879	8.06534e-21	6.05982e-19	k4	k4	k4
Col25a1	1979.56	2.92182	0.351888	6.88236	5.88703e-12	1.80101e-10	k4	k4	k4
Pllp	145.018	2.91724	0.472018	5.12107	3.03808e-07	4.56527e-06	k4|k27	k4|k27	k4|k27
Grin2a	136.789	2.91636	0.436072	5.5412	3.00399e-08	5.37485e-07	k4|k27	k4|k27	k4
Hapln4	228.304	2.91001	0.628334	3.83555	0.000125281	0.00111317	k4|k27	k4	k4
Aldoc	1221.25	2.90917	0.430984	5.58993	2.27157e-08	4.12458e-07	k4	k4	k4
Gabra5	244.518	2.90862	0.30485	7.90101	2.76655e-15	1.25875e-13	k4|k27	k4	k4|k27
Mfn1	1894.96	2.90635	0.390333	6.16487	7.05392e-10	1.62166e-08	k4|k9	k4	k4
Vmn2r62	166.574	2.90603	0.346276	6.94831	3.6968e-12	1.14888e-10	None	None	None
Dnaja4	229.883	2.90221	0.41564	5.77955	7.49002e-09	1.46586e-07	k4|k27	k4	k4
3930402G23Rik	37.1096	2.90002	0.741755	3.2356	0.00121389	0.00828265	None	None	k4
Cltb	733.189	2.89983	0.288505	8.31816	8.93366e-17	4.69676e-15	k4	k4	k4
Mcoln3	164.689	2.89874	0.319302	7.51245	5.80298e-14	2.27138e-12	k4|k27	k9|k27	k27
Prl7c1	16.1732	2.89793	0.647462	3.70359	0.000212567	0.00181001	None	None	None
Gm20187	29.2452	2.89694	0.817862	2.93074	0.0033816	0.0199199	None	None	None
Adap1	623.496	2.89351	0.299465	7.99263	1.32088e-15	6.27178e-14	k4|k27	k4	k4
Prima1	98.6511	2.89309	0.584543	4.09396	4.24069e-05	0.000421276	k4	k4	k4
Uchl1	3588.9	2.8928	0.224974	10.6359	2.02836e-26	2.35356e-24	k4	k4	k4
Erbb3	876.018	2.88941	0.287727	8.30442	1.00305e-16	5.21744e-15	k4|k27	k4|k9|k27	k4|k27
Wfdc16	20.8791	2.88728	0.694465	3.43759	0.00058692	0.00439966	None	None	k9
Actr3b	176.764	2.88638	0.627033	3.80583	0.000141329	0.00124275	k4	k4	k4
Cnp	465.987	2.88272	0.589843	4.03959	5.35447e-05	0.000519551	k4	k4	k4
Fam155a	676.337	2.88161	0.376948	6.31812	2.64766e-10	6.47389e-09	k4|k27	k4	k4
Ggact	115.012	2.87743	0.358587	6.62999	3.35705e-11	9.22014e-10	k4	k4	k4
Olfr490	10.5528	2.87412	0.917254	2.58829	0.00964526	0.0488267	k9	None	k4|k9
Mir668	22.8756	2.87275	0.636142	3.72991	0.000191548	0.00164459	None	None	k4
A330041J22Rik	31.1721	2.87221	0.884358	2.6824	0.0073095	0.0386255	k4	k4	k4
Dtd1	301.849	2.86918	0.274511	8.63055	6.10576e-18	3.56351e-16	k4	k4	k4
Lurap1l	81.6832	2.86851	0.633444	3.7391	0.000184679	0.0015884	k4	k4	k4
Slc8a3	518.018	2.86705	0.326286	7.25452	4.03083e-13	1.43979e-11	k4|k27	k4	k4
AI593442	606.624	2.8663	0.339118	6.97782	2.99791e-12	9.45161e-11	k4|k27	k4	k4
Sgcz	169.311	2.8639	0.63937	3.69724	0.00021796	0.0018495	k4	k4	k4
Mroh7	120.28	2.86315	0.403506	5.85654	4.72607e-09	9.54463e-08	None	None	None
BC021614	11.0629	2.8599	0.815945	2.89224	0.00382511	0.0221269	None	None	None
Lrrc16b	1894.58	2.85795	0.200096	11.7841	4.71452e-32	8.10979e-30	k4	k4	k4
Fam43b	40.2887	2.85726	0.851592	2.76806	0.00563903	0.0308973	k4|k27	k4	k4
Nhlrc1	69.2914	2.8566	0.731455	3.2218	0.0012739	0.00864103	k4|k9	k4	k4|k9
Aldob	119.443	2.85517	0.484654	4.85949	1.17688e-06	1.57211e-05	None	None	None
Slc7a4	658.261	2.85505	0.358676	6.56595	5.17017e-11	1.38696e-09	None	k4	k4|k27
Cntnap4	549.251	2.85416	0.402025	5.85575	4.74851e-09	9.57108e-08	k4	k4	k4
Serp2	167.624	2.85412	0.316202	7.445	9.69478e-14	3.68439e-12	k4	k4	k4
Rgs17	658.174	2.85274	0.385134	6.10888	1.0033e-09	2.24341e-08	k4	k4	k4|k9
Dsc1	66.7984	2.85095	0.625235	3.76011	0.000169838	0.00147108	None	None	None
Cys1	82.4153	2.8488	0.44407	5.28925	1.22819e-07	1.97255e-06	k4|k27	k4	k4
Psd3	676	2.84525	0.360478	6.50593	7.72117e-11	2.02423e-09	k4	k4	k4
Fxyd7	257.866	2.84251	0.347759	6.73602	1.62783e-11	4.6533e-10	k27	k4	k4
Paqr6	48.0028	2.84234	0.702298	3.33526	0.00085221	0.00609254	k4	None	k4|k9|k27
Pnma3	322.864	2.84008	0.681682	3.4328	0.000597382	0.00446954	k4	k4|k27	k4|k27
Lincpint	126.71	2.83433	0.411919	5.66695	1.45358e-08	2.73558e-07	k4|k27	k4	k4
Slitrk3	505.117	2.8335	0.375515	6.21412	5.16146e-10	1.21654e-08	k4	k4	k4
Fam134b	520.203	2.83073	0.378442	6.15877	7.33138e-10	1.68347e-08	k4	k4	k4|k9
Lrrc24	455.58	2.82781	0.399656	5.82453	5.72729e-09	1.13791e-07	k4	k4	k4
Map4k2	1958.36	2.82535	0.404232	5.7525	8.79318e-09	1.7039e-07	k4	k4	k4
Anxa7	749.297	2.82525	0.23874	9.73971	2.04136e-22	1.72548e-20	k4	k4	k4
A330032B11Rik	16.8626	2.82441	0.749128	3.10283	0.00191682	0.012288	k4|k27	k4	k4
Lnx1	351.894	2.8223	0.433279	5.35983	8.32997e-08	1.37733e-06	k4	None	k4|k27
Nipal3	440.3	2.82184	0.41392	5.60939	2.03042e-08	3.73163e-07	k4|k9	k4|k9	k4|k9
Ppfia4	1344.47	2.82146	0.298907	7.76649	8.06879e-15	3.49435e-13	None	k4	k4
Zp3r	152.571	2.81884	0.365574	6.34301	2.25325e-10	5.53712e-09	None	None	None
Cyth1	1978.03	2.81642	0.227283	10.1918	2.15771e-24	2.09469e-22	k4	k4	k4
Ppip5k1	498.801	2.81499	0.418043	5.53768	3.06499e-08	5.46404e-07	k4	k4	k4
Kcnt1	1706.6	2.81058	0.206011	11.2158	3.41192e-29	4.89159e-27	k4|k27	k4	k4
Ndrg2	1098.44	2.80915	0.363316	6.35575	2.07417e-10	5.12919e-09	k4|k27	k4	k4
Tmem181c-ps	4151.12	2.80693	0.313123	7.3675	1.73859e-13	6.45714e-12	None	None	None
Tfr2	190.955	2.8065	0.574196	4.01691	5.89652e-05	0.000566808	k4	k4	k4
Disp2	3818.62	2.80537	0.240133	9.60038	7.96487e-22	6.50796e-20	k4	k4	k4
Vamp2	2016.3	2.80406	0.231726	9.94304	2.70458e-23	2.42177e-21	k4	k4	k4
Pkp2	127.536	2.80375	0.643372	3.58075	0.000342615	0.0027468	k4|k27	k4	k4
Nudt18	232.943	2.80111	0.375367	6.13028	8.77225e-10	1.97729e-08	None	k4	k4
Dnm3	1400.14	2.79603	0.317181	7.23887	4.52429e-13	1.60147e-11	k4	k4	k4
Nrxn3	3132.18	2.79462	0.245208	9.35783	8.13876e-21	6.09164e-19	None	None	None
Dnm1	1553.73	2.79417	0.276076	8.30991	9.57717e-17	5.00822e-15	k4	k4	k4
Hrasls	91.7365	2.79394	0.629514	3.64398	0.000268454	0.00222219	k4	k4	k4
Nbeal2	701.587	2.7931	0.346225	6.62315	3.51625e-11	9.61698e-10	k4	k4	k4
Snx31	32.5529	2.79276	0.659795	3.47496	0.000510924	0.00389853	None	k27	k4|k27
AF357425	112.751	2.79228	0.392936	5.83373	5.42027e-09	1.0824e-07	None	None	None
Casr	13.7813	2.79222	0.781087	2.93465	0.0033392	0.0197107	k4|k27	k4|k27	k27
Il13ra1	423.195	2.79024	0.384355	5.95866	2.54317e-09	5.32816e-08	k4	k4	k4
Hao1	17.5375	2.78972	0.884261	2.58941	0.00961396	0.0487283	None	None	None
AW551984	1016.27	2.78836	0.377709	6.05852	1.37379e-09	3.01343e-08	k4	k4	k4
Ell2	139.885	2.78692	0.666237	3.43259	0.000597836	0.00447123	k4|k27	k4	k4
Csmd1	1016.46	2.78454	0.366022	6.24154	4.33277e-10	1.02818e-08	k4|k27	k4	k4
Pip5k1b	136.163	2.78293	0.442112	5.16369	2.4213e-07	3.69795e-06	k4|k9	k4|k9	k4|k9
Pnck	1819.33	2.78179	0.273722	8.33616	7.67392e-17	4.06718e-15	k4	k4	k4
Dis3	1031.01	2.78115	0.345625	6.60008	4.10944e-11	1.11153e-09	k4	k4	k4
Lypd1	69.9618	2.78006	0.473003	4.82039	1.43276e-06	1.87685e-05	k4|k27	k4|k27	k4
Sv2a	3960.24	2.77929	0.208956	10.908	1.05542e-27	1.37065e-25	k4	k4	k4
Impact	3278.94	2.77868	0.228596	9.96815	2.10109e-23	1.92535e-21	k4|k9	k4	k4
Pcdhb3	48.4682	2.77588	0.847544	2.68527	0.00724722	0.0383792	k9	k9|k27	k9|k27
Fam183b	33.8474	2.77529	0.779217	2.91996	0.00350074	0.0204985	None	k4	k4
Clec2g	37.2311	2.77297	0.498625	4.55847	5.1528e-06	6.10184e-05	k9	None	None
Prkcb	1528.61	2.77089	0.275854	8.2322	1.83809e-16	9.43583e-15	k4|k27	k4	k4
Snx10	643.836	2.7698	0.517597	4.38526	1.15846e-05	0.000127914	k4|k9	k4|k9	k4|k9
Gsta3	42.2977	2.76944	0.5403	4.20033	2.66525e-05	0.00027683	None	None	k4
Cbr2	61.0986	2.76675	0.614807	3.68692	0.00022698	0.00191444	k4	k4|k27	k4
Zfr2	620.253	2.76674	0.398574	5.68713	1.29195e-08	2.45259e-07	k4	k4	k4
Nap1l3	402.084	2.76626	0.346695	6.53674	6.28736e-11	1.6639e-09	k4	k4	k4
Homer2	539.826	2.76529	0.509566	4.44552	8.76777e-06	9.93849e-05	k4	k4	k4
Ppp2r2cos	52.127	2.76456	0.683533	3.31302	0.000922948	0.00654102	k9|k27	k4	k4
Snx21	318.632	2.763	0.376232	6.01489	1.8001e-09	3.85791e-08	k4	k4|k27	k4
Dpp10	636.338	2.76292	0.417478	5.42045	5.94487e-08	1.00413e-06	k4|k27	k4	k4
Tmem132b	415.837	2.76291	0.288282	7.84966	4.17183e-15	1.85931e-13	k4|k9|k27	k4	k4|k27
Eml2	531.923	2.76203	0.574549	3.93704	8.24912e-05	0.000769212	k4	k4	k4
Amigo1	440.057	2.76132	0.491324	4.60251	4.17427e-06	5.01577e-05	k4	k4	k4
Slc39a12	137.457	2.75796	0.494115	4.5697	4.88419e-06	5.81889e-05	None	None	k4
Tmem88b	112.947	2.75784	0.622615	3.62639	0.00028741	0.00235919	k4	k4|k27	k4
Mir134	19.7202	2.75561	0.752208	2.99865	0.00271181	0.0165902	None	None	k4
Mir378b	28.592	2.75354	0.833674	2.70315	0.00686863	0.0366813	None	k4	k4
Gabra1	918.528	2.75269	0.46783	4.8152	1.47053e-06	1.92247e-05	k4	k4	k4
Liph	23.2567	2.75064	0.766965	2.93448	0.00334106	0.0197107	None	None	k4
F8a	76.6312	2.74889	0.835742	2.69089	0.00712618	0.0378096	k4	k4	k4
Cyb5d2	114.837	2.74587	0.620739	3.61806	0.000296825	0.00242834	k4	k4	k4
Xkr6	160.359	2.74524	0.638586	3.51595	0.000438186	0.00342344	k4	k4	k4
Galnt3	162.909	2.74434	0.407954	5.50145	3.7668e-08	6.58938e-07	k4	k4|k27	k4|k9|k27
Asic2	413.715	2.74314	0.35013	6.40659	1.48814e-10	3.73654e-09	k4	k4|k27	k4
Sprn	391.131	2.74293	0.45249	4.95686	7.16423e-07	1.0035e-05	k4	k4	k4
Scml4	158.719	2.74058	0.656179	3.41458	0.000638806	0.00473402	k9	k4	k4
Slitrk6	91.0561	2.73729	0.822081	2.7215	0.00649866	0.0349339	None	k4	k4
Per3	861.683	2.73632	0.426722	5.24069	1.59977e-07	2.50972e-06	k4	k4	k4
Inafm1	180.13	2.73626	0.698145	3.20315	0.00135935	0.00914161	k4	k4	k4
A830009L08Rik	14.8143	2.73553	0.862799	2.59102	0.00956913	0.0485344	None	None	None
Ubxn2a	339.581	2.73214	0.387216	5.76459	8.18588e-09	1.59568e-07	k4	k4	k4
Prss44	12.4327	2.72875	0.798905	2.78975	0.00527483	0.0291752	None	k4	k4|k27
Sult4a1	1406.99	2.72097	0.576418	3.85305	0.000116656	0.00104553	k4|k27	k4|k27	k4|k27
Ngef	81.7573	2.71782	0.680349	3.25983	0.00111479	0.00771386	None	k9|k27	k27
1700042O10Rik	98.3635	2.71707	0.378615	5.85574	4.74894e-09	9.57108e-08	k4	k4	k4
Gaa	4947.21	2.71494	0.247761	8.93983	3.89765e-19	2.54776e-17	None	k4	k4
Nceh1	762.86	2.7133	0.475987	4.64992	3.32064e-06	4.06986e-05	k4	k4	k4
Dock9	1959.22	2.71205	0.239614	9.23171	2.6635e-20	1.91323e-18	k4	k4	k4
Gpr123	1166.69	2.71053	0.452678	4.88322	1.04365e-06	1.41242e-05	None	k4	k4
Cryab	69.4875	2.70733	0.72728	3.03506	0.00240491	0.0149763	k4	k4|k27	k4|k27
Gpr68	124.197	2.7068	0.723229	3.05131	0.00227846	0.0142696	k4|k27	k4	k4
Gm9159	33.5704	2.69877	0.73015	3.01139	0.00260052	0.0160044	None	None	None
Pld6	295.388	2.69757	0.458078	4.79737	1.60766e-06	2.09476e-05	k4	k4	k4
Map7	480.817	2.6965	0.317304	6.9224	4.44048e-12	1.37347e-10	k4|k27	k4	k4
A230057D06Rik	570.521	2.69593	0.312636	7.02391	2.15736e-12	6.9582e-11	None	k4|k9	None
Timp2	2147.32	2.69052	0.304736	7.18826	6.56201e-13	2.29378e-11	k4	k4	k4
Nphp3	677.603	2.68985	0.337399	6.49039	8.56153e-11	2.22079e-09	k4	k4	k4
Sez6l	1394.01	2.68918	0.281481	7.77735	7.40604e-15	3.23458e-13	k4|k27	k4	k4
1700109H08Rik	147.087	2.68634	0.374683	5.83518	5.3734e-09	1.07523e-07	None	None	None
Chrna4	1741.21	2.68527	0.356087	6.13689	8.41513e-10	1.90775e-08	k4|k27	k4	k4
Il1rap	801.134	2.68506	0.412105	5.30219	1.14419e-07	1.84065e-06	k4	k4	k4
Nrg3	121.131	2.68318	0.473273	4.61294	3.97021e-06	4.79703e-05	k4	k4	k4
Camk2d	925.819	2.67846	0.222008	9.81253	9.94392e-23	8.51529e-21	k4	k4	k4
Tmem232	36.6717	2.67738	0.793905	2.74261	0.00609522	0.0329912	k4	k4	k4
Gabarapl1	1606.28	2.67558	0.407983	5.33252	9.68589e-08	1.58207e-06	k4	k4	k4
Rogdi	3072.33	2.67534	0.180785	12.0328	2.38981e-33	4.37984e-31	k4	k4	k4
Ttc22	89.9327	2.6742	0.569929	3.81485	0.000136264	0.00120529	k4|k27	k4|k27	k4
Mical2	458.901	2.6727	0.553792	3.92332	8.73372e-05	0.000809779	k4|k27	k4	k4
Lingo3	92.3742	2.67267	0.613581	3.54096	0.000398669	0.00314351	k4|k27	k4	k4
Slc24a3	698.317	2.67193	0.351796	6.17385	6.66486e-10	1.54855e-08	None	k4	None
Nrbp2	2562.49	2.66725	0.203778	10.6354	2.04031e-26	2.35356e-24	k4|k27	k4	k4
2610028E06Rik	26.005	2.66633	0.614427	3.52577	0.000422248	0.00331211	None	None	k9|k27
Kcnk1	280.689	2.66079	0.507843	4.25484	2.09201e-05	0.000221155	k4|k27	k4	k4
Vnn3	22.1205	2.65792	0.73394	2.94019	0.00328011	0.0194212	None	None	None
Gnai1	515.643	2.65726	0.384987	5.60347	2.10099e-08	3.84692e-07	k4	k4	k4
Zfp772	258.316	2.65233	0.41274	5.21473	1.8409e-07	2.8515e-06	k4	k4	k4
4933438K21Rik	86.8292	2.65144	0.691861	3.10964	0.00187313	0.0120671	k9	None	k9
Klhdc8a	189.785	2.65072	0.467569	4.59978	4.22935e-06	5.07574e-05	k4	k4	k4
Fam150a	17.6949	2.64959	0.741504	2.89896	0.00374406	0.0217158	k4	k4|k9|k27	k4|k27
Xrra1	133.222	2.6445	0.539789	3.97285	7.10167e-05	0.000672122	k4	k4	k4
Slc39a2	83.5257	2.64435	0.80783	2.65445	0.0079437	0.0414739	k4	k4	k4
Ccdc17	154.664	2.64371	0.454974	4.71172	2.45639e-06	3.09774e-05	k4	k4	k4
Plek	186.208	2.63991	0.534405	4.00429	6.22052e-05	0.000595046	k9	None	None
Kcnab2	634.843	2.63927	0.483911	4.42079	9.83409e-06	0.000110009	k4	k4	k4
Reps2	426.639	2.63709	0.623272	3.42882	0.000606209	0.0045235	k4	k4	k4
Gm3985	131.506	2.63629	0.702048	3.04294	0.00234278	0.01462	None	k9	None
Kcnj15	46.4276	2.63623	0.742988	2.87519	0.00403784	0.0231594	None	None	k4
Slc4a3	2866.62	2.63505	0.240197	8.88875	6.17983e-19	3.9864e-17	None	k4	k4
Phlpp2	648.321	2.63484	0.255048	8.37036	5.74438e-17	3.06107e-15	k4	k4	k4
4933428C19Rik	29.0147	2.63465	0.742434	2.8752	0.00403768	0.0231594	k9	k27	k9
Grik1	318.705	2.63354	0.342226	6.2343	4.538e-10	1.07346e-08	k4|k27	k4	k4|k27
Crisp3	23.8244	2.63181	0.669259	3.18533	0.00144589	0.00965405	None	None	None
Rasd1	82.5736	2.63081	0.812147	2.62368	0.00869855	0.0447948	k4|k27	k4	k4
Hgf	83.2294	2.63071	0.38455	5.54079	3.01116e-08	5.38275e-07	k4	None	k27
Elovl7	97.6781	2.63027	0.682286	3.12225	0.00179474	0.0116424	k4|k27	k4	k4
4632428C04Rik	16.0909	2.62904	0.819831	2.59693	0.00940611	0.0479285	None	k4	k4|k9|k27
Adarb2	760.629	2.62646	0.523782	4.05982	4.91113e-05	0.000481618	k4	k4	k4|k27
Serpina3n	73.4828	2.6257	0.641404	3.31413	0.000919271	0.00651732	None	k4|k9|k27	k4|k9|k27
E530001F21Rik	92.9523	2.62362	0.533635	3.97953	6.90511e-05	0.000656799	None	None	k27
Sv2b	842.264	2.62319	0.563457	3.76814	0.000164467	0.00142834	k4|k27	k4	k4
9630033F20Rik	345.58	2.62227	0.431266	4.92103	8.60899e-07	1.18472e-05	k4	k4	k4|k27
Cdk14	1183.18	2.62172	0.436404	4.86183	1.16306e-06	1.55472e-05	k4	k4	k4
Ablim3	553.392	2.62128	0.313504	6.76637	1.32049e-11	3.83627e-10	k4	k4	k4
Ica1	541.504	2.61993	0.363361	5.83421	5.40446e-09	1.08034e-07	k4	k4	k4
Ypel3	461.853	2.61967	0.345532	6.13452	8.5417e-10	1.93421e-08	k4	k4	k4
Calb2	514.886	2.61886	0.313775	6.75281	1.45007e-11	4.18789e-10	k4	k4	k4|k27
Fam174a	269.744	2.61567	0.434412	4.8702	1.11487e-06	1.49744e-05	k4	k4	k4
Hivep3	290.164	2.61465	0.652619	3.24025	0.00119426	0.00816577	k4	k4	k4
Sgsm2	865.635	2.61434	0.418509	5.05207	4.37043e-07	6.36732e-06	k4	k4	k4
Cxcl17	30.4186	2.61261	0.712351	2.96568	0.00302011	0.018117	None	None	None
Lrrn2	799.829	2.61179	0.423689	4.98431	6.21844e-07	8.7919e-06	k4	k4	k4
Fn3k	228.184	2.61095	0.356249	5.92548	3.11379e-09	6.42076e-08	k4	k4	k4
Rps6ka4	231.069	2.61073	0.622094	3.39294	0.000691464	0.00506712	k4|k27	k4|k27	k4|k27
Ncdn	1887.62	2.60972	0.290667	7.25821	3.92235e-13	1.4036e-11	k4	k4	k4
Slc2a13	554.503	2.60832	0.539299	3.90938	9.25349e-05	0.000850731	k4	k4	k4
Treh	61.8096	2.60766	0.521865	4.0387	5.37477e-05	0.000521263	None	None	None
Acot7	1405.56	2.60676	0.267911	7.86367	3.73054e-15	1.67405e-13	k4	k4	k4
Pdxp	479.271	2.6067	0.398431	5.28749	1.24006e-07	1.98835e-06	k4	k4	k4
AF357355	38.4899	2.60629	0.565066	3.72751	0.000193384	0.00165818	None	None	None
Tnip2	419.956	2.60273	0.478167	4.39748	1.09513e-05	0.000121597	k4|k27	k4	k4
Ptprn2	1057.21	2.59644	0.381572	5.49421	3.92474e-08	6.85344e-07	k4	k4	k4
Zkscan16	166.581	2.59527	0.654991	3.19894	0.00137935	0.00925297	k4	k4	k4
Xkr4	106.958	2.59505	0.607122	3.45079	0.000558953	0.00422229	k4	k4	k4
Gal3st1	38.124	2.59427	0.693624	3.01932	0.00253342	0.0156622	None	k4	k4
Zfp612	1439.75	2.59333	0.305754	6.84646	7.57019e-12	2.29092e-10	k4	k4|k9	k4|k9
N4bp2l1	399.134	2.59297	0.348581	6.00425	1.92218e-09	4.09486e-08	k4|k27	k4	k4
Msl3l2	27.4145	2.59109	0.783432	2.66915	0.00760444	0.0399259	k4	k4	k4
Gbp6	104.343	2.58973	0.653654	3.19699	0.0013887	0.0093102	None	None	k4
Pcsk1	398.687	2.58728	0.580495	3.5957	0.000323527	0.00261623	k4	k4	k4
Smyd3	199.254	2.58677	0.450829	4.62875	3.67881e-06	4.46973e-05	k4	k4	k4
Dzank1	1780.71	2.58666	0.392097	5.3218	1.02747e-07	1.66656e-06	k4	k4	k4
Ssxb5	10.3008	2.58508	0.797495	2.61453	0.00893495	0.0458197	None	None	None
Camk2n2	163.754	2.58445	0.556644	3.74467	0.000180629	0.00155698	k4	k4	k4
Ptchd1	702.174	2.5833	0.516546	4.03313	5.50399e-05	0.000533267	k4|k27	k4	k4|k27
Ccdc106	350.763	2.58314	0.416976	4.99583	5.85837e-07	8.30677e-06	k4|k27	k4	k4
Fchsd1	488.542	2.57983	0.330953	6.28436	3.29205e-10	7.96019e-09	None	k4|k27	k4
Ucp3	55.944	2.5767	0.461287	4.50197	6.73252e-06	7.78907e-05	None	k4	None
Grin2b	1026.13	2.57329	0.469327	4.41758	9.98111e-06	0.000111463	k4|k27	k4	k4
Msrb2	172.145	2.57267	0.489604	4.23336	2.30228e-05	0.000241561	k4	k4	k4
Habp4	816.29	2.56946	0.24534	8.43506	3.31024e-17	1.81832e-15	k4	k4	k4
C77370	300.427	2.56848	0.597827	3.46	0.00054018	0.00409784	k4	k4	k4
Wfdc6b	32.072	2.56223	0.541647	3.80732	0.000140479	0.00123755	k9	k9|k27	k9
1700003M07Rik	43.3951	2.56004	0.641875	3.20941	0.00133008	0.00896933	k4	k4	k4
E330034G19Rik	12.3888	2.5556	0.721485	2.84912	0.00438403	0.0248821	None	None	None
Dynll2	280.154	2.55484	0.380084	5.40629	6.43447e-08	1.08031e-06	None	k4	None
Casp14	21.4971	2.55147	0.78568	2.61108	0.00902575	0.0462128	None	k9	None
Acss2	455.562	2.54994	0.347901	5.89231	3.80841e-09	7.76329e-08	k4	k4	k4
Ly6h	1453.04	2.54897	0.291536	7.0282	2.09209e-12	6.76591e-11	k4	k4	k4
Gap43	1611.16	2.54863	0.330792	6.19309	5.89943e-10	1.38217e-08	k4	k4	k4
Pfkp	1936.68	2.5412	0.24098	8.47041	2.44521e-17	1.35837e-15	k4	k4	k4
Clu	1700.17	2.53948	0.268913	7.58416	3.34645e-14	1.35029e-12	k4	k4	k4
Pisd	3740.61	2.53579	0.32246	6.3133	2.7314e-10	6.66205e-09	k4	k4	k4
Mpv17l	341.155	2.53578	0.531492	3.8303	0.000127985	0.00113462	k4	k4	k4
Slc9a7	25.278	2.53519	0.779302	2.61155	0.00901323	0.0461607	k4	k4	k4
Pgm2l1	1263.95	2.53401	0.290048	7.01267	2.33807e-12	7.52867e-11	k4	k4	k4
Olig1	66.2826	2.53341	0.774417	2.62573	0.00864641	0.0445731	k4|k27	k4|k9|k27	k4|k27
Nr2c1	859.918	2.53232	0.314203	6.46817	9.91992e-11	2.5596e-09	k4	k4	k4
Gnal	691.249	2.53198	0.328326	6.18891	6.05834e-10	1.41434e-08	k4|k9	k4	k4
Cox18	953.752	2.53183	0.300186	6.76856	1.30068e-11	3.78995e-10	k4	k4	k4
Bean1	269.128	2.52999	0.524024	3.87386	0.000107127	0.00096988	k4|k27	k4	k4
Fam219aos	34.9539	2.52561	0.555953	3.6435	0.000268957	0.00222355	k4	k4	k4
Gabbr2	357.435	2.52375	0.505955	3.99987	6.33783e-05	0.000605972	k4|k27	k4	k4
Fbxo9	464.18	2.52174	0.434423	4.65386	3.25784e-06	4.0029e-05	k4	k4	k4
Ociad2	343.97	2.52077	0.348403	5.80011	6.62731e-09	1.30746e-07	k4	k4	k4
Amigo2	326.213	2.52008	0.475953	4.24429	2.19283e-05	0.000230694	k4	k4	k4
Clec2l	182.529	2.51995	0.386832	5.22177	1.7722e-07	2.75598e-06	k4	k4	k4|k27
C330013E15Rik	39.3848	2.51848	0.718338	2.80993	0.00495518	0.027629	k4	k4	k4
Atp6v0e2	3530.18	2.51825	0.29096	6.93651	4.01908e-12	1.24706e-10	k4	k4	k4
Ahsg	79.5182	2.51818	0.435335	4.63592	3.55352e-06	4.33362e-05	None	None	k4|k27
1110008P14Rik	193.388	2.5181	0.513979	3.92643	8.62172e-05	0.00080053	k4	k4|k27	k4
Rab6a	1139.36	2.51805	0.335848	6.00883	1.86871e-09	3.99188e-08	k4|k9	k4	k4
Dnajc12	311.042	2.51604	0.514176	3.92091	8.82153e-05	0.000817534	k4	k4	k4
Tox2	157.422	2.5156	0.487229	4.13686	3.52095e-05	0.000356826	None	k4	k4
Nyap2	622.197	2.51485	0.40859	4.93123	8.17122e-07	1.13082e-05	k4	k4	k4
Ankrd24	544.718	2.51452	0.32677	6.16495	7.05052e-10	1.62166e-08	k4	k4	k4
Map1a	818.064	2.51398	0.355384	5.66705	1.45279e-08	2.73558e-07	k4	k4	k4
Ak5	107.568	2.51338	0.652624	3.08506	0.00203511	0.0129154	k4|k27	k4	k4
Dgkz	1773.6	2.51101	0.427778	4.70106	2.58809e-06	3.25128e-05	k4	k4	k4
Car11	663.58	2.51004	0.402976	4.98799	6.10095e-07	8.632e-06	k4|k27	k4|k27	k4
Kcnb1	565.297	2.50849	0.441377	4.55051	5.35153e-06	6.31429e-05	k4	k4	k4
Gpr75	188.922	2.50828	0.674946	2.97546	0.0029255	0.0176466	k4	k4	k4
Map2k4	1536.26	2.50737	0.22747	8.82478	1.09678e-18	6.91571e-17	k4	k4	k4
Cacna1a	896.09	2.50554	0.293526	6.83261	8.33855e-12	2.50796e-10	k4	k4	k4
Magee1	1342.78	2.50444	0.361707	5.5416	2.99717e-08	5.36753e-07	k4	k4|k27	k4|k27
Zwint	6297.44	2.50388	0.195344	10.2582	1.08723e-24	1.07138e-22	k4	k4	k4
Fam81a	135.8	2.50354	0.353961	5.66035	1.51069e-08	2.83218e-07	k4	k4|k9|k27	k4
Gabrb1	440.471	2.50335	0.689637	2.90494	0.00367327	0.0213811	k4	k4	k4
Fam135b	163.334	2.50298	0.654525	3.0602	0.0022119	0.0138934	k4	k4	k4
Nap1l2	426.689	2.50262	0.339048	5.9066	3.49249e-09	7.14903e-08	k4	k4|k27	k4|k27
Gprasp2	5414.13	2.50095	0.229563	8.71635	2.87313e-18	1.7552e-16	k4	k4	k4
Srpk3	275.677	2.49974	0.545721	3.66441	0.000247912	0.00206699	None	k4|k27	k4|k27
4931440J10Rik	27.0881	2.49812	0.716837	2.78741	0.00531308	0.0293491	k4	k4	k4
Pnpo	695.16	2.49626	0.452979	4.40697	1.04829e-05	0.000116734	k4	k4	k4
Kazald1	112.1	2.49454	0.508798	3.92011	8.85099e-05	0.000819877	k4|k27	k4|k27	k4|k27
Gm7694	284.581	2.4942	0.684021	2.91541	0.00355219	0.020728	None	None	None
D7Ertd443e	38.7784	2.49393	0.550384	3.62279	0.00029144	0.00238827	None	None	k27
Ppfia3	607.84	2.49145	0.35744	5.57142	2.52678e-08	4.55005e-07	k4|k27	k4	k4
Slc25a16	170.576	2.49054	0.327019	6.08692	1.15103e-09	2.56497e-08	k4	k4	k4|k9
Cgref1	308.946	2.49026	0.282727	7.03952	1.92897e-12	6.29403e-11	k4	k4	k4
Nr4a2	777.859	2.49013	0.398704	4.99151	5.99088e-07	8.48852e-06	k4|k27	k4	k4|k27
E230029C05Rik	47.0169	2.4883	0.605448	3.28401	0.00102341	0.00715729	None	k4	k4
Pink1	479.426	2.4879	0.417512	4.76131	1.92343e-06	2.47172e-05	k4	k4	k4
Bzrap1	3470.42	2.48566	0.272216	7.29441	2.99976e-13	1.08936e-11	k4	k4	k4
Bsn	1738.24	2.48553	0.271069	7.32483	2.39208e-13	8.76796e-12	k4	k4	k4
Epb4.1l1	1743.58	2.48439	0.190153	10.4358	1.70229e-25	1.76624e-23	k4|k27	k4	k4
Hyi	115.037	2.48106	0.505971	3.91537	9.02661e-05	0.000832997	k4	k4	k4
Ece2	1292.09	2.48076	0.33002	6.00192	1.94998e-09	4.14291e-08	k4	k4	k4
Sema6d	1680.47	2.47814	0.274071	7.21764	5.28964e-13	1.8623e-11	k4|k27	k4	k4
Gpr3	55.2583	2.47753	0.712232	2.77653	0.0054943	0.0301971	k4|k27	k4|k27	k4|k27
Mir377	26.5092	2.47697	0.552573	3.57775	0.000346564	0.0027728	k4	k4	k4
Sgip1	794.274	2.47513	0.275202	7.17704	7.12347e-13	2.4768e-11	k4	k4	k4
Pnmal2	1636.93	2.4704	0.229506	8.5854	9.05189e-18	5.2055e-16	k4|k27	k4	k4
Gdap1	1150.22	2.4701	0.445195	4.42526	9.63247e-06	0.000107939	k4	k4	k4
Slc22a13b-ps	70.2348	2.46959	0.702026	2.80558	0.00502268	0.0279418	None	None	None
Rab11fip5	319.039	2.46777	0.289876	6.78834	1.13432e-11	3.33494e-10	k4	k4	k4
Fry	1474.5	2.46773	0.291541	6.74941	1.48443e-11	4.28083e-10	k4|k9	k4	k4
Ccdc148	152.037	2.46772	0.599351	3.28308	0.00102679	0.00717836	None	None	None
4930545L23Rik	47.7122	2.46367	0.559373	3.51048	0.000447291	0.00348071	None	None	None
Rcan2	838.734	2.46294	0.245014	8.01156	1.13263e-15	5.44383e-14	k4	k4	k4
Arhgap6	557.696	2.46119	0.331777	5.91117	3.39693e-09	6.96797e-08	k4|k27	k4|k9|k27	k4|k27
Spn	26.5408	2.45931	0.70008	2.79869	0.00513101	0.0284717	None	k27	None
Ccl2	22.8302	2.45751	0.619345	3.16062	0.00157435	0.010395	None	None	k4
Vps37d	38.5862	2.45744	0.594221	3.29413	0.000987269	0.00694168	k4	k4|k27	k4|k27
Dusp15	314.372	2.45059	0.426464	4.57387	4.788e-06	5.70777e-05	k4|k27	k4	k4|k27
Gm14827	441.333	2.44831	0.412919	4.71838	2.37734e-06	3.00384e-05	None	None	k27
Rimbp2	594.714	2.44791	0.431115	4.51831	6.23349e-06	7.26746e-05	k4	k4	k4
Abcb9	444.301	2.44758	0.335998	5.7964	6.77542e-09	1.334e-07	k4	k4	k4
Map6d1	130.28	2.44572	0.70056	2.77738	0.00547998	0.0301437	None	k4	k4
9030612E09Rik	72.4436	2.44422	0.54868	3.54345	0.00039493	0.00311904	k4	k4	k4
Ctdspl	609.941	2.44352	0.466056	4.17014	3.04417e-05	0.000311567	k4	k4	k4
Satb1	1214.93	2.44346	0.288486	6.73674	1.61977e-11	4.64284e-10	k4|k27	k4	k4|k27
Cacna2d2	666.535	2.44325	0.319808	6.07629	1.22994e-09	2.71612e-08	k4|k27	k4	k4
Sh2d5	602.404	2.44231	0.288035	6.74331	1.54821e-11	4.44516e-10	k4|k27	k4	k4
Aldh1a7	184.767	2.44197	0.46624	4.16519	3.111e-05	0.000317743	None	None	None
Sh3bgr	34.3514	2.43786	0.706124	2.74436	0.00606287	0.0328252	k4	k4	k4
Pdzrn4	540.968	2.43748	0.38977	4.97083	6.66665e-07	9.385e-06	k4|k27	k4	k4
Cacng3	198.644	2.43637	0.592243	3.26956	0.00107715	0.00748772	k4	k4	k4
Asah2	672.573	2.43625	0.369544	5.23958	1.60945e-07	2.52288e-06	k4	k4	k4
Gckr	178.535	2.43616	0.340841	5.68052	1.34284e-08	2.5418e-07	k4	k4	k4
Synj1	2560.88	2.43609	0.258346	7.49418	6.67161e-14	2.5907e-12	k4	k4	k4
Vat1l	689.373	2.43451	0.371671	5.20488	1.94119e-07	2.99502e-06	k4|k9	k4	k4
Rgs7bp	278.434	2.43406	0.550316	3.51444	0.000440675	0.0034374	k4	k4	k4
Vmn2r87	34.9266	2.43353	0.746934	2.58862	0.00963619	0.0488031	None	None	k9
Drp2	1515.96	2.43299	0.250657	7.71172	1.24129e-14	5.21235e-13	k4	k4	k4
Kif1a	5393.14	2.43292	0.233347	8.28349	1.19616e-16	6.20547e-15	k4	k4	k4
Ptpre	342.84	2.43274	0.577118	3.34895	0.000811181	0.00584396	k4	k4	k4
Cers4	1881.47	2.43149	0.276782	6.97838	2.98594e-12	9.42904e-11	k4	k4	k4
Ttc39b	469.38	2.42991	0.375921	5.13383	2.83904e-07	4.28259e-06	k4	k4	k4
Nipal2	182.254	2.42923	0.615759	3.13309	0.00172977	0.0112881	k4	k4	k4
Srrm3	672.693	2.4286	0.319287	6.04035	1.53776e-09	3.34688e-08	None	k4	k4
Pmm1	657.842	2.41882	0.24719	7.7625	8.3269e-15	3.59671e-13	k4	k4	k4
Syt13	1612.04	2.41781	0.358347	5.35182	8.70749e-08	1.43611e-06	k4	k4	k4
Opalin	50.7018	2.41665	0.699026	2.74188	0.00610887	0.033056	None	None	None
Tspyl5	182.939	2.41637	0.585701	3.27193	0.00106815	0.00743575	k4	k4	k4
Arl8a	585.333	2.41079	0.273156	6.99526	2.64775e-12	8.42897e-11	k4	k4	k4
Arf3	1492.92	2.41048	0.281277	6.79217	1.10461e-11	3.25245e-10	k4|k27	k4	k4|k27
Lrp11	864.924	2.41001	0.531164	3.5959	0.000323273	0.00261525	k4	k4|k27	k4
Slc45a1	487.693	2.40873	0.431213	4.42643	9.58052e-06	0.000107479	k4	k4	k4|k27
Lpcat4	624.986	2.40676	0.354546	5.37804	7.53024e-08	1.25249e-06	k4	k4	k4
Tmtc1	412.56	2.40589	0.421498	4.52171	6.13433e-06	7.1689e-05	k4|k27	k4	k4|k9
Fam71e1	135.22	2.40581	0.46725	4.07878	4.52736e-05	0.000447487	k4	k4|k27	k4
Arsg	157.63	2.4055	0.367487	5.1852	2.15778e-07	3.30837e-06	k4	k4	k4
Bhlhe41	602.469	2.40507	0.336894	5.65481	1.56019e-08	2.91662e-07	k4|k27	k4	k4
Enpp1	180.09	2.40485	0.362217	5.25886	1.44948e-07	2.30342e-06	k4|k27	k4	k4|k27
Pnpla3	286.7	2.40469	0.517927	3.67752	0.00023551	0.00197534	k4	k4	k4
Adarb1	851.171	2.404	0.48914	3.89254	9.92002e-05	0.000906062	k4|k27	k4	k4
Sidt1	259.558	2.40361	0.525373	3.62336	0.000290804	0.00238406	k4|k27	k4	k4
Got1	1067.15	2.40329	0.286289	6.64815	2.96796e-11	8.2322e-10	k4	k4|k27	k4
Scn9a	1673.39	2.40246	0.246392	7.7213	1.15149e-14	4.86652e-13	k4	k4	k4
Fam228a	48.9664	2.39812	0.685828	2.76764	0.00564645	0.0309293	None	None	None
Ttc24	25.2383	2.39742	0.660538	2.87254	0.00407192	0.0233413	k4	k4|k27	k4
Ryr3	2530.29	2.39662	0.452041	4.19569	2.72047e-05	0.000281651	k4	k4	k4
Nenf	117.824	2.39617	0.397515	4.77005	1.84178e-06	2.37457e-05	k4	k4	k4
Prkacb	1792.82	2.39472	0.240468	7.87932	3.29169e-15	1.48391e-13	k4	k4	k4
4930419G24Rik	101.106	2.39424	0.405256	4.67418	2.95131e-06	3.66067e-05	None	None	None
Lysmd2	159.345	2.39416	0.513191	3.69095	0.000223414	0.00188924	k4	k4	k4
Smim18	170.952	2.39416	0.488336	3.8788	0.000104975	0.000952155	k4	k4	k4
Slc41a2	236.882	2.3934	0.454354	4.16724	3.08311e-05	0.000315223	k4	k4	k4
Snx25	298.475	2.39251	0.339039	5.58197	2.37806e-08	4.302e-07	None	None	None
Cep170b	1250.48	2.39122	0.309117	6.11813	9.46782e-10	2.12917e-08	k4	k4	k4
Inha	512.213	2.39056	0.358777	5.26944	1.3684e-07	2.18699e-06	k4	k4	k4
Dnajb4	440.309	2.38994	0.371902	5.08182	3.73827e-07	5.51184e-06	k4	k4	k4
Tmem56	304.88	2.38893	0.397087	4.75697	1.96516e-06	2.51874e-05	k4	k4	k4
5330434G04Rik	1020.51	2.38852	0.37929	4.97909	6.38845e-07	9.01277e-06	k4	k4	k4
Dgkg	266.059	2.38796	0.412378	4.57823	4.68924e-06	5.60366e-05	k4|k27	k4|k27	k4|k27
Aim1l	27.1256	2.38791	0.671443	2.81173	0.00492764	0.0275145	None	k9|k27	k27
Ghsr	53.0539	2.38767	0.533069	3.54113	0.000398415	0.00314351	k4|k27	k4	k4|k9|k27
Agk	705.212	2.38407	0.267105	7.05368	1.74244e-12	5.76209e-11	k4	k4	k4
Dact3	172.835	2.38345	0.404371	4.65773	3.19721e-06	3.93579e-05	k4|k27	k4	k4
Mtfp1	225.519	2.38069	0.435466	4.31879	1.56886e-05	0.000169599	k4	k4|k9	k4
Prrt1	21.4981	2.37917	0.66633	2.82018	0.00479963	0.0268859	k4|k27	k4	k4
Tbc1d30	471.966	2.37815	0.387735	4.8439	1.27315e-06	1.6915e-05	k4|k27	k4	k4
Arap2	257.225	2.37616	0.35116	5.34274	9.15529e-08	1.50491e-06	k4	k4	k4
Caskin1	1663.27	2.37447	0.249847	7.50244	6.26408e-14	2.44212e-12	k4	k4	k4
Slc27a4	1083.49	2.37416	0.267837	6.99739	2.60784e-12	8.32894e-11	k4	k4	k4
Dmtn	1670.25	2.37223	0.309834	6.0427	1.51559e-09	3.30598e-08	k4|k27	k4|k27	k4|k27
Whamm	381.529	2.37149	0.355312	5.26719	1.38529e-07	2.21038e-06	k4	k4	k4
Ciart	180.226	2.37107	0.710029	2.6352	0.00840883	0.043543	None	k4	k4
Qdpr	803.314	2.36844	0.327521	5.70481	1.16475e-08	2.21539e-07	k4	k4	k4
Ccdc136	822.319	2.36618	0.383326	4.86841	1.12502e-06	1.51004e-05	k4	k4	k4
Srsf12	306.551	2.36617	0.479194	3.8944	9.84428e-05	0.000900823	k4	k4	k4
Palm2	318.099	2.36594	0.632824	2.94859	0.00319226	0.0189697	k4	k4	k4
Kank4	299.977	2.36283	0.339445	5.48788	4.06783e-08	7.0781e-07	k4|k27	k4	k4
Kcnj16	81.1435	2.36	0.688162	2.70285	0.00687475	0.036694	None	None	k4
Ackr1	350.163	2.35826	0.36058	5.15354	2.55618e-07	3.88278e-06	None	None	None
Rasd2	179.692	2.35824	0.561928	3.3069	0.00094335	0.00667115	k27	k4	k4
Gpr83	102.67	2.35771	0.619548	2.9985	0.00271314	0.0165902	k4	k4|k27	k4|k27
Gm21671	25.3676	2.35673	0.691814	2.68386	0.00727771	0.0385094	None	k4	k4
Scrn3	187.63	2.35528	0.357299	5.19251	2.07474e-07	3.19104e-06	k4	k4	k4
Tmem150c	363.705	2.3544	0.403917	4.59104	4.41033e-06	5.27357e-05	k4	k4	k4
Vmn2r63	91.2069	2.35409	0.40895	4.53377	5.79393e-06	6.78727e-05	k9	k9	k9
Sult1d1	45.3229	2.35337	0.529392	3.50094	0.000463626	0.00359072	None	None	None
Myo1d	119.231	2.35298	0.428996	4.31935	1.56491e-05	0.000169265	k4	k4	k4
Fuca2	546.484	2.35288	0.288331	6.42623	1.3081e-10	3.30993e-09	k4	k4	k4
9530082P21Rik	1413.67	2.35239	0.290498	6.37661	1.81053e-10	4.49995e-09	k4|k27	k4|k27	k4|k27
Tnr	129.066	2.34745	0.489726	3.77241	0.000161677	0.00140661	k4	k4|k27	k4
Mdh1	2489.5	2.3452	0.231829	7.9593	1.73017e-15	8.13637e-14	k4	k4	k4
Mir485	37.4285	2.34458	0.43706	4.22044	2.43828e-05	0.000254333	None	None	k4
Atxn1	394.204	2.34419	0.382707	4.81879	1.44432e-06	1.89072e-05	k4	k4	k4
Iscu	166.919	2.34388	0.397762	4.63564	3.5583e-06	4.33675e-05	k4|k9	k4|k27	k4
Ssbp4	442.68	2.34027	0.306158	6.01085	1.84549e-09	3.95089e-08	k4	k4	k4
Agbl1	20.9757	2.34015	0.681027	2.70202	0.00689186	0.0367553	None	None	None
Aspa	67.3598	2.33905	0.559306	3.28808	0.00100872	0.00707219	None	None	k4
1500009L16Rik	192.668	2.33877	0.462107	3.97911	6.91739e-05	0.000657538	k4	k4	k4
Cmtm5	84.808	2.33801	0.591378	3.10802	0.00188348	0.0121257	k4	k4|k27	k4|k27
Ntng1	702.587	2.33721	0.566021	3.24584	0.00117105	0.00802383	k4|k27	k4	k4
Cldn1	105.418	2.33629	0.686492	2.67488	0.00747551	0.0393437	k4	k4	k4
Gm10516	66.5457	2.33108	0.661892	2.76643	0.00566736	0.0310179	k4|k9	k4	k4
Pcnxl2	323.168	2.32843	0.369772	4.94474	7.62437e-07	1.06264e-05	k4|k9|k27	k4	k4
3200001D21Rik	63.4408	2.32834	0.593529	3.08045	0.0020669	0.0130917	None	None	k4
Colgalt2	269.343	2.32562	0.434665	4.20006	2.66841e-05	0.000276975	k4	k4	k4
Fam63b	704.834	2.32545	0.307226	5.94172	2.82052e-09	5.87159e-08	k4	k4	k4
B230217C12Rik	155.34	2.32465	0.459228	3.9733	7.08826e-05	0.000671177	k4	k4	k4
Snap91	1707.51	2.32465	0.259163	7.04055	1.91487e-12	6.25845e-11	k4	k4	k4
Ramp1	50.723	2.32218	0.645792	2.82163	0.00477807	0.0267862	k27	k27	k4|k9|k27
Sh3gl2	758.796	2.32211	0.648006	2.81188	0.00492533	0.0275095	k4	k4	k4
Chrm1	61.0016	2.32155	0.632027	2.88207	0.00395069	0.0227327	k4	k4|k9	k4
Dos	1969.99	2.3205	0.368097	4.94572	7.58631e-07	1.05809e-05	k4	k4	k4
Csmd2	1069.44	2.32033	0.350257	5.19714	2.02382e-07	3.11761e-06	k4|k27	k4	k4
Shpk	99.8585	2.31921	0.691829	2.62957	0.00854934	0.0441424	k4	k4	k4
Nr1h4	379.903	2.31659	0.27959	6.49734	8.17501e-11	2.13181e-09	None	k9	None
Il34	146.998	2.31595	0.386516	4.69824	2.62409e-06	3.29228e-05	None	k9	k4|k9
Adcy1	816.236	2.31432	0.493951	3.67308	0.000239643	0.00200572	k4	k4	k4
Rbp4	70.896	2.31267	0.571899	3.16956	0.00152669	0.0101211	k4|k27	k4	k4|k27
Gm9268	38.5414	2.3108	0.584022	3.10057	0.00193152	0.012366	None	None	None
Kcnma1	380.901	2.30908	0.37813	4.78428	1.71602e-06	2.22048e-05	k4|k27	k4	k4|k27
Rundc3a	1028.59	2.30865	0.36642	4.93601	7.97388e-07	1.10585e-05	k4	k4	k4
2810049E08Rik	72.7768	2.30705	0.525033	3.44179	0.000577872	0.00434053	None	None	None
A330040F15Rik	106.038	2.30636	0.469707	3.84571	0.000120203	0.00107242	k4	k4	k4|k27
Map7d2	766.246	2.3056	0.266691	6.7704	1.2843e-11	3.74778e-10	k4|k27	k4	k4
Izumo3	50.4736	2.30398	0.638829	2.82388	0.00474461	0.0266214	None	k4	None
Manba	304.825	2.30391	0.460721	3.9154	9.02552e-05	0.000832997	k4	k4	k4
Akap17b	505.987	2.3039	0.477067	3.78123	0.000156052	0.00135948	k4	k4	k4
Amhr2	46.6261	2.30375	0.689603	2.61564	0.00890616	0.045708	None	None	k4|k27
Prkcg	697.652	2.3007	0.345508	5.21176	1.87059e-07	2.8952e-06	k4|k27	k4	k4
Cpeb2	356.584	2.29802	0.556529	3.23079	0.00123451	0.00840287	k4|k27	k4	k4
Gm8267	17.0755	2.29747	0.683703	2.62902	0.0085632	0.0442023	None	None	None
Dlk2	173.894	2.29667	0.490068	3.66615	0.000246225	0.00205467	k4|k27	k4|k27	k4
Mapk9	1613	2.29446	0.222154	8.07755	6.60795e-16	3.22343e-14	k4	k4	k4
Stx2	541.231	2.29186	0.351902	5.09194	3.54428e-07	5.26141e-06	None	k4	k4
Chst1	789.318	2.29163	0.341556	5.24549	1.55868e-07	2.45903e-06	k4	k4	k4|k27
Fbxo33	422.756	2.29102	0.294398	6.08367	1.17463e-09	2.60571e-08	k4	k4	k4
Lama5	957.995	2.29063	0.446765	4.00799	6.12376e-05	0.000586936	k4	k4	k4|k27
Ptgds	557.368	2.2893	0.441356	4.05409	5.03302e-05	0.000491277	k4	k4|k27	k4
Cib2	69.7778	2.28785	0.515041	3.47127	0.000518003	0.0039464	k4	k4	k4
Chga	1838.31	2.28773	0.201998	8.85021	8.73522e-19	5.54362e-17	k4	k4	k4
Ppp1r3f	316.396	2.2861	0.456933	3.90889	9.27205e-05	0.000852038	k4	k4	k4
Frrs1l	259.87	2.28599	0.585184	3.05201	0.00227311	0.0142419	k4	k4	k4
Shank1	491.735	2.28585	0.419198	4.26015	2.04285e-05	0.000216192	k4	k4	k4
Inpp5j	480.111	2.28565	0.380406	4.69406	2.67831e-06	3.35173e-05	k4	k4|k27	k4
Isoc2b	29.9198	2.28488	0.560736	3.18309	0.0014571	0.00971898	k4	k4	k4
Sfxn3	1778.17	2.28464	0.41327	4.31833	1.57216e-05	0.000169863	k4	k4	k4
Stmn3	4074.58	2.28456	0.181195	9.84884	6.9337e-23	6.04311e-21	k4	k4	k4
Pcbd1	148.64	2.28136	0.424929	4.19213	2.76353e-05	0.000285525	k4	k4	k4
Ube3a	1623.46	2.28076	0.250958	7.09583	1.28578e-12	4.3249e-11	k4	k4	k4
Selm	652.116	2.28054	0.248361	7.16917	7.54547e-13	2.61425e-11	k4	k4	k4
Mir453	39.2022	2.27886	0.540806	3.28927	0.00100448	0.00705003	None	None	k4
Scamp5	1814.88	2.2748	0.345922	5.13064	2.88765e-07	4.34922e-06	k4	k4	k4
Tbkbp1	453.907	2.27311	0.362289	4.8942	9.87073e-07	1.34403e-05	k4	k4	k4
Pld5	156.218	2.2723	0.395531	4.48081	7.43608e-06	8.53756e-05	k4|k27	k4	k4
Jph4	617.91	2.27125	0.256507	6.90528	5.01059e-12	1.54009e-10	k4	k4	k4
Acyp2	165.763	2.2674	0.351836	5.02337	5.07733e-07	7.30495e-06	k4	k4	k4
Tomm40l	788.373	2.26719	0.265604	6.65349	2.86229e-11	7.95036e-10	k4	k4|k27	k4
Scn1a	1863.84	2.2671	0.257244	6.86936	6.44914e-12	1.96684e-10	k4	k4	k4
Pde2a	3004.84	2.26703	0.231217	7.64229	2.13389e-14	8.68164e-13	None	k4	k4
Ampd3	403.901	2.2663	0.470061	3.7576	0.000171549	0.00148524	k4|k27	k4	k4
Nav1	5070.12	2.26625	0.252015	7.00852	2.4085e-12	7.74273e-11	k4	k4	k4
Deptor	243.329	2.26551	0.437398	4.0364	5.42768e-05	0.000526134	k4	k4	k4
Cacna2d3	931.567	2.26506	0.188301	9.37362	7.00855e-21	5.34777e-19	k4|k27	k4	k4|k9|k27
6430548M08Rik	1074.4	2.26494	0.412186	4.28191	1.85295e-05	0.000197695	k4|k27	k4	k4
Mroh1	1508.04	2.26405	0.306302	5.75918	8.45243e-09	1.64274e-07	k4	k4	k4
Arc	91.8927	2.26257	0.620025	2.84275	0.00447267	0.0252983	None	k4	k4
Auh	336.732	2.26126	0.431979	4.07718	4.55854e-05	0.000450116	k4	k4	k4
4930506M07Rik	543.025	2.26084	0.258099	6.82235	8.9563e-12	2.67733e-10	k4|k27	k4|k9	k4
Fam19a5	511.201	2.25932	0.307689	5.71785	1.07882e-08	2.06196e-07	k4|k9	k4	k4|k9
Mag	576.393	2.25801	0.338733	5.18994	2.10358e-07	3.22868e-06	k4	k4|k27	k4|k27
Fam102b	385.293	2.25705	0.532862	3.29738	0.000975919	0.00687667	k4	k4	k4
Diras1	254.473	2.25682	0.471656	3.7248	0.000195471	0.00167461	k4	k4	k4
Fhl1	1983.59	2.25531	0.288652	6.08107	1.19383e-09	2.64233e-08	k4	k4	k4
Adamts2	168.937	2.25517	0.449067	3.90848	9.28801e-05	0.000853105	k4|k27	k4|k9|k27	k4|k27
Grik3	810.509	2.25132	0.479389	3.65323	0.000258965	0.00215091	k4|k27	k4|k27	k4|k27
Ipcef1	89.9172	2.25055	0.559949	3.12627	0.00177036	0.0115185	None	None	None
1500009C09Rik	245.289	2.25016	0.511539	3.42137	0.000623068	0.00463168	k4|k9	k4	k4
D930020B18Rik	61.5232	2.24652	0.427605	4.08442	4.41867e-05	0.000437848	k4|k27	k4	k4|k27
4933433H22Rik	34.8747	2.24593	0.551045	3.1684	0.00153281	0.0101583	None	None	None
Col11a1	1963.65	2.2452	0.372135	4.68968	2.73633e-06	3.41779e-05	k4|k9	k4	k4|k9|k27
Dusp28	159.53	2.24448	0.536403	3.25218	0.00114522	0.0078744	k4	k4	k4
Gng3	922.092	2.24113	0.195971	8.88463	6.41324e-19	4.1234e-17	k4	k4	k4
Gria4	2435.09	2.24021	0.304803	5.70931	1.13432e-08	2.16171e-07	k4	k4	k4
Iqsec3	1028.76	2.23841	0.318898	5.45131	5.00015e-08	8.56357e-07	k4	k4	k4
Rnasek	1747.79	2.23735	0.31169	5.57396	2.49012e-08	4.48816e-07	k4|k27	k4|k27	k4|k27
Dmxl2	2423.09	2.23708	0.20392	8.51843	1.61737e-17	9.16665e-16	k4	k4	k4
Cdh20	150.378	2.23675	0.536548	3.23689	0.0012084	0.00824805	k4	k4	k4|k27
A830010M20Rik	446.97	2.23591	0.339416	5.1144	3.14734e-07	4.715e-06	None	k4	k4
Panx2	299.34	2.23087	0.424755	4.07498	4.60181e-05	0.000453475	k4|k27	k4	k4|k27
Mpc1	686.663	2.23063	0.284059	6.0925	1.11163e-09	2.47999e-08	k4	k4|k27	k4|k27
Rap1gds1	989.883	2.23037	0.323831	5.34344	9.11997e-08	1.50036e-06	k4	k4	k4
Nkain2	132.56	2.22905	0.336442	5.13924	2.75857e-07	4.17404e-06	k4	k4	k4
Anks6	190.284	2.22868	0.449475	3.846	0.000120061	0.00107164	k4	k4	k4
Tspyl4	1837.38	2.22833	0.289442	5.97127	2.35417e-09	4.95337e-08	k4	k4	k4
Cspg5	545.014	2.22707	0.482306	3.58086	0.000342464	0.00274672	k4	k4	k4
Agpat9	133.168	2.22689	0.523265	3.30023	0.00096607	0.00681217	k4|k27	k4	k4|k9
Grik4	238.719	2.2268	0.593648	2.9088	0.00362821	0.0211376	k4	k4	k4
Sdc2	938.061	2.22639	0.412088	4.18936	2.7974e-05	0.000288569	k4	k4	k4
Nr6a1	261.563	2.22488	0.586775	2.93959	0.00328647	0.0194471	k4	k4|k27	k4|k27
Car8	112.555	2.22484	0.480657	3.5885	0.000332583	0.00268282	k4	k4	k4|k27
Slc8a1	1838.2	2.22441	0.307614	5.60577	2.07327e-08	3.80326e-07	None	None	None
Micalcl	39.2489	2.2243	0.562945	3.06299	0.00219137	0.0137827	k9	None	None
Vstm5	255.302	2.22283	0.575334	2.99448	0.00274911	0.0167578	k4	k4	k4|k9
Pdxk	739.89	2.22101	0.296302	5.80829	6.31155e-09	1.24642e-07	k4	k4	k4
Dynlt3	492.713	2.21714	0.433037	3.96534	7.32925e-05	0.000689998	k4	k4	k4
2310061I04Rik	378.695	2.2169	0.331431	5.18025	2.21587e-07	3.39213e-06	k4	k4	k4
Sfi1	1864.79	2.21656	0.236993	7.24308	4.38595e-13	1.55812e-11	k4|k9	k4	k4
Pam	1909.12	2.21504	0.245115	6.99689	2.61705e-12	8.34478e-11	k4	k4|k9	k4|k9
Rdh13	1516.49	2.21499	0.335722	5.10838	3.24933e-07	4.84189e-06	k4	k4	k4
Gabrg3	278.336	2.21098	0.382409	4.47421	7.6694e-06	8.79081e-05	k4	k4	k4
Psmb10	197.177	2.21062	0.341753	5.00543	5.57379e-07	7.96082e-06	k4	k4	k4
Pde4d	585.445	2.2084	0.357069	4.7845	1.71416e-06	2.22048e-05	None	None	None
Fam73a	797.739	2.20741	0.239268	7.13597	9.61073e-13	3.27199e-11	k4	k4	k4
Fam210b	667.64	2.20734	0.336974	5.06668	4.04806e-07	5.91083e-06	k4	k4	k4
Insl5	53.9458	2.20564	0.651686	2.61728	0.00886343	0.0455243	None	None	None
Npas4	257.658	2.20456	0.330911	5.15111	2.58948e-07	3.92728e-06	k4|k27	k4	k4
Gale	484.966	2.19928	0.364771	4.65848	3.1856e-06	3.92396e-05	k4	k4	k4
Adcy5	472.075	2.1979	0.437292	3.88276	0.000103276	0.000938049	k4|k9|k27	k4	k4
Galntl6	283.528	2.19648	0.381324	4.44892	8.63031e-06	9.79968e-05	k4|k27	k4	k4
Neurl1a	259.861	2.19414	0.343663	4.92966	8.23725e-07	1.13835e-05	k4|k9|k27	k4	k4
BC021785	181.455	2.19218	0.368177	4.59611	4.30442e-06	5.15322e-05	NA	NA	NA
Srxn1	283.26	2.19088	0.444067	3.80772	0.000140253	0.00123667	k4	k4	k4|k27
Tmem38a	818.852	2.18978	0.361474	4.67469	2.94395e-06	3.65385e-05	k4	k4	k4
Frmd3	119.302	2.18623	0.613456	2.74874	0.00598248	0.0325229	k4	k4	k4
Vwce	88.82	2.18559	0.531556	3.17104	0.00151892	0.0100765	k4	k4	k4
Htr5a	104.849	2.1854	0.491237	3.43093	0.00060151	0.00449357	k4	k4	k4|k9|k27
Tm4sf19	47.1487	2.18526	0.489031	3.44613	0.000568673	0.00428746	None	None	k9
5830454E08Rik	71.9823	2.18524	0.636671	2.64696	0.00812195	0.0422807	k4	k4	k4
Dusp3	535.542	2.18405	0.265448	6.34418	2.23619e-10	5.5021e-09	k4	k4	k4
Podxl2	78.8408	2.18	0.513524	3.27151	0.00106974	0.00744411	k4|k9	k4	k4
Tenm1	333.532	2.17961	0.509095	3.2992	0.000969623	0.00683476	None	None	None
Lonrf2	377.021	2.17766	0.422095	3.97461	7.04951e-05	0.000668476	None	None	None
Mtm1	201.122	2.17577	0.574595	2.91644	0.00354051	0.0206758	k4	k4	k4
Amy2a5	94.0166	2.17441	0.452853	3.69747	0.000217757	0.00184938	None	None	None
Nr1d1	357.438	2.17317	0.391337	4.27552	1.90689e-05	0.000202459	k4	k4	k4
Pvt1	78.9012	2.17228	0.517124	3.2338	0.00122153	0.00832902	k4	k4	k4
Mapt	3745.55	2.17176	0.346257	4.82807	1.37862e-06	1.8193e-05	k4|k27	k4	k4
Art3	35.0157	2.16952	0.645844	2.58502	0.00973724	0.0492132	None	k27	None
Eef1a2	68.2671	2.16865	0.497439	3.35447	0.00079516	0.00574172	k4	k4	k4
Mblac2	648.016	2.16836	0.296925	5.61879	1.92304e-08	3.55763e-07	k4	k4	k4
Hcn2	59.5548	2.1681	0.541565	3.08015	0.00206899	0.0131007	k4|k27	k4	k4
4930430A15Rik	62.2123	2.16287	0.538137	3.09005	0.00200123	0.0127375	None	k9	k9
Hrh3	368.54	2.16186	0.481094	3.45433	0.000551656	0.00417682	k4	k4	k4
Phlda3	50.4402	2.16141	0.594129	2.79639	0.00516771	0.0286673	k4	k4	k4
Plekhb2	1367.11	2.16132	0.340148	4.88412	1.03892e-06	1.40699e-05	k4	k4	k4
Fancf	30.1127	2.16001	0.639744	2.5948	0.00946457	0.0481204	k4	k4	k4
Wfdc8	65.5495	2.15963	0.581715	2.853	0.00433087	0.0246098	k9	k9|k27	k9
Sh3d19	166.648	2.15907	0.549282	3.02044	0.00252408	0.0156142	None	None	None
Ghr	347.77	2.15649	0.342696	4.8337	1.34022e-06	1.77339e-05	k4	k4	k4
Ankrd9	97.8277	2.1553	0.520795	3.17841	0.00148087	0.00985401	None	k4	k4
4931403G20Rik	43.6679	2.15221	0.549961	3.00423	0.00266258	0.0163421	None	k4	k4
Sgsm3	1094.25	2.15047	0.34129	4.83598	1.32494e-06	1.75554e-05	k4	k4	k4
Luc7l2	1771.62	2.14685	0.279199	5.8985	3.66822e-09	7.50092e-08	k4	k4	k4
Speer4b	69.3539	2.1466	0.545468	3.01869	0.00253871	0.015685	None	None	None
Pydc3	28.7281	2.14556	0.579776	2.83827	0.0045359	0.0256042	None	None	None
Micu3	1604.31	2.14524	0.217638	7.55951	4.04588e-14	1.61918e-12	k4|k9	k4	k4
Lrrtm2	540.09	2.14479	0.41643	3.94975	7.8232e-05	0.000731932	k4	k4	k4
Paqr7	408.899	2.14468	0.296656	5.54406	2.95542e-08	5.2976e-07	k4	k4	k4
Cx3cl1	1498.16	2.14293	0.519531	3.16233	0.00156514	0.0103411	k4	k4	k4
Inpp4a	2089.22	2.14259	0.277246	5.92465	3.12963e-09	6.43987e-08	k4|k9	k4	k4
Trim9	1391.63	2.1424	0.363331	4.52038	6.17275e-06	7.20093e-05	k4	k4	k4
Plekhm2	421.845	2.14173	0.328207	5.00212	5.67036e-07	8.06351e-06	k4	k4	k4
Scn3b	1663.73	2.1417	0.289221	5.67628	1.37655e-08	2.60059e-07	k4	k4	k4
Nr3c1	736.977	2.14085	0.583901	2.81015	0.00495188	0.0276184	k4|k27	k4	k4
Dsg4	44.3989	2.14065	0.491895	3.33537	0.000851847	0.00609216	None	None	None
Oxsr1	588.476	2.1404	0.397118	4.13075	3.61575e-05	0.000364175	k4	k4	k4
Lrrfip1	808.407	2.14017	0.276374	5.93458	2.9459e-09	6.10023e-08	k4|k9	k4	k4
Fam131a	328.897	2.13743	0.29555	5.54028	3.01992e-08	5.3935e-07	k4	k4	k4
Atp1b4	35.3001	2.1371	0.533406	3.06914	0.00214673	0.0135361	None	None	None
2310047M10Rik	89.147	2.13617	0.623363	2.62474	0.00867142	0.0446903	k4	k4	k4
Slc35g2	672.24	2.13529	0.275998	5.92501	3.12285e-09	6.43268e-08	k4	k4	k4
Ltbp3	655.271	2.134	0.282217	5.78986	7.04458e-09	1.38421e-07	k4	k4|k27	k4|k27
Camkv	1252.64	2.13341	0.389317	4.19558	2.72172e-05	0.000281651	k4|k27	k4	k4
Necab3	668.704	2.13324	0.258588	6.316	2.6842e-10	6.55507e-09	k4	k4	k4
Gas6	667.742	2.1326	0.376398	4.33742	1.44162e-05	0.000156535	k4|k27	k4	k4
Gabrp	40.0713	2.13195	0.452129	3.60949	0.000306804	0.00250163	None	None	k27
Tango2	1267.47	2.1316	0.331662	4.91947	8.67807e-07	1.19255e-05	k4	k4	k4
Rragb	139.621	2.13062	0.361255	4.51375	6.36908e-06	7.40793e-05	k4	k4|k27	k4|k27
Rbfox3	761.652	2.13013	0.367483	4.43595	9.16679e-06	0.00010337	k4|k27	k4	k4
Ifi27l2b	257.058	2.12943	0.4015	4.05835	4.942e-05	0.000484079	None	k27	None
Ano7	94.2182	2.12794	0.487485	3.33948	0.000839358	0.00601821	None	None	None
Ntf3	209.176	2.12789	0.611887	2.66045	0.00780358	0.040837	k4|k27	k4	k4|k9|k27
Atp1a3	7291.96	2.12746	0.357088	4.5576	5.17417e-06	6.12345e-05	k4|k27	k4	k4
Phf1	909.338	2.12706	0.217149	7.4928	6.742e-14	2.61286e-12	k4	k4	k4
2004-09-01	627.89	2.12686	0.367063	4.4321	9.33197e-06	0.000104811	k4	k4|k27	k4|k27
Tspyl3	208.63	2.1263	0.517674	3.14156	0.00168053	0.0110218	k4	k4	k4
Gabbr1	4020.07	2.12424	0.309282	5.25165	1.50745e-07	2.38974e-06	k4	k4	k4
Slc25a33	135.682	2.12371	0.3531	4.59844	4.2567e-06	5.10231e-05	k4	k4	k4
Umad1	325.161	2.12096	0.58437	2.77386	0.00553954	0.0304032	k4	k4	k4
Aaed1	60.9728	2.12084	0.547935	2.95809	0.00309551	0.01848	k4	k4	k4
Focad	691.232	2.11885	0.334803	4.83524	1.32985e-06	1.76086e-05	k4	k4	k4
A730090N16Rik	66.3825	2.11845	0.601589	2.69029	0.00713906	0.0378575	None	None	None
Rac3	331.876	2.11763	0.326252	4.95824	7.11333e-07	9.97087e-06	k4	k4|k27	k4
Pex5l	295.504	2.11754	0.327558	4.93819	7.88525e-07	1.09603e-05	k4|k27	k4	k4
Gpr162	469.91	2.11734	0.303757	5.32446	1.01255e-07	1.64508e-06	k4	k4|k27	k4
Gm4285	29.0558	2.11472	0.603414	2.67598	0.00745117	0.0392509	k4	k4|k27	k4
Hexim2	164.682	2.11434	0.438853	3.67855	0.000234563	0.00197078	k4	k4	k4
Vstm2a	728.331	2.11341	0.435833	3.70189	0.000214002	0.00182143	k4|k27	k4	k4
Ccl17	27.5137	2.1116	0.615543	2.61818	0.00884006	0.04544	None	None	k4
Nrip2	442.526	2.11154	0.385833	4.17678	2.95671e-05	0.000303884	None	k4	k4
Agtpbp1	794.617	2.11046	0.347788	4.63056	3.64672e-06	4.439e-05	k4	k4	k4
Ggct	89.4067	2.10975	0.624115	2.57926	0.00990125	0.0499405	None	None	k4
Spats2l	376.284	2.10893	0.459406	3.50218	0.00046146	0.00357819	k4	k4	k4
Htr2b	106.538	2.10672	0.495931	3.23981	0.00119611	0.00817557	None	None	None
Olfml2a	29.1924	2.10669	0.498787	3.22119	0.00127659	0.00865328	k4	k4|k27	k4|k27
Acpp	215.715	2.10583	0.449649	3.5713	0.000355211	0.00283273	k4	None	k4|k27
Cdc42ep3	303.279	2.09961	0.408352	3.91722	8.95747e-05	0.000828566	k4|k27	k4	k4
Tgfbr3l	1067.57	2.09648	0.181586	8.79188	1.47075e-18	9.156e-17	k4	k4	k4
Gltscr1l	762.027	2.09593	0.362519	4.40234	1.0709e-05	0.000118982	None	None	None
Ccdc64	156.39	2.0955	0.310146	5.14435	2.68453e-07	4.06514e-06	k4|k9	k4	k4
Slc25a23	786.948	2.09467	0.332086	4.80196	1.5712e-06	2.04862e-05	k4|k27	k4|k27	k4|k27
Prkaa2	379.075	2.09299	0.348975	4.56476	5.00068e-06	5.93964e-05	k4	k4	k4
S100a14	37.1052	2.09014	0.519465	3.06112	0.00220512	0.0138553	None	k27	None
Pdk2	431.354	2.08816	0.43525	3.64885	0.000263421	0.00218699	k4	k4	k4
Fam120c	607.216	2.08799	0.374557	4.23965	2.23868e-05	0.000235392	k4	k4	k4|k27
Slc24a4	98.1788	2.08729	0.516431	3.07358	0.00211509	0.013366	k4|k27	k4|k27	k4|k27
Rab40b	98.8532	2.08655	0.439645	3.60871	0.00030772	0.002507	k4	k4	k4
Ralgapa1	1648.97	2.08646	0.25802	6.1486	7.81703e-10	1.78454e-08	k4|k9	k4	k4
Ripk2	96.0841	2.08442	0.50456	3.14021	0.00168826	0.0110614	k4	k4	k4
Ssx2ip	568.796	2.0823	0.409298	3.86588	0.000110689	0.000997986	k4|k9	k4	k4
Slc48a1	813.982	2.08158	0.25699	6.15423	7.54444e-10	1.72835e-08	k4	k4	k4
Tfcp2l1	112.461	2.07977	0.559067	2.82572	0.00471739	0.026499	k4	k4|k9	k4|k27
Lrrc75b	200.377	2.0775	0.498201	3.16639	0.00154345	0.0102116	k4	k4	k4
Rp9	161.367	2.07626	0.375303	4.19997	2.66947e-05	0.000276975	k4	k4	k4
Pigyl	164.778	2.07527	0.460163	3.42329	0.000618687	0.0046096	k4|k9	k4|k9	k4|k9
Vamp1	897.748	2.07403	0.427849	3.67894	0.00023421	0.00197033	k4	k4	k4
Akap7	568.667	2.07367	0.322601	4.87806	1.07137e-06	1.44594e-05	k4	k4	k4
Sec14l5	245.049	2.07364	0.3756	4.18968	2.79344e-05	0.000288312	None	k4|k27	k4|k27
Opcml	789.825	2.07141	0.353441	4.44602	8.74751e-06	9.92126e-05	k4|k27	k4	k4
Gng13	30.8727	2.06958	0.515646	3.04391	0.00233524	0.0145887	k4	k4|k27	k4
Eme2	826.287	2.06929	0.254511	6.16589	7.00866e-10	1.61694e-08	k4	k4	k4
Dpp6	1498.63	2.06855	0.345513	4.53978	5.63138e-06	6.6087e-05	k4|k27	k4|k27	k4|k27
Tmem181a	1829.02	2.0681	0.309397	5.06825	4.01497e-07	5.87126e-06	k4	None	k4
Dscam	691.079	2.06754	0.274082	5.71924	1.07004e-08	2.04718e-07	k4|k27	k4	k4
Gm14164	48.5538	2.06574	0.514837	3.04124	0.0023561	0.0146909	k4	k4	k4
Crlf2	74.8195	2.06569	0.445474	3.51466	0.000440313	0.00343595	k4|k9	k4	k4|k9
Cacnb4	1511.41	2.06458	0.264815	5.90822	3.45815e-09	7.08615e-08	k4|k27	k4	k4
Abcc8	280.976	2.06349	0.493007	3.17135	0.00151734	0.0100728	k4|k27	k4|k27	k4
H2-Oa	201.5	2.0632	0.284439	5.49573	3.89092e-08	6.80043e-07	None	k4|k9|k27	k4|k27
2900097C17Rik	6044.61	2.06234	0.201165	7.76644	8.0721e-15	3.49435e-13	k4	k4	k4|k9
Rgs10	42.7458	2.06227	0.51683	3.0228	0.00250451	0.0155078	k4|k27	k4|k27	k4|k27
Usp35	474.793	2.05917	0.393775	3.95956	7.5088e-05	0.000705547	k4	k4	k4
Jakmip1	565.237	2.05903	0.297374	5.24263	1.583e-07	2.48738e-06	None	k4	k4
Lipn	95.1006	2.05811	0.307417	5.06839	4.01187e-07	5.8711e-06	None	None	None
Thrb	130.349	2.05781	0.383109	4.06624	4.77771e-05	0.000469629	k4	k4	k4
Bin1	1150.38	2.05708	0.254078	6.12836	8.87906e-10	1.99906e-08	k4	k4	k4
Gria2	5491.18	2.05699	0.253431	6.14366	8.06417e-10	1.83668e-08	k4	k4	k4
Arntl2	113.634	2.05679	0.457966	3.39937	0.000675419	0.00496997	k4|k27	k4	k4
Oca2	242.285	2.05472	0.296738	5.23937	1.61127e-07	2.52373e-06	None	None	None
6430531B16Rik	51.4814	2.05456	0.549499	2.82906	0.00466855	0.0262774	k4	k4	k4
Dlg2	746.218	2.05396	0.326725	4.75618	1.97294e-06	2.52376e-05	k4	k4	k4
Dnajc27	665.562	2.05095	0.309143	5.01694	5.25007e-07	7.52587e-06	k4	k4	k4
Chic1	343.342	2.0495	0.360038	4.30372	1.67954e-05	0.00018047	k4	k4|k27	k4|k27
Peg3	8686.12	2.04913	0.304805	5.08238	3.72731e-07	5.49981e-06	k4|k9	k4	k4|k9
Rusc1	1680.88	2.04819	0.218241	7.09395	1.30341e-12	4.37668e-11	k4	k4	k4
Las1l	1115.98	2.04773	0.238838	6.48025	9.15737e-11	2.37221e-09	k4	k4	k4|k27
4933416M06Rik	49.2112	2.04748	0.475169	3.25669	0.00112718	0.00777692	None	None	None
Tusc2	259.602	2.04503	0.382021	4.04435	5.24681e-05	0.000510113	k4	k4|k27	k4
Crebrf	632.489	2.04363	0.357598	4.31667	1.584e-05	0.000171048	k4	k4	k4
5031410I06Rik	98.751	2.04259	0.47352	3.25771	0.00112315	0.00776077	None	None	None
Celf4	3096.22	2.04252	0.23164	6.65914	2.75426e-11	7.67201e-10	k4|k27	k4	k4
Grid2ip	71.4758	2.04147	0.522454	2.95044	0.00317326	0.018874	k4|k9	k4|k9|k27	k4|k9|k27
Wdr27	99.2288	2.04124	0.51471	2.99438	0.00275	0.0167581	k4	k4	k4
Pitpna	1441.7	2.03889	0.326441	4.71415	2.42718e-06	3.06485e-05	k4	k4	k4
Mapk13	103.382	2.03789	0.351302	4.37768	1.19951e-05	0.000132074	k27	k9|k27	k4|k27
Gfra2	195.024	2.0342	0.513906	2.98537	0.00283233	0.0171957	k4|k27	k4|k27	k4|k27
Ak1	365.811	2.03217	0.363017	4.22065	2.43604e-05	0.000254234	k4	k4	k4
Tmem50b	984	2.0286	0.343897	4.44493	8.7922e-06	9.94893e-05	k4	k4|k27	k4
Ppp1r16b	404.207	2.02578	0.408428	3.73574	0.000187161	0.00160904	k4|k27	k4	k4
Asphd2	350.765	2.02574	0.3004	5.07901	3.79397e-07	5.58138e-06	k4	k4	k4
Tppp3	421.525	2.02374	0.412784	3.69138	0.000223042	0.00188691	k4	k4	k4
Csrnp1	38.2388	2.02319	0.579153	2.63004	0.00853756	0.0441047	k4|k27	k4	k4
Coq10a	242.513	2.0226	0.446053	3.4135	0.000641342	0.00474951	k4	k4	k4
Tcf7	121.567	2.02258	0.417966	3.64284	0.000269646	0.0022283	k27	None	k4|k27
Nt5dc3	655.207	2.02251	0.327072	4.65496	3.24051e-06	3.9866e-05	k4	k4	k4
Arrdc1	845.807	2.02223	0.377761	4.02961	5.58695e-05	0.000540237	k4	k4	k4
Cacna1c	702.535	2.0196	0.463432	3.27902	0.0010417	0.00727224	None	None	None
Acsl1	214.371	2.01596	0.286916	5.28363	1.26648e-07	2.02905e-06	k4	k4	k4
Tbc1d4	175.607	2.01577	0.559119	2.711	0.00670805	0.035902	k4|k27	k4	k4
Clstn3	1854.52	2.01537	0.27666	5.47739	4.31637e-08	7.4642e-07	k4	k4	k4
Ndrg3	1693.97	2.01495	0.282557	5.36157	8.25008e-08	1.36527e-06	k4	k4	k4
Tmem181b-ps	3092.91	2.01477	0.342275	4.42559	9.61783e-06	0.000107836	None	None	None
Pex6	378.214	2.01468	0.408914	3.70415	0.000212098	0.00180679	k4	k4	k4
Jund	80.4879	2.01322	0.39871	3.79528	0.000147474	0.00129048	k4	k4|k27	k4
Enho	184.293	2.01291	0.335244	4.51286	6.39584e-06	7.42584e-05	k4	k4	k4
Cdk18	634.485	2.01205	0.199412	7.58253	3.38893e-14	1.36462e-12	None	k4	k4|k27
Inpp5k	945.168	2.01137	0.278582	5.42521	5.78853e-08	9.81098e-07	k4	k4	k4
Gpr171	226.058	2.01116	0.435153	3.47271	0.000515225	0.00392829	None	None	None
Gm11744	53.788	2.01081	0.419831	3.59862	0.000319915	0.00259237	k4|k27	k4	k4
Slc5a12	83.6567	2.0105	0.396795	3.80676	0.000140802	0.00123928	None	None	None
Lix1	708.623	2.00939	0.26881	5.61509	1.96455e-08	3.62757e-07	k4	k4	None
Kcnj9	358.257	2.00936	0.463472	3.25665	0.00112737	0.00777692	k4|k27	k4|k27	k4
Mrpl41	1055.38	2.00793	0.23459	6.42791	1.29372e-10	3.28107e-09	k4	k4	k4
Cap2	370.658	2.00475	0.412841	3.64486	0.000267541	0.00221651	k4	k4	k4
Tmem63c	290.092	2.00223	0.477824	3.1439	0.00166715	0.0109414	k4	k4	k4
Zcchc18	7897.38	1.99991	0.270785	5.5391	3.04027e-08	5.42491e-07	k4	k4|k27	k4|k27
Agap2	397.555	1.99991	0.316415	4.74031	2.13389e-06	2.71549e-05	k4|k27	k4	k4
Nat8l	886.85	1.99728	0.52075	2.87523	0.00403734	0.0231594	k4	k4	k4
Ogfod1	586.958	1.99672	0.343712	4.35458	1.33323e-05	0.000145409	k4	k4	k4
9830147E19Rik	334.531	1.9941	0.380687	3.92475	8.68198e-05	0.000805363	k4	k4	k4
Tub	1840.4	1.99401	0.42888	3.48351	0.000494876	0.00379973	k4|k27	k4	k4
Slc12a3	194.855	1.99384	0.274896	5.43418	5.50482e-08	9.36249e-07	None	None	k4
Snx32	1957.21	1.992	0.22968	6.49599	8.24908e-11	2.14827e-09	k4	k4	k4
Csmd3	933.179	1.99147	0.306467	4.86667	1.13496e-06	1.52233e-05	k4|k27	k4	k4
Fbxl2	624.721	1.9912	0.306057	4.87228	1.10316e-06	1.48374e-05	None	k4|k9	k4|k9
Anks1b	1165.09	1.98913	0.251844	5.91292	3.36099e-09	6.90147e-08	k4	k4	k4
Sema6b	248.799	1.98845	0.325149	4.57774	4.70035e-06	5.61352e-05	k4	k4|k27	k4|k27
Gprasp1	6236.12	1.98487	0.210695	7.04751	1.82151e-12	5.99327e-11	k4	k4	k4
Map3k5	191.681	1.98164	0.53631	2.76266	0.00573321	0.0313084	k4	k4	k4
Dnah6	878.324	1.98162	0.246308	6.01532	1.79535e-09	3.85253e-08	k4	k4	k4
Tmem196	241.525	1.9805	0.432964	3.41944	0.000627492	0.00466074	k4	k4	k4
Tmcc3	172.569	1.98044	0.539355	2.74483	0.00605424	0.0327875	k4|k27	k4	k4|k27
Grb14	91.4545	1.97833	0.501913	2.94539	0.00322548	0.0191324	k4	k4	k4
Mir22hg	502.82	1.97669	0.411685	3.58694	0.000334587	0.00269456	k4	k4	k4
Celf6	538.749	1.97623	0.314941	4.68731	2.76817e-06	3.45537e-05	k4	k4	k4
Plcxd3	247.345	1.97352	0.513853	2.86759	0.00413617	0.0236528	k4	k4	k4
Hsd17b14	99.396	1.97118	0.359266	4.09495	4.22259e-05	0.000419691	None	k27	None
Plxnb3	171.396	1.96881	0.379631	3.86906	0.000109255	0.000986254	None	k9|k27	k27
Zrsr1	404.195	1.96839	0.476645	3.08067	0.00206532	0.0130859	k4|k9	k4	k4|k9
Gria1	862.848	1.96681	0.354973	4.13219	3.59327e-05	0.000362548	k4|k27	k4	k4
Csn1s2b	526.872	1.96222	0.221318	6.60687	3.9254e-11	1.06616e-09	None	None	None
Sgsm1	1146.6	1.96141	0.298028	4.9036	9.4097e-07	1.28588e-05	k4|k9	k4	k4
Gls	3295.99	1.96129	0.255373	5.72219	1.05158e-08	2.01382e-07	k4	k4	k4
Plekhg4	204.446	1.95722	0.496388	2.93565	0.00332847	0.019666	None	k4	k4
Zfp956	765.589	1.95707	0.266871	5.45983	4.7659e-08	8.18383e-07	k4	k4	k4
Nhsl2	454.429	1.95453	0.298088	4.87955	1.06329e-06	1.43702e-05	k4|k27	k9|k27	k27
Ap3b2	1770.21	1.95406	0.227101	6.4027	1.52651e-10	3.8231e-09	k4	k4	k4
Bex2	2094.35	1.95369	0.274162	5.30229	1.1436e-07	1.84065e-06	k4	k4	k4
Rap1gap2	734.302	1.95217	0.413129	3.51505	0.000439675	0.00343234	k4|k27	k4	k4|k9
St6galnac6	228.675	1.95193	0.503775	2.88209	0.00395043	0.0227327	k4	k4	k4
Reep5	3176.4	1.95146	0.239761	6.0538	1.41464e-09	3.09957e-08	k4	k4	k4
Prkaca	983.441	1.95	0.222924	6.50447	7.79663e-11	2.03856e-09	k4	k4	k4
Bpifb5	264.245	1.9439	0.354956	4.06782	4.74556e-05	0.000467171	None	None	None
Ubap1l	176.23	1.94324	0.378691	3.81112	0.000138337	0.00122252	None	None	None
Mycbp2	6500.5	1.94198	0.245871	5.86479	4.49702e-09	9.11019e-08	k4	k4	k4
Abcb1b	122.062	1.93976	0.483265	2.97923	0.00288971	0.0174845	k4	k4	k4
2010107G23Rik	346.522	1.93902	0.388909	3.70015	0.000215472	0.00183177	k4|k9|k27	k4|k27	k4|k27
Iqce	609.398	1.93866	0.294228	4.88959	1.01044e-06	1.37126e-05	k4	k4	k4
Cnnm2	177.721	1.93785	0.291877	4.9262	8.38451e-07	1.15789e-05	k4|k27	k4	k4
Dmd	931.257	1.93518	0.210284	6.82497	8.79462e-12	2.64108e-10	None	None	None
Plcxd1	328.154	1.93516	0.31921	4.49596	6.92577e-06	8.0032e-05	k4	k4	k4
Ccdc184	310.449	1.93408	0.5113	2.80477	0.00503522	0.0279798	k4|k27	k4	k4
Coro2a	196.901	1.93099	0.523844	2.7317	0.00630076	0.0340099	k4|k27	k4	k4
Pkib	114.448	1.92955	0.37613	3.80068	0.000144302	0.00126611	k4|k27	k4	k4
Tmem8	646.374	1.92745	0.279466	5.1078	3.25934e-07	4.85313e-06	k4|k27	k4	k4
Dlk1	5476.28	1.92376	0.237695	5.98987	2.10011e-09	4.44742e-08	k4|k27	k4	k4|k27
Plekha5	1306.96	1.92261	0.275821	5.15772	2.49978e-07	3.80595e-06	k4	k4	k4
H2-M11	107.759	1.92209	0.304587	4.66889	3.02829e-06	3.74903e-05	None	None	None
Serpine2	1670.42	1.92148	0.28952	4.90978	9.11799e-07	1.24863e-05	k4	k4	k4
Rimkla	437.762	1.91968	0.418986	3.38836	0.000703111	0.00514004	k4	k4	k4
Plk5	217.453	1.9186	0.4596	3.0866	0.00202457	0.0128526	k27	k4|k9|k27	k4|k27
C1qtnf4	108.449	1.91588	0.406342	3.48445	0.000493144	0.00378792	k4|k27	k4	k4
Il15ra	188.73	1.91101	0.303908	4.6429	3.4355e-06	4.19752e-05	k4|k27	k4	k4
Plekha7	665.985	1.91003	0.50053	2.81707	0.00484643	0.0271384	k4	k4	k4|k27
Oxr1	475.533	1.90881	0.332528	4.23668	2.2685e-05	0.000238144	k4	k4|k27	k4
Sdsl	107.694	1.90815	0.397736	3.54042	0.000399488	0.0031487	None	k4|k27	k4|k27
Ubr4	5857.13	1.908	0.227387	6.19209	5.93722e-10	1.38937e-08	k4	k4	k4
Gm10220	81.1885	1.90671	0.473198	2.97277	0.00295125	0.0177801	None	None	k9
Ifi27	297.576	1.90579	0.409674	3.43149	0.000600274	0.00448775	k4	k4|k27	k4
Clptm1l	1284.45	1.90559	0.401993	3.49654	0.000471331	0.00364033	k4	k4	k4|k27
Hook1	905.548	1.90545	0.249571	5.63146	1.78687e-08	3.32137e-07	k4	k4	k4
Dzip1	1476.29	1.90213	0.307872	4.55425	5.25731e-06	6.21268e-05	k4|k27	k4	k4
Mtch1	1641.87	1.90109	0.23061	6.07559	1.23534e-09	2.72497e-08	k4	k4	k4
Ipmk	272.108	1.9007	0.525009	2.66795	0.00763152	0.0400573	k4	k4	k4
Nsf	1927.58	1.89959	0.283721	4.93297	8.09883e-07	1.1216e-05	k4	k4	k4
Ccdc171	322.314	1.89924	0.464501	3.01234	0.0025924	0.0159664	k4	k4	k4
Tbc1d8	472.251	1.89688	0.355481	3.92956	8.51021e-05	0.000792052	k4	k4	k4
Acbd7	82.3374	1.89687	0.46921	2.97706	0.00291031	0.0175766	k4	k4	k4
Rassf6	64.3023	1.89626	0.380501	3.66954	0.000242989	0.00203113	k4	k4	k4
Ppp1r13b	441.951	1.89291	0.318276	4.37642	1.20642e-05	0.00013276	k4	k4	k4
Cd55	167.821	1.89162	0.436922	3.18506	0.00144724	0.00965975	k4|k27	k4	k4
Atp6v1a	2173.48	1.89143	0.334699	4.15725	3.221e-05	0.000328294	k4	k4	k4
Syt4	3696.99	1.89109	0.298403	4.6618	3.1346e-06	3.86357e-05	k4	k4	k4
Gm16894	88.8849	1.89012	0.450228	3.0876	0.00201782	0.0128181	k4	k4	k4
Nfatc2	235.143	1.88967	0.417541	3.32823	0.000873992	0.00623236	k4|k27	k4	k4
Evi5	896.218	1.88856	0.2834	4.89963	9.60188e-07	1.30941e-05	k4	k4	k4
Fmnl1	315.028	1.88687	0.335025	4.1396	3.47916e-05	0.000352956	None	k4	k4
Vwa7	158.106	1.88536	0.495854	2.7939	0.00520773	0.0288683	None	None	k4
Smarcal1	769.769	1.88365	0.316326	4.37411	1.21926e-05	0.000134023	k4	k4	k4
Stxbp5l	372.515	1.88217	0.367122	3.76488	0.000166628	0.00144583	k4	k4	k4
Spryd7	259.48	1.88186	0.314301	4.39661	1.09956e-05	0.000121959	k4	k4	k4|k9
Mcoln2	190.958	1.88026	0.381945	3.61377	0.000301778	0.00246373	k4|k9|k27	k4|k27	k4|k27
Catsper3	76.3229	1.8777	0.358379	3.84425	0.000120924	0.00107742	None	None	None
Cdh13	658.759	1.87473	0.348386	3.946	7.9469e-05	0.000742796	k4|k27	k4	k4
Kctd7	198.534	1.87467	0.512606	2.68173	0.00732418	0.0386927	k4	k4	k4
Cyfip2	1902.66	1.87453	0.341391	4.02625	5.66734e-05	0.000547741	k4	k4	k4
Acot3	49.2639	1.87364	0.515757	2.66335	0.00773668	0.0405442	k9	k4	k4
Unc79	829.141	1.87344	0.377736	3.63597	0.000276939	0.00228279	k4	k4	k4
Hlx	102.538	1.87273	0.400071	3.43123	0.00060086	0.00449042	k4|k9|k27	k9|k27	k4|k9|k27
Mlycd	237.642	1.87247	0.348873	3.93401	8.35396e-05	0.000777878	None	k4	k4
Lbh	726.121	1.87069	0.286119	4.79062	1.66265e-06	2.16211e-05	k4	k4	k4
St8sia3	922.617	1.86998	0.469632	2.91713	0.00353268	0.0206537	None	None	None
Sp5	152.088	1.86785	0.317247	4.31164	1.62046e-05	0.000174697	k4|k27	k9|k27	k4|k9|k27
Gnl3l	1979.85	1.86629	0.234289	5.83164	5.48856e-09	1.09381e-07	k4	k4	k4
Tll1	293.728	1.86323	0.358053	3.80733	0.000140478	0.00123755	k4|k27	k4|k9	k4|k9|k27
Cnga3	46.9538	1.86161	0.472815	2.87979	0.00397943	0.0228846	None	None	k4
Gnb5	650.726	1.86152	0.391246	3.47997	0.000501478	0.00383691	k4	k4	k4
Cxx1c	1283.15	1.85907	0.248275	5.47404	4.39898e-08	7.59366e-07	k4	k4	k4
1810041L15Rik	925.276	1.85741	0.48394	2.80491	0.00503299	0.0279798	k4	k4	k4
Bex1	635.602	1.85665	0.310374	4.37102	1.23667e-05	0.000135784	k4	k4	k4
Mcc	432.909	1.85651	0.363743	3.72931	0.000192002	0.00164777	k4|k27	k4	k4|k9
Ppm1k	361.817	1.85559	0.431846	3.13905	0.00169498	0.011098	k4	k4	k4
Bai2	596.048	1.85549	0.199199	6.80469	1.01264e-11	2.98614e-10	k4	k4	k4
A730017C20Rik	652.808	1.85479	0.315172	4.29858	1.71897e-05	0.000184404	k4	k4	k4
Dock3	1249.47	1.84744	0.335483	4.01643	5.90871e-05	0.000567433	k4	k4	k4
Lgi2	61.2079	1.84493	0.449323	2.99323	0.00276039	0.016811	k4|k9	k4|k9	k4|k9
Kbtbd3	143.214	1.84441	0.465372	2.8889	0.00386595	0.0223368	k4	k4	k4
Acbd4	376.1	1.84423	0.362726	3.70592	0.000210626	0.00179738	k4|k27	k4	k4
Mir6958	51.2097	1.84388	0.381987	3.51814	0.00043459	0.00339838	k4	k4	k4
Tas1r3	163.667	1.84345	0.372232	3.60917	0.000307182	0.00250368	k4	k4	k4
Radil	432.325	1.84277	0.327733	4.09713	4.18296e-05	0.000416174	k4	k4	k4
Atp6v0b	3463.56	1.84198	0.250879	5.34911	8.83865e-08	1.45652e-06	k4	k4	k4
Pdcd4	594.133	1.83906	0.263073	5.09005	3.57967e-07	5.30994e-06	None	None	None
Igsf21	277.527	1.83835	0.397419	3.3676	0.000758253	0.00551534	k4|k27	k4	k4|k27
Sybu	762.406	1.83748	0.431696	3.09819	0.00194707	0.0124331	k4	k4	k4
Chgb	2449.75	1.83231	0.429475	3.10219	0.00192097	0.0123065	k4	k4	k4
Atp11b	2152.46	1.82839	0.184215	7.21108	5.551e-13	1.95081e-11	k4	k4	k4
Srcin1	550.176	1.82804	0.352937	3.76281	0.000168013	0.00145656	k4	k4|k27	k4
Fbxl4	315.081	1.828	0.328638	4.04093	5.32405e-05	0.000517111	k4|k9	k4	k4
Smap1	113.747	1.8267	0.387613	3.42274	0.000619943	0.00461369	k4	k4	k4
Sec11c	560.897	1.82627	0.286524	4.62884	3.67719e-06	4.46973e-05	k4	k4	k4
Gm5124	175.07	1.82616	0.459902	2.88357	0.003932	0.0226518	k4	k4	k4
Zfp874a	90.7584	1.8234	0.485846	2.7239	0.00645155	0.0347117	k4	k4	k4
Cd70	87.9147	1.82338	0.3941	3.35799	0.000785126	0.0056792	k4|k27	k4|k9|k27	k4|k9|k27
Col4a3bp	348.66	1.82294	0.353454	3.7429	0.000181911	0.00156735	k4	k4	k4
1700074H08Rik	46.4812	1.82269	0.481277	2.74829	0.00599067	0.0325421	k4	k4	k4
Ncoa7	536.927	1.82204	0.41882	3.15659	0.00159628	0.0105291	k4|k9	k4	k4
Ubr2	1048	1.81961	0.268066	4.92269	8.53617e-07	1.17552e-05	k4	k4	k4
Rnf157	757.736	1.81936	0.283653	4.65133	3.29803e-06	4.04721e-05	k4	k4	k4|k27
Smim19	180.992	1.81805	0.400738	3.28905	0.00100525	0.0070529	k4	k4	k4
Abat	1166.94	1.81785	0.338476	3.89348	9.88147e-05	0.000903383	k4	k4	k4
Shc2	454.526	1.81724	0.369103	3.56877	0.000358659	0.00285803	k4	k4	k4
Ces4a	99.0191	1.81716	0.421848	3.12237	0.00179403	0.0116416	None	None	None
Nrxn1	1671.23	1.81606	0.363985	3.61571	0.00029953	0.00244639	k4|k9	k4	k4
Bmyc	538.333	1.81552	0.280987	4.6818	2.84368e-06	3.53388e-05	k4	k4|k27	k4
Tmem145	312.225	1.81382	0.457776	2.87002	0.0041045	0.0235074	k4|k27	k4	k4
Tex2	595.833	1.81369	0.443599	2.96143	0.00306212	0.0183241	k4	k4	k4
Ebf4	294.398	1.81366	0.265157	4.95425	7.26082e-07	1.01631e-05	k4	k4	k4
Fam126b	1000.42	1.81312	0.282875	4.64205	3.44976e-06	4.21232e-05	k4	k4	k4
Ttc7b	358.024	1.81292	0.339679	3.86519	0.000111001	0.000999878	k4	k4	k4
Spock3	1039.77	1.81264	0.407749	3.21924	0.00128529	0.00869125	k4	k4|k27	k4
Fam179a	140.866	1.81248	0.42582	3.08225	0.00205442	0.0130252	None	k4	k4
Pgp	128.161	1.81222	0.425033	3.08733	0.00201967	0.0128257	k4	k4	k4
Glra2	362.643	1.80873	0.36959	3.54102	0.000398576	0.00314351	None	None	k4
Pja2	1974.8	1.80657	0.220415	5.92776	3.07094e-09	6.33907e-08	k4	k4	k4
Tspan2	572.05	1.80557	0.411534	3.17244	0.00151162	0.0100382	k4	k4	k4
Vwa8	671.073	1.80537	0.297761	4.38393	1.16555e-05	0.000128551	k4|k9	k4	k4
Zbtb4	855.215	1.80523	0.428945	3.04288	0.00234323	0.01462	k4	k4	k4
Otof	238.029	1.80502	0.288214	4.52795	5.95578e-06	6.96855e-05	None	k4|k27	k4|k27
Pcdh10	842.423	1.80378	0.298695	4.36492	1.27167e-05	0.000139393	k4|k27	k4	k4
Slc22a17	3666.09	1.80286	0.160212	8.13213	4.21804e-16	2.08878e-14	k4|k9	k4|k9	k4
Higd1a	725.769	1.80235	0.227486	5.72498	1.03447e-08	1.983e-07	k4	k4	k4
Cnrip1	514.948	1.80107	0.258593	5.03132	4.87109e-07	7.0496e-06	k4	k4	k4
Speer4a	48.156	1.79985	0.473246	2.74667	0.0060204	0.0326674	None	None	None
4933439C10Rik	248.711	1.79984	0.335378	3.87576	0.000106293	0.000963668	k4	k4	k4
C230004F18Rik	113.413	1.79849	0.447951	2.89873	0.0037468	0.0217195	None	None	k4
Slc50a1	1088.67	1.79821	0.322752	4.02229	5.7634e-05	0.000555655	k4	k4	k4
Gmpr	243.684	1.79762	0.371369	3.49415	0.00047557	0.00367018	k4|k9	k4	k4
Ndnf	226.185	1.79311	0.403879	3.20173	0.00136604	0.0091771	k4	k4	k4|k27
Pfn2	1968.72	1.79142	0.30192	4.27737	1.89115e-05	0.000201114	k4	k4	k4
Spns2	443.693	1.78921	0.332882	3.87286	0.000107564	0.000973391	k4	k4	k4
Pcdha1	72.1462	1.78882	0.486131	2.65118	0.00802102	0.041833	k9	k9	k9|k27
Bicd1	835.971	1.78847	0.320419	4.02118	5.79064e-05	0.000557459	k4	k4	k4
Zfp385a	171.407	1.78812	0.395052	3.26065	0.00111159	0.00769712	k4	k4	k4
Itm2c	4127.11	1.78786	0.274819	4.68621	2.78314e-06	3.46743e-05	k4	k4	k4
Shisa7	622.558	1.78725	0.476694	2.70038	0.00692612	0.0368979	k4|k27	k4	k4
Cntnap5b	101.094	1.78527	0.497386	2.58404	0.00976496	0.0493406	k4	k4	k4
Srp9	479.538	1.78342	0.438501	2.92683	0.00342435	0.0201294	k4	k4|k27	k4|k27
Hmgn3	1615.04	1.78319	0.207806	6.17497	6.61767e-10	1.53941e-08	k4	k4	k4
2210015D19Rik	131.343	1.78299	0.451245	2.84322	0.00446604	0.0252706	k4	k4	k4
Lilra6	76.2879	1.7829	0.426731	3.00634	0.0026441	0.016244	None	None	k9
Atp2b2	2052.32	1.78188	0.237713	5.39253	6.94737e-08	1.16046e-06	k27	k4	k4
Nrxn2	836.395	1.77873	0.321641	3.97565	7.01861e-05	0.000665918	k4|k27	k4	k4
Sgpp1	290.163	1.77864	0.437923	2.91979	0.00350263	0.0205035	k4	k4	k4
Speg	716.806	1.77851	0.200173	6.38704	1.69127e-10	4.20887e-09	k4|k27	k4|k27	k4|k27
C1qtnf2	79.2966	1.7776	0.454423	2.81149	0.00493132	0.0275272	k4	k4|k27	k4
Ube2m	183.091	1.77706	0.390231	3.27257	0.00106575	0.00742162	k4|k27	k4	k4
Rapgefl1	426.41	1.77678	0.374194	3.41207	0.000644726	0.00477097	k4	k4	k4
Prkcz	788.799	1.77568	0.219978	5.79915	6.66503e-09	1.31358e-07	k27	k27	k4|k27
Atp6v1c1	1085.56	1.77305	0.302082	4.21425	2.50613e-05	0.000260995	k4	k4	k4
Flot1	1314.41	1.77233	0.210511	6.04399	1.50352e-09	3.28329e-08	k4	k4	k4
Cmas	495.437	1.77193	0.353611	3.59697	0.000321949	0.0026067	k4|k9	k4	k4
Speer8-ps1	252.874	1.77132	0.425108	2.99058	0.0027845	0.016942	None	None	None
Dus3l	2593.18	1.77122	0.219853	5.78213	7.37602e-09	1.44644e-07	k4|k27	k4|k9|k27	k4|k27
Ankrd37	113.356	1.76824	0.441971	2.8695	0.00411117	0.0235387	k4	k4	k4
Bcap29	603.36	1.76793	0.371259	3.41523	0.000637283	0.00472481	k4	k4	k4
Dagla	1168.81	1.76793	0.269614	4.70276	2.56666e-06	3.22849e-05	k4	k4	k4
Olfr1290	44.3689	1.76709	0.412475	3.07192	0.00212685	0.0134324	None	None	None
Pafah2	281.681	1.76321	0.487941	2.58886	0.00962946	0.0487817	k4	k4	k4
Adam22	2378.2	1.76158	0.282914	4.45925	8.22489e-06	9.37188e-05	k4	k4	k4|k27
Crls1	172.114	1.76158	0.301613	4.18276	2.87993e-05	0.000296304	k4	k4	k4
Aldoa	4214.78	1.76155	0.237223	5.31799	1.0492e-07	1.7004e-06	k4	k4	k4
Bcl2l2	670.298	1.75987	0.288027	4.37413	1.21919e-05	0.000134023	k4	k4	k4
Kif3a	2397.72	1.75895	0.270896	4.64736	3.36211e-06	4.11554e-05	k4	k4	k4
Hrasls5	52.2293	1.75595	0.40543	3.09782	0.00194953	0.0124447	k4|k27	k4|k27	k4|k27
S100a13	80.2365	1.7534	0.388525	3.22604	0.00125517	0.00853167	k4	k4|k9|k27	k4|k27
Slc25a12	1061.64	1.75276	0.282633	4.43244	9.31732e-06	0.000104753	k4	k4	k4
Ankrd45	298.525	1.75123	0.414954	3.01535	0.0025668	0.0158276	k4	k4	k4
Pabpn1	2711.37	1.75112	0.246523	5.07505	3.87404e-07	5.69063e-06	k4	k4	k4
Ddhd1	508.248	1.75096	0.340523	3.67365	0.00023911	0.00200383	k4	k4	k4
Cacna1d	591.731	1.74986	0.297629	4.1994	2.67629e-05	0.000277536	None	None	None
Reep2	1749.5	1.74969	0.279722	4.4676	7.91035e-06	9.05029e-05	k4	k4	k4
Pfkm	1821.34	1.74955	0.242538	5.15197	2.57767e-07	3.91239e-06	k4	k4|k9|k27	k4
Snx30	444.179	1.74881	0.420366	2.97076	0.00297065	0.0178749	k4	k4	k4
Ddah1	428.559	1.74845	0.320928	3.89012	0.000100193	0.000913184	k4	k4	k4
Olfm2	648.329	1.74838	0.27432	4.55082	5.34376e-06	6.30892e-05	k4|k27	k4	k4
Amer3	176.101	1.74834	0.44431	2.80963	0.00495989	0.0276474	k4	k4	k4
Lin7a	253.956	1.74612	0.360345	3.45814	0.000543918	0.00412142	k4	k4	k4
Sema4g	1407.84	1.74322	0.322778	3.85162	0.000117341	0.00105071	k4	k4	k4
Hcfc1r1	503.947	1.74273	0.272192	4.56564	4.97973e-06	5.91953e-05	k4|k27	k4|k27	k4|k27
Tmem55b	488.658	1.73811	0.378272	3.27306	0.00106389	0.00741135	k4	k4	k4
Slc13a3	43.3639	1.73727	0.456037	2.71309	0.006666	0.0357061	k4	k9	k4|k27
Fam169a	510.434	1.73726	0.365992	3.38055	0.000723409	0.00527755	k4	k4|k27	k4|k27
Tmed8	559.863	1.73622	0.444039	2.78402	0.00536892	0.0295909	k4	k4	k4
Prps1	508.642	1.73618	0.383115	3.22666	0.00125245	0.00851617	k4	k4	k4|k27
Zmym3	2674.65	1.73399	0.276018	4.47068	7.79699e-06	8.92581e-05	k4	k4|k27	k4|k27
Prnp	3791.93	1.73212	0.300479	4.10051	4.12234e-05	0.000410351	k4	k4	k4
Mpnd	598.826	1.72905	0.266483	4.61209	3.98633e-06	4.80888e-05	k4	k4|k9|k27	k4|k27
Map2k1	817.61	1.72482	0.30572	4.00634	6.16656e-05	0.00059046	k4	k4	k4
Sacm1l	1072.03	1.72356	0.285267	4.28917	1.79339e-05	0.000191863	k4	k4	k4
1700023F06Rik	53.0447	1.723	0.45526	2.68637	0.00722327	0.0382627	k4|k27	k4|k27	k4|k9
Arhgap23	468.732	1.7228	0.434243	2.81593	0.00486365	0.027227	k4	k4	k4
Aox3	778.363	1.72266	0.224987	5.43437	5.49894e-08	9.36062e-07	None	None	k4|k9
Prrt2	927.86	1.72194	0.299615	4.07836	4.53539e-05	0.000448055	k4	k4	k4
Kcnc3	326.774	1.71995	0.380705	3.20443	0.00135328	0.00910392	k4|k27	k4	k4
Optn	218.507	1.71795	0.37676	3.23269	0.00122632	0.00835294	k4|k9	k4|k9	k4
Ggt7	2681.13	1.71742	0.251888	4.83318	1.34367e-06	1.77557e-05	k4	k4	k4
Atp6v1b2	2741.61	1.71697	0.341951	3.5589	0.000372417	0.00295912	k4	k4	k4
Cluh	1065.33	1.71649	0.264298	4.60274	4.16975e-06	5.01341e-05	k4	k4	k4
Ywhah	1798.18	1.71647	0.232229	5.23824	1.62115e-07	2.53717e-06	k4	k4	k4
As3mt	291.724	1.71647	0.319811	3.80371	0.000142547	0.00125239	k4	k4	k4
Tuba3b	43.7144	1.71524	0.401053	3.03012	0.00244458	0.0151944	None	None	k4
2610028H24Rik	99.3476	1.71522	0.423263	2.87107	0.00409081	0.0234358	k4	k4|k27	k4|k27
Phka1	783.081	1.71377	0.440532	2.75524	0.00586486	0.0319649	k4	k4	k4|k27
Fam193b	2357.78	1.7136	0.267127	4.54317	5.54155e-06	6.51889e-05	k4	k4	k4
Stkld1	48.5829	1.71168	0.411916	2.94157	0.00326555	0.0193525	k4	k4	k4
Crat	871.665	1.711	0.246969	4.90344	9.41708e-07	1.286e-05	k4	k4	k4
Slc25a19	354.237	1.71061	0.411232	2.94387	0.00324134	0.0192207	k4	k4	k4
App	7237.24	1.71032	0.250503	4.83155	1.35473e-06	1.78897e-05	k4	k4	k4
Repin1	1223.57	1.7064	0.202601	5.95456	2.60773e-09	5.44561e-08	k4|k9	k4	k4
Endod1	547.087	1.70178	0.327461	3.67	0.000242555	0.00202836	k4	k4	k4
Hexdc	785.243	1.70175	0.29857	4.02502	5.69713e-05	0.000550077	k4	k4	k4
Plcb4	715.39	1.70139	0.294068	4.08543	4.3996e-05	0.000436179	None	None	None
Pmepa1	680.506	1.70127	0.346935	3.46254	0.000535108	0.00406408	k4	k4	k4
Chchd4	332.862	1.70096	0.35894	3.34585	0.000820322	0.00589898	k4	k4	k4
Chmp4b	160.53	1.70086	0.400308	2.99985	0.00270113	0.0165529	k4	k4	k4|k9
Tmem62	380.524	1.7008	0.299713	4.00649	6.1627e-05	0.000590379	k4	k4	k4
Rapgef2	354.476	1.70051	0.367362	3.26791	0.00108346	0.00751829	k4	k4	k4
2410018L13Rik	72.3477	1.69845	0.390193	3.07144	0.00213029	0.0134498	None	None	k27
Rabgap1l	743.172	1.69845	0.36471	3.28604	0.00101607	0.00711866	k4	k4	k4|k9
Syt5	954.333	1.6982	0.360088	3.32752	0.000876237	0.00624382	k4	k4	k4
Aes	388.805	1.69755	0.241795	4.95274	7.31771e-07	1.02354e-05	k4	k4	k4
Ndufa5	428.67	1.69615	0.363627	3.28949	0.00100368	0.00704696	k4	k4	k4
Dst	5010.1	1.69606	0.220961	5.413	6.19778e-08	1.04414e-06	k4	k4	k4
Cacna1b	3561.55	1.69561	0.20671	5.78398	7.29522e-09	1.43202e-07	k4	k4	k4
Usmg5	405.384	1.6952	0.258351	4.62625	3.72344e-06	4.52116e-05	k4	k4	k4
Stk25	2436.45	1.69448	0.361208	3.3069	0.00094334	0.00667115	k4	k4	k4
Ccdc176	145.492	1.69336	0.38544	3.0961	0.00196082	0.0125046	k4	k4	k4
Ctnnd2	933.514	1.69201	0.252536	4.72018	2.35632e-06	2.97921e-05	k4	k4	k4
Gpi1	2632.19	1.69136	0.162298	7.34058	2.12675e-13	7.85416e-12	k4	k4	k4
Akap8l	3196.14	1.69051	0.163603	7.27683	3.41754e-13	1.23195e-11	k4	k4	k4
Mafg	902.717	1.68777	0.399004	2.97684	0.00291235	0.0175781	k4	k4	k4
Yipf4	237.465	1.68751	0.376615	3.15312	0.00161534	0.0106298	k4	k4	k4
Negr1	828.541	1.68747	0.378425	3.13793	0.00170143	0.0111328	k4	k4	k4
Slc9a3r2	218.295	1.68727	0.44255	2.6828	0.00730096	0.0386116	k4|k27	k4|k27	k4|k27
Rasgef1c	140.129	1.68678	0.402032	2.95196	0.00315761	0.0187935	None	k4	k4
Vps13d	911.106	1.68516	0.283338	4.18286	2.87868e-05	0.000296304	k4	k4	k4
Dvl1	1836.26	1.68506	0.257373	4.60445	4.13554e-06	4.97534e-05	k4	k4|k27	k4|k27
Dennd6b	3742.51	1.68458	0.215085	5.5075	3.63956e-08	6.37248e-07	k4|k9	k4|k9	k4|k9
Foxj2	347.517	1.68252	0.327704	3.6085	0.000307968	0.002507	k4	k4	k4
Ugt2a3	75.3088	1.68215	0.366828	3.22263	0.0012702	0.00861889	None	k9	k9
Eml6	506.469	1.67895	0.41365	2.85011	0.00437044	0.0248131	k4	k4	k4
Chpf2	1192.51	1.67849	0.303684	3.88064	0.000104183	0.000945848	k4	k4	k4
Atp13a4	166.584	1.67784	0.367052	3.20891	0.0013324	0.00897879	None	None	None
Acox1	807.911	1.67781	0.24331	4.84079	1.29325e-06	1.71588e-05	k4	k4	k4
Hip1r	410.805	1.67753	0.396171	2.97228	0.00295593	0.0178028	None	k4	k4
Rian	4546.34	1.67642	0.206867	5.68683	1.29417e-08	2.45443e-07	k9	k4	k4|k27
C2cd5	1199.78	1.67605	0.191177	6.1516	7.67061e-10	1.7552e-08	k4	k4	k4|k9
Eno3	219.817	1.67577	0.32151	3.65704	0.000255146	0.00212369	k4	k4	k4
Nlgn1	508.685	1.67413	0.345203	3.40128	0.00067072	0.0049391	k4|k27	k4	k4
Cd47	1846.6	1.67345	0.204968	5.72505	1.03403e-08	1.983e-07	k4	k4	k4
Gphn	574.471	1.67303	0.342691	3.42298	0.000619381	0.00461273	k4	k4	k4
H2-M10.4	92.9968	1.66984	0.376667	3.10576	0.0018979	0.0121945	None	k9	k9
Mapkbp1	1188.31	1.66952	0.358916	3.25847	0.00112014	0.00774542	k4	k4	k4
Slc6a1	1352.22	1.66919	0.380882	3.0697	0.00214276	0.013516	k4|k27	k4	k4
Tom1l2	1122.88	1.66918	0.448279	2.60816	0.00910307	0.04656	k4	k4	k4
Snap47	1971.65	1.66893	0.341856	3.41936	0.000627691	0.00466074	k4	k4	k4
Ndufb3	335.812	1.66597	0.306328	3.80628	0.000141072	0.00124111	k4	k4	k4
Rab2a	909.028	1.66561	0.389197	2.99492	0.00274516	0.0167442	k4	k4	k4
Cds2	3264.97	1.6653	0.245424	4.74812	2.05318e-06	2.62128e-05	k4	k4	k4
Kantr	912.725	1.66517	0.340318	3.42377	0.000617583	0.00460312	k4	k4|k27	k4|k27
Sfxn4	541.2	1.66501	0.277566	4.19722	2.70206e-05	0.000279913	k4	k4	k4
Spink14	45.499	1.6643	0.417953	2.78573	0.00534078	0.0294607	None	None	None
Arrb1	1136.29	1.66419	0.256346	4.54147	5.58642e-06	6.56715e-05	k4	k4	k4
Rnf187	919.921	1.66256	0.334267	3.47796	0.000505252	0.00386038	k4	k4	k4
Ywhag	4044.42	1.66256	0.288932	4.02365	5.7303e-05	0.000553007	k4	k4	k4
Myh14	430.114	1.66078	0.357644	3.24562	0.00117194	0.00802717	None	k4|k9|k27	k4
Sfxn5	623.71	1.65907	0.292922	3.95694	7.59168e-05	0.000712311	k4	k4	k4
Ppfia2	678.456	1.65872	0.316	3.66682	0.000245586	0.00205108	k4	k4	k4
Kifap3	1702.54	1.65832	0.210292	5.50817	3.62579e-08	6.35403e-07	k4	k4	k4
Sirpa	814.528	1.65688	0.295685	3.91255	9.13255e-05	0.00084119	k4	k4	k4
Hap1	2614.87	1.65682	0.254457	4.54625	5.46104e-06	6.4319e-05	k4	k4	k4
Gstp2	997.481	1.6567	0.300422	3.85026	0.000117993	0.00105607	k4	k4	k4
Msi2	1609	1.65488	0.283369	4.07555	4.59055e-05	0.00045282	k4	k4	k4
Fbxo44	1010.87	1.6545	0.306318	3.76895	0.000163936	0.001425	k4|k27	k4|k27	k4
Smap2	356.618	1.65147	0.385799	2.98464	0.00283912	0.0172262	k4	k4	k4
Tmem141	244.523	1.65114	0.367638	3.13119	0.00174102	0.011354	k4|k27	k4|k27	k4|k27
Susd4	395.982	1.64929	0.253345	4.53646	5.72063e-06	6.70541e-05	k4	k4	k4
Unc13a	1692.89	1.64909	0.246903	4.65403	3.25505e-06	4.00198e-05	k4|k27	k4|k9|k27	k4|k27
Lrrfip2	288.52	1.64767	0.287986	3.98517	6.74326e-05	0.000642543	k4	k4	k4
Gspt2	198.48	1.64765	0.415039	2.76517	0.00568925	0.0311203	k4	k4|k27	k4|k27
Mid2	166.774	1.64632	0.292722	3.91608	9.00014e-05	0.000831337	None	None	k27
Prmt2	2431.48	1.64519	0.294677	3.88624	0.000101809	0.000926868	k4	k4	k4
Ppp3r1	639.701	1.64466	0.292186	3.91756	8.94484e-05	0.000827788	k4	k4	k4
Lysmd1	175.982	1.64368	0.408615	2.79892	0.00512734	0.0284594	None	k4	k4
Zer1	731.255	1.6413	0.32551	3.5062	0.000454553	0.00352741	k4	k4	k4
Wdr63	146.682	1.6398	0.393209	2.89872	0.00374691	0.0217195	k4|k27	k4|k9|k27	k4|k27
Comtd1	309.221	1.63965	0.347183	3.28256	0.00102871	0.00718922	k4	k4	k4
Abca2	2617.7	1.63823	0.250844	4.53763	5.68907e-06	6.6724e-05	None	k4|k27	k4
Lrrc45	2340.29	1.63746	0.209691	5.42443	5.81387e-08	9.84542e-07	k4	k4	k4
Entpd5	653.377	1.63716	0.308425	3.68698	0.000226932	0.00191444	k4	k4	k4
Lpin1	881.765	1.63692	0.307821	3.69343	0.000221246	0.00187333	k4	k4|k9	k4|k9
Epdr1	931.413	1.63629	0.247413	4.59268	4.37584e-06	5.23553e-05	k4|k27	k4	k4
Pgm3	335.981	1.63571	0.429315	2.6454	0.00815948	0.0424085	k4	k4	k4
Tmem29	551.367	1.63469	0.28839	3.93455	8.3354e-05	0.000776519	k4	k4	k4
Nptn	3085.24	1.63458	0.224046	5.06406	4.10426e-07	5.98398e-06	k4	k4	k4
Tcf25	3909.71	1.63273	0.158937	7.12694	1.02623e-12	3.48174e-11	k4	k4	k4
Apbb3	922.909	1.63216	0.235665	4.80409	1.55456e-06	2.02828e-05	k4	k4	k4
Hid1	1113.25	1.63194	0.245737	4.6063	4.09896e-06	4.93435e-05	k4	k4	k4
Lamtor4	488.207	1.6317	0.28508	3.96978	7.19403e-05	0.000678898	k4	k4	k4
Mef2a	703.539	1.63034	0.389811	2.89973	0.0037349	0.021669	k4	k4	k4
Ypel4	286.286	1.62764	0.368151	3.06298	0.00219146	0.0137827	k4	k4|k27	k4
Scn8a	1604.9	1.6259	0.346746	3.24703	0.00116617	0.00799879	k4	k4	k4
Slco6b1	71.1771	1.62236	0.42166	2.66177	0.00777304	0.0407238	None	None	None
Rora	1034.21	1.622	0.395137	2.83952	0.00451808	0.0255232	k4	k4|k9	k4
Adssl1	219.822	1.62048	0.314645	3.5611	0.000369304	0.00293795	k4	k4|k27	k4
Elovl3	103.307	1.61949	0.393822	2.84262	0.00447444	0.0252995	k4|k27	k4	k4|k27
Iffo1	695.13	1.61778	0.430524	2.59633	0.00942262	0.0479693	k4	k4	k4
Arsb	429.569	1.61723	0.358923	3.11273	0.00185368	0.0119819	k4	k4	k4
Insig1	1546.25	1.61282	0.287608	3.86924	0.000109176	0.000986254	k4	k4	k4
Psd	904.259	1.60767	0.304	3.64366	0.000268791	0.00222355	k4|k27	k4	k4
Bckdhb	325.275	1.60733	0.283687	3.90337	9.48636e-05	0.000870915	k4	k4	k4
Neat1	534.317	1.60672	0.402816	2.74746	0.00600588	0.0326157	k4	k4	k4
Setd7	495.673	1.60669	0.306008	3.61655	0.000298561	0.00244051	k4	k4	k4
Cecr5	563.534	1.60371	0.301932	3.65547	0.000256709	0.00213437	k4	k4	k4
Zfp949	371.376	1.60306	0.375841	2.93491	0.00333646	0.0197072	k4	k4	k4
Grik5	461.42	1.60256	0.298321	3.6959	0.000219108	0.00185684	k4	k4	k4
Sh3glb2	1892.24	1.60126	0.285282	3.86024	0.000113277	0.00101851	k4	k4	k4
Mboat1	281.929	1.60118	0.423335	2.6012	0.00928973	0.0473788	k4	k4	k4|k27
Abi3	374.73	1.60002	0.299021	3.67873	0.000234396	0.00197078	k27	k27	k4|k27
1700017N19Rik	88.3627	1.5993	0.333657	3.2947	0.000985259	0.00693003	k4	k4	k4
5330417C22Rik	270.249	1.59812	0.359249	3.05671	0.00223782	0.0140472	k4|k9	k4	k4
Coprs	328.979	1.59588	0.254231	4.31055	1.62847e-05	0.000175463	k4	k4	k4
Glce	580.167	1.59394	0.288447	3.79253	0.000149121	0.00130315	None	None	None
Rnf25	792.893	1.5918	0.291984	3.73926	0.000184563	0.0015881	k4	k4	k4
Ate1	1681.96	1.59042	0.206206	5.28803	1.23638e-07	1.98407e-06	k4	k4	k4
Snrk	1431.4	1.59008	0.283356	3.84703	0.000119561	0.00106766	k4	k4	k4
Rabac1	1241.2	1.58962	0.283643	3.84151	0.000122278	0.00108846	k4	k4	k4
Dynlrb1	646.67	1.58739	0.262252	4.14634	3.3783e-05	0.000343256	k4	k4	k4
Rab36	669.014	1.58613	0.349499	3.10768	0.00188563	0.0121356	k4	k4	k4
Tmem130	3809.33	1.58383	0.39346	2.7546	0.00587633	0.0320186	k4|k27	k4	k4
Enpp5	1267.49	1.58346	0.302393	3.58296	0.000339716	0.00272802	k4	k4	k4
Rrp12	208.508	1.58171	0.401351	2.69517	0.00703522	0.0374016	k4	k4	k4
Pomgnt2	676.28	1.58127	0.364089	2.9698	0.00297993	0.017911	k4	k4	k4
Fundc1	316.018	1.57977	0.392591	2.75037	0.00595279	0.0323722	k4	k4	k4
Rsph9	188.49	1.57961	0.359936	2.99944	0.00270476	0.016567	k4	k4	k4
Usp29	849.261	1.57914	0.265854	4.05915	4.92527e-05	0.000482681	k4|k9	k4	k4|k9
Scamp1	1599.75	1.57804	0.364592	2.95683	0.00310823	0.0185322	k4	k4	k4
Sepw1	1353.93	1.57798	0.218366	4.9366	7.94971e-07	1.10328e-05	k4	k4	k4
Slc6a15	649.472	1.57787	0.214391	5.02762	4.9661e-07	7.1688e-06	k4	k4	k4
Sft2d3	146.511	1.57701	0.38398	2.80485	0.00503399	0.0279798	k4	k4	k4|k27
Osbp2	217.465	1.57694	0.361069	2.98264	0.00285776	0.0173179	k4	k4|k9|k27	k4
Gstp1	1365.6	1.57692	0.301307	3.57415	0.000351366	0.00280549	k4	k4	k4|k9
Mast1	1958.8	1.57572	0.278383	3.86417	0.000111469	0.00100363	k4|k27	k4	k4
Gm2381	114.92	1.57403	0.330931	3.24549	0.0011725	0.00802817	None	k9	k9
Slc9a6	1282.45	1.57342	0.294309	3.64725	0.000265058	0.00219966	k4	k4	k4
Grm7	660.32	1.57064	0.345484	3.09897	0.00194194	0.0124084	k4|k27	k4	k4
Olfm4	100.263	1.57063	0.369727	2.89574	0.00378268	0.0219138	None	None	k4
Zbtb7a	294.193	1.56954	0.402335	2.65832	0.00785311	0.0410775	k4|k27	k4	k4
Fbxl16	744.706	1.56712	0.239168	4.46182	8.12657e-06	9.27063e-05	k4	k4	k4
Gpx3	808.333	1.56639	0.322719	3.3044	0.000951811	0.00672371	None	k4	k4
1500011B03Rik	1251.17	1.5616	0.191986	5.52955	3.21045e-08	5.69231e-07	k4	k4	k4
Adar	1369.29	1.5596	0.243771	4.34668	1.38215e-05	0.00015041	k4	k4	k4
Pnma2	1056.52	1.5593	0.409536	2.58659	0.00969305	0.0490528	k4|k27	k4	k4
Wdr59	494.413	1.55885	0.30123	3.5151	0.000439588	0.00343234	k4	k4	k4
Enpp3	235.045	1.55647	0.319464	3.30699	0.000943027	0.00667115	None	None	None
Sars	1524.1	1.55569	0.218118	4.84001	1.29831e-06	1.72143e-05	k4	k4	k4
1700019D03Rik	199.181	1.5551	0.380211	2.77505	0.00551933	0.0303177	k4	k4	k4
Atcay	1466.72	1.5545	0.294867	3.57619	0.000348642	0.00278715	k4	k4	k4
B4galt6	896.462	1.55412	0.31091	3.39044	0.000697794	0.0051116	k4	k4	k4
Cdk5	2169.99	1.55242	0.216028	4.8717	1.1064e-06	1.48709e-05	k4	k4	k4
Col16a1	861.177	1.55068	0.294483	3.56788	0.000359879	0.00286646	k4	k4|k27	k4
1700113A16Rik	220.549	1.5502	0.38253	2.7454	0.00604374	0.0327488	None	None	None
Med12l	764.843	1.54863	0.318268	3.2948	0.000984903	0.00693001	k4	k4	k4
Flywch1	1158.81	1.54578	0.219821	4.75741	1.9609e-06	2.51493e-05	k4	k4	k4
Atp5k	219.039	1.54467	0.352171	2.96637	0.0030134	0.0180823	k4	k4	k4
Vps9d1	643.842	1.54443	0.319406	3.26991	0.00107582	0.00748113	k4	k4	k4
Klrb1f	93.1814	1.54419	0.310202	3.36617	0.000762204	0.00553786	k4	k4	k4
Iffo2	337.87	1.54139	0.368613	2.82516	0.00472573	0.0265383	None	k27	k4
Fdxr	451.619	1.53937	0.370291	2.80689	0.00500228	0.0278362	k27	k4|k27	k4|k27
4930506C21Rik	102.799	1.53858	0.354289	2.93144	0.00337391	0.0198865	k4	k4	k4
Rps6kb2	1228.62	1.53664	0.261542	3.96357	7.38368e-05	0.000694788	None	k4	k4
Dnah7b	494.13	1.53654	0.39439	2.6282	0.00858389	0.0442857	k4	k4	k4
Pigk	772.298	1.53594	0.242221	4.27685	1.89559e-05	0.000201477	k4	k4	k4
Pam16	359.746	1.53431	0.311994	3.31516	0.000915904	0.00649815	k4	k4	k4
Fbxo25	433.533	1.53416	0.386223	2.67763	0.00741441	0.0391167	k4	k4	k4|k9
Scoc	1010.83	1.5331	0.291646	3.54231	0.000396634	0.00313123	None	None	k9
Fam104a	279.908	1.53279	0.313335	3.29611	0.000980337	0.00690284	k4	k4	k4
Itga3	560.411	1.53276	0.296518	3.48297	0.000495892	0.00380307	k4|k27	k4	k4
Fbxl17	672.608	1.53249	0.299087	3.45215	0.000556135	0.00420748	k4	k4	k4
Ppp1r12c	575.265	1.53165	0.370927	2.78127	0.00541464	0.0297927	k4	k4	k4
Slc29a2	718.244	1.52765	0.25551	4.02196	5.77156e-05	0.000555969	k4	k4	k4
Adamts16	394.316	1.52667	0.340577	3.01451	0.00257391	0.0158625	k4	k4	k4|k27
Atp6v1e1	1176.57	1.52486	0.180588	5.67515	1.38567e-08	2.61531e-07	k4	k4|k27	k4
Ndufb10	571.026	1.52436	0.295944	3.46134	0.000537493	0.00408062	k4	k4	k4
2510002D24Rik	361.116	1.52409	0.384244	2.6652	0.00769419	0.0403323	k4	k4	k4
Grm5	844.007	1.5231	0.228154	4.48426	7.31669e-06	8.41033e-05	k4	k4	k4|k27
Hexb	337.115	1.52298	0.28626	3.57362	0.000352082	0.00281006	k4	k4	k4
Madd	1380.24	1.52287	0.301422	3.39348	0.000690112	0.00506099	k4	k4	k4
Hcn3	726.278	1.52025	0.247011	4.13038	3.62161e-05	0.000364578	k4	k4	k4
B3gat3	599.003	1.51364	0.285475	3.5507	0.000384206	0.00304415	k4	k4	k4|k27
Ccdc65	102.899	1.5123	0.327378	3.09212	0.00198729	0.012657	k4|k27	k4	k4
Gm2a	663.956	1.504	0.379499	2.6456	0.00815466	0.0423947	k4	k4	k4
Cyld	557.727	1.50245	0.24745	4.05111	5.09759e-05	0.000497177	k4	k4	k4
Ctsf	700.689	1.50221	0.311348	3.21895	0.00128661	0.00869715	k4	k4	k4
Slc2a3	1017.02	1.50114	0.322426	3.10501	0.00190271	0.0122175	k4|k27	k4	k4
Pkd1	2690.38	1.50081	0.212702	4.70522	2.5359e-06	3.19185e-05	k4	k4	k4
Slc25a28	361.439	1.50016	0.326656	3.06182	0.00219996	0.0138273	k4	k4	k4
Slc27a2	156.608	1.4991	0.333099	2.9994	0.00270512	0.016567	k4|k27	k4	k4|k9|k27
Ccser2	1176.84	1.49657	0.284845	3.49865	0.000467624	0.0036174	k4	k4	k4
Rfng	671.995	1.49627	0.354135	2.81326	0.00490426	0.027423	k4	k4	k4
2810008D09Rik	2191.66	1.49331	0.249228	3.98555	6.73242e-05	0.000641822	k4	k4	k4
Mib2	1106.69	1.49327	0.282894	3.51111	0.000446237	0.00347526	k4	k4	k4
Ap4s1	248.685	1.49305	0.300627	3.30327	0.000955632	0.00674827	k4	k4	k4
2210016L21Rik	917.911	1.49277	0.240208	4.13294	3.58159e-05	0.000362036	k4	k4	k4
Uqcrq	654.144	1.49193	0.205911	4.8173	1.45513e-06	1.90362e-05	k4	k4|k27	k4
Smim12	409.32	1.49086	0.304666	3.25228	0.00114484	0.0078744	k4	k4	k4|k27
Soga3	1326.45	1.48859	0.259513	3.80939	0.000139308	0.0012289	k4	k4	k4
Pxk	668.798	1.48795	0.359616	2.74723	0.00601006	0.0326293	k4	k4	k4
Plekha6	2535.34	1.4859	0.285666	3.45122	0.000558055	0.00421876	None	k4	k4
Cox17	174.669	1.48572	0.357926	2.75398	0.00588762	0.0320623	k4	k4	k4
Dtna	955.363	1.48392	0.272778	3.60704	0.000309714	0.00251699	k4	k4	k4
Agpat4	1133.36	1.48136	0.223169	4.39738	1.09568e-05	0.000121597	k4	k4	k4
Bnipl	281.542	1.48011	0.293033	3.34472	0.000823651	0.00591858	None	k4	None
Dctn1	1901.76	1.47817	0.219765	4.45099	8.54766e-06	9.71145e-05	k4|k27	k4	k4
Tef	980.541	1.47692	0.313891	3.1123	0.00185636	0.0119905	k4	k4	k4
Zranb2	3947.65	1.47558	0.235882	4.13587	3.53606e-05	0.000357792	k4	k4	k4|k27
Ice1	1796.5	1.47315	0.245135	3.96984	7.19221e-05	0.000678898	k4	k4	k4
Etnk1	2763.2	1.47286	0.2837	3.42917	0.000605421	0.00451934	k4	k4	k4
Abhd12	861.512	1.47243	0.231851	4.19419	2.73854e-05	0.000283242	k4	k4	k4
Tnk2	1032.83	1.47231	0.262402	3.70542	0.00021104	0.00179934	k4	k4	k4
Lrp1b	1118.11	1.47199	0.226984	4.28221	1.85047e-05	0.000197538	k4	k4	k4
Slc25a39	622.185	1.46744	0.289326	3.34376	0.000826511	0.00593695	k4	k4	k4
Snx16	341.592	1.46694	0.365328	2.64677	0.00812648	0.0422931	k4	k4	k4
Coq2	444.564	1.4666	0.318731	3.03266	0.00242411	0.0150862	k4	k4	k4
Fbxl12	236.564	1.46579	0.364915	2.64662	0.00813	0.0423002	k4	k4	k4
Sntg1	215.347	1.46472	0.334728	2.88211	0.00395024	0.0227327	k4	k4	k4
Grina	4020.97	1.46272	0.167725	5.73985	9.47598e-09	1.82538e-07	k4	k4	k4
Calm3	1309.05	1.4619	0.279308	3.44386	0.000573463	0.00431528	k4	k4	k4
Tigd2	211.321	1.45774	0.275379	3.47791	0.000505334	0.00386038	k4	k4	k4
Pcsk2	1084.09	1.45324	0.29992	3.1783	0.0014814	0.00985423	k4|k27	k4	k4
Tmem132e	350.306	1.4525	0.355084	2.68246	0.00730834	0.0386255	k4|k27	k4|k27	k4
P4ha2	402.969	1.45079	0.279403	3.40292	0.0006667	0.00491319	k4	k4	k4
P4htm	1244.13	1.45008	0.279659	3.39729	0.000680562	0.00500031	k4	k4	k4
Terf2ip	285.468	1.44989	0.327527	2.9002	0.00372925	0.0216491	k4	k4	k4
Wdr44	181.549	1.44918	0.276444	3.43352	0.000595798	0.00445939	k4	k4	k4|k27
Dgka	410.497	1.44878	0.245941	3.85777	0.000114425	0.00102648	k4|k27	k4	k4
Tbcel	509.962	1.44788	0.314175	3.01704	0.0025526	0.0157609	k4	k4	k4
Acacb	204.095	1.44645	0.331063	2.85882	0.00425225	0.0241981	None	k27	k27
Dirc2	437.599	1.44476	0.301409	3.13448	0.00172161	0.0112424	k4	k4	k4
Trim46	1017.4	1.44171	0.319603	2.9465	0.0032139	0.0190926	k4	k4|k27	k4|k27
Ggnbp2	1237.22	1.44134	0.204041	4.6135	3.95944e-06	4.78993e-05	k4	k4	k4
Abr	1684.97	1.43755	0.193202	4.85268	1.21803e-06	1.62045e-05	k4	k4	k4
Col7a1	601.988	1.4371	0.207414	4.51799	6.24286e-06	7.27406e-05	None	None	k4
Arhgef12	883.651	1.43487	0.306104	3.0541	0.0022574	0.0141566	k4	k4	k4
Ccndbp1	441.627	1.43448	0.357627	2.613	0.008975	0.046013	k4	k4	k4
Dtx1	292.207	1.43244	0.266688	3.49636	0.000471644	0.00364131	k4	k4|k9|k27	k4
Atp5g1	718.466	1.43239	0.265145	3.51654	0.000437206	0.00341714	k4	k4	k4|k27
Atp6v1g1	1031.11	1.43155	0.240762	3.86916	0.000109211	0.000986254	k4	k4	k4
Mapk8	1062.62	1.4315	0.279159	3.33681	0.000847448	0.00606735	k4	k4	k4
Atp6v0a1	2922.06	1.42961	0.256152	3.62914	0.000284366	0.00234008	k4	k4	k4|k27
Pithd1	275.967	1.42881	0.32232	2.88164	0.00395607	0.022757	k4	k4|k9	k4|k9
Fads3	538.795	1.42714	0.309398	2.99659	0.00273018	0.0166787	k4	k4	k4
2510003E04Rik	325.951	1.42287	0.324514	2.84385	0.00445725	0.0252402	k4	k4	k4
Faah	764.329	1.42092	0.323376	2.84784	0.00440167	0.0249543	k4|k27	k4	k4
Aak1	2337.78	1.42053	0.34065	2.70229	0.0068864	0.0367462	k4	k4	k4
Sytl2	500.401	1.42029	0.355927	2.58562	0.00972038	0.0491407	k4|k27	k4|k9|k27	k4|k9|k27
Npr2	887.007	1.41959	0.32155	2.85986	0.00423831	0.0241398	k4|k9	k4	k4|k9
Chn1	974.052	1.4193	0.207405	4.43237	9.32035e-06	0.000104753	k4	k4	k4
Pmvk	606.96	1.41924	0.280486	3.27732	0.00104798	0.00730829	k4	k4	k4
Adam23	1175.54	1.41915	0.28667	3.2063	0.00134453	0.00904811	k4	k4	k4
Ncoa3	793.004	1.41853	0.3029	3.03246	0.00242565	0.0150911	k4	k4	k4
Cxx1b	956.626	1.41601	0.26106	3.5088	0.000450135	0.00349867	None	None	None
Abca5	555.774	1.41541	0.263222	3.47772	0.000505707	0.00386173	k4	k4	k4
Mccc2	317.071	1.41402	0.341863	2.67363	0.00750358	0.0394597	k4	k4	k4
Vdac1	2315.52	1.41197	0.295959	3.08139	0.00206033	0.0130585	k4	k4	k4
9930021J03Rik	525.371	1.41129	0.255351	3.56876	0.000358675	0.00285803	k4	k4	k4
Tmem150a	313.967	1.41084	0.289803	3.14296	0.00167247	0.0109726	k4	k4	k4
Ell	354.777	1.4087	0.304828	2.98104	0.00287274	0.0173979	k4	k4	k4
Arsa	750.425	1.40845	0.303248	2.99573	0.00273788	0.0167102	k4	k4	k4
Per1	923.096	1.40584	0.295849	3.06182	0.00219996	0.0138273	k4	k4	k4
Atp5g3	684.878	1.40505	0.263309	3.43723	0.000587706	0.00440386	k4	k4	k4
Tmem217	115.374	1.40412	0.327637	2.7595	0.00578893	0.0316038	k4	k4	k4
Dffa	351.646	1.40321	0.331783	2.72229	0.00648307	0.0348692	k4	k4	k4
Pkp4	896.699	1.40294	0.312588	2.88861	0.00386954	0.022351	k4	k4	k4
Cxx1a	1107.2	1.40234	0.277865	3.2474	0.00116463	0.00799106	None	None	k4
Dgkq	1242.85	1.40229	0.271789	3.31983	0.000900731	0.00639976	k4	k4	k4
Mien1	394.017	1.40104	0.254981	3.53376	0.000409693	0.00322139	k4	k4|k27	k4|k27
Slc9a5	786.839	1.39908	0.30729	2.92585	0.00343516	0.0201808	k4	k4	k4
Ap1b1	1476.44	1.39818	0.23119	3.88504	0.000102314	0.000930604	k4|k27	k4	k4
Herc2	2561.75	1.39765	0.286165	3.13682	0.00170794	0.011162	k4	k4	k4
Inpp1	248.023	1.39691	0.3091	2.90167	0.00371176	0.0215859	k4	k4	k4
Efr3b	2392.2	1.39202	0.286821	3.11003	0.00187071	0.0120554	k4	k4	k4
Zcchc7	1225.56	1.39166	0.199702	4.46496	8.00845e-06	9.15184e-05	k4	k4	k4|k9|k27
Irak1	971.801	1.39099	0.305483	2.91668	0.00353783	0.0206663	k4	k4	k4|k27
Mapre3	992.009	1.39076	0.247984	3.59199	0.000328164	0.00264936	k4	k4	k4
Pld3	2621.11	1.39005	0.319855	2.78266	0.00539155	0.0296989	k4	k4	k4
Tagln3	1807.67	1.3882	0.192733	4.60845	4.05684e-06	4.88665e-05	k4	k4	k4
Hint2	275.043	1.38638	0.293152	3.02361	0.00249782	0.0154762	k4	k4	k4|k27
Limk2	2250.97	1.3859	0.282006	3.14142	0.00168131	0.0110232	k4	k4	k4
Rab28	395.166	1.38568	0.271964	3.25662	0.00112748	0.00777692	k4	k4	k4
Scn3a	3595.06	1.38539	0.249572	3.54764	0.000388704	0.0030773	k4	k4	k4
Gatm	428.755	1.38457	0.332366	2.66145	0.00778059	0.0407525	k4	k4	k4
Spata7	379.33	1.38386	0.33577	2.63233	0.00848006	0.043895	k4	k4	k4
Nus1	708.685	1.38126	0.283647	3.10688	0.00189074	0.0121605	k4	k4	k4
Cpne8	288.077	1.38124	0.255744	3.4458	0.000569368	0.0042894	k4|k9|k27	k4|k9	k4|k9
Abca7	833.508	1.38077	0.324547	2.71385	0.00665069	0.0356436	k4|k27	k4|k9|k27	k4|k27
Tbc1d24	876.22	1.38042	0.267287	3.29389	0.000988104	0.00694506	k4|k27	k4	k4
Slc2a8	531.082	1.3801	0.236271	3.72496	0.000195343	0.00167425	None	k4	k4
Coro7	946.527	1.37996	0.324374	2.7128	0.00667166	0.0357267	k4	k4	k4
Pcgf6	530.186	1.37949	0.295778	2.97346	0.00294461	0.0177455	k4	k4	k4
Arfgef2	669.525	1.379	0.295305	2.97657	0.00291493	0.0175882	k4	k4	k4
Cep290	868.832	1.37706	0.187258	4.68366	2.81794e-06	3.50634e-05	k4	k4	k4
Nckap1	1199.17	1.37701	0.239631	3.65985	0.000252365	0.00210233	k4	k4	k4
Pbx1	2483.28	1.37207	0.30796	2.83177	0.00462912	0.0260853	k4	k4	k4
Aktip	780.757	1.37189	0.317389	2.74705	0.00601335	0.0326382	k4|k9	k4	k4|k9
Atg16l2	957.179	1.37105	0.272281	3.19906	0.00137875	0.00925297	k4	k4	k4
Tomm6	292.533	1.3694	0.316658	2.74553	0.00604125	0.0327443	k4	k4	k4
Trim3	853.824	1.36883	0.298398	2.91164	0.00359533	0.0209523	k4	k4	k4
Mapk8ip2	1037.56	1.36759	0.2805	3.09303	0.00198123	0.0126224	k4	k4	k4
Clasp2	5002.29	1.36725	0.205715	4.21577	2.4893e-05	0.00025938	k4	k4	k4
Ntrk3	1439.6	1.36594	0.291052	2.9752	0.00292794	0.0176559	k4	k4|k27	k4
Glud1	1069.77	1.3657	0.24951	3.46959	0.000521255	0.00396656	k4	k4	k4
Inca1	92.7318	1.36373	0.326571	2.64485	0.00817276	0.0424663	k4	k4	k4
Kif5a	2482.49	1.36332	0.273367	3.15808	0.00158814	0.0104789	k4	k4	k4
Tsx	97.3282	1.36256	0.299854	2.87662	0.00401965	0.0230866	None	k27	k27
Chd5	3309.45	1.36109	0.189314	4.54849	5.40325e-06	6.37149e-05	k27	k4	k4
Cisd1	919.609	1.35997	0.212337	4.05004	5.1208e-05	0.000498851	k4	k4	k4
Tnfrsf12a	218.508	1.35916	0.266856	3.21957	0.00128384	0.00868743	k4|k27	k4|k27	k4|k27
Zfp523	1131.09	1.357	0.250372	3.4229	0.000619578	0.00461273	k4	k4	k4
Adcyap1r1	1063.07	1.35681	0.246859	3.47085	0.000518807	0.003951	k4	k4	k4
Rit1	633.592	1.35606	0.26383	3.24474	0.00117558	0.00804085	k4	k4	k4
Pdzd4	234.149	1.35558	0.314894	2.71705	0.00658667	0.0353682	k4	k4|k27	k4
Ppp6r2	274.213	1.35532	0.246543	3.46924	0.000521938	0.00397021	k4|k9	k4|k9	k4|k9
Tanc2	1496.2	1.35434	0.277449	3.07928	0.00207502	0.0131262	k4	k4|k9	k4|k9
Kcnq2	2776.92	1.35421	0.243917	3.50207	0.000461663	0.00357835	k4|k27	k4	k4
Lancl1	1724.03	1.35342	0.329726	2.58827	0.00964582	0.0488267	k4	k4	k4
Clip1	1502.03	1.34969	0.273202	3.11012	0.0018701	0.0120554	k4	k4	k4
Cpne2	313.968	1.34839	0.262082	3.23711	0.00120745	0.00824444	k4	k4	k4
Spag4	320.03	1.34682	0.256495	3.30149	0.000961715	0.00678633	k4	k4	k4
Gm15800	4486.06	1.34592	0.210328	4.02193	5.77232e-05	0.000555969	k4	k4	k4
Usp36	1909.98	1.34467	0.259929	3.24961	0.00115562	0.00793202	k4	k4	k4
Mical3	1166.42	1.34182	0.317376	2.65242	0.00799166	0.041691	k4	k4	k4
Xpc	493.363	1.34124	0.32265	2.6073	0.00912599	0.0466529	k4	k4	k4
Klc1	3579.85	1.33826	0.250801	3.34232	0.000830808	0.00596345	k4	k4	k4
Ccdc82	714.024	1.33701	0.297571	2.81281	0.00491114	0.0274459	k4	k4	k4
Ppp4r4	920.877	1.33652	0.251105	3.33134	0.000864278	0.00616982	k4	k4	k4|k9
Dcaf11	1335.17	1.33592	0.307574	2.71777	0.00657241	0.0353013	k4	k4	k4
Prickle2	573.466	1.33591	0.31162	2.68247	0.00730798	0.0386255	k4	k4	k4
Pde4dip	1347.11	1.33521	0.21027	3.97211	7.12391e-05	0.000673902	k4|k27	k4	k4
Cdc42bpb	1260.55	1.3319	0.230599	3.60756	0.000309094	0.00251367	k4	k4	k4
Tmod2	2552.47	1.33147	0.260276	3.19458	0.00140033	0.00938496	k4	k4	k4
Clip3	1200.58	1.32856	0.309875	2.67385	0.00749864	0.0394443	k4	k4	k4
Ppp3ca	1059.56	1.32818	0.300153	2.75921	0.00579418	0.0316061	k4	k4	k4
Nub1	798.356	1.32771	0.266553	3.10524	0.00190125	0.0122121	k4	k4	k4
Tecpr1	1120.4	1.32746	0.263642	3.13858	0.00169767	0.0111119	k4	k4	k4
Camta1	1483.9	1.32744	0.221524	3.73521	0.00018756	0.00161177	k4	k4|k27	k4
Cipc	651.218	1.32689	0.283576	2.91592	0.0035464	0.020704	k4	k4	k4
Nol4l	1153.1	1.32543	0.239764	3.44268	0.000575979	0.00433089	k4	k4	k4|k9
Rab34	602.88	1.32525	0.317786	2.59689	0.00940728	0.0479285	k4	k4	k4
Trappc12	533.516	1.32499	0.279687	2.94969	0.00318096	0.0189141	k4	k4	k4
Cox8a	1163.8	1.32409	0.227102	3.62875	0.0002848	0.00234219	k4	k4	k4
Gabarapl2	989.875	1.32332	0.289642	2.84255	0.00447547	0.0252995	k4	k4	k4
Lpgat1	1551.55	1.31905	0.246056	3.32871	0.000872488	0.00622389	k4	k4	k4
Ube2o	1681.5	1.31833	0.278891	2.93422	0.00334384	0.0197211	k4	k4	k4
Necap1	727.135	1.31736	0.248775	3.28553	0.00101789	0.0071238	k4	k4	k4
Dnajb2	557.04	1.31735	0.292695	2.79251	0.00523011	0.0289643	k4	k4	k4
Sidt2	1436.68	1.31678	0.308683	2.64602	0.00814458	0.0423535	k4	k4	k4
Inpp5b	551.994	1.31677	0.222051	3.67829	0.000234799	0.00197191	k4	k4	k4
Celsr3	2897.55	1.3148	0.311512	2.61563	0.00890618	0.045708	k4	k4	k4
Gyg	246.331	1.31277	0.288923	2.81309	0.00490681	0.0274294	k4|k9	k4|k9	k4
Gas2l1	223.632	1.31233	0.306532	2.65006	0.00804765	0.0419496	k4|k27	k4	k4
Usp24	1130.34	1.31121	0.278394	2.91387	0.00356974	0.0208155	k4	k4	k4
Pi4ka	1608.82	1.31071	0.204121	3.97173	7.13522e-05	0.000674647	k4	k4	k4
Phactr1	420.238	1.30963	0.294801	2.74635	0.00602625	0.0326901	None	k27	k27
Fcho1	1607.47	1.30788	0.287152	2.81342	0.00490169	0.0274165	k4	k4	k4
Stard6	325.686	1.30657	0.209976	3.84122	0.000122422	0.00108925	k4	k4	k4
Golgb1	1428.44	1.30436	0.288557	2.78752	0.00531131	0.0293476	k4	k4	k4
Itm2b	4547.91	1.30253	0.181028	4.43321	9.28408e-06	0.000104513	k4	k4	k4
Pofut1	713.384	1.3024	0.220222	3.6436	0.000268856	0.00222355	k4	k4	k4
C4b	262.081	1.30221	0.25978	3.08804	0.00201483	0.0128033	k9	k27	k9|k27
Ccdc39	328.501	1.30017	0.23234	3.44397	0.000573243	0.00431527	k4	k4	k4
Sec24b	871.997	1.30009	0.302003	2.64929	0.00806619	0.0420351	k4	k4	k4
Tro	3734.95	1.30001	0.296798	2.69548	0.00702872	0.0373836	k4	k4	k4
Tgoln1	1413.97	1.29665	0.195854	4.06757	4.75066e-05	0.000467438	k4	k4	k4
Chl1	1152.19	1.28955	0.264067	2.98996	0.00279018	0.0169713	k4|k27	k4	k4
2010107E04Rik	397.288	1.28945	0.291444	2.70874	0.006754	0.0361183	k4	k4|k27	k4
Pafah1b1	1229.57	1.28896	0.29069	2.71409	0.00664585	0.0356274	k4	k4	k4
Nsmaf	688.86	1.28783	0.288909	2.72692	0.00639283	0.0344594	k4	k4	k4
Mtss1l	692.291	1.28729	0.218866	3.59715	0.000321726	0.00260597	k4	k4	k4
Arhgap32	375.213	1.2865	0.290297	2.7093	0.00674243	0.0360663	None	None	None
Ap2s1	510.009	1.2845	0.234646	3.34336	0.000827714	0.00594341	k4	k4	k4
Tspan7	3031.95	1.28423	0.218435	3.5902	0.000330424	0.00266651	k4	k4	k4
Entpd6	1025	1.28279	0.225291	3.47458	0.000511645	0.00390251	k4	k4|k9	k4|k27
Josd2	431.456	1.28172	0.27438	2.84904	0.00438514	0.0248821	k4	k4	k4|k27
Wdr60	703.825	1.28151	0.247995	3.15133	0.00162531	0.0106847	k4	k4	k4
Tspyl2	3725.77	1.27549	0.237144	3.2701	0.00107509	0.00747874	k4	k4|k27	k4|k27
Pck2	624.62	1.274	0.281065	2.7538	0.0058907	0.0320701	k4	k4	k4
Rock1	1191.49	1.27062	0.265616	2.90125	0.00371682	0.0216089	k4	k4	k4
Rnpc3	2526.56	1.26937	0.258871	2.97201	0.00295857	0.0178132	k4	k4	k4
Luc7l3	5893.61	1.26656	0.207341	3.69708	0.000218095	0.00184985	k4	k4	k4
Camk2g	1343.83	1.26563	0.176913	4.32772	1.50657e-05	0.000163316	k4	k4	k4
Cln5	243.161	1.2653	0.267189	2.86426	0.00417984	0.0238761	k4	k4	k4
Nfasc	2696.51	1.26385	0.254301	3.00373	0.00266691	0.0163636	k4	k4	k4
Prpf40b	2639.38	1.26318	0.198093	3.85263	0.000116855	0.00104684	k4	k4	k4
Uqcrh	501.155	1.26144	0.290483	2.62127	0.00876019	0.0450767	k4	k4	k4
Srsf9	305.852	1.26062	0.280325	2.71334	0.00666094	0.0356888	k4	k4	k4
Ube2q2	370.09	1.25965	0.293303	2.58997	0.0095985	0.0486625	k4	k4	k4
Cep164	842.715	1.25855	0.266795	2.84319	0.00446649	0.0252706	k4	k4	k4
[truncated: 58 more rows]

## Sheet: K4>K4
Gene	baseMean	log2FoldChange	lfcSE	stat	pvalue	padj	NPC.state	mDA.state	SER.state
Vsnl1	2101.85	7.15456	0.290347	22.9193	2.98084e-116	1.46136e-112	k4	k4	k4|k9
Oprk1	785.877	6.92974	0.493872	13.019	9.5358e-39	2.46049e-36	k4	k4	k4|k27
Lhfpl3	186.235	6.92358	0.5925	10.8415	2.18872e-27	2.78707e-25	k4	k4	k4
Chrnb3	1757.22	6.80087	0.558438	11.283	1.59168e-29	2.34683e-27	k4	k4	k4
Ctxn2	252.883	6.73224	0.484144	12.8727	6.41224e-38	1.53346e-35	k4	k4	k4
Cplx1	3823.72	6.69635	0.520306	11.909	1.06191e-32	1.89309e-30	k4	k4	k4|k27
Mchr1	88.0566	6.58043	0.859388	7.0753	1.49129e-12	4.98199e-11	k4	k4	k4|k9
Ldoc1	58.3701	6.16601	0.724457	7.82105	5.23853e-15	2.30849e-13	k4	k4	k4
Rit2	1285.47	6.12118	0.523385	10.7401	6.60026e-27	7.79706e-25	k4	k4	k4
Poln	4087.95	5.88373	0.262553	20.5053	1.9322e-93	4.21005e-90	k4	k4	k4
Vill	516.554	5.81175	0.490527	10.8287	2.51787e-27	3.18551e-25	k4	k4	k4
Lrrc55	377.394	5.71129	0.633873	8.22134	2.01236e-16	1.025e-14	k4	k4	k4
Syt17	232.213	5.63625	0.54748	9.38162	6.4965e-21	4.97642e-19	k4	k4	k4
Cdkl2	494.04	5.56833	0.506551	10.0056	1.44064e-23	1.33891e-21	k4	k4	k4
Ccdc74a	77.7201	5.47421	0.645312	7.70822	1.27582e-14	5.33449e-13	k4	k4	k4
Klhl33	37.0106	5.43316	0.88467	5.57628	2.45723e-08	4.43594e-07	k4	k4	k4
Me3	345.489	5.36065	0.417765	11.6349	2.73914e-31	4.44906e-29	k4	k4	k4
Lppr4	1151.67	5.17226	0.266275	17.5468	6.29678e-69	7.26352e-66	k4	k4	k4
Apba1	2360.64	5.17142	0.331353	14.098	3.90622e-45	1.53202e-42	k4	k4	k4|k9
Mir1224	17.4244	5.14164	0.897935	5.16924	2.35049e-07	3.5926e-06	k4	k4	k4
Mt3	432.011	5.05923	0.349943	13.0285	8.42738e-39	2.23325e-36	k4	k4	k4
Baiap3	1908.43	5.0431	0.401093	11.3268	9.66753e-30	1.46961e-27	k4	k4	k4
Unc80	3036.86	4.94723	0.410846	10.8246	2.63332e-27	3.31022e-25	k4	k4	k4
B230217O12Rik	66.9827	4.9267	0.591746	7.48074	7.39049e-14	2.84171e-12	k4	k4	k4
Cadps2	777.264	4.90197	0.400398	10.994	4.08388e-28	5.37483e-26	k4	k4	k4|k27
B930041F14Rik	252.137	4.86971	0.508556	8.59239	8.5179e-18	4.91282e-16	k4	k4	k4
Ccdc149	164.812	4.83748	0.427275	10.1515	3.26326e-24	3.13689e-22	k4	k4	k4
9330162012Rik	52.1073	4.82584	0.949861	4.55418	5.25908e-06	6.21268e-05	k4	k4	k4
6030419C18Rik	60.1907	4.73078	0.629543	6.7204	1.81221e-11	5.1429e-10	k4	k4	k4
Gpr61	371.609	4.71023	0.536529	7.84717	4.25546e-15	1.89228e-13	k4	k4	k4
Atp1b1	5752.41	4.63296	0.371865	11.1141	1.07072e-28	1.46831e-26	k4	k4	k4
Snap25	6370.28	4.58003	0.235598	17.3177	3.45684e-67	3.38944e-64	k4	k4	k4
Kndc1	1472.6	4.55506	0.560159	7.23912	4.51611e-13	1.60146e-11	k4	k4	k4
Erich6	52.0636	4.53786	0.630025	6.40904	1.46434e-10	3.6815e-09	k4	k4	k4|k9
Park2	389.304	4.49115	0.434036	9.19543	3.73508e-20	2.64422e-18	k4	k4	k4
Tceal6	202.133	4.47767	0.38129	10.4321	1.76875e-25	1.82554e-23	k4	k4	k4
Nrsn2	1555.84	4.4373	0.268284	14.6759	9.20466e-49	4.40252e-46	k4	k4	k4
Ckmt1	856.91	4.43329	0.520377	7.55854	4.07614e-14	1.62797e-12	k4	k4	k4
Ica1l	211.223	4.43145	0.49958	7.86951	3.56046e-15	1.60139e-13	k4	k4	k4
Krt222	205.992	4.41234	0.483186	8.09696	5.63478e-16	2.75556e-14	k4	k4	k4
Rab3c	2711.98	4.40869	0.363806	10.7439	6.33341e-27	7.52716e-25	k4	k4	k4
Plcxd2	1511.48	4.40426	0.257047	15.1889	4.19201e-52	2.34872e-49	k4	k4	k4
Rad51ap2	47.3828	4.40109	0.895126	4.35815	1.31167e-05	0.000143457	k4	k4	k4
Nme5	30.9037	4.3994	0.720967	5.40856	6.35331e-08	1.06759e-06	k4	k4	k4
BC029722	161.852	4.36804	0.528691	7.31627	2.54965e-13	9.29342e-12	k4	k4	k4
Scn2b	1726.07	4.34371	0.291659	13.1788	1.16231e-39	3.40193e-37	k4	k4	k4
Pacrg	26.6888	4.31454	0.854362	4.46479	8.01482e-06	9.1538e-05	k4	k4	k4
Abhd14b	1169.04	4.30972	0.456252	8.35005	6.82317e-17	3.62608e-15	k4	k4	k4
Snca	1469.94	4.2914	0.270243	14.0296	1.02735e-44	3.95026e-42	k4	k4	k4
Olfm3	332.091	4.28309	0.418812	9.03291	1.67173e-19	1.12655e-17	k4	k4	k4
Rnf112	1906	4.23794	0.569648	6.56184	5.31494e-11	1.42191e-09	k4	k4	k4
Faim2	2206.27	4.23426	0.263425	14.1758	1.29366e-45	5.28513e-43	k4	k4	k4
Bora	4096.42	4.20163	0.399941	9.25544	2.13346e-20	1.5438e-18	k4	k4	k4
Kifc2	3580.54	4.19104	0.285576	12.9249	3.25673e-38	7.98307e-36	k4	k4	k4
Mbp	1079.34	4.18315	0.452998	8.13061	4.27123e-16	2.1098e-14	k4	k4	k4
Gldn	108.891	4.17813	0.520282	7.0695	1.55494e-12	5.17698e-11	k4	k4	k4
Dennd2d	28.264	4.16193	0.877347	4.17387	2.99469e-05	0.000306983	k4	k4	k4|k27
Slc24a2	944.472	4.15703	0.625209	5.8493	4.9366e-09	9.91871e-08	k4	k4	k4
Calb1	624.935	4.14782	0.547227	6.66601	2.6285e-11	7.34257e-10	k4	k4	k4
Gpr62	23.8397	4.13655	0.986291	3.6871	0.000226828	0.00191444	k4	k4	k4
Tceal5	309.104	4.12032	0.34377	10.5312	6.20229e-26	6.75706e-24	k4	k4	k4
Phyhipl	222.351	4.11323	0.433804	8.32918	8.1407e-17	4.29138e-15	k4	k4	k4
Tmem25	2631.72	4.10688	0.275283	13.1024	3.18937e-39	8.80896e-37	k4	k4	k4
Sptbn4	416.309	4.07366	0.411584	8.68269	3.86504e-18	2.33211e-16	k4	k4	k4
Ttc39a	111.298	4.063	0.460169	7.7428	9.72485e-15	4.15478e-13	k4	k4	k4
Tmem255a	1741.96	4.06152	0.49214	7.2368	4.5938e-13	1.62314e-11	k4	k4	k4
Emc9	380.88	4.05597	0.295561	12.0312	2.43462e-33	4.42064e-31	k4	k4	k4
Rap1gap	2104.62	4.05335	0.320626	11.0825	1.52475e-28	2.07641e-26	k4	k4	k4
Map1lc3a	353.092	4.05257	0.346062	10.2657	1.00584e-24	9.96192e-23	k4	k4	k4
Mkln1os	21.5949	4.04765	0.727644	4.87553	1.08519e-06	1.46158e-05	k4	k4	k4
Rhbdl1	1234.91	4.0383	0.191674	18.46	4.33213e-76	7.07943e-73	k4	k4	k4
Pclo	3479.8	4.00221	0.334105	10.4824	1.04099e-25	1.10945e-23	k4	k4	k4
Glrb	1300.37	3.99055	0.438986	7.9514	1.84422e-15	8.63132e-14	k4	k4	k4
5031439G07Rik	2350.8	3.9882	0.275406	12.6657	9.16128e-37	2.01857e-34	k4	k4	k4
Syt1	9625.25	3.98328	0.279021	12.484	9.13372e-36	1.92594e-33	k4	k4	k4
Fam184a	1321.15	3.95773	0.342312	10.1011	5.46216e-24	5.19966e-22	k4	k4	k4
Fgf12	361.893	3.94997	0.361654	9.53943	1.43618e-21	1.14486e-19	k4	k4	k4
Cmpk2	110.37	3.94835	0.646469	5.33413	9.60045e-08	1.57149e-06	k4	k4	k4
Ier3	93.2827	3.92861	0.556093	6.16552	7.025e-10	1.6188e-08	k4	k4	k4
Caly	1354.48	3.92515	0.558529	6.13245	8.65343e-10	1.95725e-08	k4	k4	k4
Dcaf12l1	371.776	3.91965	0.454761	7.51966	5.49191e-14	2.15824e-12	k4	k4	k4
Ahi1	6030.81	3.91898	0.207821	16.4515	8.17599e-61	6.51801e-58	k4	k4	k4
4930429B21Rik	29.1772	3.90612	0.907681	3.75255	0.000175047	0.00151352	k4	k4	k4
Pacsin1	1253.63	3.90081	0.279443	12.17	4.49233e-34	8.55288e-32	k4	k4	k4
Epha6	244.222	3.88813	0.439028	7.71734	1.18782e-14	4.99854e-13	k4	k4	k4
Izumo4	1138.05	3.85185	0.357959	9.3638	7.69197e-21	5.80152e-19	k4	k4	k4
Syn1	833.971	3.84611	0.431677	7.75143	9.08641e-15	3.89901e-13	k4	k4	k4
Cend1	1044.56	3.83332	0.433242	7.69389	1.42723e-14	5.95491e-13	k4	k4	k4
Tceal3	283.459	3.83037	0.418873	7.9508	1.85316e-15	8.63196e-14	k4	k4	k4
D130043K22Rik	656.156	3.81221	0.516396	6.41409	1.41665e-10	3.57075e-09	k4	k4	k4
Erc2	3260.21	3.80553	0.289331	11.4248	3.14558e-30	4.85707e-28	k4	k4	k4
A930012L18Rik	76.1654	3.80539	0.613701	5.38599	7.20465e-08	1.20139e-06	k4	k4	k4
Gch1	451.179	3.79665	0.685864	4.80657	1.53541e-06	2.00462e-05	k4	k4	k4
Sphkap	615.89	3.78542	0.282381	11.6347	2.74521e-31	4.44906e-29	k4	k4	k4
Cacnb2	210.087	3.77756	0.380407	8.61593	6.93775e-18	4.02512e-16	k4	k4	k4
Ccdc105	16.2513	3.77231	0.944555	3.46439	0.000531433	0.00403774	k4	k4	k4
Zbtb32	18.8292	3.75202	0.907986	3.58157	0.000341531	0.00274035	k4	k4	k4|k27
Rwdd2a	217.622	3.73501	0.651798	4.96321	6.93371e-07	9.73998e-06	k4	k4	k4
Ccdc28a	301.205	3.72453	0.377403	8.54399	1.29665e-17	7.39164e-16	k4	k4	k4
Fnbp1	1280.16	3.71836	0.322368	9.98348	1.80042e-23	1.66539e-21	k4	k4	k4
Eno2	3785.28	3.71489	0.211249	15.2185	2.66582e-52	1.53755e-49	k4	k4	k4
Bend6	452.158	3.70316	0.308123	10.3957	2.59323e-25	2.6486e-23	k4	k4	k4
Frmpd3	358.73	3.70305	0.458586	6.98462	2.85633e-12	9.04888e-11	k4	k4	k4|k27
2310061J03Rik	7.24228	3.69058	1.04692	3.0476	0.00230678	0.0144201	k4	k4	k4
Kif17	243.124	3.68678	0.383513	8.30945	9.61482e-17	5.01454e-15	k4	k4	None
Pip5kl1	321.223	3.68072	0.633142	5.0237	5.0685e-07	7.2976e-06	k4	k4	k4
Cdkl1	81.9871	3.67892	0.463126	6.86406	6.69299e-12	2.03488e-10	k4	k4	k4
Ccdc92	177.226	3.66502	0.484989	6.52596	6.7566e-11	1.78087e-09	k4	k4	k4
Cpeb3	214.695	3.65201	0.320999	9.81938	9.29173e-23	7.9917e-21	k4	k4	k4
Ttll7	1081.64	3.64801	0.336171	9.36431	7.6552e-21	5.79608e-19	k4	k4	k4
Cplx2	1537.26	3.6391	0.291104	10.7834	4.12242e-27	4.99016e-25	k4	k4	k4
Eif5a2	241.685	3.62668	0.522418	5.98502	2.16361e-09	4.57203e-08	k4	k4	k4|k9
Syt3	705.285	3.60943	0.314883	9.87487	5.35027e-23	4.70488e-21	k4	k4	k4
Snph	1140.07	3.60123	0.300227	10.3296	5.17754e-25	5.23359e-23	k4	k4	k4
L3mbtl1	122.789	3.60034	0.494976	6.26361	3.76172e-10	9.01802e-09	k4	k4	k4
Smim13	698.912	3.58487	0.528883	5.83279	5.45069e-09	1.08737e-07	k4	k4	k4
Glt28d2	29.9318	3.58309	0.623092	4.94805	7.49613e-07	1.04626e-05	k4	k4	k4|k27
Fam149a	242.301	3.57622	0.419753	7.32863	2.3251e-13	8.53844e-12	k4	k4	k4|k27
Aatk	1546.37	3.56281	0.361494	8.47265	2.3988e-17	1.33638e-15	k4	k4	k4
Trpc6	446.383	3.54417	0.56264	5.41052	6.28423e-08	1.05689e-06	k4	k4	k4|k27
Slc39a4	129.416	3.53657	0.542417	5.59822	2.16567e-08	3.93959e-07	k4	k4	k4
Rab15	464.021	3.50732	0.402899	7.46422	8.37974e-14	3.20325e-12	k4	k4	k4
Rgs7	240.298	3.49524	0.598749	5.0025	5.65907e-07	8.05329e-06	k4	k4	k4
Tppp	720.554	3.48295	0.483718	6.16671	6.97234e-10	1.61235e-08	k4	k4	k4
Kctd6	451.719	3.47904	0.515658	5.77716	7.59716e-09	1.48387e-07	k4	k4	k4
Pla2g4e	387.079	3.47049	0.424939	6.99039	2.74114e-12	8.70565e-11	k4	k4	k4
2900011O08Rik	989.676	3.46766	0.321689	9.22524	2.82923e-20	2.02486e-18	k4	k4	k4
Endog	15.9418	3.46723	0.804693	3.68741	0.000226549	0.00191327	k4	k4	k4|k9
Nkiras1	552.081	3.46077	0.570407	5.19064	2.09577e-07	3.22084e-06	k4	k4	k4
Upp2	91.5795	3.4468	0.491311	5.99784	1.9996e-09	4.24374e-08	k4	k4	k4
Lrrc73	97.3309	3.43856	0.405593	7.2451	4.32121e-13	1.53791e-11	k4	k4	k4
Cda	44.064	3.437	0.738217	3.9785	6.9351e-05	0.000658902	k4	k4	k4
Rnf11	529.581	3.43649	0.301918	9.72613	2.33298e-22	1.95512e-20	k4	k4	k4
Whrn	456.111	3.43468	0.441734	6.64355	3.06218e-11	8.46959e-10	k4	k4	k4
Rell2	44.7277	3.43263	0.515451	5.68944	1.27454e-08	2.42187e-07	k4	k4	k4
Phyhip	323.87	3.4276	0.333075	8.78961	1.50081e-18	9.31355e-17	k4	k4	k4
Gm13629	103.802	3.41801	0.588037	4.96228	6.96691e-07	9.77961e-06	k4	k4	k4
Rab9b	159.033	3.40268	0.457191	6.34895	2.16786e-10	5.34068e-09	k4	k4	k4
Cisd3	178.917	3.39343	0.49618	5.83142	5.49592e-09	1.09416e-07	k4	k4	k4
4833420G17Rik	21674.4	3.38602	0.202314	14.265	3.61509e-46	1.57538e-43	k4	k4	k4
Fam163b	150.976	3.37254	0.610387	4.70609	2.52509e-06	3.18232e-05	k4	k4	k4
Dhdh	35.9697	3.37081	0.737541	3.8924	9.92567e-05	0.000906156	k4	k4	k4
Syngr3	3595.78	3.36955	0.290738	9.86986	5.62417e-23	4.92366e-21	k4	k4	k4
Slc6a11	204.541	3.36731	0.576321	4.9752	6.51791e-07	9.1888e-06	k4	k4	k4
Rab26	925.211	3.36298	0.545266	5.25061	1.51597e-07	2.39937e-06	k4	k4	k4
Mfsd6	1071.24	3.36037	0.539091	5.30591	1.12113e-07	1.80801e-06	k4	k4	k4
Cacng2	243.02	3.36006	0.280786	10.1859	2.29228e-24	2.21437e-22	k4	k4	k4
Exph5	85.559	3.35938	0.601877	4.75077	2.02647e-06	2.58887e-05	k4	k4	k4|k27
Atoh7	16.041	3.35907	0.976178	2.92884	0.0034023	0.0200237	k4	k4	k4
Hnmt	162.641	3.35359	0.649521	4.39338	1.11604e-05	0.000123508	k4	k4	k4
1700007L15Rik	12.6373	3.3528	1.072	2.6612	0.00778631	0.0407716	k4	k4	k4
Glrx	184.665	3.33985	0.500298	5.67631	1.37635e-08	2.60059e-07	k4	k4	k4
Nek1	2064.24	3.33876	0.228628	12.4165	2.12676e-35	4.39009e-33	k4	k4	k4
Prkar1b	2119.76	3.32993	0.406117	6.96824	3.20919e-12	1.00692e-10	k4	k4	k4
Dleu7	86.4929	3.32622	0.692521	4.08106	4.48305e-05	0.000443331	k4	k4	k4
Nrsn1	815.323	3.31251	0.464915	6.04952	1.45277e-09	3.17955e-08	k4	k4	k4
2011-03-01	27.6832	3.30773	0.812486	3.45572	0.000548824	0.00415698	k4	k4	k4
Malat1	362711	3.30019	0.259478	10.7916	3.77047e-27	4.62119e-25	k4	k4	k4
Rab42	74.9173	3.29293	0.721875	3.86899	0.000109288	0.000986254	k4	k4	k4
Ttc39c	139.371	3.29153	0.513519	5.43607	5.44694e-08	9.28015e-07	k4	k4	k4
Stac	17.014	3.28905	0.904693	3.08287	0.00205015	0.0130024	k4	k4	k4
Zfp365	298.763	3.28061	0.408113	6.81332	9.53723e-12	2.83801e-10	k4	k4	k4
Ppapdc2	107.131	3.27619	0.583677	4.75639	1.97089e-06	2.52353e-05	k4	k4	k4
Snta1	78.5241	3.2657	0.728355	3.79718	0.000146351	0.00128179	k4	k4	k4
Jade2	351.479	3.26062	0.407705	6.77113	1.27777e-11	3.7343e-10	k4	k4	k4
Tmem179	2152.33	3.24987	0.409127	6.72131	1.80095e-11	5.11836e-10	k4	k4	k4
Stox1	63.1473	3.2334	0.616247	4.43556	9.18353e-06	0.000103499	k4	k4	k4|k9
Zcchc12	2991.94	3.22781	0.321348	8.48866	2.09041e-17	1.17458e-15	k4	k4	k4
Fkbp1b	148.925	3.22715	0.492562	5.53667	3.08279e-08	5.49079e-07	k4	k4	k4
Pde1a	337.015	3.22254	0.605748	4.49451	6.97318e-06	8.04377e-05	k4	k4	k4
Cystm1	104.079	3.22199	0.381011	7.14414	9.05613e-13	3.09932e-11	k4	k4	k4
Scn1b	233.917	3.21995	0.47336	5.74604	9.13587e-09	1.76681e-07	k4	k4	k4
Rph3a	822.474	3.21649	0.418518	6.49074	8.54149e-11	2.21853e-09	k4	k4	k4
Cntn1	2472.65	3.21072	0.35033	7.73763	1.01288e-14	4.31796e-13	k4	k4	k4
Slc4a10	1242.49	3.21036	0.443492	6.11139	9.87661e-10	2.21349e-08	k4	k4	k4
Nmnat3	30.671	3.21028	0.808403	3.35264	0.000800459	0.0057752	k4	k4	k4
Arhgef4	516.93	3.20316	0.309389	8.73708	2.39206e-18	1.47048e-16	k4	k4	k4
Kcnip4	623.995	3.19888	0.354181	7.62006	2.53562e-14	1.02734e-12	k4	k4	k4
Slc25a43	18.5009	3.19534	0.881861	3.05643	0.00223992	0.0140559	k4	k4	k4
B630019K06Rik	330.305	3.19116	0.502514	5.35539	8.53707e-08	1.41038e-06	k4	k4	k4
Me1	331.758	3.18591	0.486856	5.51684	3.45151e-08	6.06489e-07	k4	k4	k4
Luzp2	277.179	3.18467	0.472306	5.68418	1.31445e-08	2.49047e-07	k4	k4	k4
Lhfpl5	250.819	3.18216	0.502065	5.34225	9.18001e-08	1.5077e-06	k4	k4	k4
Zbtb7b	101.161	3.1811	0.687944	3.89726	9.72856e-05	0.000891482	k4	k4	k4
Rcan3	557.265	3.17625	0.512602	5.22091	1.78042e-07	2.76437e-06	k4	k4	k4
Mreg	55.1251	3.17268	0.565317	4.72777	2.27003e-06	2.87753e-05	k4	k4	k4
Fah	649.994	3.17235	0.368138	7.25911	3.89655e-13	1.39692e-11	k4	k4	k4
Wwc1	1548.66	3.15797	0.292212	9.09604	9.36849e-20	6.40126e-18	k4	k4	k4
Amph	972.04	3.14975	0.322345	8.22023	2.0311e-16	1.03186e-14	k4	k4	k4|k9
Fam213b	358.313	3.14861	0.433212	6.1139	9.72256e-10	2.18146e-08	k4	k4	k4
Hdac11	1994.31	3.14843	0.257484	10.2858	8.16424e-25	8.12695e-23	k4	k4	k4
Atp6v1g2	1340.75	3.14431	0.222116	11.9051	1.1134e-32	1.967e-30	k4	k4	k4
1110046J04Rik	17.6654	3.13618	0.751781	3.50658	0.000453904	0.00352377	k4	k4	k4
Btbd11	657.397	3.13429	0.326476	8.06886	7.09551e-16	3.45268e-14	k4	k4	k4
Camk2n1	541.367	3.13065	0.34972	7.52215	5.38824e-14	2.12175e-12	k4	k4	k4
Agbl4	118.58	3.12927	0.459195	5.72582	1.02935e-08	1.97703e-07	k4	k4	k4
Paip1	25611.9	3.12719	0.214619	12.2411	1.8736e-34	3.71124e-32	k4	k4	k4
Gm10560	39.3197	3.12116	0.652673	4.01604	5.91834e-05	0.000568066	k4	k4	k4
Necab1	193.524	3.11793	0.59607	4.39199	1.12319e-05	0.000124159	k4	k4	k4|k27
Lactb2	126.737	3.11773	0.44421	5.89299	3.7926e-09	7.73911e-08	k4	k4	k4
Ssh3	1262.77	3.11563	0.294909	8.8693	7.36102e-19	4.70194e-17	k4	k4	k4
Rapgef4	783.085	3.11243	0.396301	6.59202	4.33889e-11	1.17198e-09	k4	k4	k4|k27
Gm9962	66.9875	3.11046	0.592399	4.4066	1.05006e-05	0.000116866	k4	k4	k4
Aard	31.4584	3.10244	0.805323	3.23155	0.00123123	0.00838345	k4	k4	k4|k27
Tmem240	159.729	3.09995	0.345584	7.52335	5.33895e-14	2.10658e-12	k4	k4	k4
Pcdh15	953.988	3.0969	0.347127	7.48112	7.369e-14	2.83902e-12	k4	k4	k4
Glra3	68.5688	3.0955	0.826771	3.13932	0.00169338	0.0110912	k4	k4	k4
4930578M01Rik	136.008	3.08271	0.425906	6.06404	1.32742e-09	2.91498e-08	k4	k4	k4
Gria3	1072.04	3.06839	0.508941	5.04655	4.49868e-07	6.5396e-06	k4	k4	k4|k27
Arhgap44	924.137	3.06624	0.35936	7.14115	9.25506e-13	3.15638e-11	k4	k4	k4
Clgn	197.723	3.05885	0.57084	4.48261	7.37343e-06	8.47059e-05	k4	k4	k4
Arhgap26	351.162	3.03769	0.372094	6.82002	9.10284e-12	2.717e-10	k4	k4	k4
Syt7	1551.91	3.03534	0.521929	4.85764	1.18792e-06	1.58363e-05	k4	k4	k4
Ids	1010.98	3.0326	0.300677	8.42298	3.67033e-17	2.00488e-15	k4	k4	k4
Frs3	246.465	3.03244	0.461691	5.48514	4.1315e-08	7.17616e-07	k4	k4	k4
2310010J17Rik	10.9411	3.01973	0.836911	3.01075	0.00260602	0.0160301	k4	k4	k4
Rasl10b	171.079	3.01907	0.46095	5.46494	4.63055e-08	7.95838e-07	k4	k4	k4
Pitpnm1	2054	3.00417	0.288316	8.68552	3.77024e-18	2.28192e-16	k4	k4	k4
Rab6b	2305.7	3.00358	0.247013	10.1354	3.84693e-24	3.67992e-22	k4	k4	k4
Gprin3	112.366	2.99884	0.830603	3.00847	0.0026257	0.016136	k4	k4	k4
Lpcat1	751.389	2.99025	0.250676	9.93414	2.95713e-23	2.62395e-21	k4	k4	k4
Stxbp1	3133.5	2.98688	0.33547	7.41311	1.23372e-13	4.65256e-12	k4	k4	k4
D10Bwg1379e	829.06	2.98645	0.450128	5.52387	3.31621e-08	5.85864e-07	k4	k4	k4
Ank	710.877	2.98474	0.426986	5.81925	5.91106e-09	1.17087e-07	k4	k4	k4
Hprt	790.571	2.96624	0.33611	7.33759	2.17477e-13	8.0164e-12	k4	k4	k4
Adrbk2	1233.03	2.96603	0.37621	6.55493	5.56667e-11	1.48723e-09	k4	k4	k4
Syp	4308.03	2.96155	0.349306	7.04697	1.82858e-12	6.00643e-11	k4	k4	k4
Ptpru	3147.05	2.95961	0.283078	8.6888	3.66288e-18	2.22381e-16	k4	k4	k4
Mylip	159.441	2.9497	0.620928	3.94523	7.97234e-05	0.000744819	k4	k4	k4|k27
Scn2a1	2790.34	2.94392	0.186079	13.1338	2.10865e-39	5.90722e-37	k4	k4	k4
Ankrd35	80.2228	2.9366	0.519188	4.6931	2.69093e-06	3.36538e-05	k4	k4	k4
Rab27b	284.657	2.93356	0.483026	5.03816	4.70025e-07	6.81242e-06	k4	k4	k4
Fam167a	363.87	2.92648	0.532803	4.55419	5.25888e-06	6.21268e-05	k4	k4	k4
AI413582	549.164	2.92211	0.258805	9.35879	8.06534e-21	6.05982e-19	k4	k4	k4
Col25a1	1979.56	2.92182	0.351888	6.88236	5.88703e-12	1.80101e-10	k4	k4	k4
Aldoc	1221.25	2.90917	0.430984	5.58993	2.27157e-08	4.12458e-07	k4	k4	k4
Cltb	733.189	2.89983	0.288505	8.31816	8.93366e-17	4.69676e-15	k4	k4	k4
Prima1	98.6511	2.89309	0.584543	4.09396	4.24069e-05	0.000421276	k4	k4	k4
Uchl1	3588.9	2.8928	0.224974	10.6359	2.02836e-26	2.35356e-24	k4	k4	k4
Actr3b	176.764	2.88638	0.627033	3.80583	0.000141329	0.00124275	k4	k4	k4
Cnp	465.987	2.88272	0.589843	4.03959	5.35447e-05	0.000519551	k4	k4	k4
Ggact	115.012	2.87743	0.358587	6.62999	3.35705e-11	9.22014e-10	k4	k4	k4
A330041J22Rik	31.1721	2.87221	0.884358	2.6824	0.0073095	0.0386255	k4	k4	k4
Dtd1	301.849	2.86918	0.274511	8.63055	6.10576e-18	3.56351e-16	k4	k4	k4
Lurap1l	81.6832	2.86851	0.633444	3.7391	0.000184679	0.0015884	k4	k4	k4
Sgcz	169.311	2.8639	0.63937	3.69724	0.00021796	0.0018495	k4	k4	k4
Lrrc16b	1894.58	2.85795	0.200096	11.7841	4.71452e-32	8.10979e-30	k4	k4	k4
Cntnap4	549.251	2.85416	0.402025	5.85575	4.74851e-09	9.57108e-08	k4	k4	k4
Serp2	167.624	2.85412	0.316202	7.445	9.69478e-14	3.68439e-12	k4	k4	k4
Rgs17	658.174	2.85274	0.385134	6.10888	1.0033e-09	2.24341e-08	k4	k4	k4|k9
Psd3	676	2.84525	0.360478	6.50593	7.72117e-11	2.02423e-09	k4	k4	k4
Slitrk3	505.117	2.8335	0.375515	6.21412	5.16146e-10	1.21654e-08	k4	k4	k4
Fam134b	520.203	2.83073	0.378442	6.15877	7.33138e-10	1.68347e-08	k4	k4	k4|k9
Lrrc24	455.58	2.82781	0.399656	5.82453	5.72729e-09	1.13791e-07	k4	k4	k4
Map4k2	1958.36	2.82535	0.404232	5.7525	8.79318e-09	1.7039e-07	k4	k4	k4
Anxa7	749.297	2.82525	0.23874	9.73971	2.04136e-22	1.72548e-20	k4	k4	k4
Cyth1	1978.03	2.81642	0.227283	10.1918	2.15771e-24	2.09469e-22	k4	k4	k4
Ppip5k1	498.801	2.81499	0.418043	5.53768	3.06499e-08	5.46404e-07	k4	k4	k4
Tfr2	190.955	2.8065	0.574196	4.01691	5.89652e-05	0.000566808	k4	k4	k4
Disp2	3818.62	2.80537	0.240133	9.60038	7.96487e-22	6.50796e-20	k4	k4	k4
Vamp2	2016.3	2.80406	0.231726	9.94304	2.70458e-23	2.42177e-21	k4	k4	k4
Dnm3	1400.14	2.79603	0.317181	7.23887	4.52429e-13	1.60147e-11	k4	k4	k4
Dnm1	1553.73	2.79417	0.276076	8.30991	9.57717e-17	5.00822e-15	k4	k4	k4
Hrasls	91.7365	2.79394	0.629514	3.64398	0.000268454	0.00222219	k4	k4	k4
Nbeal2	701.587	2.7931	0.346225	6.62315	3.51625e-11	9.61698e-10	k4	k4	k4
Il13ra1	423.195	2.79024	0.384355	5.95866	2.54317e-09	5.32816e-08	k4	k4	k4
AW551984	1016.27	2.78836	0.377709	6.05852	1.37379e-09	3.01343e-08	k4	k4	k4
Pnck	1819.33	2.78179	0.273722	8.33616	7.67392e-17	4.06718e-15	k4	k4	k4
Dis3	1031.01	2.78115	0.345625	6.60008	4.10944e-11	1.11153e-09	k4	k4	k4
Sv2a	3960.24	2.77929	0.208956	10.908	1.05542e-27	1.37065e-25	k4	k4	k4
Zfr2	620.253	2.76674	0.398574	5.68713	1.29195e-08	2.45259e-07	k4	k4	k4
Nap1l3	402.084	2.76626	0.346695	6.53674	6.28736e-11	1.6639e-09	k4	k4	k4
Homer2	539.826	2.76529	0.509566	4.44552	8.76777e-06	9.93849e-05	k4	k4	k4
Eml2	531.923	2.76203	0.574549	3.93704	8.24912e-05	0.000769212	k4	k4	k4
Amigo1	440.057	2.76132	0.491324	4.60251	4.17427e-06	5.01577e-05	k4	k4	k4
Gabra1	918.528	2.75269	0.46783	4.8152	1.47053e-06	1.92247e-05	k4	k4	k4
F8a	76.6312	2.74889	0.835742	2.69089	0.00712618	0.0378096	k4	k4	k4
Cyb5d2	114.837	2.74587	0.620739	3.61806	0.000296825	0.00242834	k4	k4	k4
Xkr6	160.359	2.74524	0.638586	3.51595	0.000438186	0.00342344	k4	k4	k4
Sprn	391.131	2.74293	0.45249	4.95686	7.16423e-07	1.0035e-05	k4	k4	k4
Per3	861.683	2.73632	0.426722	5.24069	1.59977e-07	2.50972e-06	k4	k4	k4
Inafm1	180.13	2.73626	0.698145	3.20315	0.00135935	0.00914161	k4	k4	k4
Ubxn2a	339.581	2.73214	0.387216	5.76459	8.18588e-09	1.59568e-07	k4	k4	k4
1700042O10Rik	98.3635	2.71707	0.378615	5.85574	4.74894e-09	9.57108e-08	k4	k4	k4
Nceh1	762.86	2.7133	0.475987	4.64992	3.32064e-06	4.06986e-05	k4	k4	k4
Dock9	1959.22	2.71205	0.239614	9.23171	2.6635e-20	1.91323e-18	k4	k4	k4
Pld6	295.388	2.69757	0.458078	4.79737	1.60766e-06	2.09476e-05	k4	k4	k4
Timp2	2147.32	2.69052	0.304736	7.18826	6.56201e-13	2.29378e-11	k4	k4	k4
Nphp3	677.603	2.68985	0.337399	6.49039	8.56153e-11	2.22079e-09	k4	k4	k4
Il1rap	801.134	2.68506	0.412105	5.30219	1.14419e-07	1.84065e-06	k4	k4	k4
Nrg3	121.131	2.68318	0.473273	4.61294	3.97021e-06	4.79703e-05	k4	k4	k4
Camk2d	925.819	2.67846	0.222008	9.81253	9.94392e-23	8.51529e-21	k4	k4	k4
Tmem232	36.6717	2.67738	0.793905	2.74261	0.00609522	0.0329912	k4	k4	k4
Gabarapl1	1606.28	2.67558	0.407983	5.33252	9.68589e-08	1.58207e-06	k4	k4	k4
Rogdi	3072.33	2.67534	0.180785	12.0328	2.38981e-33	4.37984e-31	k4	k4	k4
Gnai1	515.643	2.65726	0.384987	5.60347	2.10099e-08	3.84692e-07	k4	k4	k4
Zfp772	258.316	2.65233	0.41274	5.21473	1.8409e-07	2.8515e-06	k4	k4	k4
Klhdc8a	189.785	2.65072	0.467569	4.59978	4.22935e-06	5.07574e-05	k4	k4	k4
Xrra1	133.222	2.6445	0.539789	3.97285	7.10167e-05	0.000672122	k4	k4	k4
Slc39a2	83.5257	2.64435	0.80783	2.65445	0.0079437	0.0414739	k4	k4	k4
Ccdc17	154.664	2.64371	0.454974	4.71172	2.45639e-06	3.09774e-05	k4	k4	k4
Kcnab2	634.843	2.63927	0.483911	4.42079	9.83409e-06	0.000110009	k4	k4	k4
Reps2	426.639	2.63709	0.623272	3.42882	0.000606209	0.0045235	k4	k4	k4
Phlpp2	648.321	2.63484	0.255048	8.37036	5.74438e-17	3.06107e-15	k4	k4	k4
Adarb2	760.629	2.62646	0.523782	4.05982	4.91113e-05	0.000481618	k4	k4	k4|k27
9630033F20Rik	345.58	2.62227	0.431266	4.92103	8.60899e-07	1.18472e-05	k4	k4	k4|k27
Cdk14	1183.18	2.62172	0.436404	4.86183	1.16306e-06	1.55472e-05	k4	k4	k4
Ablim3	553.392	2.62128	0.313504	6.76637	1.32049e-11	3.83627e-10	k4	k4	k4
Ica1	541.504	2.61993	0.363361	5.83421	5.40446e-09	1.08034e-07	k4	k4	k4
Ypel3	461.853	2.61967	0.345532	6.13452	8.5417e-10	1.93421e-08	k4	k4	k4
Calb2	514.886	2.61886	0.313775	6.75281	1.45007e-11	4.18789e-10	k4	k4	k4|k27
Fam174a	269.744	2.61567	0.434412	4.8702	1.11487e-06	1.49744e-05	k4	k4	k4
Hivep3	290.164	2.61465	0.652619	3.24025	0.00119426	0.00816577	k4	k4	k4
Sgsm2	865.635	2.61434	0.418509	5.05207	4.37043e-07	6.36732e-06	k4	k4	k4
Lrrn2	799.829	2.61179	0.423689	4.98431	6.21844e-07	8.7919e-06	k4	k4	k4
Fn3k	228.184	2.61095	0.356249	5.92548	3.11379e-09	6.42076e-08	k4	k4	k4
Ncdn	1887.62	2.60972	0.290667	7.25821	3.92235e-13	1.4036e-11	k4	k4	k4
Slc2a13	554.503	2.60832	0.539299	3.90938	9.25349e-05	0.000850731	k4	k4	k4
Acot7	1405.56	2.60676	0.267911	7.86367	3.73054e-15	1.67405e-13	k4	k4	k4
Pdxp	479.271	2.6067	0.398431	5.28749	1.24006e-07	1.98835e-06	k4	k4	k4
Ptprn2	1057.21	2.59644	0.381572	5.49421	3.92474e-08	6.85344e-07	k4	k4	k4
Zkscan16	166.581	2.59527	0.654991	3.19894	0.00137935	0.00925297	k4	k4	k4
Xkr4	106.958	2.59505	0.607122	3.45079	0.000558953	0.00422229	k4	k4	k4
Msl3l2	27.4145	2.59109	0.783432	2.66915	0.00760444	0.0399259	k4	k4	k4
Pcsk1	398.687	2.58728	0.580495	3.5957	0.000323527	0.00261623	k4	k4	k4
Smyd3	199.254	2.58677	0.450829	4.62875	3.67881e-06	4.46973e-05	k4	k4	k4
Dzank1	1780.71	2.58666	0.392097	5.3218	1.02747e-07	1.66656e-06	k4	k4	k4
Camk2n2	163.754	2.58445	0.556644	3.74467	0.000180629	0.00155698	k4	k4	k4
Msrb2	172.145	2.57267	0.489604	4.23336	2.30228e-05	0.000241561	k4	k4	k4
Habp4	816.29	2.56946	0.24534	8.43506	3.31024e-17	1.81832e-15	k4	k4	k4
C77370	300.427	2.56848	0.597827	3.46	0.00054018	0.00409784	k4	k4	k4
1700003M07Rik	43.3951	2.56004	0.641875	3.20941	0.00133008	0.00896933	k4	k4	k4
Acss2	455.562	2.54994	0.347901	5.89231	3.80841e-09	7.76329e-08	k4	k4	k4
Ly6h	1453.04	2.54897	0.291536	7.0282	2.09209e-12	6.76591e-11	k4	k4	k4
Gap43	1611.16	2.54863	0.330792	6.19309	5.89943e-10	1.38217e-08	k4	k4	k4
Pfkp	1936.68	2.5412	0.24098	8.47041	2.44521e-17	1.35837e-15	k4	k4	k4
Clu	1700.17	2.53948	0.268913	7.58416	3.34645e-14	1.35029e-12	k4	k4	k4
Pisd	3740.61	2.53579	0.32246	6.3133	2.7314e-10	6.66205e-09	k4	k4	k4
Mpv17l	341.155	2.53578	0.531492	3.8303	0.000127985	0.00113462	k4	k4	k4
Slc9a7	25.278	2.53519	0.779302	2.61155	0.00901323	0.0461607	k4	k4	k4
Pgm2l1	1263.95	2.53401	0.290048	7.01267	2.33807e-12	7.52867e-11	k4	k4	k4
Nr2c1	859.918	2.53232	0.314203	6.46817	9.91992e-11	2.5596e-09	k4	k4	k4
Cox18	953.752	2.53183	0.300186	6.76856	1.30068e-11	3.78995e-10	k4	k4	k4
Fam219aos	34.9539	2.52561	0.555953	3.6435	0.000268957	0.00222355	k4	k4	k4
Fbxo9	464.18	2.52174	0.434423	4.65386	3.25784e-06	4.0029e-05	k4	k4	k4
Ociad2	343.97	2.52077	0.348403	5.80011	6.62731e-09	1.30746e-07	k4	k4	k4
Amigo2	326.213	2.52008	0.475953	4.24429	2.19283e-05	0.000230694	k4	k4	k4
Clec2l	182.529	2.51995	0.386832	5.22177	1.7722e-07	2.75598e-06	k4	k4	k4|k27
C330013E15Rik	39.3848	2.51848	0.718338	2.80993	0.00495518	0.027629	k4	k4	k4
Atp6v0e2	3530.18	2.51825	0.29096	6.93651	4.01908e-12	1.24706e-10	k4	k4	k4
Dnajc12	311.042	2.51604	0.514176	3.92091	8.82153e-05	0.000817534	k4	k4	k4
Nyap2	622.197	2.51485	0.40859	4.93123	8.17122e-07	1.13082e-05	k4	k4	k4
Ankrd24	544.718	2.51452	0.32677	6.16495	7.05052e-10	1.62166e-08	k4	k4	k4
Map1a	818.064	2.51398	0.355384	5.66705	1.45279e-08	2.73558e-07	k4	k4	k4
Dgkz	1773.6	2.51101	0.427778	4.70106	2.58809e-06	3.25128e-05	k4	k4	k4
Kcnb1	565.297	2.50849	0.441377	4.55051	5.35153e-06	6.31429e-05	k4	k4	k4
Gpr75	188.922	2.50828	0.674946	2.97546	0.0029255	0.0176466	k4	k4	k4
Map2k4	1536.26	2.50737	0.22747	8.82478	1.09678e-18	6.91571e-17	k4	k4	k4
Cacna1a	896.09	2.50554	0.293526	6.83261	8.33855e-12	2.50796e-10	k4	k4	k4
Zwint	6297.44	2.50388	0.195344	10.2582	1.08723e-24	1.07138e-22	k4	k4	k4
Gabrb1	440.471	2.50335	0.689637	2.90494	0.00367327	0.0213811	k4	k4	k4
Fam135b	163.334	2.50298	0.654525	3.0602	0.0022119	0.0138934	k4	k4	k4
Gprasp2	5414.13	2.50095	0.229563	8.71635	2.87313e-18	1.7552e-16	k4	k4	k4
4931440J10Rik	27.0881	2.49812	0.716837	2.78741	0.00531308	0.0293491	k4	k4	k4
Pnpo	695.16	2.49626	0.452979	4.40697	1.04829e-05	0.000116734	k4	k4	k4
Slc25a16	170.576	2.49054	0.327019	6.08692	1.15103e-09	2.56497e-08	k4	k4	k4|k9
Cgref1	308.946	2.49026	0.282727	7.03952	1.92897e-12	6.29403e-11	k4	k4	k4
Pink1	479.426	2.4879	0.417512	4.76131	1.92343e-06	2.47172e-05	k4	k4	k4
Bzrap1	3470.42	2.48566	0.272216	7.29441	2.99976e-13	1.08936e-11	k4	k4	k4
Bsn	1738.24	2.48553	0.271069	7.32483	2.39208e-13	8.76796e-12	k4	k4	k4
Hyi	115.037	2.48106	0.505971	3.91537	9.02661e-05	0.000832997	k4	k4	k4
Ece2	1292.09	2.48076	0.33002	6.00192	1.94998e-09	4.14291e-08	k4	k4	k4
Mir377	26.5092	2.47697	0.552573	3.57775	0.000346564	0.0027728	k4	k4	k4
Sgip1	794.274	2.47513	0.275202	7.17704	7.12347e-13	2.4768e-11	k4	k4	k4
Gdap1	1150.22	2.4701	0.445195	4.42526	9.63247e-06	0.000107939	k4	k4	k4
Rab11fip5	319.039	2.46777	0.289876	6.78834	1.13432e-11	3.33494e-10	k4	k4	k4
Rcan2	838.734	2.46294	0.245014	8.01156	1.13263e-15	5.44383e-14	k4	k4	k4
Rimbp2	594.714	2.44791	0.431115	4.51831	6.23349e-06	7.26746e-05	k4	k4	k4
Abcb9	444.301	2.44758	0.335998	5.7964	6.77542e-09	1.334e-07	k4	k4	k4
9030612E09Rik	72.4436	2.44422	0.54868	3.54345	0.00039493	0.00311904	k4	k4	k4
Ctdspl	609.941	2.44352	0.466056	4.17014	3.04417e-05	0.000311567	k4	k4	k4
Sh3bgr	34.3514	2.43786	0.706124	2.74436	0.00606287	0.0328252	k4	k4	k4
Cacng3	198.644	2.43637	0.592243	3.26956	0.00107715	0.00748772	k4	k4	k4
Asah2	672.573	2.43625	0.369544	5.23958	1.60945e-07	2.52288e-06	k4	k4	k4
Gckr	178.535	2.43616	0.340841	5.68052	1.34284e-08	2.5418e-07	k4	k4	k4
Synj1	2560.88	2.43609	0.258346	7.49418	6.67161e-14	2.5907e-12	k4	k4	k4
Rgs7bp	278.434	2.43406	0.550316	3.51444	0.000440675	0.0034374	k4	k4	k4
Drp2	1515.96	2.43299	0.250657	7.71172	1.24129e-14	5.21235e-13	k4	k4	k4
Kif1a	5393.14	2.43292	0.233347	8.28349	1.19616e-16	6.20547e-15	k4	k4	k4
Ptpre	342.84	2.43274	0.577118	3.34895	0.000811181	0.00584396	k4	k4	k4
Cers4	1881.47	2.43149	0.276782	6.97838	2.98594e-12	9.42904e-11	k4	k4	k4
Ttc39b	469.38	2.42991	0.375921	5.13383	2.83904e-07	4.28259e-06	k4	k4	k4
Nipal2	182.254	2.42923	0.615759	3.13309	0.00172977	0.0112881	k4	k4	k4
Pmm1	657.842	2.41882	0.24719	7.7625	8.3269e-15	3.59671e-13	k4	k4	k4
Syt13	1612.04	2.41781	0.358347	5.35182	8.70749e-08	1.43611e-06	k4	k4	k4
Tspyl5	182.939	2.41637	0.585701	3.27193	0.00106815	0.00743575	k4	k4	k4
Arl8a	585.333	2.41079	0.273156	6.99526	2.64775e-12	8.42897e-11	k4	k4	k4
Slc45a1	487.693	2.40873	0.431213	4.42643	9.58052e-06	0.000107479	k4	k4	k4|k27
Lpcat4	624.986	2.40676	0.354546	5.37804	7.53024e-08	1.25249e-06	k4	k4	k4
Arsg	157.63	2.4055	0.367487	5.1852	2.15778e-07	3.30837e-06	k4	k4	k4
Pnpla3	286.7	2.40469	0.517927	3.67752	0.00023551	0.00197534	k4	k4	k4
Scn9a	1673.39	2.40246	0.246392	7.7213	1.15149e-14	4.86652e-13	k4	k4	k4
Ryr3	2530.29	2.39662	0.452041	4.19569	2.72047e-05	0.000281651	k4	k4	k4
Nenf	117.824	2.39617	0.397515	4.77005	1.84178e-06	2.37457e-05	k4	k4	k4
Prkacb	1792.82	2.39472	0.240468	7.87932	3.29169e-15	1.48391e-13	k4	k4	k4
Lysmd2	159.345	2.39416	0.513191	3.69095	0.000223414	0.00188924	k4	k4	k4
Smim18	170.952	2.39416	0.488336	3.8788	0.000104975	0.000952155	k4	k4	k4
Slc41a2	236.882	2.3934	0.454354	4.16724	3.08311e-05	0.000315223	k4	k4	k4
Cep170b	1250.48	2.39122	0.309117	6.11813	9.46782e-10	2.12917e-08	k4	k4	k4
Inha	512.213	2.39056	0.358777	5.26944	1.3684e-07	2.18699e-06	k4	k4	k4
Dnajb4	440.309	2.38994	0.371902	5.08182	3.73827e-07	5.51184e-06	k4	k4	k4
Tmem56	304.88	2.38893	0.397087	4.75697	1.96516e-06	2.51874e-05	k4	k4	k4
5330434G04Rik	1020.51	2.38852	0.37929	4.97909	6.38845e-07	9.01277e-06	k4	k4	k4
Agk	705.212	2.38407	0.267105	7.05368	1.74244e-12	5.76209e-11	k4	k4	k4
Arap2	257.225	2.37616	0.35116	5.34274	9.15529e-08	1.50491e-06	k4	k4	k4
Caskin1	1663.27	2.37447	0.249847	7.50244	6.26408e-14	2.44212e-12	k4	k4	k4
Slc27a4	1083.49	2.37416	0.267837	6.99739	2.60784e-12	8.32894e-11	k4	k4	k4
Whamm	381.529	2.37149	0.355312	5.26719	1.38529e-07	2.21038e-06	k4	k4	k4
Qdpr	803.314	2.36844	0.327521	5.70481	1.16475e-08	2.21539e-07	k4	k4	k4
Ccdc136	822.319	2.36618	0.383326	4.86841	1.12502e-06	1.51004e-05	k4	k4	k4
Srsf12	306.551	2.36617	0.479194	3.8944	9.84428e-05	0.000900823	k4	k4	k4
Palm2	318.099	2.36594	0.632824	2.94859	0.00319226	0.0189697	k4	k4	k4
Scrn3	187.63	2.35528	0.357299	5.19251	2.07474e-07	3.19104e-06	k4	k4	k4
Tmem150c	363.705	2.3544	0.403917	4.59104	4.41033e-06	5.27357e-05	k4	k4	k4
Myo1d	119.231	2.35298	0.428996	4.31935	1.56491e-05	0.000169265	k4	k4	k4
Fuca2	546.484	2.35288	0.288331	6.42623	1.3081e-10	3.30993e-09	k4	k4	k4
Mdh1	2489.5	2.3452	0.231829	7.9593	1.73017e-15	8.13637e-14	k4	k4	k4
Atxn1	394.204	2.34419	0.382707	4.81879	1.44432e-06	1.89072e-05	k4	k4	k4
Ssbp4	442.68	2.34027	0.306158	6.01085	1.84549e-09	3.95089e-08	k4	k4	k4
1500009L16Rik	192.668	2.33877	0.462107	3.97911	6.91739e-05	0.000657538	k4	k4	k4
Cldn1	105.418	2.33629	0.686492	2.67488	0.00747551	0.0393437	k4	k4	k4
Colgalt2	269.343	2.32562	0.434665	4.20006	2.66841e-05	0.000276975	k4	k4	k4
Fam63b	704.834	2.32545	0.307226	5.94172	2.82052e-09	5.87159e-08	k4	k4	k4
B230217C12Rik	155.34	2.32465	0.459228	3.9733	7.08826e-05	0.000671177	k4	k4	k4
Snap91	1707.51	2.32465	0.259163	7.04055	1.91487e-12	6.25845e-11	k4	k4	k4
Sh3gl2	758.796	2.32211	0.648006	2.81188	0.00492533	0.0275095	k4	k4	k4
Dos	1969.99	2.3205	0.368097	4.94572	7.58631e-07	1.05809e-05	k4	k4	k4
Shpk	99.8585	2.31921	0.691829	2.62957	0.00854934	0.0441424	k4	k4	k4
Adcy1	816.236	2.31432	0.493951	3.67308	0.000239643	0.00200572	k4	k4	k4
Rundc3a	1028.59	2.30865	0.36642	4.93601	7.97388e-07	1.10585e-05	k4	k4	k4
A330040F15Rik	106.038	2.30636	0.469707	3.84571	0.000120203	0.00107242	k4	k4	k4|k27
Manba	304.825	2.30391	0.460721	3.9154	9.02552e-05	0.000832997	k4	k4	k4
Akap17b	505.987	2.3039	0.477067	3.78123	0.000156052	0.00135948	k4	k4	k4
Mapk9	1613	2.29446	0.222154	8.07755	6.60795e-16	3.22343e-14	k4	k4	k4
Chst1	789.318	2.29163	0.341556	5.24549	1.55868e-07	2.45903e-06	k4	k4	k4|k27
Fbxo33	422.756	2.29102	0.294398	6.08367	1.17463e-09	2.60571e-08	k4	k4	k4
Lama5	957.995	2.29063	0.446765	4.00799	6.12376e-05	0.000586936	k4	k4	k4|k27
Cib2	69.7778	2.28785	0.515041	3.47127	0.000518003	0.0039464	k4	k4	k4
Chga	1838.31	2.28773	0.201998	8.85021	8.73522e-19	5.54362e-17	k4	k4	k4
Ppp1r3f	316.396	2.2861	0.456933	3.90889	9.27205e-05	0.000852038	k4	k4	k4
Frrs1l	259.87	2.28599	0.585184	3.05201	0.00227311	0.0142419	k4	k4	k4
Shank1	491.735	2.28585	0.419198	4.26015	2.04285e-05	0.000216192	k4	k4	k4
Isoc2b	29.9198	2.28488	0.560736	3.18309	0.0014571	0.00971898	k4	k4	k4
Sfxn3	1778.17	2.28464	0.41327	4.31833	1.57216e-05	0.000169863	k4	k4	k4
Stmn3	4074.58	2.28456	0.181195	9.84884	6.9337e-23	6.04311e-21	k4	k4	k4
Pcbd1	148.64	2.28136	0.424929	4.19213	2.76353e-05	0.000285525	k4	k4	k4
Ube3a	1623.46	2.28076	0.250958	7.09583	1.28578e-12	4.3249e-11	k4	k4	k4
Selm	652.116	2.28054	0.248361	7.16917	7.54547e-13	2.61425e-11	k4	k4	k4
Scamp5	1814.88	2.2748	0.345922	5.13064	2.88765e-07	4.34922e-06	k4	k4	k4
Tbkbp1	453.907	2.27311	0.362289	4.8942	9.87073e-07	1.34403e-05	k4	k4	k4
Jph4	617.91	2.27125	0.256507	6.90528	5.01059e-12	1.54009e-10	k4	k4	k4
Acyp2	165.763	2.2674	0.351836	5.02337	5.07733e-07	7.30495e-06	k4	k4	k4
Scn1a	1863.84	2.2671	0.257244	6.86936	6.44914e-12	1.96684e-10	k4	k4	k4
Nav1	5070.12	2.26625	0.252015	7.00852	2.4085e-12	7.74273e-11	k4	k4	k4
Deptor	243.329	2.26551	0.437398	4.0364	5.42768e-05	0.000526134	k4	k4	k4
Mroh1	1508.04	2.26405	0.306302	5.75918	8.45243e-09	1.64274e-07	k4	k4	k4
Auh	336.732	2.26126	0.431979	4.07718	4.55854e-05	0.000450116	k4	k4	k4
Fam102b	385.293	2.25705	0.532862	3.29738	0.000975919	0.00687667	k4	k4	k4
Diras1	254.473	2.25682	0.471656	3.7248	0.000195471	0.00167461	k4	k4	k4
Fhl1	1983.59	2.25531	0.288652	6.08107	1.19383e-09	2.64233e-08	k4	k4	k4
Dusp28	159.53	2.24448	0.536403	3.25218	0.00114522	0.0078744	k4	k4	k4
Gng3	922.092	2.24113	0.195971	8.88463	6.41324e-19	4.1234e-17	k4	k4	k4
Gria4	2435.09	2.24021	0.304803	5.70931	1.13432e-08	2.16171e-07	k4	k4	k4
Iqsec3	1028.76	2.23841	0.318898	5.45131	5.00015e-08	8.56357e-07	k4	k4	k4
Dmxl2	2423.09	2.23708	0.20392	8.51843	1.61737e-17	9.16665e-16	k4	k4	k4
Cdh20	150.378	2.23675	0.536548	3.23689	0.0012084	0.00824805	k4	k4	k4|k27
Rap1gds1	989.883	2.23037	0.323831	5.34344	9.11997e-08	1.50036e-06	k4	k4	k4
Nkain2	132.56	2.22905	0.336442	5.13924	2.75857e-07	4.17404e-06	k4	k4	k4
Anks6	190.284	2.22868	0.449475	3.846	0.000120061	0.00107164	k4	k4	k4
Tspyl4	1837.38	2.22833	0.289442	5.97127	2.35417e-09	4.95337e-08	k4	k4	k4
Cspg5	545.014	2.22707	0.482306	3.58086	0.000342464	0.00274672	k4	k4	k4
Grik4	238.719	2.2268	0.593648	2.9088	0.00362821	0.0211376	k4	k4	k4
Sdc2	938.061	2.22639	0.412088	4.18936	2.7974e-05	0.000288569	k4	k4	k4
Car8	112.555	2.22484	0.480657	3.5885	0.000332583	0.00268282	k4	k4	k4|k27
Vstm5	255.302	2.22283	0.575334	2.99448	0.00274911	0.0167578	k4	k4	k4|k9
Pdxk	739.89	2.22101	0.296302	5.80829	6.31155e-09	1.24642e-07	k4	k4	k4
Dynlt3	492.713	2.21714	0.433037	3.96534	7.32925e-05	0.000689998	k4	k4	k4
2310061I04Rik	378.695	2.2169	0.331431	5.18025	2.21587e-07	3.39213e-06	k4	k4	k4
Rdh13	1516.49	2.21499	0.335722	5.10838	3.24933e-07	4.84189e-06	k4	k4	k4
Gabrg3	278.336	2.21098	0.382409	4.47421	7.6694e-06	8.79081e-05	k4	k4	k4
Psmb10	197.177	2.21062	0.341753	5.00543	5.57379e-07	7.96082e-06	k4	k4	k4
Fam73a	797.739	2.20741	0.239268	7.13597	9.61073e-13	3.27199e-11	k4	k4	k4
Fam210b	667.64	2.20734	0.336974	5.06668	4.04806e-07	5.91083e-06	k4	k4	k4
Gale	484.966	2.19928	0.364771	4.65848	3.1856e-06	3.92396e-05	k4	k4	k4
Srxn1	283.26	2.19088	0.444067	3.80772	0.000140253	0.00123667	k4	k4	k4|k27
Tmem38a	818.852	2.18978	0.361474	4.67469	2.94395e-06	3.65385e-05	k4	k4	k4
Frmd3	119.302	2.18623	0.613456	2.74874	0.00598248	0.0325229	k4	k4	k4
Vwce	88.82	2.18559	0.531556	3.17104	0.00151892	0.0100765	k4	k4	k4
Htr5a	104.849	2.1854	0.491237	3.43093	0.00060151	0.00449357	k4	k4	k4|k9|k27
5830454E08Rik	71.9823	2.18524	0.636671	2.64696	0.00812195	0.0422807	k4	k4	k4
Dusp3	535.542	2.18405	0.265448	6.34418	2.23619e-10	5.5021e-09	k4	k4	k4
Mtm1	201.122	2.17577	0.574595	2.91644	0.00354051	0.0206758	k4	k4	k4
Nr1d1	357.438	2.17317	0.391337	4.27552	1.90689e-05	0.000202459	k4	k4	k4
Pvt1	78.9012	2.17228	0.517124	3.2338	0.00122153	0.00832902	k4	k4	k4
Eef1a2	68.2671	2.16865	0.497439	3.35447	0.00079516	0.00574172	k4	k4	k4
Mblac2	648.016	2.16836	0.296925	5.61879	1.92304e-08	3.55763e-07	k4	k4	k4
Hrh3	368.54	2.16186	0.481094	3.45433	0.000551656	0.00417682	k4	k4	k4
Phlda3	50.4402	2.16141	0.594129	2.79639	0.00516771	0.0286673	k4	k4	k4
Plekhb2	1367.11	2.16132	0.340148	4.88412	1.03892e-06	1.40699e-05	k4	k4	k4
Fancf	30.1127	2.16001	0.639744	2.5948	0.00946457	0.0481204	k4	k4	k4
Ghr	347.77	2.15649	0.342696	4.8337	1.34022e-06	1.77339e-05	k4	k4	k4
Sgsm3	1094.25	2.15047	0.34129	4.83598	1.32494e-06	1.75554e-05	k4	k4	k4
Luc7l2	1771.62	2.14685	0.279199	5.8985	3.66822e-09	7.50092e-08	k4	k4	k4
Lrrtm2	540.09	2.14479	0.41643	3.94975	7.8232e-05	0.000731932	k4	k4	k4
Paqr7	408.899	2.14468	0.296656	5.54406	2.95542e-08	5.2976e-07	k4	k4	k4
Cx3cl1	1498.16	2.14293	0.519531	3.16233	0.00156514	0.0103411	k4	k4	k4
Trim9	1391.63	2.1424	0.363331	4.52038	6.17275e-06	7.20093e-05	k4	k4	k4
Plekhm2	421.845	2.14173	0.328207	5.00212	5.67036e-07	8.06351e-06	k4	k4	k4
Scn3b	1663.73	2.1417	0.289221	5.67628	1.37655e-08	2.60059e-07	k4	k4	k4
Oxsr1	588.476	2.1404	0.397118	4.13075	3.61575e-05	0.000364175	k4	k4	k4
Fam131a	328.897	2.13743	0.29555	5.54028	3.01992e-08	5.3935e-07	k4	k4	k4
2310047M10Rik	89.147	2.13617	0.623363	2.62474	0.00867142	0.0446903	k4	k4	k4
Slc35g2	672.24	2.13529	0.275998	5.92501	3.12285e-09	6.43268e-08	k4	k4	k4
Necab3	668.704	2.13324	0.258588	6.316	2.6842e-10	6.55507e-09	k4	k4	k4
Tango2	1267.47	2.1316	0.331662	4.91947	8.67807e-07	1.19255e-05	k4	k4	k4
Phf1	909.338	2.12706	0.217149	7.4928	6.742e-14	2.61286e-12	k4	k4	k4
Tspyl3	208.63	2.1263	0.517674	3.14156	0.00168053	0.0110218	k4	k4	k4
Gabbr1	4020.07	2.12424	0.309282	5.25165	1.50745e-07	2.38974e-06	k4	k4	k4
Slc25a33	135.682	2.12371	0.3531	4.59844	4.2567e-06	5.10231e-05	k4	k4	k4
Umad1	325.161	2.12096	0.58437	2.77386	0.00553954	0.0304032	k4	k4	k4
Aaed1	60.9728	2.12084	0.547935	2.95809	0.00309551	0.01848	k4	k4	k4
Focad	691.232	2.11885	0.334803	4.83524	1.32985e-06	1.76086e-05	k4	k4	k4
Hexim2	164.682	2.11434	0.438853	3.67855	0.000234563	0.00197078	k4	k4	k4
Agtpbp1	794.617	2.11046	0.347788	4.63056	3.64672e-06	4.439e-05	k4	k4	k4
Spats2l	376.284	2.10893	0.459406	3.50218	0.00046146	0.00357819	k4	k4	k4
Tgfbr3l	1067.57	2.09648	0.181586	8.79188	1.47075e-18	9.156e-17	k4	k4	k4
Prkaa2	379.075	2.09299	0.348975	4.56476	5.00068e-06	5.93964e-05	k4	k4	k4
Pdk2	431.354	2.08816	0.43525	3.64885	0.000263421	0.00218699	k4	k4	k4
Fam120c	607.216	2.08799	0.374557	4.23965	2.23868e-05	0.000235392	k4	k4	k4|k27
Rab40b	98.8532	2.08655	0.439645	3.60871	0.00030772	0.002507	k4	k4	k4
Ripk2	96.0841	2.08442	0.50456	3.14021	0.00168826	0.0110614	k4	k4	k4
Slc48a1	813.982	2.08158	0.25699	6.15423	7.54444e-10	1.72835e-08	k4	k4	k4
Lrrc75b	200.377	2.0775	0.498201	3.16639	0.00154345	0.0102116	k4	k4	k4
Rp9	161.367	2.07626	0.375303	4.19997	2.66947e-05	0.000276975	k4	k4	k4
Vamp1	897.748	2.07403	0.427849	3.67894	0.00023421	0.00197033	k4	k4	k4
Akap7	568.667	2.07367	0.322601	4.87806	1.07137e-06	1.44594e-05	k4	k4	k4
Eme2	826.287	2.06929	0.254511	6.16589	7.00866e-10	1.61694e-08	k4	k4	k4
Gm14164	48.5538	2.06574	0.514837	3.04124	0.0023561	0.0146909	k4	k4	k4
2900097C17Rik	6044.61	2.06234	0.201165	7.76644	8.0721e-15	3.49435e-13	k4	k4	k4|k9
Usp35	474.793	2.05917	0.393775	3.95956	7.5088e-05	0.000705547	k4	k4	k4
Thrb	130.349	2.05781	0.383109	4.06624	4.77771e-05	0.000469629	k4	k4	k4
Bin1	1150.38	2.05708	0.254078	6.12836	8.87906e-10	1.99906e-08	k4	k4	k4
Gria2	5491.18	2.05699	0.253431	6.14366	8.06417e-10	1.83668e-08	k4	k4	k4
6430531B16Rik	51.4814	2.05456	0.549499	2.82906	0.00466855	0.0262774	k4	k4	k4
Dlg2	746.218	2.05396	0.326725	4.75618	1.97294e-06	2.52376e-05	k4	k4	k4
Dnajc27	665.562	2.05095	0.309143	5.01694	5.25007e-07	7.52587e-06	k4	k4	k4
Rusc1	1680.88	2.04819	0.218241	7.09395	1.30341e-12	4.37668e-11	k4	k4	k4
Las1l	1115.98	2.04773	0.238838	6.48025	9.15737e-11	2.37221e-09	k4	k4	k4|k27
Crebrf	632.489	2.04363	0.357598	4.31667	1.584e-05	0.000171048	k4	k4	k4
Wdr27	99.2288	2.04124	0.51471	2.99438	0.00275	0.0167581	k4	k4	k4
Pitpna	1441.7	2.03889	0.326441	4.71415	2.42718e-06	3.06485e-05	k4	k4	k4
Ak1	365.811	2.03217	0.363017	4.22065	2.43604e-05	0.000254234	k4	k4	k4
Asphd2	350.765	2.02574	0.3004	5.07901	3.79397e-07	5.58138e-06	k4	k4	k4
Tppp3	421.525	2.02374	0.412784	3.69138	0.000223042	0.00188691	k4	k4	k4
Coq10a	242.513	2.0226	0.446053	3.4135	0.000641342	0.00474951	k4	k4	k4
Nt5dc3	655.207	2.02251	0.327072	4.65496	3.24051e-06	3.9866e-05	k4	k4	k4
Arrdc1	845.807	2.02223	0.377761	4.02961	5.58695e-05	0.000540237	k4	k4	k4
Acsl1	214.371	2.01596	0.286916	5.28363	1.26648e-07	2.02905e-06	k4	k4	k4
Clstn3	1854.52	2.01537	0.27666	5.47739	4.31637e-08	7.4642e-07	k4	k4	k4
Ndrg3	1693.97	2.01495	0.282557	5.36157	8.25008e-08	1.36527e-06	k4	k4	k4
Pex6	378.214	2.01468	0.408914	3.70415	0.000212098	0.00180679	k4	k4	k4
Enho	184.293	2.01291	0.335244	4.51286	6.39584e-06	7.42584e-05	k4	k4	k4
Inpp5k	945.168	2.01137	0.278582	5.42521	5.78853e-08	9.81098e-07	k4	k4	k4
Lix1	708.623	2.00939	0.26881	5.61509	1.96455e-08	3.62757e-07	k4	k4	None
Mrpl41	1055.38	2.00793	0.23459	6.42791	1.29372e-10	3.28107e-09	k4	k4	k4
Cap2	370.658	2.00475	0.412841	3.64486	0.000267541	0.00221651	k4	k4	k4
Tmem63c	290.092	2.00223	0.477824	3.1439	0.00166715	0.0109414	k4	k4	k4
Nat8l	886.85	1.99728	0.52075	2.87523	0.00403734	0.0231594	k4	k4	k4
Ogfod1	586.958	1.99672	0.343712	4.35458	1.33323e-05	0.000145409	k4	k4	k4
9830147E19Rik	334.531	1.9941	0.380687	3.92475	8.68198e-05	0.000805363	k4	k4	k4
Snx32	1957.21	1.992	0.22968	6.49599	8.24908e-11	2.14827e-09	k4	k4	k4
Anks1b	1165.09	1.98913	0.251844	5.91292	3.36099e-09	6.90147e-08	k4	k4	k4
Gprasp1	6236.12	1.98487	0.210695	7.04751	1.82151e-12	5.99327e-11	k4	k4	k4
Map3k5	191.681	1.98164	0.53631	2.76266	0.00573321	0.0313084	k4	k4	k4
Dnah6	878.324	1.98162	0.246308	6.01532	1.79535e-09	3.85253e-08	k4	k4	k4
Tmem196	241.525	1.9805	0.432964	3.41944	0.000627492	0.00466074	k4	k4	k4
Grb14	91.4545	1.97833	0.501913	2.94539	0.00322548	0.0191324	k4	k4	k4
Mir22hg	502.82	1.97669	0.411685	3.58694	0.000334587	0.00269456	k4	k4	k4
Celf6	538.749	1.97623	0.314941	4.68731	2.76817e-06	3.45537e-05	k4	k4	k4
Plcxd3	247.345	1.97352	0.513853	2.86759	0.00413617	0.0236528	k4	k4	k4
Gls	3295.99	1.96129	0.255373	5.72219	1.05158e-08	2.01382e-07	k4	k4	k4
Zfp956	765.589	1.95707	0.266871	5.45983	4.7659e-08	8.18383e-07	k4	k4	k4
Ap3b2	1770.21	1.95406	0.227101	6.4027	1.52651e-10	3.8231e-09	k4	k4	k4
Bex2	2094.35	1.95369	0.274162	5.30229	1.1436e-07	1.84065e-06	k4	k4	k4
St6galnac6	228.675	1.95193	0.503775	2.88209	0.00395043	0.0227327	k4	k4	k4
Reep5	3176.4	1.95146	0.239761	6.0538	1.41464e-09	3.09957e-08	k4	k4	k4
Prkaca	983.441	1.95	0.222924	6.50447	7.79663e-11	2.03856e-09	k4	k4	k4
Mycbp2	6500.5	1.94198	0.245871	5.86479	4.49702e-09	9.11019e-08	k4	k4	k4
Abcb1b	122.062	1.93976	0.483265	2.97923	0.00288971	0.0174845	k4	k4	k4
Iqce	609.398	1.93866	0.294228	4.88959	1.01044e-06	1.37126e-05	k4	k4	k4
Plcxd1	328.154	1.93516	0.31921	4.49596	6.92577e-06	8.0032e-05	k4	k4	k4
Plekha5	1306.96	1.92261	0.275821	5.15772	2.49978e-07	3.80595e-06	k4	k4	k4
Serpine2	1670.42	1.92148	0.28952	4.90978	9.11799e-07	1.24863e-05	k4	k4	k4
Rimkla	437.762	1.91968	0.418986	3.38836	0.000703111	0.00514004	k4	k4	k4
Plekha7	665.985	1.91003	0.50053	2.81707	0.00484643	0.0271384	k4	k4	k4|k27
Ubr4	5857.13	1.908	0.227387	6.19209	5.93722e-10	1.38937e-08	k4	k4	k4
Clptm1l	1284.45	1.90559	0.401993	3.49654	0.000471331	0.00364033	k4	k4	k4|k27
Hook1	905.548	1.90545	0.249571	5.63146	1.78687e-08	3.32137e-07	k4	k4	k4
Mtch1	1641.87	1.90109	0.23061	6.07559	1.23534e-09	2.72497e-08	k4	k4	k4
Ipmk	272.108	1.9007	0.525009	2.66795	0.00763152	0.0400573	k4	k4	k4
Nsf	1927.58	1.89959	0.283721	4.93297	8.09883e-07	1.1216e-05	k4	k4	k4
Ccdc171	322.314	1.89924	0.464501	3.01234	0.0025924	0.0159664	k4	k4	k4
Tbc1d8	472.251	1.89688	0.355481	3.92956	8.51021e-05	0.000792052	k4	k4	k4
Acbd7	82.3374	1.89687	0.46921	2.97706	0.00291031	0.0175766	k4	k4	k4
Rassf6	64.3023	1.89626	0.380501	3.66954	0.000242989	0.00203113	k4	k4	k4
Ppp1r13b	441.951	1.89291	0.318276	4.37642	1.20642e-05	0.00013276	k4	k4	k4
Atp6v1a	2173.48	1.89143	0.334699	4.15725	3.221e-05	0.000328294	k4	k4	k4
Syt4	3696.99	1.89109	0.298403	4.6618	3.1346e-06	3.86357e-05	k4	k4	k4
Gm16894	88.8849	1.89012	0.450228	3.0876	0.00201782	0.0128181	k4	k4	k4
Evi5	896.218	1.88856	0.2834	4.89963	9.60188e-07	1.30941e-05	k4	k4	k4
Smarcal1	769.769	1.88365	0.316326	4.37411	1.21926e-05	0.000134023	k4	k4	k4
Stxbp5l	372.515	1.88217	0.367122	3.76488	0.000166628	0.00144583	k4	k4	k4
Spryd7	259.48	1.88186	0.314301	4.39661	1.09956e-05	0.000121959	k4	k4	k4|k9
Kctd7	198.534	1.87467	0.512606	2.68173	0.00732418	0.0386927	k4	k4	k4
Cyfip2	1902.66	1.87453	0.341391	4.02625	5.66734e-05	0.000547741	k4	k4	k4
Unc79	829.141	1.87344	0.377736	3.63597	0.000276939	0.00228279	k4	k4	k4
Lbh	726.121	1.87069	0.286119	4.79062	1.66265e-06	2.16211e-05	k4	k4	k4
Gnl3l	1979.85	1.86629	0.234289	5.83164	5.48856e-09	1.09381e-07	k4	k4	k4
Gnb5	650.726	1.86152	0.391246	3.47997	0.000501478	0.00383691	k4	k4	k4
Cxx1c	1283.15	1.85907	0.248275	5.47404	4.39898e-08	7.59366e-07	k4	k4	k4
1810041L15Rik	925.276	1.85741	0.48394	2.80491	0.00503299	0.0279798	k4	k4	k4
Bex1	635.602	1.85665	0.310374	4.37102	1.23667e-05	0.000135784	k4	k4	k4
Ppm1k	361.817	1.85559	0.431846	3.13905	0.00169498	0.011098	k4	k4	k4
Bai2	596.048	1.85549	0.199199	6.80469	1.01264e-11	2.98614e-10	k4	k4	k4
A730017C20Rik	652.808	1.85479	0.315172	4.29858	1.71897e-05	0.000184404	k4	k4	k4
Dock3	1249.47	1.84744	0.335483	4.01643	5.90871e-05	0.000567433	k4	k4	k4
Kbtbd3	143.214	1.84441	0.465372	2.8889	0.00386595	0.0223368	k4	k4	k4
Mir6958	51.2097	1.84388	0.381987	3.51814	0.00043459	0.00339838	k4	k4	k4
Tas1r3	163.667	1.84345	0.372232	3.60917	0.000307182	0.00250368	k4	k4	k4
Radil	432.325	1.84277	0.327733	4.09713	4.18296e-05	0.000416174	k4	k4	k4
Atp6v0b	3463.56	1.84198	0.250879	5.34911	8.83865e-08	1.45652e-06	k4	k4	k4
Sybu	762.406	1.83748	0.431696	3.09819	0.00194707	0.0124331	k4	k4	k4
Chgb	2449.75	1.83231	0.429475	3.10219	0.00192097	0.0123065	k4	k4	k4
Atp11b	2152.46	1.82839	0.184215	7.21108	5.551e-13	1.95081e-11	k4	k4	k4
Smap1	113.747	1.8267	0.387613	3.42274	0.000619943	0.00461369	k4	k4	k4
Sec11c	560.897	1.82627	0.286524	4.62884	3.67719e-06	4.46973e-05	k4	k4	k4
Gm5124	175.07	1.82616	0.459902	2.88357	0.003932	0.0226518	k4	k4	k4
Zfp874a	90.7584	1.8234	0.485846	2.7239	0.00645155	0.0347117	k4	k4	k4
Col4a3bp	348.66	1.82294	0.353454	3.7429	0.000181911	0.00156735	k4	k4	k4
1700074H08Rik	46.4812	1.82269	0.481277	2.74829	0.00599067	0.0325421	k4	k4	k4
Ubr2	1048	1.81961	0.268066	4.92269	8.53617e-07	1.17552e-05	k4	k4	k4
Rnf157	757.736	1.81936	0.283653	4.65133	3.29803e-06	4.04721e-05	k4	k4	k4|k27
Smim19	180.992	1.81805	0.400738	3.28905	0.00100525	0.0070529	k4	k4	k4
Abat	1166.94	1.81785	0.338476	3.89348	9.88147e-05	0.000903383	k4	k4	k4
Shc2	454.526	1.81724	0.369103	3.56877	0.000358659	0.00285803	k4	k4	k4
Tex2	595.833	1.81369	0.443599	2.96143	0.00306212	0.0183241	k4	k4	k4
Ebf4	294.398	1.81366	0.265157	4.95425	7.26082e-07	1.01631e-05	k4	k4	k4
Fam126b	1000.42	1.81312	0.282875	4.64205	3.44976e-06	4.21232e-05	k4	k4	k4
Ttc7b	358.024	1.81292	0.339679	3.86519	0.000111001	0.000999878	k4	k4	k4
Pgp	128.161	1.81222	0.425033	3.08733	0.00201967	0.0128257	k4	k4	k4
Pja2	1974.8	1.80657	0.220415	5.92776	3.07094e-09	6.33907e-08	k4	k4	k4
Tspan2	572.05	1.80557	0.411534	3.17244	0.00151162	0.0100382	k4	k4	k4
Zbtb4	855.215	1.80523	0.428945	3.04288	0.00234323	0.01462	k4	k4	k4
Higd1a	725.769	1.80235	0.227486	5.72498	1.03447e-08	1.983e-07	k4	k4	k4
Cnrip1	514.948	1.80107	0.258593	5.03132	4.87109e-07	7.0496e-06	k4	k4	k4
4933439C10Rik	248.711	1.79984	0.335378	3.87576	0.000106293	0.000963668	k4	k4	k4
Slc50a1	1088.67	1.79821	0.322752	4.02229	5.7634e-05	0.000555655	k4	k4	k4
Ndnf	226.185	1.79311	0.403879	3.20173	0.00136604	0.0091771	k4	k4	k4|k27
Pfn2	1968.72	1.79142	0.30192	4.27737	1.89115e-05	0.000201114	k4	k4	k4
Spns2	443.693	1.78921	0.332882	3.87286	0.000107564	0.000973391	k4	k4	k4
Bicd1	835.971	1.78847	0.320419	4.02118	5.79064e-05	0.000557459	k4	k4	k4
Zfp385a	171.407	1.78812	0.395052	3.26065	0.00111159	0.00769712	k4	k4	k4
Itm2c	4127.11	1.78786	0.274819	4.68621	2.78314e-06	3.46743e-05	k4	k4	k4
Cntnap5b	101.094	1.78527	0.497386	2.58404	0.00976496	0.0493406	k4	k4	k4
Hmgn3	1615.04	1.78319	0.207806	6.17497	6.61767e-10	1.53941e-08	k4	k4	k4
2210015D19Rik	131.343	1.78299	0.451245	2.84322	0.00446604	0.0252706	k4	k4	k4
Sgpp1	290.163	1.77864	0.437923	2.91979	0.00350263	0.0205035	k4	k4	k4
Rapgefl1	426.41	1.77678	0.374194	3.41207	0.000644726	0.00477097	k4	k4	k4
Atp6v1c1	1085.56	1.77305	0.302082	4.21425	2.50613e-05	0.000260995	k4	k4	k4
Flot1	1314.41	1.77233	0.210511	6.04399	1.50352e-09	3.28329e-08	k4	k4	k4
Ankrd37	113.356	1.76824	0.441971	2.8695	0.00411117	0.0235387	k4	k4	k4
Bcap29	603.36	1.76793	0.371259	3.41523	0.000637283	0.00472481	k4	k4	k4
Dagla	1168.81	1.76793	0.269614	4.70276	2.56666e-06	3.22849e-05	k4	k4	k4
Pafah2	281.681	1.76321	0.487941	2.58886	0.00962946	0.0487817	k4	k4	k4
Adam22	2378.2	1.76158	0.282914	4.45925	8.22489e-06	9.37188e-05	k4	k4	k4|k27
Crls1	172.114	1.76158	0.301613	4.18276	2.87993e-05	0.000296304	k4	k4	k4
Aldoa	4214.78	1.76155	0.237223	5.31799	1.0492e-07	1.7004e-06	k4	k4	k4
Bcl2l2	670.298	1.75987	0.288027	4.37413	1.21919e-05	0.000134023	k4	k4	k4
Kif3a	2397.72	1.75895	0.270896	4.64736	3.36211e-06	4.11554e-05	k4	k4	k4
Slc25a12	1061.64	1.75276	0.282633	4.43244	9.31732e-06	0.000104753	k4	k4	k4
Ankrd45	298.525	1.75123	0.414954	3.01535	0.0025668	0.0158276	k4	k4	k4
Pabpn1	2711.37	1.75112	0.246523	5.07505	3.87404e-07	5.69063e-06	k4	k4	k4
Ddhd1	508.248	1.75096	0.340523	3.67365	0.00023911	0.00200383	k4	k4	k4
Reep2	1749.5	1.74969	0.279722	4.4676	7.91035e-06	9.05029e-05	k4	k4	k4
Snx30	444.179	1.74881	0.420366	2.97076	0.00297065	0.0178749	k4	k4	k4
Ddah1	428.559	1.74845	0.320928	3.89012	0.000100193	0.000913184	k4	k4	k4
Amer3	176.101	1.74834	0.44431	2.80963	0.00495989	0.0276474	k4	k4	k4
Lin7a	253.956	1.74612	0.360345	3.45814	0.000543918	0.00412142	k4	k4	k4
Sema4g	1407.84	1.74322	0.322778	3.85162	0.000117341	0.00105071	k4	k4	k4
Tmem55b	488.658	1.73811	0.378272	3.27306	0.00106389	0.00741135	k4	k4	k4
Tmed8	559.863	1.73622	0.444039	2.78402	0.00536892	0.0295909	k4	k4	k4
Prps1	508.642	1.73618	0.383115	3.22666	0.00125245	0.00851617	k4	k4	k4|k27
Prnp	3791.93	1.73212	0.300479	4.10051	4.12234e-05	0.000410351	k4	k4	k4
Map2k1	817.61	1.72482	0.30572	4.00634	6.16656e-05	0.00059046	k4	k4	k4
Sacm1l	1072.03	1.72356	0.285267	4.28917	1.79339e-05	0.000191863	k4	k4	k4
Arhgap23	468.732	1.7228	0.434243	2.81593	0.00486365	0.027227	k4	k4	k4
Prrt2	927.86	1.72194	0.299615	4.07836	4.53539e-05	0.000448055	k4	k4	k4
Ggt7	2681.13	1.71742	0.251888	4.83318	1.34367e-06	1.77557e-05	k4	k4	k4
Atp6v1b2	2741.61	1.71697	0.341951	3.5589	0.000372417	0.00295912	k4	k4	k4
Cluh	1065.33	1.71649	0.264298	4.60274	4.16975e-06	5.01341e-05	k4	k4	k4
Ywhah	1798.18	1.71647	0.232229	5.23824	1.62115e-07	2.53717e-06	k4	k4	k4
As3mt	291.724	1.71647	0.319811	3.80371	0.000142547	0.00125239	k4	k4	k4
Phka1	783.081	1.71377	0.440532	2.75524	0.00586486	0.0319649	k4	k4	k4|k27
Fam193b	2357.78	1.7136	0.267127	4.54317	5.54155e-06	6.51889e-05	k4	k4	k4
Stkld1	48.5829	1.71168	0.411916	2.94157	0.00326555	0.0193525	k4	k4	k4
Crat	871.665	1.711	0.246969	4.90344	9.41708e-07	1.286e-05	k4	k4	k4
Slc25a19	354.237	1.71061	0.411232	2.94387	0.00324134	0.0192207	k4	k4	k4
App	7237.24	1.71032	0.250503	4.83155	1.35473e-06	1.78897e-05	k4	k4	k4
Endod1	547.087	1.70178	0.327461	3.67	0.000242555	0.00202836	k4	k4	k4
Hexdc	785.243	1.70175	0.29857	4.02502	5.69713e-05	0.000550077	k4	k4	k4
Pmepa1	680.506	1.70127	0.346935	3.46254	0.000535108	0.00406408	k4	k4	k4
Chchd4	332.862	1.70096	0.35894	3.34585	0.000820322	0.00589898	k4	k4	k4
Chmp4b	160.53	1.70086	0.400308	2.99985	0.00270113	0.0165529	k4	k4	k4|k9
Tmem62	380.524	1.7008	0.299713	4.00649	6.1627e-05	0.000590379	k4	k4	k4
Rapgef2	354.476	1.70051	0.367362	3.26791	0.00108346	0.00751829	k4	k4	k4
Rabgap1l	743.172	1.69845	0.36471	3.28604	0.00101607	0.00711866	k4	k4	k4|k9
Syt5	954.333	1.6982	0.360088	3.32752	0.000876237	0.00624382	k4	k4	k4
Aes	388.805	1.69755	0.241795	4.95274	7.31771e-07	1.02354e-05	k4	k4	k4
Ndufa5	428.67	1.69615	0.363627	3.28949	0.00100368	0.00704696	k4	k4	k4
Dst	5010.1	1.69606	0.220961	5.413	6.19778e-08	1.04414e-06	k4	k4	k4
Cacna1b	3561.55	1.69561	0.20671	5.78398	7.29522e-09	1.43202e-07	k4	k4	k4
Usmg5	405.384	1.6952	0.258351	4.62625	3.72344e-06	4.52116e-05	k4	k4	k4
Stk25	2436.45	1.69448	0.361208	3.3069	0.00094334	0.00667115	k4	k4	k4
Ccdc176	145.492	1.69336	0.38544	3.0961	0.00196082	0.0125046	k4	k4	k4
Ctnnd2	933.514	1.69201	0.252536	4.72018	2.35632e-06	2.97921e-05	k4	k4	k4
Gpi1	2632.19	1.69136	0.162298	7.34058	2.12675e-13	7.85416e-12	k4	k4	k4
Akap8l	3196.14	1.69051	0.163603	7.27683	3.41754e-13	1.23195e-11	k4	k4	k4
Mafg	902.717	1.68777	0.399004	2.97684	0.00291235	0.0175781	k4	k4	k4
Yipf4	237.465	1.68751	0.376615	3.15312	0.00161534	0.0106298	k4	k4	k4
Negr1	828.541	1.68747	0.378425	3.13793	0.00170143	0.0111328	k4	k4	k4
Vps13d	911.106	1.68516	0.283338	4.18286	2.87868e-05	0.000296304	k4	k4	k4
Foxj2	347.517	1.68252	0.327704	3.6085	0.000307968	0.002507	k4	k4	k4
Eml6	506.469	1.67895	0.41365	2.85011	0.00437044	0.0248131	k4	k4	k4
Chpf2	1192.51	1.67849	0.303684	3.88064	0.000104183	0.000945848	k4	k4	k4
Acox1	807.911	1.67781	0.24331	4.84079	1.29325e-06	1.71588e-05	k4	k4	k4
C2cd5	1199.78	1.67605	0.191177	6.1516	7.67061e-10	1.7552e-08	k4	k4	k4|k9
Eno3	219.817	1.67577	0.32151	3.65704	0.000255146	0.00212369	k4	k4	k4
Cd47	1846.6	1.67345	0.204968	5.72505	1.03403e-08	1.983e-07	k4	k4	k4
Gphn	574.471	1.67303	0.342691	3.42298	0.000619381	0.00461273	k4	k4	k4
Mapkbp1	1188.31	1.66952	0.358916	3.25847	0.00112014	0.00774542	k4	k4	k4
Tom1l2	1122.88	1.66918	0.448279	2.60816	0.00910307	0.04656	k4	k4	k4
Snap47	1971.65	1.66893	0.341856	3.41936	0.000627691	0.00466074	k4	k4	k4
Ndufb3	335.812	1.66597	0.306328	3.80628	0.000141072	0.00124111	k4	k4	k4
Rab2a	909.028	1.66561	0.389197	2.99492	0.00274516	0.0167442	k4	k4	k4
Cds2	3264.97	1.6653	0.245424	4.74812	2.05318e-06	2.62128e-05	k4	k4	k4
Sfxn4	541.2	1.66501	0.277566	4.19722	2.70206e-05	0.000279913	k4	k4	k4
Arrb1	1136.29	1.66419	0.256346	4.54147	5.58642e-06	6.56715e-05	k4	k4	k4
Rnf187	919.921	1.66256	0.334267	3.47796	0.000505252	0.00386038	k4	k4	k4
Ywhag	4044.42	1.66256	0.288932	4.02365	5.7303e-05	0.000553007	k4	k4	k4
Sfxn5	623.71	1.65907	0.292922	3.95694	7.59168e-05	0.000712311	k4	k4	k4
Ppfia2	678.456	1.65872	0.316	3.66682	0.000245586	0.00205108	k4	k4	k4
Kifap3	1702.54	1.65832	0.210292	5.50817	3.62579e-08	6.35403e-07	k4	k4	k4
Sirpa	814.528	1.65688	0.295685	3.91255	9.13255e-05	0.00084119	k4	k4	k4
Hap1	2614.87	1.65682	0.254457	4.54625	5.46104e-06	6.4319e-05	k4	k4	k4
Gstp2	997.481	1.6567	0.300422	3.85026	0.000117993	0.00105607	k4	k4	k4
Msi2	1609	1.65488	0.283369	4.07555	4.59055e-05	0.00045282	k4	k4	k4
Smap2	356.618	1.65147	0.385799	2.98464	0.00283912	0.0172262	k4	k4	k4
Susd4	395.982	1.64929	0.253345	4.53646	5.72063e-06	6.70541e-05	k4	k4	k4
Lrrfip2	288.52	1.64767	0.287986	3.98517	6.74326e-05	0.000642543	k4	k4	k4
Prmt2	2431.48	1.64519	0.294677	3.88624	0.000101809	0.000926868	k4	k4	k4
Ppp3r1	639.701	1.64466	0.292186	3.91756	8.94484e-05	0.000827788	k4	k4	k4
Zer1	731.255	1.6413	0.32551	3.5062	0.000454553	0.00352741	k4	k4	k4
Comtd1	309.221	1.63965	0.347183	3.28256	0.00102871	0.00718922	k4	k4	k4
Lrrc45	2340.29	1.63746	0.209691	5.42443	5.81387e-08	9.84542e-07	k4	k4	k4
Entpd5	653.377	1.63716	0.308425	3.68698	0.000226932	0.00191444	k4	k4	k4
Pgm3	335.981	1.63571	0.429315	2.6454	0.00815948	0.0424085	k4	k4	k4
Tmem29	551.367	1.63469	0.28839	3.93455	8.3354e-05	0.000776519	k4	k4	k4
Nptn	3085.24	1.63458	0.224046	5.06406	4.10426e-07	5.98398e-06	k4	k4	k4
Tcf25	3909.71	1.63273	0.158937	7.12694	1.02623e-12	3.48174e-11	k4	k4	k4
Apbb3	922.909	1.63216	0.235665	4.80409	1.55456e-06	2.02828e-05	k4	k4	k4
Hid1	1113.25	1.63194	0.245737	4.6063	4.09896e-06	4.93435e-05	k4	k4	k4
Lamtor4	488.207	1.6317	0.28508	3.96978	7.19403e-05	0.000678898	k4	k4	k4
Mef2a	703.539	1.63034	0.389811	2.89973	0.0037349	0.021669	k4	k4	k4
Scn8a	1604.9	1.6259	0.346746	3.24703	0.00116617	0.00799879	k4	k4	k4
Iffo1	695.13	1.61778	0.430524	2.59633	0.00942262	0.0479693	k4	k4	k4
Arsb	429.569	1.61723	0.358923	3.11273	0.00185368	0.0119819	k4	k4	k4
Insig1	1546.25	1.61282	0.287608	3.86924	0.000109176	0.000986254	k4	k4	k4
Bckdhb	325.275	1.60733	0.283687	3.90337	9.48636e-05	0.000870915	k4	k4	k4
Neat1	534.317	1.60672	0.402816	2.74746	0.00600588	0.0326157	k4	k4	k4
Setd7	495.673	1.60669	0.306008	3.61655	0.000298561	0.00244051	k4	k4	k4
Cecr5	563.534	1.60371	0.301932	3.65547	0.000256709	0.00213437	k4	k4	k4
Zfp949	371.376	1.60306	0.375841	2.93491	0.00333646	0.0197072	k4	k4	k4
Grik5	461.42	1.60256	0.298321	3.6959	0.000219108	0.00185684	k4	k4	k4
Sh3glb2	1892.24	1.60126	0.285282	3.86024	0.000113277	0.00101851	k4	k4	k4
Mboat1	281.929	1.60118	0.423335	2.6012	0.00928973	0.0473788	k4	k4	k4|k27
1700017N19Rik	88.3627	1.5993	0.333657	3.2947	0.000985259	0.00693003	k4	k4	k4
Coprs	328.979	1.59588	0.254231	4.31055	1.62847e-05	0.000175463	k4	k4	k4
Rnf25	792.893	1.5918	0.291984	3.73926	0.000184563	0.0015881	k4	k4	k4
Ate1	1681.96	1.59042	0.206206	5.28803	1.23638e-07	1.98407e-06	k4	k4	k4
Snrk	1431.4	1.59008	0.283356	3.84703	0.000119561	0.00106766	k4	k4	k4
Rabac1	1241.2	1.58962	0.283643	3.84151	0.000122278	0.00108846	k4	k4	k4
Dynlrb1	646.67	1.58739	0.262252	4.14634	3.3783e-05	0.000343256	k4	k4	k4
Rab36	669.014	1.58613	0.349499	3.10768	0.00188563	0.0121356	k4	k4	k4
Enpp5	1267.49	1.58346	0.302393	3.58296	0.000339716	0.00272802	k4	k4	k4
Rrp12	208.508	1.58171	0.401351	2.69517	0.00703522	0.0374016	k4	k4	k4
Pomgnt2	676.28	1.58127	0.364089	2.9698	0.00297993	0.017911	k4	k4	k4
Fundc1	316.018	1.57977	0.392591	2.75037	0.00595279	0.0323722	k4	k4	k4
Rsph9	188.49	1.57961	0.359936	2.99944	0.00270476	0.016567	k4	k4	k4
Scamp1	1599.75	1.57804	0.364592	2.95683	0.00310823	0.0185322	k4	k4	k4
Sepw1	1353.93	1.57798	0.218366	4.9366	7.94971e-07	1.10328e-05	k4	k4	k4
Slc6a15	649.472	1.57787	0.214391	5.02762	4.9661e-07	7.1688e-06	k4	k4	k4
Sft2d3	146.511	1.57701	0.38398	2.80485	0.00503399	0.0279798	k4	k4	k4|k27
Gstp1	1365.6	1.57692	0.301307	3.57415	0.000351366	0.00280549	k4	k4	k4|k9
Slc9a6	1282.45	1.57342	0.294309	3.64725	0.000265058	0.00219966	k4	k4	k4
Fbxl16	744.706	1.56712	0.239168	4.46182	8.12657e-06	9.27063e-05	k4	k4	k4
1500011B03Rik	1251.17	1.5616	0.191986	5.52955	3.21045e-08	5.69231e-07	k4	k4	k4
Adar	1369.29	1.5596	0.243771	4.34668	1.38215e-05	0.00015041	k4	k4	k4
Wdr59	494.413	1.55885	0.30123	3.5151	0.000439588	0.00343234	k4	k4	k4
Sars	1524.1	1.55569	0.218118	4.84001	1.29831e-06	1.72143e-05	k4	k4	k4
1700019D03Rik	199.181	1.5551	0.380211	2.77505	0.00551933	0.0303177	k4	k4	k4
Atcay	1466.72	1.5545	0.294867	3.57619	0.000348642	0.00278715	k4	k4	k4
B4galt6	896.462	1.55412	0.31091	3.39044	0.000697794	0.0051116	k4	k4	k4
Cdk5	2169.99	1.55242	0.216028	4.8717	1.1064e-06	1.48709e-05	k4	k4	k4
Med12l	764.843	1.54863	0.318268	3.2948	0.000984903	0.00693001	k4	k4	k4
Flywch1	1158.81	1.54578	0.219821	4.75741	1.9609e-06	2.51493e-05	k4	k4	k4
Atp5k	219.039	1.54467	0.352171	2.96637	0.0030134	0.0180823	k4	k4	k4
Vps9d1	643.842	1.54443	0.319406	3.26991	0.00107582	0.00748113	k4	k4	k4
Klrb1f	93.1814	1.54419	0.310202	3.36617	0.000762204	0.00553786	k4	k4	k4
4930506C21Rik	102.799	1.53858	0.354289	2.93144	0.00337391	0.0198865	k4	k4	k4
Dnah7b	494.13	1.53654	0.39439	2.6282	0.00858389	0.0442857	k4	k4	k4
Pigk	772.298	1.53594	0.242221	4.27685	1.89559e-05	0.000201477	k4	k4	k4
Pam16	359.746	1.53431	0.311994	3.31516	0.000915904	0.00649815	k4	k4	k4
Fbxo25	433.533	1.53416	0.386223	2.67763	0.00741441	0.0391167	k4	k4	k4|k9
Fam104a	279.908	1.53279	0.313335	3.29611	0.000980337	0.00690284	k4	k4	k4
Fbxl17	672.608	1.53249	0.299087	3.45215	0.000556135	0.00420748	k4	k4	k4
Ppp1r12c	575.265	1.53165	0.370927	2.78127	0.00541464	0.0297927	k4	k4	k4
Slc29a2	718.244	1.52765	0.25551	4.02196	5.77156e-05	0.000555969	k4	k4	k4
Adamts16	394.316	1.52667	0.340577	3.01451	0.00257391	0.0158625	k4	k4	k4|k27
Ndufb10	571.026	1.52436	0.295944	3.46134	0.000537493	0.00408062	k4	k4	k4
2510002D24Rik	361.116	1.52409	0.384244	2.6652	0.00769419	0.0403323	k4	k4	k4
Grm5	844.007	1.5231	0.228154	4.48426	7.31669e-06	8.41033e-05	k4	k4	k4|k27
Hexb	337.115	1.52298	0.28626	3.57362	0.000352082	0.00281006	k4	k4	k4
Madd	1380.24	1.52287	0.301422	3.39348	0.000690112	0.00506099	k4	k4	k4
Hcn3	726.278	1.52025	0.247011	4.13038	3.62161e-05	0.000364578	k4	k4	k4
B3gat3	599.003	1.51364	0.285475	3.5507	0.000384206	0.00304415	k4	k4	k4|k27
Gm2a	663.956	1.504	0.379499	2.6456	0.00815466	0.0423947	k4	k4	k4
Cyld	557.727	1.50245	0.24745	4.05111	5.09759e-05	0.000497177	k4	k4	k4
Ctsf	700.689	1.50221	0.311348	3.21895	0.00128661	0.00869715	k4	k4	k4
Pkd1	2690.38	1.50081	0.212702	4.70522	2.5359e-06	3.19185e-05	k4	k4	k4
Slc25a28	361.439	1.50016	0.326656	3.06182	0.00219996	0.0138273	k4	k4	k4
Ccser2	1176.84	1.49657	0.284845	3.49865	0.000467624	0.0036174	k4	k4	k4
Rfng	671.995	1.49627	0.354135	2.81326	0.00490426	0.027423	k4	k4	k4
2810008D09Rik	2191.66	1.49331	0.249228	3.98555	6.73242e-05	0.000641822	k4	k4	k4
Mib2	1106.69	1.49327	0.282894	3.51111	0.000446237	0.00347526	k4	k4	k4
Ap4s1	248.685	1.49305	0.300627	3.30327	0.000955632	0.00674827	k4	k4	k4
2210016L21Rik	917.911	1.49277	0.240208	4.13294	3.58159e-05	0.000362036	k4	k4	k4
Smim12	409.32	1.49086	0.304666	3.25228	0.00114484	0.0078744	k4	k4	k4|k27
Soga3	1326.45	1.48859	0.259513	3.80939	0.000139308	0.0012289	k4	k4	k4
Pxk	668.798	1.48795	0.359616	2.74723	0.00601006	0.0326293	k4	k4	k4
Cox17	174.669	1.48572	0.357926	2.75398	0.00588762	0.0320623	k4	k4	k4
Dtna	955.363	1.48392	0.272778	3.60704	0.000309714	0.00251699	k4	k4	k4
Agpat4	1133.36	1.48136	0.223169	4.39738	1.09568e-05	0.000121597	k4	k4	k4
Tef	980.541	1.47692	0.313891	3.1123	0.00185636	0.0119905	k4	k4	k4
Zranb2	3947.65	1.47558	0.235882	4.13587	3.53606e-05	0.000357792	k4	k4	k4|k27
Ice1	1796.5	1.47315	0.245135	3.96984	7.19221e-05	0.000678898	k4	k4	k4
Etnk1	2763.2	1.47286	0.2837	3.42917	0.000605421	0.00451934	k4	k4	k4
Abhd12	861.512	1.47243	0.231851	4.19419	2.73854e-05	0.000283242	k4	k4	k4
Tnk2	1032.83	1.47231	0.262402	3.70542	0.00021104	0.00179934	k4	k4	k4
Lrp1b	1118.11	1.47199	0.226984	4.28221	1.85047e-05	0.000197538	k4	k4	k4
Slc25a39	622.185	1.46744	0.289326	3.34376	0.000826511	0.00593695	k4	k4	k4
Snx16	341.592	1.46694	0.365328	2.64677	0.00812648	0.0422931	k4	k4	k4
Coq2	444.564	1.4666	0.318731	3.03266	0.00242411	0.0150862	k4	k4	k4
Fbxl12	236.564	1.46579	0.364915	2.64662	0.00813	0.0423002	k4	k4	k4
Sntg1	215.347	1.46472	0.334728	2.88211	0.00395024	0.0227327	k4	k4	k4
Grina	4020.97	1.46272	0.167725	5.73985	9.47598e-09	1.82538e-07	k4	k4	k4
Calm3	1309.05	1.4619	0.279308	3.44386	0.000573463	0.00431528	k4	k4	k4
Tigd2	211.321	1.45774	0.275379	3.47791	0.000505334	0.00386038	k4	k4	k4
P4ha2	402.969	1.45079	0.279403	3.40292	0.0006667	0.00491319	k4	k4	k4
P4htm	1244.13	1.45008	0.279659	3.39729	0.000680562	0.00500031	k4	k4	k4
Terf2ip	285.468	1.44989	0.327527	2.9002	0.00372925	0.0216491	k4	k4	k4
Wdr44	181.549	1.44918	0.276444	3.43352	0.000595798	0.00445939	k4	k4	k4|k27
Tbcel	509.962	1.44788	0.314175	3.01704	0.0025526	0.0157609	k4	k4	k4
Dirc2	437.599	1.44476	0.301409	3.13448	0.00172161	0.0112424	k4	k4	k4
Ggnbp2	1237.22	1.44134	0.204041	4.6135	3.95944e-06	4.78993e-05	k4	k4	k4
Abr	1684.97	1.43755	0.193202	4.85268	1.21803e-06	1.62045e-05	k4	k4	k4
Arhgef12	883.651	1.43487	0.306104	3.0541	0.0022574	0.0141566	k4	k4	k4
Ccndbp1	441.627	1.43448	0.357627	2.613	0.008975	0.046013	k4	k4	k4
Atp5g1	718.466	1.43239	0.265145	3.51654	0.000437206	0.00341714	k4	k4	k4|k27
Atp6v1g1	1031.11	1.43155	0.240762	3.86916	0.000109211	0.000986254	k4	k4	k4
Mapk8	1062.62	1.4315	0.279159	3.33681	0.000847448	0.00606735	k4	k4	k4
Atp6v0a1	2922.06	1.42961	0.256152	3.62914	0.000284366	0.00234008	k4	k4	k4|k27
Fads3	538.795	1.42714	0.309398	2.99659	0.00273018	0.0166787	k4	k4	k4
2510003E04Rik	325.951	1.42287	0.324514	2.84385	0.00445725	0.0252402	k4	k4	k4
Aak1	2337.78	1.42053	0.34065	2.70229	0.0068864	0.0367462	k4	k4	k4
Chn1	974.052	1.4193	0.207405	4.43237	9.32035e-06	0.000104753	k4	k4	k4
Pmvk	606.96	1.41924	0.280486	3.27732	0.00104798	0.00730829	k4	k4	k4
Adam23	1175.54	1.41915	0.28667	3.2063	0.00134453	0.00904811	k4	k4	k4
Ncoa3	793.004	1.41853	0.3029	3.03246	0.00242565	0.0150911	k4	k4	k4
Abca5	555.774	1.41541	0.263222	3.47772	0.000505707	0.00386173	k4	k4	k4
Mccc2	317.071	1.41402	0.341863	2.67363	0.00750358	0.0394597	k4	k4	k4
Vdac1	2315.52	1.41197	0.295959	3.08139	0.00206033	0.0130585	k4	k4	k4
9930021J03Rik	525.371	1.41129	0.255351	3.56876	0.000358675	0.00285803	k4	k4	k4
Tmem150a	313.967	1.41084	0.289803	3.14296	0.00167247	0.0109726	k4	k4	k4
Ell	354.777	1.4087	0.304828	2.98104	0.00287274	0.0173979	k4	k4	k4
Arsa	750.425	1.40845	0.303248	2.99573	0.00273788	0.0167102	k4	k4	k4
Per1	923.096	1.40584	0.295849	3.06182	0.00219996	0.0138273	k4	k4	k4
Atp5g3	684.878	1.40505	0.263309	3.43723	0.000587706	0.00440386	k4	k4	k4
Tmem217	115.374	1.40412	0.327637	2.7595	0.00578893	0.0316038	k4	k4	k4
Dffa	351.646	1.40321	0.331783	2.72229	0.00648307	0.0348692	k4	k4	k4
Pkp4	896.699	1.40294	0.312588	2.88861	0.00386954	0.022351	k4	k4	k4
Dgkq	1242.85	1.40229	0.271789	3.31983	0.000900731	0.00639976	k4	k4	k4
Slc9a5	786.839	1.39908	0.30729	2.92585	0.00343516	0.0201808	k4	k4	k4
Herc2	2561.75	1.39765	0.286165	3.13682	0.00170794	0.011162	k4	k4	k4
Inpp1	248.023	1.39691	0.3091	2.90167	0.00371176	0.0215859	k4	k4	k4
Efr3b	2392.2	1.39202	0.286821	3.11003	0.00187071	0.0120554	k4	k4	k4
Zcchc7	1225.56	1.39166	0.199702	4.46496	8.00845e-06	9.15184e-05	k4	k4	k4|k9|k27
Irak1	971.801	1.39099	0.305483	2.91668	0.00353783	0.0206663	k4	k4	k4|k27
Mapre3	992.009	1.39076	0.247984	3.59199	0.000328164	0.00264936	k4	k4	k4
Pld3	2621.11	1.39005	0.319855	2.78266	0.00539155	0.0296989	k4	k4	k4
Tagln3	1807.67	1.3882	0.192733	4.60845	4.05684e-06	4.88665e-05	k4	k4	k4
Hint2	275.043	1.38638	0.293152	3.02361	0.00249782	0.0154762	k4	k4	k4|k27
Limk2	2250.97	1.3859	0.282006	3.14142	0.00168131	0.0110232	k4	k4	k4
Rab28	395.166	1.38568	0.271964	3.25662	0.00112748	0.00777692	k4	k4	k4
Scn3a	3595.06	1.38539	0.249572	3.54764	0.000388704	0.0030773	k4	k4	k4
Gatm	428.755	1.38457	0.332366	2.66145	0.00778059	0.0407525	k4	k4	k4
Spata7	379.33	1.38386	0.33577	2.63233	0.00848006	0.043895	k4	k4	k4
Nus1	708.685	1.38126	0.283647	3.10688	0.00189074	0.0121605	k4	k4	k4
Coro7	946.527	1.37996	0.324374	2.7128	0.00667166	0.0357267	k4	k4	k4
Pcgf6	530.186	1.37949	0.295778	2.97346	0.00294461	0.0177455	k4	k4	k4
Arfgef2	669.525	1.379	0.295305	2.97657	0.00291493	0.0175882	k4	k4	k4
Cep290	868.832	1.37706	0.187258	4.68366	2.81794e-06	3.50634e-05	k4	k4	k4
Nckap1	1199.17	1.37701	0.239631	3.65985	0.000252365	0.00210233	k4	k4	k4
Pbx1	2483.28	1.37207	0.30796	2.83177	0.00462912	0.0260853	k4	k4	k4
Atg16l2	957.179	1.37105	0.272281	3.19906	0.00137875	0.00925297	k4	k4	k4
Tomm6	292.533	1.3694	0.316658	2.74553	0.00604125	0.0327443	k4	k4	k4
Trim3	853.824	1.36883	0.298398	2.91164	0.00359533	0.0209523	k4	k4	k4
Mapk8ip2	1037.56	1.36759	0.2805	3.09303	0.00198123	0.0126224	k4	k4	k4
Clasp2	5002.29	1.36725	0.205715	4.21577	2.4893e-05	0.00025938	k4	k4	k4
Glud1	1069.77	1.3657	0.24951	3.46959	0.000521255	0.00396656	k4	k4	k4
Inca1	92.7318	1.36373	0.326571	2.64485	0.00817276	0.0424663	k4	k4	k4
Kif5a	2482.49	1.36332	0.273367	3.15808	0.00158814	0.0104789	k4	k4	k4
Cisd1	919.609	1.35997	0.212337	4.05004	5.1208e-05	0.000498851	k4	k4	k4
Zfp523	1131.09	1.357	0.250372	3.4229	0.000619578	0.00461273	k4	k4	k4
Adcyap1r1	1063.07	1.35681	0.246859	3.47085	0.000518807	0.003951	k4	k4	k4
Rit1	633.592	1.35606	0.26383	3.24474	0.00117558	0.00804085	k4	k4	k4
Lancl1	1724.03	1.35342	0.329726	2.58827	0.00964582	0.0488267	k4	k4	k4
Clip1	1502.03	1.34969	0.273202	3.11012	0.0018701	0.0120554	k4	k4	k4
Cpne2	313.968	1.34839	0.262082	3.23711	0.00120745	0.00824444	k4	k4	k4
Spag4	320.03	1.34682	0.256495	3.30149	0.000961715	0.00678633	k4	k4	k4
Gm15800	4486.06	1.34592	0.210328	4.02193	5.77232e-05	0.000555969	k4	k4	k4
Usp36	1909.98	1.34467	0.259929	3.24961	0.00115562	0.00793202	k4	k4	k4
Mical3	1166.42	1.34182	0.317376	2.65242	0.00799166	0.041691	k4	k4	k4
Xpc	493.363	1.34124	0.32265	2.6073	0.00912599	0.0466529	k4	k4	k4
Klc1	3579.85	1.33826	0.250801	3.34232	0.000830808	0.00596345	k4	k4	k4
Ccdc82	714.024	1.33701	0.297571	2.81281	0.00491114	0.0274459	k4	k4	k4
Ppp4r4	920.877	1.33652	0.251105	3.33134	0.000864278	0.00616982	k4	k4	k4|k9
Dcaf11	1335.17	1.33592	0.307574	2.71777	0.00657241	0.0353013	k4	k4	k4
Prickle2	573.466	1.33591	0.31162	2.68247	0.00730798	0.0386255	k4	k4	k4
Cdc42bpb	1260.55	1.3319	0.230599	3.60756	0.000309094	0.00251367	k4	k4	k4
Tmod2	2552.47	1.33147	0.260276	3.19458	0.00140033	0.00938496	k4	k4	k4
Clip3	1200.58	1.32856	0.309875	2.67385	0.00749864	0.0394443	k4	k4	k4
Ppp3ca	1059.56	1.32818	0.300153	2.75921	0.00579418	0.0316061	k4	k4	k4
Nub1	798.356	1.32771	0.266553	3.10524	0.00190125	0.0122121	k4	k4	k4
Tecpr1	1120.4	1.32746	0.263642	3.13858	0.00169767	0.0111119	k4	k4	k4
Cipc	651.218	1.32689	0.283576	2.91592	0.0035464	0.020704	k4	k4	k4
Nol4l	1153.1	1.32543	0.239764	3.44268	0.000575979	0.00433089	k4	k4	k4|k9
Rab34	602.88	1.32525	0.317786	2.59689	0.00940728	0.0479285	k4	k4	k4
Trappc12	533.516	1.32499	0.279687	2.94969	0.00318096	0.0189141	k4	k4	k4
Cox8a	1163.8	1.32409	0.227102	3.62875	0.0002848	0.00234219	k4	k4	k4
Gabarapl2	989.875	1.32332	0.289642	2.84255	0.00447547	0.0252995	k4	k4	k4
Lpgat1	1551.55	1.31905	0.246056	3.32871	0.000872488	0.00622389	k4	k4	k4
Ube2o	1681.5	1.31833	0.278891	2.93422	0.00334384	0.0197211	k4	k4	k4
Necap1	727.135	1.31736	0.248775	3.28553	0.00101789	0.0071238	k4	k4	k4
Dnajb2	557.04	1.31735	0.292695	2.79251	0.00523011	0.0289643	k4	k4	k4
Sidt2	1436.68	1.31678	0.308683	2.64602	0.00814458	0.0423535	k4	k4	k4
Inpp5b	551.994	1.31677	0.222051	3.67829	0.000234799	0.00197191	k4	k4	k4
Celsr3	2897.55	1.3148	0.311512	2.61563	0.00890618	0.045708	k4	k4	k4
Usp24	1130.34	1.31121	0.278394	2.91387	0.00356974	0.0208155	k4	k4	k4
Pi4ka	1608.82	1.31071	0.204121	3.97173	7.13522e-05	0.000674647	k4	k4	k4
Fcho1	1607.47	1.30788	0.287152	2.81342	0.00490169	0.0274165	k4	k4	k4
Stard6	325.686	1.30657	0.209976	3.84122	0.000122422	0.00108925	k4	k4	k4
Golgb1	1428.44	1.30436	0.288557	2.78752	0.00531131	0.0293476	k4	k4	k4
Itm2b	4547.91	1.30253	0.181028	4.43321	9.28408e-06	0.000104513	k4	k4	k4
Pofut1	713.384	1.3024	0.220222	3.6436	0.000268856	0.00222355	k4	k4	k4
Ccdc39	328.501	1.30017	0.23234	3.44397	0.000573243	0.00431527	k4	k4	k4
Sec24b	871.997	1.30009	0.302003	2.64929	0.00806619	0.0420351	k4	k4	k4
Tro	3734.95	1.30001	0.296798	2.69548	0.00702872	0.0373836	k4	k4	k4
Tgoln1	1413.97	1.29665	0.195854	4.06757	4.75066e-05	0.000467438	k4	k4	k4
Pafah1b1	1229.57	1.28896	0.29069	2.71409	0.00664585	0.0356274	k4	k4	k4
Nsmaf	688.86	1.28783	0.288909	2.72692	0.00639283	0.0344594	k4	k4	k4
Mtss1l	692.291	1.28729	0.218866	3.59715	0.000321726	0.00260597	k4	k4	k4
Ap2s1	510.009	1.2845	0.234646	3.34336	0.000827714	0.00594341	k4	k4	k4
Tspan7	3031.95	1.28423	0.218435	3.5902	0.000330424	0.00266651	k4	k4	k4
Josd2	431.456	1.28172	0.27438	2.84904	0.00438514	0.0248821	k4	k4	k4|k27
Wdr60	703.825	1.28151	0.247995	3.15133	0.00162531	0.0106847	k4	k4	k4
Pck2	624.62	1.274	0.281065	2.7538	0.0058907	0.0320701	k4	k4	k4
Rock1	1191.49	1.27062	0.265616	2.90125	0.00371682	0.0216089	k4	k4	k4
Rnpc3	2526.56	1.26937	0.258871	2.97201	0.00295857	0.0178132	k4	k4	k4
Luc7l3	5893.61	1.26656	0.207341	3.69708	0.000218095	0.00184985	k4	k4	k4
Camk2g	1343.83	1.26563	0.176913	4.32772	1.50657e-05	0.000163316	k4	k4	k4
Cln5	243.161	1.2653	0.267189	2.86426	0.00417984	0.0238761	k4	k4	k4
Nfasc	2696.51	1.26385	0.254301	3.00373	0.00266691	0.0163636	k4	k4	k4
Prpf40b	2639.38	1.26318	0.198093	3.85263	0.000116855	0.00104684	k4	k4	k4
Uqcrh	501.155	1.26144	0.290483	2.62127	0.00876019	0.0450767	k4	k4	k4
Srsf9	305.852	1.26062	0.280325	2.71334	0.00666094	0.0356888	k4	k4	k4
Ube2q2	370.09	1.25965	0.293303	2.58997	0.0095985	0.0486625	k4	k4	k4
Cep164	842.715	1.25855	0.266795	2.84319	0.00446649	0.0252706	k4	k4	k4
Arl2bp	666.279	1.25821	0.258853	2.92912	0.00339925	0.0200178	k4	k4	k4
Iqsec1	1105.4	1.25281	0.239674	3.14098	0.00168382	0.011036	k4	k4	k4
Kdsr	691.268	1.25278	0.287921	2.61454	0.00893482	0.0458197	k4	k4	k4
Selt	643.456	1.24928	0.276881	2.70614	0.00680697	0.0363718	k4	k4	k4
Kif21a	3378.51	1.24666	0.193971	3.84934	0.000118435	0.00105954	k4	k4	k4
Adrbk1	1220.08	1.24248	0.266502	2.78603	0.00533578	0.0294497	k4	k4	k4
Cpt1c	2319.71	1.23924	0.243424	3.03683	0.00239084	0.0149028	k4	k4	k4
Nsmf	2001.16	1.23655	0.270394	2.72399	0.00644975	0.0347117	k4	k4	k4
Vps13a	808.94	1.23233	0.259523	2.82184	0.00477483	0.0267757	k4	k4	k4
Ldhb	2042.01	1.22992	0.263989	2.76495	0.00569321	0.0311333	k4	k4	k4
Pcmtd1	758.965	1.22778	0.218975	3.32357	0.000888746	0.00632377	k4	k4	k4
Myo6	1610.35	1.22552	0.222259	3.26429	0.00109737	0.00760673	k4	k4	k4
Cadm3	1262.77	1.22093	0.266393	2.70626	0.00680454	0.0363688	k4	k4	k4
Smg1	1936.89	1.21571	0.193884	3.69144	0.000222984	0.00188691	k4	k4	k4
Ftx	1448.23	1.21513	0.228784	3.12577	0.00177339	0.011527	k4	k4	k4
Zzef1	1215.17	1.21503	0.241875	2.95622	0.00311439	0.0185629	k4	k4	k4
Vat1	603.602	1.21134	0.231908	3.06735	0.00215965	0.0136088	k4	k4	k4
Cox6c	726.481	1.20939	0.200746	3.53376	0.000409696	0.00322139	k4	k4	k4|k9
Slc25a27	1069.5	1.209	0.242264	2.92655	0.00342747	0.0201417	k4	k4	k4
Cst3	3030.91	1.20359	0.244113	2.88222	0.00394878	0.0227327	k4	k4	k4
Lppr2	972.894	1.20202	0.226198	3.10354	0.0019122	0.0122663	k4	k4	k4
Dusp8	1165.73	1.19498	0.23195	2.99626	0.0027331	0.0166862	k4	k4	k4
Zdhhc2	321.971	1.19056	0.204797	3.37191	0.000746482	0.00543779	k4	k4	k4
Prmt10	357.678	1.19015	0.213768	3.22848	0.00124451	0.00846803	k4	k4	k4
Dcaf6	453.611	1.17637	0.209522	3.22814	0.00124599	0.00847515	k4	k4	k4
Ptpn23	798.879	1.17479	0.255413	2.64197	0.00824252	0.0427834	k4	k4	k4
Hdac3	3353.43	1.16925	0.229676	2.9139	0.00356939	0.0208155	k4	k4	k4
Pdzd8	1122.82	1.1407	0.235593	2.71953	0.0065375	0.035133	k4	k4	k4|k27
Rasa2	573.997	1.13687	0.190985	3.33464	0.000854085	0.00610149	k4	k4	k4
Mapk3	668.784	1.13316	0.243836	2.59668	0.00941289	0.04794	k4	k4	k4
Pgm2	706.626	1.13254	0.23288	2.71615	0.00660451	0.0354446	k4	k4	k4
Far1	1473	1.13171	0.24208	2.6095	0.00906748	0.0464022	k4	k4	k4
Ywhab	1981.81	1.11256	0.227449	2.69318	0.00707745	0.0375918	k4	k4	k4
Mrps14	437.104	1.11162	0.183923	3.32543	0.000882828	0.00628622	k4	k4	k4
Cyhr1	1352.36	1.10909	0.215227	2.82999	0.00465501	0.0262162	k4	k4	k4
0610011F06Rik	697.983	1.10857	0.19614	3.10273	0.00191747	0.0122881	k4	k4	k4
Mapk8ip3	2981.64	1.10599	0.228853	2.64796	0.00809798	0.0421783	k4	k4	k4
Srp14	670.471	1.10314	0.232347	2.59585	0.00943564	0.0480106	k4	k4	k4
Romo1	514.633	1.09627	0.197569	3.01802	0.00254435	0.0157149	k4	k4	k4
Usp16	860.841	1.09264	0.212528	2.78853	0.0052948	0.0292729	k4	k4	k4
4932438A13Rik	2886.06	1.09074	0.227502	2.59663	0.00941443	0.04794	k4	k4	k4
Dclk1	2266.38	1.0813	0.22005	2.64165	0.00825027	0.042801	k4	k4	k4
Slco3a1	792.272	1.08109	0.196342	2.95957	0.0030807	0.0184016	k4	k4	k4
Trpc4ap	861.809	1.04769	0.186621	2.93479	0.00333775	0.0197089	k4	k4	k4
Srrm2	4484.25	1.03177	0.19062	2.7897	0.00527565	0.0291752	k4	k4	k4

## Sheet: K4K27>K4
Gene	baseMean	log2FoldChange	lfcSE	stat	pvalue	padj	NPC.state	mDA.state	SER.state
Drd2	338.353	9.33076	0.816467	10.8158	2.89685e-27	3.6183e-25	k4|k27	k4	k4|k27
Lrrc3b	376.24	9.0725	0.667973	12.8336	1.06287e-37	2.5112e-35	k4|k27	k4	k4
Cpne7	13123.4	8.07018	0.321268	23.5635	9.1393e-123	5.97405e-119	k4|k27	k4	k4
Thy1	992.165	7.94597	0.504411	14.7617	2.58657e-49	1.33481e-46	k4|k27	k4	k4
Ret	5378.79	7.47263	0.441203	15.8037	2.93552e-56	1.98502e-53	k4|k27	k4	k4
Cds1	319.803	7.37759	0.636196	10.8105	3.07024e-27	3.81059e-25	k4|k27	k4	k4
Mal2	661.419	6.87379	0.469713	13.5695	6.06948e-42	2.05211e-39	k4|k27	k4	k4
Tmem151a	973.845	6.69351	0.468418	13.2222	6.53308e-40	1.94112e-37	k4|k27	k4	k4
Lin7b	476.933	6.68595	0.483976	12.7815	2.07974e-37	4.79808e-35	k4|k27	k4	k4
Nrip3	1155.59	6.35502	0.378794	15.457	6.76595e-54	4.14626e-51	k4|k27	k4	k4
Lrtm2	480.736	6.33994	0.480634	12.1505	5.70263e-34	1.07527e-31	k4|k27	k4	k4
B230216G23Rik	207.226	6.29034	0.544913	10.6262	2.25169e-26	2.56718e-24	k4|k27	k4	k4|k27
Arhgdig	821.057	5.83034	0.531058	10.0372	1.04586e-23	9.76637e-22	k4|k27	k4	k4
Fgf20	61.7388	5.6654	0.674478	7.65836	1.88315e-14	7.74186e-13	k4|k27	k4	k27
A530058N18Rik	65.2188	5.62714	0.854068	6.0032	1.93472e-09	4.11495e-08	k4|k27	k4	k4
Ltk	256.707	5.57858	0.652809	7.77957	7.27687e-15	3.18525e-13	k4|k27	k4	k4|k27
Ntsr1	671.05	5.50231	0.904083	5.53303	3.14754e-08	5.59088e-07	k4|k27	k4	k4|k27
Cygb	435.564	5.47736	0.350118	14.2162	7.26599e-46	3.09752e-43	k4|k27	k4	k4
Rgs11	2844.81	5.30235	0.346513	13.8591	1.12145e-43	4.14938e-41	k4|k27	k4	k4
Sncb	716.087	5.28532	0.321889	14.8664	5.44823e-50	2.88756e-47	k4|k27	k4	k4
Slc18a2	15837.5	5.12754	0.29209	15.8428	1.57552e-56	1.10343e-53	k4|k27	k4	k4
Cadm2	1581.57	5.05492	0.522154	8.72333	2.70131e-18	1.6554e-16	k4|k27	k4	k4
Snhg11	95644.4	4.98486	0.223314	20.0832	1.03484e-89	2.02933e-86	k4|k27	k4	k4
Ankrd34b	281.111	4.91282	0.390097	11.3121	1.14307e-29	1.72427e-27	k4|k27	k4	k4
Adrb1	37.0759	4.85466	0.902783	4.8236	1.4099e-06	1.85683e-05	k4|k27	k4	k4|k27
Elfn1	173.429	4.83113	0.463784	9.33869	9.75306e-21	7.19014e-19	k4|k27	k4	k4|k27
Elmod1	374.631	4.82681	0.44887	9.63934	5.45391e-22	4.49375e-20	k4|k27	k4	k4
Rgs6	131.302	4.82324	0.564785	7.65467	1.93806e-14	7.93432e-13	k4|k27	k4	k4|k9|k27
Elfn2	184.001	4.64757	0.533884	7.76868	7.93083e-15	3.44842e-13	k4|k27	k4	k4
Hpcal4	694.02	4.59357	0.295455	13.8552	1.18393e-43	4.29944e-41	k4|k27	k4	k4
Bdnf	233.888	4.54607	0.564684	7.16519	7.76784e-13	2.6771e-11	k4|k27	k4	k4|k27
Nefh	386.055	4.5342	0.525358	7.67895	1.60402e-14	6.65006e-13	k4|k27	k4	k4
Pgbd5	335.313	4.52356	0.574356	7.00534	2.46386e-12	7.89482e-11	k4|k27	k4	k4
Smad9	80.4944	4.51796	0.709497	5.66311	1.4865e-08	2.79485e-07	k4|k27	k4	k4
Chchd10	267.534	4.4857	0.504255	7.90413	2.6982e-15	1.23626e-13	k4|k27	k4	k4
Cpeb1	1381.49	4.48293	0.341487	11.6635	1.95823e-31	3.22696e-29	k4|k27	k4	k4
Prr16	29.0353	4.47012	1.06699	3.72085	0.000198556	0.00169882	k4|k27	k4	k4|k27
Camk2b	1939.86	4.41811	0.306886	12.7673	2.49624e-37	5.69201e-35	k4|k27	k4	k4
Gm996	414.921	4.39917	0.437351	8.91542	4.85972e-19	3.1556e-17	k4|k27	k4	k4
Clstn2	895.212	4.39894	0.308123	12.6539	1.06501e-36	2.32054e-34	k4|k27	k4	k4
Klf9	245.569	4.39452	0.568918	6.84549	7.62152e-12	2.3029e-10	k4|k27	k4	k4
Shisa9	409.155	4.39151	0.491847	7.91203	2.53221e-15	1.16802e-13	k4|k27	k4	k4
Adora1	211.877	4.371	0.648591	5.96833	2.39694e-09	5.03795e-08	k4|k27	k4	k4|k27
Gabra4	722.152	4.35046	0.540419	7.12496	1.04115e-12	3.52623e-11	k4|k27	k4	k4
Ache	2999.71	4.249	0.269463	13.9128	5.29434e-44	1.99658e-41	k4|k27	k4	k4
Coro6	538.364	4.19795	0.466898	7.92026	2.37006e-15	1.09875e-13	k4|k27	k4	k4
Slc10a4	4434.38	4.19492	0.435654	8.48133	2.22644e-17	1.24744e-15	k4|k27	k4	k4
Ptprn	5331.3	4.16283	0.208554	17.563	4.72884e-69	5.79578e-66	k4|k27	k4	k4
Kcns3	339.21	4.15165	0.426498	8.56194	1.10983e-17	6.34513e-16	k4|k27	k4	k4|k27
Vwa5b2	1787.78	4.13877	0.422109	8.62046	6.66863e-18	3.88047e-16	k4|k27	k4	k4
Msc	20.3287	4.13226	1.01521	3.57784	0.00034644	0.0027728	k4|k27	k4	k4
Slc12a5	1529.3	4.1307	0.32874	11.0443	2.33566e-28	3.15878e-26	k4|k27	k4	k4|k9
Gng4	198.259	4.08296	0.611395	5.86031	4.62016e-09	9.34999e-08	k4|k27	k4	k4
Pcp4l1	176.852	4.08255	0.554845	6.45685	1.06902e-10	2.73676e-09	k4|k27	k4	k4|k27
Crhr1	557.907	4.07262	0.294348	12.1374	6.6935e-34	1.25009e-31	k4|k27	k4	k4|k27
Kcnd3	1570.56	4.042	0.507403	6.98065	2.93816e-12	9.29311e-11	k4|k27	k4	k4
St8sia6	150.543	3.89751	0.547208	6.2088	5.33913e-10	1.25691e-08	k4|k27	k4	k4
Gm14169	58.5661	3.88271	0.768268	4.40303	1.06751e-05	0.000118672	k4|k27	k4	k4
Kcna6	504.74	3.87342	0.426745	7.905	2.67942e-15	1.23052e-13	k4|k27	k4	k4
Nwd2	1241.05	3.84419	0.422685	7.91178	2.53737e-15	1.16802e-13	k4|k27	k4	k4
Fam189a1	354.131	3.79952	0.645037	5.11524	3.13334e-07	4.69762e-06	k4|k27	k4	k4
Lppr5	220.017	3.78874	0.559206	5.88108	4.07608e-09	8.28309e-08	k4|k27	k4	k4
Resp18	2909.15	3.78534	0.304617	10.7851	4.04656e-27	4.92876e-25	k4|k27	k4	k4
Gsg1l	512.785	3.77528	0.54343	6.02704	1.6699e-09	3.61841e-08	k4|k27	k4	k4|k27
Gls2	316.757	3.75309	0.440947	7.37752	1.61271e-13	6.00098e-12	k4|k27	k4	k4
Syngr1	3012.97	3.73043	0.288029	11.2156	3.41738e-29	4.89159e-27	k4|k27	k4	k4
BC030500	250.054	3.72867	0.522622	6.17783	6.49899e-10	1.5136e-08	k4|k27	k4	k4
Stx3	1682.69	3.72265	0.320751	10.0472	9.45352e-24	8.95572e-22	k4|k27	k4	k4
Ralyl	324.337	3.72105	0.494765	6.51026	7.50231e-11	1.96948e-09	k4|k27	k4	k4
Ncmap	89.9984	3.67867	0.547135	5.80967	6.25953e-09	1.23739e-07	k4|k27	k4	k4
AI854703	221.732	3.66291	0.489661	6.45938	1.0513e-10	2.69843e-09	k4|k27	k4	k4
Dbndd2	501.515	3.65108	0.698186	4.51324	6.38458e-06	7.42008e-05	k4|k27	k4	k4
Cacna1e	2407.63	3.64585	0.415808	7.56563	3.85986e-14	1.54789e-12	k4|k27	k4	k4
Prkca	674.643	3.6352	0.460488	6.80843	9.86692e-12	2.92281e-10	k4|k27	k4	k4
2004-03-01	270.338	3.60975	0.473231	6.57132	4.98723e-11	1.33972e-09	k4|k27	k4	k4
Npbwr1	79.5465	3.58413	0.801632	3.84731	0.00011942	0.00106689	k4|k27	k4	k4|k27
Mrap2	361.94	3.53223	0.48429	6.2612	3.82038e-10	9.14746e-09	k4|k27	k4	k4
Creg2	215.75	3.50534	0.62313	4.82298	1.41429e-06	1.86011e-05	k4|k27	k4	k4
Entpd3	120.694	3.50437	0.570341	5.26767	1.38165e-07	2.20636e-06	k4|k27	k4	k4
9530059O14Rik	419.327	3.45678	0.386651	7.64717	2.05458e-14	8.37638e-13	k4|k27	k4	k4
Cdk5r2	67.1178	3.44556	0.496666	5.93066	3.01723e-09	6.23476e-08	k4|k27	k4	k4
Pgr	214.805	3.43518	0.674315	4.35282	1.34395e-05	0.000146497	k4|k27	k4	k4
Kcnc2	1209.24	3.42001	0.506565	5.76433	8.19806e-09	1.59646e-07	k4|k27	k4	k4
Epha10	2209.77	3.41775	0.224896	12.9738	1.72332e-38	4.38887e-36	k4|k27	k4	k4
Adrb3	88.7469	3.40409	0.621673	4.67142	2.99131e-06	3.70794e-05	k4|k27	k4	k4|k9|k27
Slc35f4	103.045	3.38759	0.730267	3.95415	7.68066e-05	0.000720315	k4|k27	k4	k4
AF529169	152.605	3.32148	0.571362	4.93816	7.88628e-07	1.09603e-05	k4|k27	k4	k4
Klhl1	682.732	3.30127	0.323995	8.64604	5.33195e-18	3.1589e-16	k4|k27	k4	k4|k27
Dnajc6	1310.9	3.29234	0.548166	5.09397	3.50645e-07	5.2092e-06	k4|k27	k4	k4
Kcnd3os	18.7038	3.28108	0.878931	3.16416	0.00155531	0.0102831	k4|k27	k4	k4
Dusp26	736.135	3.2621	0.349541	7.90207	2.74306e-15	1.25388e-13	k4|k27	k4	k4
Kcna2	1035.44	3.24525	0.823194	3.33488	0.00085336	0.00609854	k4|k27	k4	k4
Slco2a1	195.248	3.23857	0.662888	4.13127	3.60768e-05	0.000363735	k4|k27	k4	k4|k27
Slc16a11	232.274	3.23486	0.45227	6.04696	1.47607e-09	3.22695e-08	k4|k27	k4	k4|k27
Cntnap1	1143.61	3.20139	0.328395	8.22605	1.93491e-16	9.90696e-15	k4|k27	k4	k4
Pitpnm3	536.134	3.18963	0.608992	4.41653	1.003e-05	0.000111946	k4|k27	k4	k4
Jakmip3	732.375	3.18277	0.361997	7.41104	1.25315e-13	4.70772e-12	k4|k27	k4	k4|k9|k27
Fbll1	55.2626	3.16519	0.705914	3.77552	0.000159677	0.00138982	k4|k27	k4	k4
Sv2c	215.498	3.16498	0.378837	7.03462	1.9981e-12	6.49796e-11	k4|k27	k4	k4|k27
Ptpn5	2466.84	3.14663	0.297248	8.9038	5.3969e-19	3.49285e-17	k4|k27	k4	k4
Dlgap3	133.912	3.14406	0.680281	3.88672	0.000101606	0.000925452	k4|k27	k4	k4
Fa2h	112.642	3.13495	0.461477	5.70982	1.13094e-08	2.15737e-07	k4|k27	k4	k4
Pcsk1n	754.939	3.13273	0.374079	7.0379	1.95158e-12	6.35722e-11	k4|k27	k4	k4
Mtag2	53.0759	3.12621	0.75325	3.4865	0.000489387	0.00376581	k4|k27	k4	k4
Chadl	47.1776	3.1119	0.610896	4.27552	1.90689e-05	0.000202459	k4|k27	k4	k4
Tle2	897.253	3.09655	0.376006	6.90562	4.99841e-12	1.53876e-10	k4|k27	k4	k4|k27
Cbx7	473.528	3.05132	0.52291	4.87907	1.06586e-06	1.4395e-05	k4|k27	k4	k4
Hpca	184.236	3.04457	0.436989	5.82296	5.78134e-09	1.14749e-07	k4|k27	k4	k4
Fndc5	393.336	3.01943	0.409678	6.14979	7.75861e-10	1.77327e-08	k4|k27	k4	k4
Etv5	801.622	3.01016	0.308851	8.12741	4.3855e-16	2.16079e-14	k4|k27	k4	k4
Syt12	41.683	3.0097	0.847581	2.96101	0.00306629	0.0183435	k4|k27	k4	k4
Tsks	15.3281	3.00237	0.955432	2.6191	0.0088163	0.0453297	k4|k27	k4	k4
AI115009	24.9646	2.98554	0.845893	2.93836	0.00329954	0.0195127	k4|k27	k4	k4
Fam229a	7.11569	2.97625	0.937047	2.64262	0.00822684	0.0427133	k4|k27	k4	k4
Ablim2	1428.84	2.97189	0.224279	11.0215	3.01161e-28	4.01753e-26	k4|k27	k4	k4
Metrnl	40.0026	2.96526	0.833744	2.95686	0.00310791	0.0185322	k4|k27	k4	k4|k27
Hapln4	228.304	2.91001	0.628334	3.83555	0.000125281	0.00111317	k4|k27	k4	k4
Gabra5	244.518	2.90862	0.30485	7.90101	2.76655e-15	1.25875e-13	k4|k27	k4	k4|k27
Dnaja4	229.883	2.90221	0.41564	5.77955	7.49002e-09	1.46586e-07	k4|k27	k4	k4
Adap1	623.496	2.89351	0.299465	7.99263	1.32088e-15	6.27178e-14	k4|k27	k4	k4
Fam155a	676.337	2.88161	0.376948	6.31812	2.64766e-10	6.47389e-09	k4|k27	k4	k4
Slc8a3	518.018	2.86705	0.326286	7.25452	4.03083e-13	1.43979e-11	k4|k27	k4	k4
AI593442	606.624	2.8663	0.339118	6.97782	2.99791e-12	9.45161e-11	k4|k27	k4	k4
Fam43b	40.2887	2.85726	0.851592	2.76806	0.00563903	0.0308973	k4|k27	k4	k4
Cys1	82.4153	2.8488	0.44407	5.28925	1.22819e-07	1.97255e-06	k4|k27	k4	k4
Lincpint	126.71	2.83433	0.411919	5.66695	1.45358e-08	2.73558e-07	k4|k27	k4	k4
A330032B11Rik	16.8626	2.82441	0.749128	3.10283	0.00191682	0.012288	k4|k27	k4	k4
Kcnt1	1706.6	2.81058	0.206011	11.2158	3.41192e-29	4.89159e-27	k4|k27	k4	k4
Ndrg2	1098.44	2.80915	0.363316	6.35575	2.07417e-10	5.12919e-09	k4|k27	k4	k4
Pkp2	127.536	2.80375	0.643372	3.58075	0.000342615	0.0027468	k4|k27	k4	k4
Ell2	139.885	2.78692	0.666237	3.43259	0.000597836	0.00447123	k4|k27	k4	k4
Csmd1	1016.46	2.78454	0.366022	6.24154	4.33277e-10	1.02818e-08	k4|k27	k4	k4
Prkcb	1528.61	2.77089	0.275854	8.2322	1.83809e-16	9.43583e-15	k4|k27	k4	k4
Dpp10	636.338	2.76292	0.417478	5.42045	5.94487e-08	1.00413e-06	k4|k27	k4	k4
Gpr68	124.197	2.7068	0.723229	3.05131	0.00227846	0.0142696	k4|k27	k4	k4
Map7	480.817	2.6965	0.317304	6.9224	4.44048e-12	1.37347e-10	k4|k27	k4	k4
Sez6l	1394.01	2.68918	0.281481	7.77735	7.40604e-15	3.23458e-13	k4|k27	k4	k4
Chrna4	1741.21	2.68527	0.356087	6.13689	8.41513e-10	1.90775e-08	k4|k27	k4	k4
Mical2	458.901	2.6727	0.553792	3.92332	8.73372e-05	0.000809779	k4|k27	k4	k4
Lingo3	92.3742	2.67267	0.613581	3.54096	0.000398669	0.00314351	k4|k27	k4	k4
Nrbp2	2562.49	2.66725	0.203778	10.6354	2.04031e-26	2.35356e-24	k4|k27	k4	k4
Kcnk1	280.689	2.66079	0.507843	4.25484	2.09201e-05	0.000221155	k4|k27	k4	k4
Grik1	318.705	2.63354	0.342226	6.2343	4.538e-10	1.07346e-08	k4|k27	k4	k4|k27
Rasd1	82.5736	2.63081	0.812147	2.62368	0.00869855	0.0447948	k4|k27	k4	k4
Elovl7	97.6781	2.63027	0.682286	3.12225	0.00179474	0.0116424	k4|k27	k4	k4
Sv2b	842.264	2.62319	0.563457	3.76814	0.000164467	0.00142834	k4|k27	k4	k4
Tnip2	419.956	2.60273	0.478167	4.39748	1.09513e-05	0.000121597	k4|k27	k4	k4
N4bp2l1	399.134	2.59297	0.348581	6.00425	1.92218e-09	4.09486e-08	k4|k27	k4	k4
Ptchd1	702.174	2.5833	0.516546	4.03313	5.50399e-05	0.000533267	k4|k27	k4	k4|k27
Ccdc106	350.763	2.58314	0.416976	4.99583	5.85837e-07	8.30677e-06	k4|k27	k4	k4
Grin2b	1026.13	2.57329	0.469327	4.41758	9.98111e-06	0.000111463	k4|k27	k4	k4
Bean1	269.128	2.52999	0.524024	3.87386	0.000107127	0.00096988	k4|k27	k4	k4
Gabbr2	357.435	2.52375	0.505955	3.99987	6.33783e-05	0.000605972	k4|k27	k4	k4
Ak5	107.568	2.51338	0.652624	3.08506	0.00203511	0.0129154	k4|k27	k4	k4
Ppfia3	607.84	2.49145	0.35744	5.57142	2.52678e-08	4.55005e-07	k4|k27	k4	k4
Nr4a2	777.859	2.49013	0.398704	4.99151	5.99088e-07	8.48852e-06	k4|k27	k4	k4|k27
Epb4.1l1	1743.58	2.48439	0.190153	10.4358	1.70229e-25	1.76624e-23	k4|k27	k4	k4
Sema6d	1680.47	2.47814	0.274071	7.21764	5.28964e-13	1.8623e-11	k4|k27	k4	k4
Pnmal2	1636.93	2.4704	0.229506	8.5854	9.05189e-18	5.2055e-16	k4|k27	k4	k4
Dusp15	314.372	2.45059	0.426464	4.57387	4.788e-06	5.70777e-05	k4|k27	k4	k4|k27
Satb1	1214.93	2.44346	0.288486	6.73674	1.61977e-11	4.64284e-10	k4|k27	k4	k4|k27
Cacna2d2	666.535	2.44325	0.319808	6.07629	1.22994e-09	2.71612e-08	k4|k27	k4	k4
Sh2d5	602.404	2.44231	0.288035	6.74331	1.54821e-11	4.44516e-10	k4|k27	k4	k4
Pdzrn4	540.968	2.43748	0.38977	4.97083	6.66665e-07	9.385e-06	k4|k27	k4	k4
Arf3	1492.92	2.41048	0.281277	6.79217	1.10461e-11	3.25245e-10	k4|k27	k4	k4|k27
Tmtc1	412.56	2.40589	0.421498	4.52171	6.13433e-06	7.1689e-05	k4|k27	k4	k4|k9
Bhlhe41	602.469	2.40507	0.336894	5.65481	1.56019e-08	2.91662e-07	k4|k27	k4	k4
Enpp1	180.09	2.40485	0.362217	5.25886	1.44948e-07	2.30342e-06	k4|k27	k4	k4|k27
Adarb1	851.171	2.404	0.48914	3.89254	9.92002e-05	0.000906062	k4|k27	k4	k4
Sidt1	259.558	2.40361	0.525373	3.62336	0.000290804	0.00238406	k4|k27	k4	k4
Ghsr	53.0539	2.38767	0.533069	3.54113	0.000398415	0.00314351	k4|k27	k4	k4|k9|k27
Dact3	172.835	2.38345	0.404371	4.65773	3.19721e-06	3.93579e-05	k4|k27	k4	k4
Prrt1	21.4981	2.37917	0.66633	2.82018	0.00479963	0.0268859	k4|k27	k4	k4
Tbc1d30	471.966	2.37815	0.387735	4.8439	1.27315e-06	1.6915e-05	k4|k27	k4	k4
Kank4	299.977	2.36283	0.339445	5.48788	4.06783e-08	7.0781e-07	k4|k27	k4	k4
Ntng1	702.587	2.33721	0.566021	3.24584	0.00117105	0.00802383	k4|k27	k4	k4
Csmd2	1069.44	2.32033	0.350257	5.19714	2.02382e-07	3.11761e-06	k4|k27	k4	k4
Rbp4	70.896	2.31267	0.571899	3.16956	0.00152669	0.0101211	k4|k27	k4	k4|k27
Kcnma1	380.901	2.30908	0.37813	4.78428	1.71602e-06	2.22048e-05	k4|k27	k4	k4|k27
Map7d2	766.246	2.3056	0.266691	6.7704	1.2843e-11	3.74778e-10	k4|k27	k4	k4
Prkcg	697.652	2.3007	0.345508	5.21176	1.87059e-07	2.8952e-06	k4|k27	k4	k4
Cpeb2	356.584	2.29802	0.556529	3.23079	0.00123451	0.00840287	k4|k27	k4	k4
Pld5	156.218	2.2723	0.395531	4.48081	7.43608e-06	8.53756e-05	k4|k27	k4	k4
Ampd3	403.901	2.2663	0.470061	3.7576	0.000171549	0.00148524	k4|k27	k4	k4
Cacna2d3	931.567	2.26506	0.188301	9.37362	7.00855e-21	5.34777e-19	k4|k27	k4	k4|k9|k27
6430548M08Rik	1074.4	2.26494	0.412186	4.28191	1.85295e-05	0.000197695	k4|k27	k4	k4
D930020B18Rik	61.5232	2.24652	0.427605	4.08442	4.41867e-05	0.000437848	k4|k27	k4	k4|k27
Panx2	299.34	2.23087	0.424755	4.07498	4.60181e-05	0.000453475	k4|k27	k4	k4|k27
Agpat9	133.168	2.22689	0.523265	3.30023	0.00096607	0.00681217	k4|k27	k4	k4|k9
Npas4	257.658	2.20456	0.330911	5.15111	2.58948e-07	3.92728e-06	k4|k27	k4	k4
Galntl6	283.528	2.19648	0.381324	4.44892	8.63031e-06	9.79968e-05	k4|k27	k4	k4
Mapt	3745.55	2.17176	0.346257	4.82807	1.37862e-06	1.8193e-05	k4|k27	k4	k4
Hcn2	59.5548	2.1681	0.541565	3.08015	0.00206899	0.0131007	k4|k27	k4	k4
Nr3c1	736.977	2.14085	0.583901	2.81015	0.00495188	0.0276184	k4|k27	k4	k4
Camkv	1252.64	2.13341	0.389317	4.19558	2.72172e-05	0.000281651	k4|k27	k4	k4
Gas6	667.742	2.1326	0.376398	4.33742	1.44162e-05	0.000156535	k4|k27	k4	k4
Rbfox3	761.652	2.13013	0.367483	4.43595	9.16679e-06	0.00010337	k4|k27	k4	k4
Ntf3	209.176	2.12789	0.611887	2.66045	0.00780358	0.040837	k4|k27	k4	k4|k9|k27
Atp1a3	7291.96	2.12746	0.357088	4.5576	5.17417e-06	6.12345e-05	k4|k27	k4	k4
Pex5l	295.504	2.11754	0.327558	4.93819	7.88525e-07	1.09603e-05	k4|k27	k4	k4
Vstm2a	728.331	2.11341	0.435833	3.70189	0.000214002	0.00182143	k4|k27	k4	k4
Cdc42ep3	303.279	2.09961	0.408352	3.91722	8.95747e-05	0.000828566	k4|k27	k4	k4
Opcml	789.825	2.07141	0.353441	4.44602	8.74751e-06	9.92126e-05	k4|k27	k4	k4
Dscam	691.079	2.06754	0.274082	5.71924	1.07004e-08	2.04718e-07	k4|k27	k4	k4
Cacnb4	1511.41	2.06458	0.264815	5.90822	3.45815e-09	7.08615e-08	k4|k27	k4	k4
Arntl2	113.634	2.05679	0.457966	3.39937	0.000675419	0.00496997	k4|k27	k4	k4
Celf4	3096.22	2.04252	0.23164	6.65914	2.75426e-11	7.67201e-10	k4|k27	k4	k4
Ppp1r16b	404.207	2.02578	0.408428	3.73574	0.000187161	0.00160904	k4|k27	k4	k4
Csrnp1	38.2388	2.02319	0.579153	2.63004	0.00853756	0.0441047	k4|k27	k4	k4
Tbc1d4	175.607	2.01577	0.559119	2.711	0.00670805	0.035902	k4|k27	k4	k4
Gm11744	53.788	2.01081	0.419831	3.59862	0.000319915	0.00259237	k4|k27	k4	k4
Agap2	397.555	1.99991	0.316415	4.74031	2.13389e-06	2.71549e-05	k4|k27	k4	k4
Tub	1840.4	1.99401	0.42888	3.48351	0.000494876	0.00379973	k4|k27	k4	k4
Csmd3	933.179	1.99147	0.306467	4.86667	1.13496e-06	1.52233e-05	k4|k27	k4	k4
Tmcc3	172.569	1.98044	0.539355	2.74483	0.00605424	0.0327875	k4|k27	k4	k4|k27
Gria1	862.848	1.96681	0.354973	4.13219	3.59327e-05	0.000362548	k4|k27	k4	k4
Rap1gap2	734.302	1.95217	0.413129	3.51505	0.000439675	0.00343234	k4|k27	k4	k4|k9
Cnnm2	177.721	1.93785	0.291877	4.9262	8.38451e-07	1.15789e-05	k4|k27	k4	k4
Ccdc184	310.449	1.93408	0.5113	2.80477	0.00503522	0.0279798	k4|k27	k4	k4
Coro2a	196.901	1.93099	0.523844	2.7317	0.00630076	0.0340099	k4|k27	k4	k4
Pkib	114.448	1.92955	0.37613	3.80068	0.000144302	0.00126611	k4|k27	k4	k4
Tmem8	646.374	1.92745	0.279466	5.1078	3.25934e-07	4.85313e-06	k4|k27	k4	k4
Dlk1	5476.28	1.92376	0.237695	5.98987	2.10011e-09	4.44742e-08	k4|k27	k4	k4|k27
C1qtnf4	108.449	1.91588	0.406342	3.48445	0.000493144	0.00378792	k4|k27	k4	k4
Il15ra	188.73	1.91101	0.303908	4.6429	3.4355e-06	4.19752e-05	k4|k27	k4	k4
Dzip1	1476.29	1.90213	0.307872	4.55425	5.25731e-06	6.21268e-05	k4|k27	k4	k4
Cd55	167.821	1.89162	0.436922	3.18506	0.00144724	0.00965975	k4|k27	k4	k4
Nfatc2	235.143	1.88967	0.417541	3.32823	0.000873992	0.00623236	k4|k27	k4	k4
Cdh13	658.759	1.87473	0.348386	3.946	7.9469e-05	0.000742796	k4|k27	k4	k4
Mcc	432.909	1.85651	0.363743	3.72931	0.000192002	0.00164777	k4|k27	k4	k4|k9
Acbd4	376.1	1.84423	0.362726	3.70592	0.000210626	0.00179738	k4|k27	k4	k4
Igsf21	277.527	1.83835	0.397419	3.3676	0.000758253	0.00551534	k4|k27	k4	k4|k27
Tmem145	312.225	1.81382	0.457776	2.87002	0.0041045	0.0235074	k4|k27	k4	k4
Pcdh10	842.423	1.80378	0.298695	4.36492	1.27167e-05	0.000139393	k4|k27	k4	k4
Shisa7	622.558	1.78725	0.476694	2.70038	0.00692612	0.0368979	k4|k27	k4	k4
Nrxn2	836.395	1.77873	0.321641	3.97565	7.01861e-05	0.000665918	k4|k27	k4	k4
Ube2m	183.091	1.77706	0.390231	3.27257	0.00106575	0.00742162	k4|k27	k4	k4
Olfm2	648.329	1.74838	0.27432	4.55082	5.34376e-06	6.30892e-05	k4|k27	k4	k4
Kcnc3	326.774	1.71995	0.380705	3.20443	0.00135328	0.00910392	k4|k27	k4	k4
Nlgn1	508.685	1.67413	0.345203	3.40128	0.00067072	0.0049391	k4|k27	k4	k4
Slc6a1	1352.22	1.66919	0.380882	3.0697	0.00214276	0.013516	k4|k27	k4	k4
Epdr1	931.413	1.63629	0.247413	4.59268	4.37584e-06	5.23553e-05	k4|k27	k4	k4
Elovl3	103.307	1.61949	0.393822	2.84262	0.00447444	0.0252995	k4|k27	k4	k4|k27
Psd	904.259	1.60767	0.304	3.64366	0.000268791	0.00222355	k4|k27	k4	k4
Tmem130	3809.33	1.58383	0.39346	2.7546	0.00587633	0.0320186	k4|k27	k4	k4
Mast1	1958.8	1.57572	0.278383	3.86417	0.000111469	0.00100363	k4|k27	k4	k4
Grm7	660.32	1.57064	0.345484	3.09897	0.00194194	0.0124084	k4|k27	k4	k4
Zbtb7a	294.193	1.56954	0.402335	2.65832	0.00785311	0.0410775	k4|k27	k4	k4
Pnma2	1056.52	1.5593	0.409536	2.58659	0.00969305	0.0490528	k4|k27	k4	k4
Itga3	560.411	1.53276	0.296518	3.48297	0.000495892	0.00380307	k4|k27	k4	k4
Ccdc65	102.899	1.5123	0.327378	3.09212	0.00198729	0.012657	k4|k27	k4	k4
Slc2a3	1017.02	1.50114	0.322426	3.10501	0.00190271	0.0122175	k4|k27	k4	k4
Slc27a2	156.608	1.4991	0.333099	2.9994	0.00270512	0.016567	k4|k27	k4	k4|k9|k27
Dctn1	1901.76	1.47817	0.219765	4.45099	8.54766e-06	9.71145e-05	k4|k27	k4	k4
Pcsk2	1084.09	1.45324	0.29992	3.1783	0.0014814	0.00985423	k4|k27	k4	k4
Dgka	410.497	1.44878	0.245941	3.85777	0.000114425	0.00102648	k4|k27	k4	k4
Faah	764.329	1.42092	0.323376	2.84784	0.00440167	0.0249543	k4|k27	k4	k4
Ap1b1	1476.44	1.39818	0.23119	3.88504	0.000102314	0.000930604	k4|k27	k4	k4
Tbc1d24	876.22	1.38042	0.267287	3.29389	0.000988104	0.00694506	k4|k27	k4	k4
Kcnq2	2776.92	1.35421	0.243917	3.50207	0.000461663	0.00357835	k4|k27	k4	k4
Pde4dip	1347.11	1.33521	0.21027	3.97211	7.12391e-05	0.000673902	k4|k27	k4	k4
Gas2l1	223.632	1.31233	0.306532	2.65006	0.00804765	0.0419496	k4|k27	k4	k4
Chl1	1152.19	1.28955	0.264067	2.98996	0.00279018	0.0169713	k4|k27	k4	k4
Gbf1	1990.28	1.21626	0.192113	3.72833	0.000192756	0.00165352	k4|k27	k4	k4|k27
Ank2	2381.97	1.08887	0.204165	2.88431	0.00392276	0.0226118	k4|k27	k4	k4
Ndufb8	992.529	0.984409	0.183736	2.63644	0.00837813	0.0434069	k4|k27	k4	k4
