# Supplementary material for: A comprehensive map coupling histone modifications with gene regulation in adult dopaminergic and serotonergic neurons
Source: Nat Commun. 2018 Mar 26;9:1226. doi: 10.1038/s41467-018-03538-9 (PMC5964330; doi:10.1038/s41467-018-03538-9)
Supplement: Supplementary file 5 — Supplementary Data 2 [file 41467_2018_3538_MOESM5_ESM.xlsx]

## Sheet: NPC_vs_mDA_down_total
Supplementary data 2 mDA vs NPC down
Gene	baseMean	log2FoldChange	lfcSE	stat	pvalue	padj	NPC.state	mDA.state	SER.state
Hbb-y	8891.01	-11.8311	0.396915	-28.5479	2.97921e-179	5.84222e-175	None	None	None
Psrc1	234.184	-9.42913	0.714187	-12.5025	7.23279e-36	1.54169e-33	k4	k4	k4
Fzd2	449.724	-9.33731	0.723313	-12.2178	2.49704e-34	4.84822e-32	k4	k9|k27	k27
Ttr	354.363	-9.30731	0.717325	-12.278	1.1891e-34	2.40394e-32	None	None	None
Cenpa	254.883	-8.61294	0.704582	-11.5146	1.11438e-30	1.77666e-28	k4	k4	k4
Mki67	2403.76	-8.56939	0.426323	-18.9279	6.72132e-80	1.19823e-76	k4	k4|k27	k4|k27
H19	257.462	-8.5516	0.7608	-10.5831	3.57085e-26	4.00139e-24	k4	k4|k9|k27	k4|k27
Ifitm2	138.511	-8.42198	0.796083	-9.9512	2.49159e-23	2.24129e-21	k4	k27	k4
Zic4	302.638	-8.15462	0.711434	-10.7594	5.35054e-27	6.43706e-25	k4|k9|k27	k9|k27	k4|k9|k27
Cdk1	294.218	-8.1319	0.492281	-15.5031	3.30359e-54	2.08979e-51	k4	k4|k27	k4|k27
Cxcr4	124.464	-8.08077	0.725624	-10.4472	1.50841e-25	1.5734e-23	k4	k4|k27	k4|k27
Foxg1	166.245	-8.01697	0.655144	-11.4738	1.78717e-30	2.78146e-28	k4|k27	k9|k27	k9|k27
Neurog1	60.4795	-7.78633	0.843541	-8.6378	5.73058e-18	3.36457e-16	k4|k27	k9|k27	k4|k9|k27
Mab21l2	108.948	-7.7707	0.808404	-8.9939	2.38612e-19	1.58081e-17	k4|k27	k4	k4
Col3a1	1383.84	-7.45148	0.573432	-12.1226	8.01956e-34	1.48362e-31	None	None	None
Rrm2	563.716	-7.44618	0.931054	-7.46055	8.61588e-14	3.28073e-12	k4	k4|k27	k4|k27
Sfrp1	1130.79	-7.17936	0.406027	-16.4506	8.30955e-61	6.51801e-58	k4|k27	k9|k27	k4|k27
Cdca2	510.951	-7.15643	0.63141	-10.5422	5.52155e-26	6.08301e-24	k4	k4	k4
Nes	466.807	-7.14359	0.63471	-10.4671	1.22288e-25	1.29625e-23	k4	k4|k27	k4|k27
Dlx1	92.7436	-6.98828	0.662573	-9.79255	1.21199e-22	1.03336e-20	k4|k27	k4|k9|k27	k4|k9|k27
Igfbpl1	266.022	-6.92864	0.470851	-13.6532	1.93083e-42	6.76134e-40	k4	k4|k27	k4|k27
Mfap4	360.605	-6.87469	0.520885	-12.2382	1.94335e-34	3.81092e-32	k4	k4|k27	k4
Itprip	199.625	-6.84383	0.549225	-11.5505	7.33841e-31	1.17956e-28	k4	k4|k9|k27	k4|k27
Pf4	212.613	-6.77659	0.661346	-9.49063	2.29651e-21	1.80138e-19	None	k27	None
Olig3	27.0952	-6.69538	0.902319	-6.86606	6.59991e-12	2.00969e-10	k4|k27	k9|k27	k9|k27
Gpc2	1121.48	-6.67668	0.357373	-17.2836	6.25429e-67	5.84031e-64	k4|k9	k4|k27	k4|k27
Msx1os	46.383	-6.57532	0.941427	-6.4533	1.09439e-10	2.79805e-09	k4|k9|k27	k9|k27	k4|k9|k27
Igf2bp1	671.861	-6.54642	0.578575	-10.4505	1.45698e-25	1.52789e-23	k4|k27	k9|k27	k4|k27
Gimap6	49.4632	-6.51705	0.847503	-7.09974	1.2499e-12	4.21143e-11	None	None	k4
AU021092	60.8598	-6.50256	0.74834	-8.02116	1.04752e-15	5.04712e-14	None	None	k27
Dlgap5	154.172	-6.50025	0.4822	-12.4435	1.51723e-35	3.16519e-33	k4	k4	k4
Ppic	393.03	-6.41326	0.45926	-12.8756	6.17232e-38	1.49431e-35	k4|k9	k4|k9|k27	k4|k9|k27
Aspm	603.06	-6.3713	0.898012	-6.53811	6.22999e-11	1.65095e-09	k4	k4	k4|k27
Msx1	29.7147	-6.36949	0.972101	-6.03794	1.56097e-09	3.39363e-08	k4|k9|k27	k9|k27	k9|k27
Chst14	69.8713	-6.33279	0.848934	-6.87072	6.38793e-12	1.9512e-10	k4	k4	None
Ccna1	63.4578	-6.30378	0.751836	-7.71947	1.16814e-14	4.92627e-13	k4	k4	k4
Mfng	307.292	-6.28279	0.525074	-11.0133	3.29708e-28	4.36863e-26	k4	k4	k4
Cks2	146.277	-6.26592	0.514444	-11.208	3.72324e-29	5.29078e-27	k4	k4	k4
Helt	22.613	-6.25334	0.936384	-6.14421	8.03636e-10	1.83248e-08	k4|k27	k9|k27	k27
Mmp14	212.071	-6.24805	0.489712	-11.7376	8.17577e-32	1.39415e-29	k4	k4|k27	k4|k27
1810011O10Rik	17.1047	-6.24662	1.04089	-5.52088	3.37307e-08	5.95373e-07	k4	None	k4
Serpinh1	1502.02	-6.20423	0.837985	-6.80708	9.95993e-12	2.94591e-10	k4	k4|k27	k4
Cdca7	185.506	-6.19283	0.545901	-10.4283	1.84116e-25	1.89032e-23	k4	k4|k27	k4|k27
Dlx1as	45.1871	-6.16425	0.714574	-7.92676	2.24943e-15	1.04529e-13	k4|k27	k4|k9|k27	k4|k9|k27
Smo	293.371	-6.15849	0.749987	-7.54478	4.53039e-14	1.7984e-12	k4	k4|k9|k27	k4|k27
Col1a2	1106.34	-6.13209	0.832429	-6.76586	1.32521e-11	3.8443e-10	k4	k27	k4|k27
Hbb-bh1	470.097	-6.10243	0.501421	-11.1731	5.52204e-29	7.79045e-27	None	k9	k4|k27
Arhgap11a	179.117	-6.05631	0.718769	-7.73031	1.07286e-14	4.54402e-13	k4	k4	k4|k27
Neurod1	179.253	-6.03777	1.07856	-5.13444	2.82992e-07	4.27211e-06	k4|k27	k4|k9|k27	k4|k27
Ppbp	68.6705	-6.03192	0.751283	-7.3633	1.79415e-13	6.6509e-12	k4	k4|k27	k4|k27
Cldn13	29.6314	-6.02607	1.0442	-5.29215	1.20884e-07	1.94306e-06	None	k4|k9|k27	k4
3110039M20Rik	30.0637	-6.02388	0.773495	-7.14146	9.23473e-13	3.15493e-11	k4|k27	k9|k27	k9|k27
Gm12887	124.151	-5.98896	0.561637	-9.77315	1.46816e-22	1.24635e-20	k9	k9|k27	k9
Aurkb	261.044	-5.93216	0.702088	-7.73715	1.01667e-14	4.32472e-13	k4	k4	k4
Ccnb1	541.032	-5.92989	0.312305	-17.3865	1.044e-67	1.07751e-64	k4	k4	k4|k9
Ets1	111.383	-5.88972	0.565094	-9.53774	1.45981e-21	1.15899e-19	k4|k27	k4|k27	k4|k27
Rhd	70.6756	-5.83081	0.797793	-6.68195	2.35787e-11	6.62997e-10	None	k27	k4|k27
Foxm1	312.442	-5.80645	0.724664	-7.32264	2.43138e-13	8.89541e-12	k4	k4	k4
Cldn9	25.6442	-5.79459	0.81962	-6.45981	1.04835e-10	2.69437e-09	k4|k27	k4|k27	k4|k27
Cmtm7	56.4848	-5.78388	0.912408	-5.79113	6.99126e-09	1.37511e-07	k4	k4|k27	k4|k27
Ptx3	66.7685	-5.77036	0.646652	-8.15022	3.63264e-16	1.81867e-14	k4	k4|k27	k4|k27
Serpinb13	88.5543	-5.76182	0.580915	-9.05783	1.33073e-19	9.02966e-18	None	None	None
Cdca5	68.7973	-5.75448	0.780871	-6.729	1.70836e-11	4.87641e-10	k4	k4|k27	k4
Sox5	229.49	-5.7416	0.525546	-9.97363	1.98835e-23	1.83059e-21	k4	k27	k4
Ctla2a	67.1281	-5.73631	0.752089	-6.96235	3.34651e-12	1.04832e-10	k9	k9	k9
Hist1h2ae	115.997	-5.73352	0.559828	-9.34845	8.89409e-21	6.63168e-19	k4	k4	k4
Nfatc4	221.186	-5.73264	0.619085	-8.45221	2.85839e-17	1.57453e-15	k4	k4|k9|k27	k4|k27
Serinc2	333.199	-5.73134	0.685503	-7.63138	2.32252e-14	9.42955e-13	k4	k27	k4|k27
Tgif1	113.576	-5.72109	0.574472	-9.08851	1.00406e-19	6.83667e-18	k4	k4|k9|k27	k4|k9|k27
Kcne1l	17.4552	-5.70569	1.02031	-5.10205	3.35988e-07	4.99524e-06	k4	k9|k27	k27
Ube2c	264.754	-5.68749	0.651696	-7.95998	1.72062e-15	8.1109e-14	k4	k4|k27	k4
Hist1h2ai	141.097	-5.68699	0.520984	-9.95614	2.37083e-23	2.14249e-21	k4	k4	k4
Tspan11	138.689	-5.67524	0.669417	-7.73097	1.06734e-14	4.53043e-13	k4	k4|k9|k27	k4|k9
Cd93	283.017	-5.66996	0.667471	-7.7456	9.51352e-15	4.07337e-13	None	k27	k4
Arhgef39	303.233	-5.65933	0.582357	-8.85939	8.04516e-19	5.12226e-17	k4	k4|k27	k4|k27
Efcab11	60.7845	-5.6174	0.700706	-7.30321	2.80975e-13	1.02225e-11	k4	k4	k4
Nuf2	201.16	-5.60642	0.590692	-8.64481	5.38945e-18	3.18335e-16	k4	k4	k4
Itpripl1	89.0844	-5.5954	0.827689	-6.15618	7.45199e-10	1.70916e-08	k4	k4	k4|k9|k27
Fam107b	119.829	-5.59195	0.809633	-6.28921	3.1908e-10	7.74116e-09	k4	k4	k4
Cdc20	398.838	-5.5822	0.615702	-8.25431	1.52778e-16	7.90497e-15	k4	k4	k4
Kcnk10	137.763	-5.57368	0.672181	-7.54808	4.41728e-14	1.75706e-12	k4	k4	k4
Hist1h2ag	231.836	-5.56978	0.469415	-10.8002	3.43419e-27	4.2355e-25	k4	k4	k4
Emx2	69.1387	-5.56937	0.746816	-6.78798	1.13715e-11	3.33824e-10	k4|k27	k9|k27	k4|k9|k27
Kcnj8	28.7064	-5.56799	0.90022	-5.62972	1.80499e-08	3.34871e-07	k4|k27	k4|k9|k27	k4|k27
Kif23	339.902	-5.55461	0.923626	-5.47257	4.43553e-08	7.6433e-07	k4	k4	k4|k27
Ncaph	201.961	-5.53307	0.712772	-7.06126	1.64994e-12	5.47468e-11	k4	k4	k4|k27
Hist1h2ah	130.227	-5.52729	0.487358	-10.3154	6.0036e-25	6.00667e-23	k4	k4	k4
Gm10400	33.4742	-5.51605	0.851662	-5.88972	3.86845e-09	7.87749e-08	None	None	None
Ecscr	98.0334	-5.5018	0.522145	-9.57933	9.76747e-22	7.88231e-20	None	k4|k27	k4
Mdk	1144.08	-5.50071	0.427059	-11.7096	1.13768e-31	1.92327e-29	k4|k27	k4	k4|k27
Hist1h2ad	161.138	-5.499	0.489989	-10.2023	1.93691e-24	1.88969e-22	k4	k4	k4
Hist1h1b	21.2863	-5.4976	0.867364	-5.76183	8.32091e-09	1.61878e-07	k4	k4	k4|k27
Hist1h2an	109.327	-5.49126	0.535901	-9.31376	1.23383e-20	9.02815e-19	k4	k4	k4|k27
4930579G24Rik	52.3826	-5.47822	0.950679	-5.23649	1.63656e-07	2.55721e-06	None	None	None
Zfp36l1	414.333	-5.43575	0.335927	-14.6929	7.15524e-49	3.50785e-46	k4	k4|k27	k4|k27
Hist1h2ac	157.098	-5.42054	0.493878	-9.96306	2.2115e-23	2.00775e-21	k4	None	k4
Knstrn	237.942	-5.39503	0.425913	-11.493	1.43008e-30	2.2435e-28	k4	k4|k9	k4|k9|k27
Kifc1	391.144	-5.37649	0.324463	-15.0294	4.71072e-51	2.56603e-48	k4	k4	k4
Gm12886	195.938	-5.37628	0.490528	-9.94086	2.76422e-23	2.46392e-21	k9	k9	k9
Tmod4	30.133	-5.37103	0.761563	-6.39609	1.59404e-10	3.98206e-09	None	k4	k4
Ifitm3	25.9766	-5.3706	0.927569	-5.25093	1.51333e-07	2.39713e-06	None	k9|k27	k4|k9|k27
Depdc1a	263.496	-5.37014	0.997402	-4.88282	1.04579e-06	1.41434e-05	k4	k4	k4
Clic1	282.218	-5.36736	0.382556	-12.7233	4.39151e-37	9.78609e-35	k4	k4|k27	k4|k27
Ednra	85.7539	-5.36249	0.742823	-6.54596	5.91152e-11	1.57293e-09	k4	k4|k27	k4|k9|k27
Top2a	1346.27	-5.35588	0.265421	-18.295	9.06522e-75	1.26978e-71	k4	k4	k4
4930427A07Rik	226.995	-5.33632	0.675082	-7.16404	7.8331e-13	2.69486e-11	k4	k4|k27	k4|k27
Fkbp10	192.382	-5.32949	0.576413	-8.37852	5.3599e-17	2.87179e-15	k4	k4	k4
Robo3	307.32	-5.30568	0.685897	-7.00641	2.44508e-12	7.84748e-11	k4|k27	k27	k4|k27
Nhlh1	47.3522	-5.29756	0.72836	-6.5868	4.49416e-11	1.21225e-09	k4|k27	k4|k27	k4|k27
Lox	56.2279	-5.29107	0.804351	-5.95645	2.57782e-09	5.38925e-08	k4|k27	k4|k27	k4|k27
Dmrtc2	20.3501	-5.21972	0.789896	-5.97511	2.29928e-09	4.84827e-08	k9	k27	k4|k27
Sgol1	152.175	-5.21456	0.605078	-7.79165	6.61412e-15	2.90163e-13	k4	k4	k4
Ccnd1	571.807	-5.19694	0.511866	-9.17611	4.46952e-20	3.14148e-18	k4	k4|k27	k4|k27
4930448C13Rik	66.1432	-5.16581	0.696408	-6.69982	2.08683e-11	5.9137e-10	None	None	None
Mfap2	885.829	-5.15544	0.628387	-7.40856	1.27676e-13	4.78725e-12	k4	k4	k4
Kif20b	351.367	-5.10948	0.695418	-6.62836	3.3944e-11	9.30967e-10	k4	k4	k4
Dlx6os1	147.482	-5.10515	0.477285	-9.64865	4.98094e-22	4.12136e-20	k4|k9|k27	k9|k27	k4|k9|k27
Emx1	37.9114	-5.10165	0.654755	-7.02806	2.09429e-12	6.76591e-11	k4|k27	k9|k27	k4|k9|k27
Hist1h2ak	61.9036	-5.09623	0.564227	-8.14607	3.75937e-16	1.8711e-14	k4	k4	k4
Mex3a	447.081	-5.09463	0.694718	-6.61366	3.74928e-11	1.01974e-09	k4	k4	k4
Hist1h2ab	56.7009	-5.07968	0.54578	-8.39107	4.81755e-17	2.60254e-15	k4	k4	k4
Ackr3	334.172	-5.04925	0.494675	-9.19644	3.7002e-20	2.62902e-18	k4|k9	k4|k27	k4
Pdgfrl	27.7607	-5.04579	0.958015	-4.74501	2.08499e-06	2.6567e-05	k4	k4	k4
Tmem98	209.848	-5.04175	0.754576	-6.01894	1.7556e-09	3.78322e-08	k4|k9	k27	k4|k27
Arx	76.1794	-5.03632	0.674211	-6.72833	1.7162e-11	4.89166e-10	k4|k27	k9|k27	k9|k27
Ccnd2	1022.37	-5.0234	0.416552	-10.8592	1.80382e-27	2.32716e-25	k4|k27	k4|k27	k4|k27
Zic1	93.5026	-5.02264	0.815606	-5.54512	2.93751e-08	5.27032e-07	k4|k9|k27	k9|k27	k4|k9|k27
Cdcp1	63.1319	-5.01319	0.601539	-7.50274	6.24988e-14	2.44144e-12	k27	k27	k4|k27
Fn1	915.231	-4.97512	0.396233	-11.2942	1.40241e-29	2.08343e-27	k4	k4|k9|k27	k4|k9|k27
Clec14a	52.9397	-4.96022	0.914664	-4.87635	1.08066e-06	1.45648e-05	k4	k4|k27	k4|k27
Pcdh12	94.2545	-4.93023	0.5915	-7.48982	6.89694e-14	2.66763e-12	None	k27	k4
Gjc1	362.034	-4.93	0.368971	-12.0064	3.28979e-33	5.9186e-31	k4	k27	k4|k9
Mmrn2	260.042	-4.9283	0.527022	-8.40249	4.37099e-17	2.36782e-15	None	k4	k4
Cd24a	1223.99	-4.91704	0.927467	-4.76248	1.91232e-06	2.45906e-05	k4	k4|k27	k4|k9|k27
G6b	16.9253	-4.91082	0.979148	-4.50475	6.64502e-06	7.70147e-05	k4	k4|k27	k4|k27
Slc43a1	109.055	-4.90509	0.815515	-5.40161	6.60445e-08	1.1079e-06	k4	k27	k4|k27
Kif2c	259.446	-4.89969	0.390747	-11.2597	2.07437e-29	3.01322e-27	k4	k4	None
Slc45a3	70.901	-4.88855	0.65599	-6.68998	2.23208e-11	6.30706e-10	k4|k27	k27	k4|k27
Col5a2	438.337	-4.88761	0.518957	-8.45465	2.79918e-17	1.54625e-15	k4	None	k4|k27
Efna4	62.9355	-4.87743	0.657889	-6.65376	2.85701e-11	7.94696e-10	k4	k4	k4
Fstl1	1206.09	-4.86158	0.331927	-13.1402	1.93762e-39	5.50678e-37	k4	k4	k4
Islr2	63.144	-4.84832	0.650768	-6.68182	2.35988e-11	6.62997e-10	k4|k27	k4|k27	k27
Lum	328.773	-4.84626	1.05882	-4.10483	4.04621e-05	0.000404414	None	None	None
Mest	2322.54	-4.84485	0.263374	-16.4969	3.86226e-61	3.293e-58	k4|k9	k4	k4
Raet1e	14.6199	-4.83819	0.926308	-4.68332	2.82268e-06	3.51001e-05	None	None	None
Birc5	369.659	-4.83455	0.527189	-8.22201	2.00116e-16	1.02195e-14	k4	k4|k27	k4|k27
Epha2	62.3109	-4.82096	0.768558	-5.62216	1.8858e-08	3.49533e-07	k4|k27	k4|k27	k4|k27
Mir6354	73.1664	-4.81841	0.568357	-7.59806	3.00602e-14	1.21542e-12	None	None	k9
2810405F15Rik	10.7673	-4.78998	0.976348	-4.3939	1.11334e-05	0.000123278	k4|k9|k27	k9|k27	k4|k9|k27
Cdh5	241.78	-4.78652	0.503499	-8.51346	1.68822e-17	9.54066e-16	None	k27	None
Hbb-b2+Hbb-bt	936.807	-4.77883	0.449602	-9.51692	1.78383e-21	1.41052e-19	None	None	None
Htra3	103.689	-4.77572	0.693422	-6.16611	6.99882e-10	1.61657e-08	k4|k27	k27	k27
Cdca3	268.884	-4.77198	0.714369	-5.98008	2.23028e-09	4.70784e-08	k4	k4	k4
Colec12	257.216	-4.74521	0.537803	-7.89362	2.93543e-15	1.3325e-13	k4|k9|k27	k4|k9|k27	k4|k9|k27
Cldn5	578.908	-4.74304	1.08947	-3.8946	9.8361e-05	0.000900494	k4|k27	k9|k27	k4|k9|k27
Golm1	939.797	-4.73775	0.469939	-9.01765	1.92163e-19	1.29052e-17	k4	k4	k4
Barhl2	46.3633	-4.73343	0.713066	-5.93693	2.90404e-09	6.02626e-08	k4|k27	k4|k9|k27	k4|k9|k27
Wnt8b	259.295	-4.7316	0.620754	-6.81686	9.30499e-12	2.77311e-10	k4|k27	k27	k27
Tspan18	565.51	-4.72877	0.637723	-6.63105	3.33306e-11	9.16709e-10	k4	k4|k27	k4|k9
Sox14	30.3163	-4.72553	0.95342	-4.43197	9.33747e-06	0.000104813	k4|k9|k27	k9|k27	k4|k9|k27
Ankle1	345.087	-4.70996	0.293721	-14.3332	1.35752e-46	6.19094e-44	k4	k4|k27	k4|k27
Cox10	2157.41	-4.70991	0.353857	-11.8972	1.22373e-32	2.14262e-30	k4	k4	k4
Spsb4	111.333	-4.70436	0.71022	-5.91979	3.22356e-09	6.6262e-08	k4|k9	k4	k4|k9
Eva1b	52.4176	-4.70358	0.829324	-5.06868	4.00592e-07	5.86678e-06	k4|k27	k27	k27
Hmgb3	717.842	-4.70038	0.387027	-10.8529	1.93126e-27	2.47529e-25	k4	k4|k27	k4
Zic3	213.75	-4.69757	1.05541	-3.9772	6.97303e-05	0.000662185	k4|k27	k9|k27	k4|k9|k27
1600029O15Rik	51.5173	-4.69473	0.620271	-6.76273	1.3542e-11	3.92257e-10	k4|k27	k4|k27	k27
Dleu2	36.3651	-4.68391	0.872979	-4.79269	1.64562e-06	2.14138e-05	k4|k27	k4|k9|k27	k4|k27
Kel	145.841	-4.67469	0.784046	-5.32455	1.01203e-07	1.64508e-06	None	None	k27
D030025E07Rik	162.461	-4.67447	0.537038	-7.77313	7.65697e-15	3.33674e-13	None	None	None
Cyba	75.809	-4.65991	0.530608	-7.8399	4.50896e-15	1.99595e-13	k4	k4	k4
Foxd1	13.986	-4.65657	1.05246	-3.94939	7.83507e-05	0.000732693	k4|k27	k9|k27	k9|k27
Asic4	199.707	-4.63238	0.670079	-6.167	6.95958e-10	1.6113e-08	k4	k4|k27	k4|k27
Ezr	231.087	-4.62355	0.734535	-5.61383	1.979e-08	3.64771e-07	k4	k4|k27	k4|k27
Ajuba	108.875	-4.59427	0.56367	-7.26358	3.76964e-13	1.35389e-11	k4	k4|k27	k4|k27
Fcer1g	16.7661	-4.58825	0.949873	-4.30399	1.67747e-05	0.000180346	None	None	None
Stil	165.056	-4.5819	0.572728	-7.12712	1.02489e-12	3.48174e-11	k4	k4|k27	k4
Nbl1	154.708	-4.56441	0.720037	-5.64472	1.65455e-08	3.08713e-07	k4|k27	k27	k4
Acp5	82.2319	-4.56399	0.588019	-6.91132	4.80154e-12	1.48047e-10	k4	k27	k27
Pltp	130.134	-4.5619	0.749922	-5.41643	6.08011e-08	1.0252e-06	k4|k9|k27	k4|k9|k27	k4|k27
Vim	881.66	-4.5551	0.480974	-8.43101	3.42695e-17	1.87717e-15	k4	k4	k4
Rgs12	360.689	-4.53881	0.384659	-10.4997	8.66498e-26	9.33628e-24	k4	k4|k9	k4|k9
Crabp1	75.9457	-4.53769	0.796343	-5.07029	3.97202e-07	5.82583e-06	k4|k27	k9|k27	k9|k27
Sdc1	395.955	-4.52988	0.524994	-7.67604	1.64076e-14	6.78806e-13	k4	k4|k27	k4|k27
Plk1	374.325	-4.52204	0.361458	-11.1273	9.24431e-29	1.28568e-26	k4	k4|k27	k4|k27
Vcam1	280.019	-4.5124	0.380965	-10.5322	6.13665e-26	6.72289e-24	k4	None	k4|k27
Eng	227.245	-4.5123	0.690207	-5.81318	6.12955e-09	1.21292e-07	None	k4	None
Hmgb2	520.4	-4.50119	0.535123	-7.47713	7.59608e-14	2.91505e-12	k4	k4	k4
Lhx6	46.1825	-4.4919	0.724698	-5.50836	3.62199e-08	6.35306e-07	k4|k9|k27	k9|k27	k4|k27
Igsf9	883.994	-4.48689	0.473558	-8.41901	3.79665e-17	2.06812e-15	k4	k4|k27	k4|k27
Prc1	373.665	-4.47864	0.451078	-8.82029	1.14167e-18	7.17567e-17	k4	k4	k4
Nt5dc2	159.03	-4.47726	0.573791	-6.93155	4.1626e-12	1.28955e-10	k4	k4|k9|k27	k4|k27
Pkmyt1	237.099	-4.46968	0.382285	-10.3841	2.93022e-25	2.97729e-23	k4	k4|k27	k4
Angptl2	184.575	-4.46718	0.598767	-6.62559	3.45874e-11	9.4729e-10	k4	k4	k4
Sox9	237.795	-4.45195	0.676431	-5.84235	5.14688e-09	1.03306e-07	k4|k9	k9|k27	k4|k9|k27
Lamc3	139.166	-4.44936	0.532819	-7.4122	1.24217e-13	4.67543e-12	None	k4|k27	k4|k27
Rhod	19.4259	-4.44554	1.08863	-3.62433	0.000289711	0.00237709	k4	k27	k27
Mcm6	240.839	-4.44404	0.503193	-7.83802	4.57702e-15	2.02152e-13	k4	k4	k4
Nrm	308.151	-4.4426	0.941204	-4.18889	2.8032e-05	0.000289015	k4	k4	k4
Cenpf	364.291	-4.44183	0.302618	-13.0258	8.7295e-39	2.28247e-36	k4	k4	k4
Nr2e1	73.7397	-4.43327	0.613108	-6.4153	1.40547e-10	3.54714e-09	k4|k27	k9|k27	k9|k27
Mmp2	209.996	-4.43299	0.427782	-9.19392	3.78797e-20	2.67202e-18	k4	k4|k27	k27
Slc38a5	186.939	-4.42758	0.600428	-6.5413	6.09864e-11	1.61861e-09	None	k9|k27	k27
Lrrc17	27.5661	-4.42055	0.936249	-4.18751	2.82035e-05	0.00029063	None	None	None
Cd248	109.191	-4.42006	1.0836	-3.61761	0.000297332	0.00243147	k4|k27	k4|k27	k4|k27
Efnb1	425.813	-4.41707	0.437456	-8.9542	3.42212e-19	2.24441e-17	k4	k4|k9|k27	k4|k27
Slc2a4	99.912	-4.41151	0.606601	-6.44825	1.13151e-10	2.88543e-09	k4	k27	k4|k27
Slc4a1	541.132	-4.41029	0.347076	-11.2664	1.92314e-29	2.81439e-27	None	k27	k4|k27
Olfr1383	10.7244	-4.40826	0.963193	-4.05761	4.95779e-05	0.000485141	None	None	None
Alx4	42.6225	-4.3958	0.807896	-4.82215	1.42018e-06	1.86489e-05	k4|k27	k4|k9|k27	k4|k27
Crabp2	115.215	-4.39395	0.6645	-5.85998	4.62931e-09	9.35884e-08	k4	k4|k27	k4|k27
Lrr1	20.0846	-4.39083	0.931059	-4.17893	2.92882e-05	0.000301176	k4	k4	k4
Cdc25c	130.454	-4.38814	0.485553	-8.00766	1.16911e-15	5.60543e-14	k4	k4	k4
Spc24	146.741	-4.38754	0.738682	-5.2628	1.41879e-07	2.25831e-06	k4	k4|k27	k4
Celsr1	258.3	-4.37691	0.41211	-9.40749	5.08147e-21	3.93864e-19	k4	k9|k27	k4|k27
Zg16	6.38992	-4.37558	1.1461	-3.38154	0.000720804	0.0052605	k4	k4	k4|k9|k27
Lhx4	14.5341	-4.35402	0.939355	-4.10284	4.08112e-05	0.000407075	k4|k27	k9|k27	k9|k27
Prss23	103.809	-4.35021	1.05968	-3.63336	0.000279754	0.00230406	k4|k9	k4	k4|k9|k27
Gpc3	485.019	-4.34996	0.892791	-4.31227	1.61584e-05	0.000174294	k4	k4|k27	k4|k27
Mtfr2	53.5744	-4.33361	0.762514	-5.0276	4.96666e-07	7.1688e-06	k4	k4	k4
Col8a2	53.0869	-4.33335	0.68042	-5.63379	1.76292e-08	3.27997e-07	k27	k27	k4|k27
9530002B09Rik	51.5092	-4.33034	0.705724	-5.42754	5.71373e-08	9.70097e-07	k9	k9|k27	k9|k27
Cdc42ep4	277.992	-4.31987	0.643126	-5.93953	2.85835e-09	5.94404e-08	k4|k9	k4	k4|k9
1700055C04Rik	5.67818	-4.31467	1.13483	-3.36145	0.000775348	0.00562092	k4	k4	k4|k9
Tmem88	89.4572	-4.31203	0.777526	-4.90276	9.44993e-07	1.28958e-05	k4	k4	k4
Cdca8	363.728	-4.3104	0.506037	-7.52988	5.07851e-14	2.00785e-12	k4	k4	k4
Notch1	1151.7	-4.30821	0.361233	-10.5423	5.5162e-26	6.08301e-24	k4	k27	k4|k27
Gja1	975.103	-4.30595	0.47609	-7.99418	1.30444e-15	6.22387e-14	k4	k4|k27	k4|k9|k27
Mir5101	5.352	-4.30512	1.12958	-3.3686	0.000755504	0.00549882	None	k4	None
Ptgis	79.0443	-4.30498	0.712537	-5.34004	9.29252e-08	1.52491e-06	k4	k4|k27	k4|k9|k27
Fabp7	251.875	-4.30255	0.524259	-7.25318	4.07104e-13	1.45151e-11	k4	k4	k4|k27
Mcm5	331.399	-4.28087	0.462546	-8.17404	2.98233e-16	1.49958e-14	k4	k4	k4
Pcdhgc3	68.1369	-4.28049	0.898085	-4.2095	2.55937e-05	0.000266397	k4	k4	k4
Igf2	612.715	-4.27846	0.964458	-3.9177	8.93965e-05	0.000827698	k4|k9|k27	k27	k27
Lypd4	9.37976	-4.27379	0.905742	-4.16652	3.09283e-05	0.000316052	k9	k27	k4|k27
Gimap9	7.97892	-4.27343	1.00134	-3.76838	0.000164311	0.00142762	k4	k9|k27	k9
Mfge8	345.497	-4.26586	0.355586	-10.5906	3.2952e-26	3.71373e-24	k4	k4|k9|k27	k4|k9|k27
Rspo3	305.163	-4.25221	0.348881	-10.755	5.61411e-27	6.71297e-25	k4|k27	k4|k27	k4|k27
Hist1h2af	137.325	-4.24564	0.41108	-9.11172	8.10864e-20	5.59896e-18	k4	k4	k4
Ctla2b	25.1292	-4.23785	0.982844	-3.80309	0.0001429	0.00125493	None	k9	k9
Fam64a	161.106	-4.23467	1.0293	-3.62837	0.000285222	0.00234417	k4	k4	k4
Gpr116	250.028	-4.2331	0.562898	-6.63192	3.31349e-11	9.12605e-10	None	None	k9
Igfbp7	43.0904	-4.23129	0.90411	-4.12703	3.67471e-05	0.000369544	k4|k27	k4|k9|k27	k4|k27
Pcdhga10	22.3295	-4.22813	0.963933	-3.86763	0.0001099	0.000991328	k4|k9|k27	k4|k9	k4|k9|k27
Clec1b	36.38	-4.22645	0.680805	-5.4736	4.40992e-08	7.60585e-07	None	None	None
Mdfi	25.8489	-4.22599	0.944518	-3.94486	7.98468e-05	0.000745262	k4|k9|k27	k27	k9|k27
Prr11	162.513	-4.22487	0.470754	-7.91256	2.52152e-15	1.16621e-13	k4	k4	k4
Themis3	12.3478	-4.2186	0.88123	-4.21978	2.44538e-05	0.000254938	None	k27	None
Cd34	329.21	-4.21589	0.555581	-6.6883	2.25786e-11	6.36157e-10	k4	k4|k27	k4|k27
Gtse1	127.694	-4.21479	0.685022	-5.42288	5.86461e-08	9.92278e-07	k4	k4	k4
Olfr1180	8.27722	-4.20838	1.02843	-3.60587	0.000311105	0.00252724	None	None	None
Nid1	597.386	-4.1941	0.470799	-7.84643	4.28042e-15	1.89907e-13	None	None	None
Msn	234.445	-4.18935	0.692517	-5.32746	9.95975e-08	1.62218e-06	k4	k27	k4|k27
Cdt1	137.119	-4.18847	0.764937	-4.82193	1.42173e-06	1.86489e-05	k4	k4	k4
Anxa2	165.85	-4.18784	0.567565	-6.49766	8.15787e-11	2.13017e-09	k4|k27	k27	k4|k9|k27
Wnt6	10.563	-4.1848	0.960588	-3.83598	0.000125064	0.00111174	k27	k27	k4|k27
Lamb2	495.358	-4.18455	0.460948	-7.99341	1.31259e-15	6.24755e-14	k4	k4	k4
Ckap2l	204.798	-4.1822	0.655029	-5.62143	1.89388e-08	3.50699e-07	k4	k4	k4
D430020J02Rik	68.6439	-4.17075	1.14379	-3.20929	0.00133065	0.00897013	k4|k9	k4	k4
Mxd3	47.3467	-4.16495	0.627524	-5.84033	5.20963e-09	1.04459e-07	k4	k4	k4
Nrros	73.2477	-4.15607	0.66064	-5.53413	3.1278e-08	5.56085e-07	k4	k4|k27	k4|k27
Sapcd2	170.109	-4.14669	1.06594	-3.42109	0.000623699	0.00463461	k4	k4|k27	k4|k27
AI854517	449.91	-4.14464	0.474447	-7.68186	1.56794e-14	6.52809e-13	k4|k27	k4|k27	k4
Gpc4	340.947	-4.14294	0.877062	-4.15357	3.27324e-05	0.000333272	k4	k4|k27	k4|k27
2810417H13Rik	147.972	-4.13897	0.482739	-7.53817	4.76597e-14	1.88809e-12	k4	k4	k4
9830132P13Rik	53.8102	-4.13846	0.696475	-5.22411	1.74993e-07	2.72351e-06	None	k9	k9
BC028528	9.25998	-4.13138	1.03805	-3.49828	0.000468274	0.003621	k4	k4|k27	k4|k27
Six2	37.5188	-4.12768	0.848794	-4.27392	1.92062e-05	0.000203696	k4|k27	k9|k27	k4|k9|k27
Neurog2	79.8708	-4.12595	0.803418	-4.51315	6.38709e-06	7.42008e-05	k4|k27	k4|k27	k4|k9|k27
Gli2	153.773	-4.12113	0.509343	-7.10941	1.1654e-12	3.94027e-11	k4	k4|k27	k4|k9|k27
Sgol2	219.821	-4.11505	0.504309	-7.16833	7.59195e-13	2.62572e-11	None	None	k4
Pif1	167.224	-4.11407	1.08959	-3.31691	0.000910177	0.00646219	k4	k4|k27	k4|k27
Tpx2	605.878	-4.11344	0.397219	-9.09685	9.29882e-20	6.37587e-18	k4	k4	k4
Tbxa2r	36.9137	-4.1094	0.600017	-6.0155	1.79329e-09	3.85253e-08	k4	k4|k27	k4|k27
1700024N05Rik	38.3403	-4.10309	0.825505	-4.3647	1.27295e-05	0.000139455	None	None	None
Ahnak	140.899	-4.0986	0.650446	-5.53252	3.1567e-08	5.60206e-07	k4|k27	k27	k27
Sp8	57.4282	-4.09687	0.560145	-6.42132	1.35101e-10	3.4141e-09	k4|k27	k9|k27	k4|k9|k27
Hes5	148.449	-4.09578	0.605639	-5.93717	2.89992e-09	6.02409e-08	k4	k4|k27	k4|k27
A830082K12Rik	57.5921	-4.09399	0.717487	-5.00914	5.46747e-07	7.83179e-06	k4	k4|k9|k27	k4|k27
Gm16497	27.5859	-4.09267	0.649004	-5.53566	3.10052e-08	5.51736e-07	None	None	None
Crb2	302.502	-4.09127	0.927638	-3.87141	0.000108209	0.000978772	k4	k4	k4|k27
Nr2f2	463.257	-4.08661	0.456892	-7.85003	4.15949e-15	1.85803e-13	k4|k27	k4|k9|k27	k4|k27
Aif1l	132.529	-4.08573	0.690906	-5.18989	2.10416e-07	3.22868e-06	k4	k27	k4|k27
BC049730	41.8449	-4.0806	0.918142	-3.89983	9.62601e-05	0.000882496	None	k27	None
Gas1	116.835	-4.07632	1.02604	-3.48557	0.000491086	0.00377655	k4|k27	k4|k9|k27	k4|k9|k27
Prokr1	76.8371	-4.06906	0.759923	-4.6966	2.64526e-06	3.31672e-05	k4	k4|k9|k27	k4|k27
Ogn	48.9311	-4.06686	0.880475	-4.05106	5.09853e-05	0.000497177	None	None	None
Bub1	327.441	-4.06185	0.264445	-13.4691	2.37621e-41	7.76625e-39	k4|k27	k4|k27	k4|k9|k27
Cdc14a	131.525	-4.05578	0.558169	-6.37043	1.88502e-10	4.67915e-09	k4	k4	k4
Rnf151	12.7642	-4.05492	1.09554	-3.2449	0.00117493	0.00804056	k4	k4	k4
Pnpla5	14.8047	-4.05451	0.795814	-4.46651	7.9507e-06	9.09115e-05	None	k27	k4
Gm15545	26.6814	-4.05346	0.808315	-4.39614	1.10195e-05	0.000122155	k4	k4	k4
Ngfr	113.59	-4.04456	0.791087	-4.48062	7.44276e-06	8.54022e-05	k4|k27	k4|k27	k4|k27
Espl1	291.59	-4.04394	0.358838	-9.87616	5.28182e-23	4.66561e-21	k4	k4	k4
Hk2	99.0706	-4.03624	0.665953	-5.31005	1.09593e-07	1.77174e-06	k4	k4|k27	k4|k9|k27
Tal2	39.5703	-4.03316	0.726167	-4.86549	1.14173e-06	1.53037e-05	k4|k27	k27	k27
Cd1d1	371.186	-4.02228	0.614798	-5.72916	1.00929e-08	1.9404e-07	k4	k4	k4
Fgfr3	1019.57	-4.01664	0.301475	-11.6648	1.92897e-31	3.20568e-29	k4|k27	k4|k27	k9|k27
Mis18bp1	292.492	-4.01518	0.482628	-7.28341	3.25481e-13	1.17621e-11	k4	k4	k4
Nkx2-1	41.3691	-4.00993	0.74595	-4.70531	2.53482e-06	3.19185e-05	k4|k27	k4|k9|k27	k4|k9|k27
Cyp4b1-ps2	5.71478	-4.00037	1.1624	-3.01133	0.00260103	0.0160044	None	None	None
Draxin	301.454	-3.9936	0.563097	-6.20427	5.4952e-10	1.29055e-08	k4	k4|k9|k27	k4|k27
Cd48	8.2269	-3.99309	1.00971	-3.4595	0.000541189	0.00410391	k9	None	None
2009-09-01	335.185	-3.98285	0.538588	-6.46662	1.00216e-10	2.58245e-09	k27	k9|k27	k4|k9|k27
Six5	82.7912	-3.97851	0.728347	-4.7759	1.78908e-06	2.30966e-05	k4	k4|k9|k27	k4|k9|k27
Tnfrsf11b	46.8242	-3.97687	0.850064	-4.09013	4.31132e-05	0.000428076	k4	k4	k4
E030019B13Rik	105.1	-3.96934	0.619489	-5.60034	2.13936e-08	3.89897e-07	k4|k27	k4|k9|k27	k4|k9|k27
Prom1	857.294	-3.96339	0.368364	-9.40207	5.3499e-21	4.11418e-19	k4|k9	k4|k9|k27	k4|k9
Gm26705	11.4042	-3.96265	0.946005	-3.66028	0.000251937	0.00209966	k4	k4	k4
Tnfrsf1a	83.5324	-3.9616	0.680164	-5.08935	3.59293e-07	5.32155e-06	k4	k27	k4|k27
Asf1b	127.696	-3.95687	0.685208	-5.045	4.53531e-07	6.58309e-06	k4	k4	k4
Cyp4a30b	33.3731	-3.95526	0.549406	-6.28908	3.19357e-10	7.74116e-09	k9	k9	k9|k27
Tmem51	52.2211	-3.95023	0.616002	-5.601	2.1312e-08	3.89495e-07	k4|k27	k4|k27	k4|k27
Mep1a	20.0242	-3.9496	0.886072	-3.89314	9.89562e-05	0.000904255	None	None	k4
E2f7	166.049	-3.94463	0.414495	-8.31042	9.53622e-17	5.00014e-15	k4	k4|k27	k4|k9|k27
Elovl2	315.058	-3.94129	0.325542	-10.5709	4.06378e-26	4.52788e-24	k4|k9	k4	k4|k9
Robo4	127.794	-3.93808	0.65583	-5.24233	1.58562e-07	2.48951e-06	None	k27	None
Ddah2	379.303	-3.93712	0.712553	-4.82367	1.40941e-06	1.85683e-05	k4	k4|k27	k4|k27
Carhsp1	456.086	-3.93618	0.488763	-7.03035	2.06021e-12	6.68887e-11	k4	k4|k27	k4
Uhrf1	479.658	-3.93441	0.262876	-13.0647	5.23629e-39	1.42616e-36	k4	k4|k27	k4|k27
Mpl	26.033	-3.93371	0.964277	-3.56091	0.000369566	0.00293884	None	k27	k4
Dbf4	148.703	-3.93229	0.530334	-6.47194	9.67553e-11	2.50313e-09	k4	k4	k4
Gpr126	32.0274	-3.92058	0.634165	-5.39384	6.89692e-08	1.15301e-06	k4|k27	k4|k27	k4|k27
Dynlrb2	7.83966	-3.91967	1.03712	-3.29727	0.00097628	0.00687674	k4	k4	k4
Smc4	449.391	-3.91857	0.325809	-10.4926	9.3452e-26	1.00142e-23	k4	k4|k27	k4|k27
Apcdd1	213.854	-3.91432	1.02785	-3.32179	0.000894419	0.00635952	k4	k4	k4
Kifc5b	292.739	-3.90961	0.320726	-10.6309	2.14029e-26	2.45446e-24	k4|k9	k4	k4
Tubb1	17.1958	-3.90433	0.908172	-3.74855	0.000177857	0.00153512	None	k27	None
Efnb2	381.71	-3.90316	0.468492	-7.26407	3.75623e-13	1.35156e-11	k4	k4	k4|k27
Id3	361.94	-3.90169	0.43052	-7.90133	2.75934e-15	1.25839e-13	k4|k27	k4|k27	k4|k27
Egflam	136.275	-3.89768	0.664643	-5.11204	3.18706e-07	4.75996e-06	k4	k4|k27	k4|k27
Phf21b	326.473	-3.89324	0.508367	-6.67478	2.47598e-11	6.93627e-10	k4	k4|k27	k4|k27
Pcsk9	63.2044	-3.89259	0.724724	-4.68122	2.85176e-06	3.54167e-05	k4	k27	k27
St8sia2	516.857	-3.89237	0.371779	-9.1247	7.19373e-20	4.98477e-18	k4|k27	k4	k4|k27
Sparc	2074.07	-3.88957	0.429928	-7.88403	3.16986e-15	1.43228e-13	k4	k4|k27	k4
Slc25a31	8.40429	-3.88858	1.061	-3.19375	0.00140437	0.00940564	None	None	None
Myod1	7.04368	-3.8873	1.01161	-3.34841	0.000812759	0.00585297	k27	k9|k27	k4|k27
Cd1d2	113.883	-3.88553	0.486648	-6.95682	3.48029e-12	1.08331e-10	k4	k27	k4|k9
Snord2	4.94976	-3.88552	1.02852	-3.29165	0.000996029	0.00699825	k4	k4	k4|k27
Cxcl12	572.305	-3.87885	0.690395	-4.89409	9.87636e-07	1.34403e-05	k4|k27	k4|k27	k4|k27
9230105E05Rik	8.42097	-3.87507	1.00799	-3.34832	0.000813029	0.00585297	None	k4|k27	k27
Gm20745	17.0993	-3.87388	0.940696	-3.58658	0.000335046	0.00269715	None	None	k4
Nusap1	169.87	-3.86629	0.46203	-7.28587	3.19597e-13	1.15846e-11	k4	k4	k4
Slc2a1	1563.02	-3.86579	0.357845	-9.40573	5.16695e-21	3.98913e-19	k4	k4	k4
Tagln2	83.8759	-3.86496	0.748497	-4.49562	6.93661e-06	8.01101e-05	k4|k27	k4|k27	k4|k27
Cenpw	129.058	-3.86343	0.491147	-6.84811	7.48327e-12	2.26811e-10	k4	k4	k4
Athl1	121.027	-3.85931	0.784828	-4.28032	1.86624e-05	0.000198789	k4	k4|k27	k4|k27
Pax3	30.3724	-3.84749	0.831653	-4.0251	5.69507e-05	0.000550077	k4|k27	k4|k9|k27	k4|k9|k27
Gpx8	183.864	-3.84517	0.670519	-4.98893	6.07155e-07	8.59661e-06	k4	k4|k27	k4|k27
Myl9	61.8189	-3.83868	0.931336	-3.58483	0.000337295	0.00271191	k4	k4|k9|k27	k4|k9
Fgf15	333.175	-3.83661	1.12797	-2.95807	0.00309571	0.01848	k4|k27	k4|k27	k4|k27
Cyp4a29	143.129	-3.83342	0.80805	-4.12526	3.70318e-05	0.000371645	k9	k9	k9
Gm16551	47.2165	-3.83207	0.635509	-5.24314	1.57863e-07	2.48251e-06	k4|k9|k27	k4|k9|k27	k4|k9|k27
Dact1	38.2951	-3.83041	0.838554	-3.97161	7.13884e-05	0.000674664	k4|k9	k4|k9	k4
Kif11	262.158	-3.81651	0.684188	-4.84737	1.25112e-06	1.66335e-05	k4	k4	k4
Tgif2	115.772	-3.81508	0.575703	-5.75831	8.4958e-09	1.64953e-07	k4|k9	k4|k9|k27	k4|k9|k27
Prkd3	430.132	-3.81466	0.707193	-4.68707	2.77147e-06	3.45729e-05	k4	None	k4|k27
1190002F15Rik	52.381	-3.81232	0.647764	-5.11346	3.16308e-07	4.73134e-06	k4	k4	k4
Cmtm8	28.1483	-3.81013	0.959566	-3.44961	0.000561402	0.00423753	k4	k4|k27	k4|k27
Ptk7	366.741	-3.8093	0.374045	-8.84732	8.96454e-19	5.67079e-17	k4	k4	k4
Procr	22.2676	-3.80626	1.02656	-3.22071	0.00127874	0.0086591	k4	k27	k4|k27
Fzd10	126.943	-3.80002	1.01424	-3.25368	0.00113921	0.00784128	k4|k27	k4|k9|k27	k4|k9|k27
Ncapg	166.748	-3.79149	0.599383	-5.49148	3.98591e-08	6.94788e-07	k4|k9	k4|k9	k4|k9
Rnd3	597.099	-3.78579	0.945134	-3.47654	0.000507935	0.00387723	k4	k4	k4
Ctsz	533.449	-3.77753	0.353242	-9.27844	1.71971e-20	1.24902e-18	k4	k4|k27	k4
F11r	80.1678	-3.77711	0.5877	-5.57616	2.45888e-08	4.43594e-07	k4|k9|k27	k4|k27	k4|k9|k27
Ednrb	667.116	-3.76677	0.494742	-6.60297	4.0299e-11	1.09153e-09	k4|k27	k4|k27	k4|k27
Chaf1b	111.804	-3.76443	0.507372	-6.434	1.24291e-10	3.16129e-09	k4	k4	k4
Fbln7	32.9022	-3.75995	0.93606	-3.48263	0.000496508	0.0038063	k4	k9|k27	k4|k9|k27
Lef1	254.017	-3.75769	0.543377	-5.99526	2.03155e-09	4.30688e-08	k4|k27	k9|k27	k4|k27
Snai1	25.9098	-3.75725	0.840675	-3.87456	0.000106817	0.000967524	k4|k27	k4|k27	k4|k27
Ska3	175.622	-3.75356	0.647427	-5.02536	5.02482e-07	7.24002e-06	k4	k4	k4
Ramp2	168.541	-3.75127	0.523132	-6.21502	5.13172e-10	1.21099e-08	k4	k4|k27	k4|k27
Igfbp4	546.496	-3.74962	0.374925	-8.66739	4.42138e-18	2.63536e-16	k4	k4	k4|k27
Defb30	9.36539	-3.74861	0.920611	-3.52876	0.000417517	0.00327631	None	None	None
Dnaaf2	108.298	-3.74798	0.60025	-5.41104	6.26586e-08	1.05471e-06	k4	k4	k4
Slc22a6	18.0296	-3.74742	0.869764	-3.73368	0.000188699	0.00162084	None	k9	None
Maf	49.4074	-3.74618	0.789299	-4.11274	3.90989e-05	0.000391388	k4	k4|k27	k4|k27
Lgals1	89.8757	-3.74419	0.743017	-4.36624	1.26406e-05	0.000138714	k4	k4|k27	k4|k27
Cdk2	175.674	-3.74403	0.517766	-6.26544	3.71781e-10	8.92365e-09	k4	k4|k27	k4|k27
Syngr4	34.3695	-3.7401	0.689968	-4.69602	2.65276e-06	3.32187e-05	k4	k4	k4
Rax	4.74322	-3.73756	1.08666	-2.97937	0.00288841	0.017482	k4|k9|k27	k4|k9|k27	k4|k9|k27
Chst5	42.6472	-3.73214	0.755324	-4.27915	1.87611e-05	0.000199623	k4|k27	k4|k27	k4
Kdr	370.182	-3.72626	0.381337	-8.46039	2.66481e-17	1.47618e-15	k4|k27	k4|k27	k4|k27
Sox2	58.5017	-3.72362	0.793277	-4.06367	4.83063e-05	0.000474355	k4|k27	k9|k27	k4|k27
Bsx	6.42075	-3.72324	0.975973	-3.30259	0.000957961	0.00676228	k27	k4|k9|k27	k4|k9|k27
Gpx7	132.85	-3.72087	0.606789	-5.30807	1.10794e-07	1.78968e-06	k4	k4	k4
Ttll4	198.808	-3.71672	0.569455	-5.64876	1.61606e-08	3.01818e-07	k4	k4	k4
Tyrobp	17.1102	-3.70038	1.00702	-3.17807	0.00148259	0.00985878	k4	k4|k9	k4|k9
Fkbp9	326.828	-3.69669	1.04727	-3.0524	0.00227021	0.0142323	None	None	k9
2610307P16Rik	160.588	-3.69514	0.602088	-5.30676	1.11589e-07	1.80103e-06	k4|k9|k27	k4|k9|k27	k4|k9|k27
Ctse	99.8003	-3.69008	0.481835	-6.62068	3.57544e-11	9.76524e-10	None	None	None
Fezf2	65.1059	-3.69004	0.488742	-6.52705	6.70774e-11	1.77037e-09	k4|k27	k9|k27	k4|k9|k27
Gpr50	50.0326	-3.68661	0.803282	-3.96699	7.27866e-05	0.000686065	k4|k9|k27	k9|k27	k9|k27
Actg2	8.21727	-3.68426	1.00064	-3.18223	0.00146147	0.00974476	None	None	k4
Tfap2c	78.9668	-3.68426	0.472134	-6.74439	1.53669e-11	4.41855e-10	k4|k9|k27	k4|k9|k27	k4|k9|k27
C330027C09Rik	250.184	-3.68163	0.735036	-4.32854	1.50099e-05	0.000162801	k4	k4	k4
Slco5a1	381.472	-3.67779	0.352595	-9.01259	2.01247e-19	1.34233e-17	k4	k4	k4
Tubb2a-ps2	189.941	-3.66796	0.60409	-5.24418	1.56981e-07	2.47261e-06	None	None	None
Tmem2	921.188	-3.66619	0.452943	-6.99027	2.74354e-12	8.70565e-11	k4	k4	k4
Igdcc3	221.646	-3.66565	0.458748	-6.90063	5.17729e-12	1.58884e-10	k4	k4	k4|k27
Upk2	13.4459	-3.66507	0.827821	-3.82337	0.00013164	0.00116597	None	k27	k4
Cks1b	159.16	-3.6602	0.986876	-3.20223	0.00136368	0.00916758	k4	k4	k4
Veph1	35.4664	-3.65616	0.683976	-4.61443	3.9417e-06	4.77141e-05	k4	k4	k4
Rcn3	388.574	-3.65103	0.330025	-9.54787	1.32396e-21	1.05971e-19	k4	k27	k4|k27
Cyp2a4	105.766	-3.65083	0.644148	-4.89147	1.00087e-06	1.35961e-05	None	k9	k9
1810062G17Rik	8.94772	-3.64688	1.019	-3.08821	0.00201369	0.0128002	None	k4	k4
Mex3b	206.956	-3.64492	0.725003	-4.33779	1.43919e-05	0.000156358	k4	k4	k4
Fli1	61.0804	-3.64244	0.800207	-3.92704	8.59992e-05	0.000798884	k4|k27	k4|k27	k4|k27
Rspo2	187.317	-3.64222	0.979739	-3.2072	0.00134033	0.00902296	k4|k27	k4|k27	k4|k27
Pdia4	1293.54	-3.6422	0.343009	-9.16068	5.15713e-20	3.61183e-18	k4	k4	k4
Gbx2	23.3798	-3.64134	0.807527	-3.89008	0.000100213	0.000913184	k4|k27	k4|k9|k27	k4|k9|k27
Lipf	33.2708	-3.63836	0.764971	-4.10258	4.08563e-05	0.000407316	None	None	None
Emilin1	256.325	-3.63504	0.495171	-6.33123	2.43216e-10	5.95439e-09	k4	k4	k4
Fbln2	197.881	-3.63245	0.595179	-5.26305	1.41686e-07	2.25708e-06	None	k4|k27	k4|k27
Col4a6	66.7472	-3.6297	0.623189	-5.02207	5.11168e-07	7.3436e-06	k4	k27	k4|k27
Gsg2	88.01	-3.62928	1.08391	-2.88702	0.00388911	0.0224442	k4	k4	k4|k27
Nfib	584.009	-3.6287	0.492561	-6.3519	2.12673e-10	5.25254e-09	k4	k4|k27	k4|k27
Lin9	90.3112	-3.62679	0.552599	-5.65834	1.52842e-08	2.86269e-07	k4	k4|k27	k4
Dsn1	156.433	-3.62297	0.968926	-3.22312	0.001268	0.00860996	k4	k4	k4
Bmp4	70.9801	-3.62175	0.769264	-4.0581	4.94746e-05	0.000484372	k4|k27	k9|k27	k4|k9|k27
Msx2	26.3073	-3.61941	0.827636	-3.76906	0.000163866	0.001425	k4|k27	k4|k9|k27	k4|k9|k27
Jag1	335.158	-3.61739	0.371837	-8.38375	5.12694e-17	2.76207e-15	k4	k4|k27	k4|k9|k27
Gpr65	8.30151	-3.61463	1.12877	-2.75932	0.00579223	0.0316051	k4	k4	k4
Nsl1	143.821	-3.6107	1.03663	-3.00076	0.00269302	0.0165084	k4	k4|k27	k4
Fzd1	253.794	-3.60558	0.554194	-5.60379	2.0972e-08	3.84356e-07	k4	k4	k4|k27
Emcn	131.001	-3.60523	0.655374	-4.7381	2.15729e-06	2.73993e-05	None	k27	None
Tie1	169.873	-3.60358	1.07876	-2.87699	0.00401491	0.0230751	None	k9|k27	k4
Nr2f1	521.07	-3.60197	0.631512	-4.91198	9.01619e-07	1.23555e-05	k4	k4|k9|k27	k4|k27
Tspan9	318.436	-3.59237	0.607795	-5.08785	3.6214e-07	5.35967e-06	k4	k4	k4
Fgf17	100.419	-3.59037	0.668863	-4.62034	3.83119e-06	4.6405e-05	k4|k27	k4|k27	k4|k27
Ano1	190.642	-3.58814	0.3884	-7.95094	1.85098e-15	8.63196e-14	k4	k4|k27	k27
Exoc3l	113.726	-3.58325	0.558076	-5.52479	3.29885e-08	5.83322e-07	k4	k4	k4
Lrp4	250.376	-3.57974	0.271655	-11.337	8.60918e-30	1.31895e-27	k4	k4|k9|k27	k4|k9|k27
Tmpo	893.308	-3.57917	0.349994	-8.79779	1.39541e-18	8.71463e-17	k4	k4	k4
Ahrr	28.2542	-3.57803	0.631167	-4.87673	1.0786e-06	1.4547e-05	k4|k27	k9|k27	k4|k27
Rfc4	162.788	-3.57781	0.577933	-5.32556	1.00644e-07	1.63787e-06	k4	k4|k27	k4|k27
Hist1h3c	11.3386	-3.56932	1.04179	-2.94619	0.00321714	0.0191032	k4	k4	k4
Smad3	226.695	-3.56772	0.316601	-9.68954	3.34023e-22	2.7755e-20	k4|k9	k4	k4|k9
Nkd1	74.8764	-3.56599	0.623803	-4.915	8.87824e-07	1.21835e-05	k4	k4|k9|k27	k4|k9|k27
Thbs1	478.268	-3.56016	0.561175	-5.45313	4.94903e-08	8.48344e-07	k4	k4	k4
Ddr2	158.722	-3.55649	0.676079	-4.52091	6.15747e-06	7.18738e-05	None	k9|k27	k9
Fam83d	101.697	-3.55413	1.03156	-2.96069	0.00306955	0.0183574	k4	k4|k27	k4|k27
Clic4	358.23	-3.55395	0.669575	-4.56102	5.09055e-06	6.03906e-05	k4	k4|k27	k4
Col18a1	724.759	-3.54849	0.369563	-8.24892	1.59835e-16	8.24834e-15	k4	k27	k4|k27
Wls	667.969	-3.54813	0.429928	-7.08985	1.34253e-12	4.50034e-11	k4|k27	k4	k4|k27
Bcl2l12	38.0207	-3.54757	0.626776	-4.86229	1.16033e-06	1.55318e-05	k4	k4	k4
Snord52	27.2565	-3.54448	0.603308	-5.04631	4.50428e-07	6.54288e-06	k4|k27	k4	k4
Asb10	11.1224	-3.54142	0.883285	-3.44331	0.000574646	0.00432252	None	k27	k4|k27
Rad54b	94.3082	-3.5386	0.69968	-4.34285	1.40649e-05	0.000152974	k4	k4	None
Gp9	43.1747	-3.53835	0.796452	-3.81486	0.000136261	0.00120529	None	k27	k27
Loxl1	68.3888	-3.53758	0.843215	-3.60238	0.000315314	0.00255917	k27	k4|k27	k4|k27
Fam212a	30.0754	-3.52651	0.951571	-3.18054	0.00146999	0.00979161	k4	k4	k4
Dlx2	8.70709	-3.52639	1.03546	-2.92274	0.00346967	0.0203448	k4|k9|k27	k9|k27	k4|k9|k27
Gli3	265.022	-3.52519	0.354607	-8.53111	1.44954e-17	8.23926e-16	k4	k27	k4|k9|k27
Tnf	18.1283	-3.52192	0.790325	-3.82365	0.000131493	0.00116519	k4	k4|k27	k4|k27
Hs3st3b1	125.535	-3.52098	1.02355	-2.95147	0.00316266	0.0188167	k4|k27	k9|k27	k4|k27
Sox11	2735.03	-3.52042	0.323684	-9.3314	1.04486e-20	7.67406e-19	k4	k4	k4
Pglyrp2	92.2962	-3.51405	0.39094	-7.70974	1.26072e-14	5.28262e-13	None	k27	None
Tcf19	126.989	-3.51002	0.478888	-6.28544	3.26936e-10	7.91507e-09	k4|k27	k4|k27	k4|k27
Pecam1	218.518	-3.50958	0.370581	-8.12125	4.61411e-16	2.26774e-14	None	None	None
Lrrn1	892.516	-3.50911	0.469421	-6.41027	1.45266e-10	3.65682e-09	k4	k4	k4
Glyctk	307.284	-3.50564	0.505131	-5.95023	2.67763e-09	5.58006e-08	k4	k4|k27	k4|k27
Wfdc5	7.75037	-3.50228	0.994079	-3.02017	0.00252636	0.0156235	None	k27	k4|k9
Gpr139	8.55963	-3.50208	1.10181	-2.72468	0.00643635	0.0346559	k4|k27	k4	k4|k27
Fbxo30	315.477	-3.49736	0.642309	-4.66655	3.06306e-06	3.7873e-05	k4	k4	k4
Ptprb	118.327	-3.49501	0.551805	-5.42766	5.70967e-08	9.70097e-07	k4	k4|k27	k4
Rassf9	12.9811	-3.49406	0.94872	-3.15589	0.00160008	0.0105506	None	None	k27
Boc	443.197	-3.48578	0.407994	-7.31819	2.51341e-13	9.17839e-12	k4	k4	k4|k9|k27
Fignl1	157.94	-3.48331	0.403768	-7.38866	1.48314e-13	5.52935e-12	k4	k4	k4
Myo1b	470.05	-3.47868	0.884158	-3.36895	0.00075456	0.00549459	k4	None	k4|k27
Cldn18	15.0484	-3.47769	0.744911	-3.99738	6.40485e-05	0.000612082	None	None	None
Pcna	370.491	-3.47273	0.421266	-7.05665	1.70569e-12	5.65011e-11	k4	k4	k4
Hsd11b2	77.699	-3.46895	0.707202	-4.19816	2.69094e-05	0.000278908	k4	None	k4
Naaladl1	24.316	-3.46642	0.618805	-4.79378	1.6367e-06	2.13119e-05	None	k4|k27	None
Fam3b	7.86848	-3.46233	0.948099	-3.1245	0.00178109	0.0115691	None	k27	None
Hyal2	734.569	-3.45506	0.342092	-8.63819	5.71094e-18	3.36311e-16	k4	k4	k4
Stra6	151.696	-3.45018	0.485446	-6.07724	1.22265e-09	2.70307e-08	None	k4|k27	k4|k27
Exo1	176.889	-3.44871	0.506426	-5.8226	5.794e-09	1.14884e-07	k4	k4	k4
Ndufa4l2	10.2937	-3.44732	1.03525	-2.84698	0.00441362	0.0250076	k4|k27	k4|k27	k4
Mcam	279.529	-3.44371	0.618905	-4.75633	1.97146e-06	2.52353e-05	k4|k27	k4|k27	k4|k27
Igfbp2	301.913	-3.44312	0.384252	-7.65934	1.86885e-14	7.69919e-13	k4	k4	k4|k27
Icam1	36.5582	-3.43797	0.826196	-3.55602	0.000376519	0.00298445	k27	k4|k27	k4|k27
Angptl4	95.6447	-3.43393	0.600678	-4.88437	1.03761e-06	1.40619e-05	k4	k4|k27	k4
Tyms	358.541	-3.43227	0.596304	-4.91741	8.76956e-07	1.20428e-05	k4	k4	k4
Nrarp	51.4028	-3.42953	0.660163	-4.43759	9.09734e-06	0.000102646	k4	k4|k27	k4|k27
Bag3	46.214	-3.4277	0.68169	-4.29477	1.74872e-05	0.000187288	k4|k27	k4|k27	k4
Alpl	101.948	-3.42673	0.716624	-4.08406	4.42557e-05	0.000438206	k4	k27	k4|k9|k27
1810021B22Rik	21.3201	-3.42217	0.796728	-3.66772	0.000244727	0.00204478	k4	k4	k4
Eomes	54.971	-3.42152	0.633298	-4.61319	3.96541e-06	4.79419e-05	k4|k27	k9|k27	k4|k27
Ube2l6	72.9375	-3.42091	0.485062	-6.02173	1.72561e-09	3.73089e-08	k4|k9	k4|k9|k27	k4|k9|k27
Meis2	284.636	-3.42002	0.625604	-4.66752	3.0486e-06	3.7718e-05	k4|k27	k4|k9|k27	k4|k27
1810006J02Rik	22.5507	-3.41827	0.609962	-4.78435	1.7154e-06	2.22048e-05	None	None	k4
Lrp5	57.6677	-3.41803	0.583301	-5.00261	5.65593e-07	8.05329e-06	k4	k27	k27
Fbxo5	167.603	-3.41691	0.408068	-7.14811	8.79821e-13	3.01631e-11	k4	k4	k4
Mpzl1	716.428	-3.41603	0.558172	-5.22424	1.74869e-07	2.72351e-06	k4	k4	k4
Hist1h3i	8.00342	-3.41501	1.06742	-2.7309	0.00631621	0.0340839	k4	k4	k4|k27
Cd97	133.35	-3.41434	1.08539	-2.68507	0.00725146	0.0383912	k4|k27	k4|k9|k27	k4|k27
Hmga2	154.103	-3.41237	0.306311	-9.50787	1.94611e-21	1.53266e-19	k4|k9	k9|k27	k4|k9|k27
Mmp25	15.5406	-3.41099	0.829068	-3.51116	0.000446159	0.00347526	k4|k27	k4|k27	k4|k9|k27
Sall3	177.065	-3.40594	0.593308	-4.89787	9.68809e-07	1.32025e-05	k4|k27	k4|k9|k27	k4|k27
Ttc23	48.6779	-3.40213	0.555461	-5.22473	1.74413e-07	2.71879e-06	k4	k4	k4
Hspg2	603.676	-3.39947	0.233589	-12.4127	2.2305e-35	4.55626e-33	k4	k4|k9|k27	k4|k9|k27
A930004D18Rik	56.2682	-3.39941	0.934999	-3.10097	0.00192885	0.012353	k4	k4	k4
Mical1	160.919	-3.39402	0.60426	-4.78936	1.67312e-06	2.17428e-05	k4	k4|k27	k4|k27
Rnf122	346.067	-3.39365	0.704629	-4.10663	4.01478e-05	0.000401478	k4	k4	k4
Mlxipl	55.0333	-3.39052	0.899303	-3.21418	0.00130817	0.0088277	k4|k27	k4|k27	k4|k9|k27
4930528A17Rik	13.5548	-3.3895	1.03052	-2.80391	0.00504863	0.0280384	k4	k4	k4
Emx2os	50.8881	-3.38584	0.734667	-3.92808	8.56251e-05	0.000795786	k4|k27	k9|k27	k4|k9|k27
Prickle3	69.1552	-3.38412	0.574717	-5.01833	5.21221e-07	7.48254e-06	k4	k4|k9	k4
Myom2	67.6337	-3.38257	0.536321	-5.37472	7.67034e-08	1.27445e-06	None	None	k4
Cbx2	180.527	-3.37817	0.729558	-3.94508	7.97724e-05	0.000744922	k4	k4	k4|k27
Smc2os	5.17189	-3.37784	1.0774	-2.6711	0.0075602	0.0397255	k4	k4	k4
Mxra8	204.353	-3.36862	0.4081	-7.02921	2.07701e-12	6.73226e-11	k4	k4|k27	k4|k27
Sox13	127.647	-3.3672	0.669791	-4.28074	1.8627e-05	0.00019852	k4	k4|k27	k4|k9|k27
Nnat	6820.77	-3.36634	0.245295	-11.6853	1.5158e-31	2.54058e-29	k4|k9	k4	k4
Wisp1	32.4067	-3.36568	0.880321	-3.25527	0.00113284	0.00780845	None	k27	None
Hist1h3h	7.73871	-3.36469	1.07002	-2.67723	0.00742333	0.0391532	k4	k4	k4
Adcy4	77.1219	-3.36394	0.581396	-4.92598	8.39395e-07	1.15838e-05	k4|k27	k4|k9|k27	k4|k9|k27
Itm2a	411.965	-3.36179	0.649499	-4.40615	1.05224e-05	0.000117041	k4	k4	k4|k27
Nov	22.5392	-3.36047	0.934901	-3.05965	0.00221599	0.0139147	k4	k4|k27	k4|k27
Foxo1	80.3507	-3.36044	0.784537	-3.64603	0.000266325	0.00220831	k4|k27	k4	k4|k27
Hist1h3g	7.12095	-3.35501	1.04344	-2.73615	0.0062163	0.033591	k4	k4	k4
Mcm3	304.173	-3.33714	0.314964	-9.00781	2.1021e-19	1.39736e-17	k4	None	k4
Sytl1	57.7986	-3.33675	0.707031	-4.01221	6.01538e-05	0.00057683	None	k27	k4|k27
Gimap1	9.63967	-3.33338	1.01861	-2.78161	0.00540904	0.0297752	k4|k27	k4|k27	k4|k27
Hemgn	28.0503	-3.33236	0.795903	-3.55868	0.000372725	0.00296036	None	k27	None
Fam115c	104.31	-3.33033	0.505356	-5.60065	2.13548e-08	3.89551e-07	k4	k4	k4
Dpt	7.59646	-3.32969	0.84056	-3.36643	0.000761479	0.00553469	None	None	None
Gm6756	48.8039	-3.32639	0.703287	-4.01884	5.84863e-05	0.000562766	k9	k9	k9|k27
Gsx2	4.87883	-3.3241	1.07771	-2.62047	0.0087809	0.0451596	k4|k9|k27	k4|k9|k27	k9|k27
Col1a1	1008.3	-3.32254	0.431864	-6.53572	6.33045e-11	1.67305e-09	k4|k27	k4|k27	k4|k27
Plekhg2	551.917	-3.32004	0.41328	-6.82357	8.88042e-12	2.66277e-10	k4	k4|k27	k4|k27
Wfdc2	27.5649	-3.31875	0.883616	-3.19002	0.00142265	0.00951509	k4	k4|k27	k4|k27
Rab32	17.6418	-3.31828	0.902323	-3.12336	0.001788	0.0116063	k4	k4	k4
Tspan14	573.504	-3.31576	1.016	-2.77143	0.00558112	0.0305971	k4	k4	k4
Pon3	30.684	-3.31279	0.75629	-3.7192	0.000199856	0.00170845	k4	None	k27
Tmem119	111.233	-3.30815	0.802138	-3.50083	0.000463814	0.00359076	None	k4|k9|k27	k9
Chodl	34.3414	-3.30353	1.03232	-2.71576	0.00661245	0.0354775	k4	k4|k27	k4|k27
Lpar4	103.928	-3.30303	1.08012	-2.59511	0.00945595	0.048089	k4	None	k27
Ripk3	27.1423	-3.30213	0.790336	-3.54549	0.000391877	0.00309785	k4|k27	k4|k9|k27	k4|k9|k27
Glipr2	106.983	-3.30139	0.84627	-3.31027	0.000932052	0.00660077	k4	k4|k27	k4|k27
Tnfrsf19	734.254	-3.28537	0.33951	-8.20408	2.3236e-16	1.17438e-14	k4	k4|k27	k4|k27
Slc39a8	168.07	-3.28126	0.43479	-6.3968	1.58672e-10	3.96881e-09	k4|k27	k27	k4|k27
Slc28a3	59.8083	-3.27892	0.529461	-5.24858	1.53278e-07	2.42207e-06	None	None	k4
Lhx8	21.58	-3.27834	0.773187	-3.59336	0.00032644	0.00263653	k4|k27	k9|k27	k4|k9|k27
H2afy3	60.275	-3.2782	0.485939	-5.71718	1.0831e-08	2.06811e-07	None	None	None
Dtl	138.297	-3.27588	0.378484	-7.33421	2.23027e-13	8.20556e-12	k4	k4|k27	k4|k27
Gypc	40.9045	-3.26947	0.752869	-3.67855	0.000234561	0.00197078	k4	k4|k27	k4|k27
Zic5	52.1818	-3.26843	0.501642	-5.51874	3.41433e-08	6.01572e-07	k4|k27	k4|k9|k27	k4|k9|k27
Rab39	15.7587	-3.26838	1.03689	-2.6699	0.00758734	0.0398574	k4	k4	k4|k27
5930403L14Rik	37.8331	-3.26709	0.804578	-3.43918	0.000583472	0.00438051	k4|k27	k4|k9|k27	k4|k9|k27
Pou4f1	96.7474	-3.26568	0.538484	-5.13604	2.80588e-07	4.23909e-06	k4|k27	k9|k27	k9|k27
Esam	226.227	-3.26235	0.705379	-3.91612	8.99838e-05	0.000831337	k4|k27	k4	k4
Emp3	49.8679	-3.26231	0.506207	-5.45687	4.8459e-08	8.31392e-07	k4|k9	k4|k9|k27	k4|k9|k27
C030037D09Rik	22.5506	-3.25951	0.784374	-3.51811	0.000434632	0.00339838	k4	k4	k4
2810408I11Rik	8.18747	-3.25716	1.00398	-2.74622	0.00602862	0.0326939	k4	k4	k4
Jam2	388.937	-3.2506	0.558983	-4.92073	8.62235e-07	1.18572e-05	k4	k4|k9	k4|k9|k27
Smad6	16.4723	-3.23908	0.919907	-2.97756	0.00290554	0.0175684	k4|k9	k4|k27	k4|k9|k27
Ckap2	205.596	-3.23867	0.336028	-8.15013	3.63548e-16	1.81867e-14	k4	k4	k4|k27
Trpm8	24.6254	-3.23393	0.656633	-4.16357	3.13315e-05	0.000319672	None	k9|k27	None
Gm20125	39.8541	-3.23321	0.550439	-4.96551	6.85192e-07	9.6389e-06	None	k4	None
H2afv	431.308	-3.23146	0.399131	-6.84351	7.72736e-12	2.33129e-10	k4	k4	k4
Gm24148	4.54514	-3.23019	1.05737	-2.58205	0.00982141	0.0495747	k4	k4	k4
Cdc45	61.7056	-3.23	0.604602	-4.51537	6.32049e-06	7.35577e-05	k4	k4	k4
2610318N02Rik	132.573	-3.22901	0.709075	-3.8487	0.000118748	0.00106137	k4	k4	k4
Lama4	142.536	-3.2276	0.485486	-5.61829	1.92857e-08	3.56449e-07	k4	k4|k27	k4|k27
Trp53i11	643.109	-3.22393	0.351028	-7.75985	8.50316e-15	3.65757e-13	k4	k4	k4
Atp8b3	44.9152	-3.22024	0.663365	-4.10067	4.1195e-05	0.000410276	None	k4|k27	None
Nek2	123.894	-3.21966	0.404255	-6.72758	1.72511e-11	4.90994e-10	k4	k4	k4
5730559C18Rik	45.2267	-3.21912	0.992453	-2.7398	0.00614764	0.0332566	k4	k4|k27	k4
Tsku	53.5496	-3.21791	0.46295	-5.87085	4.33578e-09	8.79263e-08	k4	k4|k27	k4|k27
Hn1l	256.249	-3.20919	0.912753	-2.96815	0.00299595	0.0179995	k4	k4	k4
Zwilch	141.799	-3.20543	0.659324	-4.10334	4.07233e-05	0.000406404	k4	k4	k4
Slfn9	52.58	-3.20289	0.876471	-3.08383	0.00204354	0.0129647	k4	k4|k27	k4|k9|k27
Mycn	311.403	-3.20281	0.667215	-4.05088	5.10249e-05	0.000497315	k4	k4	k4
2810001G20Rik	783.001	-3.20242	0.364104	-7.4221	1.15276e-13	4.36401e-12	k4	k4	k4
Hes6	376.93	-3.20006	0.3185	-8.47741	2.30263e-17	1.28645e-15	k4	k4|k9	k4|k27
Ror2	140.68	-3.19604	0.747346	-3.60749	0.000309178	0.00251367	k4|k27	k9|k27	k4|k27
Cenpn	131.339	-3.19515	0.483952	-5.56903	2.56155e-08	4.60844e-07	k4	k4	k4
Col4a5	134.744	-3.19336	0.52414	-5.13864	2.76739e-07	4.18416e-06	k4	k27	k4|k27
Ptma	1555.66	-3.19131	0.310031	-8.68076	3.93127e-18	2.36479e-16	k4	k4	k4
Emilin3	28.4803	-3.19052	0.93152	-2.88831	0.00387313	0.0223652	k27	k4|k27	k4|k27
Mybl1	109.944	-3.1897	0.423154	-6.35632	2.06648e-10	5.11663e-09	k4	k4	k4
Cnn2	223.584	-3.18349	0.427675	-6.27459	3.50549e-10	8.43469e-09	k4|k27	k4|k9|k27	k4|k27
Snx33	42.6906	-3.17993	0.750342	-3.57161	0.000354796	0.00283057	k4	k4|k27	k4|k9|k27
Gm8096	44.2552	-3.17846	0.513511	-5.21598	1.82852e-07	2.83457e-06	None	None	None
Syngr2	136.919	-3.17447	0.509545	-5.24874	1.53146e-07	2.42193e-06	k4	k4|k27	k4
Zfp536	376.364	-3.17391	0.659154	-4.05657	4.97982e-05	0.000486864	k4	k4|k27	k4|k27
Gstcd	54.1165	-3.16641	0.702996	-3.79292	0.000148887	0.00130185	k4	k4	k4
Ip6k3	10.7779	-3.16484	0.996101	-2.67527	0.00746691	0.0393196	None	k4|k27	k4
Mir143hg	22.3353	-3.16138	0.988299	-2.69289	0.00708349	0.0376137	k4	k9|k27	None
Prdx4	531.1	-3.16075	0.380066	-7.00075	2.54598e-12	8.14463e-11	k4	k4	k4
Bin2	34.1166	-3.15955	1.0254	-2.59366	0.00949611	0.0482682	None	k27	None
Tmem198b	165.838	-3.15736	0.555854	-4.78067	1.74708e-06	2.25843e-05	k4	k4	k4
Mogat2	39.6419	-3.15717	0.821767	-3.23349	0.0012229	0.00833541	None	k4|k27	k27
Tgfbi	170.307	-3.15573	0.623247	-4.26112	2.03408e-05	0.00021538	k4	k4|k27	k4|k27
Tgfbr1	857.526	-3.15565	0.376923	-7.04561	1.84657e-12	6.05539e-11	k4	k4	k4
P4hb	2433.8	-3.14256	0.321782	-8.21229	2.17007e-16	1.09961e-14	k4	k4	k4
Syde1	121.62	-3.1418	0.554081	-4.76789	1.86167e-06	2.39706e-05	k4	k4|k27	k4|k27
Ptn	534.7	-3.14018	0.348717	-7.57112	3.70027e-14	1.48693e-12	k4	k4	k4
2700046A07Rik	14.8092	-3.13834	1.01089	-2.6099	0.00905674	0.0463593	None	None	k4
Emp1	244.291	-3.13605	0.555231	-4.74767	2.05777e-06	2.62543e-05	k4	k27	None
Ncapg2	369.656	-3.13516	0.386857	-6.81173	9.64311e-12	2.86084e-10	k4|k9	k4	k4
Cenpe	470.225	-3.1305	0.274558	-9.58086	9.62371e-22	7.79839e-20	k4	k4	k4|k27
Axl	253.07	-3.12305	0.617938	-4.24484	2.18748e-05	0.000230255	k4|k9	k4|k27	k4|k9|k27
Dmrta2	30.7863	-3.12298	0.684237	-3.83344	0.000126364	0.00112178	k4|k27	k9|k27	k9|k27
Adra2b	60.6835	-3.12279	0.904387	-2.90008	0.0037307	0.0216511	k4|k27	k4|k27	k4|k27
Sulf1	497.122	-3.12259	0.470188	-5.57774	2.43664e-08	4.40392e-07	k4	k4|k27	k4|k27
Kif22	449.115	-3.11851	0.34824	-7.51925	5.50894e-14	2.16061e-12	k4	k4	k4|k27
Neil3	145.591	-3.11589	0.301532	-8.67532	4.12379e-18	2.46895e-16	k4	k9|k27	k4|k27
Arhgap25	26.7927	-3.11561	0.722544	-3.62	0.000294598	0.00241113	None	k27	None
Pcolce	166.575	-3.11321	0.630779	-4.14282	3.4306e-05	0.00034839	k4	k4|k27	k27
Dmrt3	20.078	-3.10621	0.832498	-3.13059	0.00174457	0.0113658	k4|k9|k27	k9|k27	k9|k27
Tfap2b	147.015	-3.1047	0.714348	-3.64626	0.00026608	0.0022072	k4|k9|k27	k9|k27	k9|k27
Dthd1	37.1694	-3.10419	0.699826	-3.72119	0.000198286	0.00169724	None	None	None
Kcnn1	137.061	-3.10301	0.528583	-4.92451	8.457e-07	1.16626e-05	k4	k4|k27	k4|k27
Il17ra	100.064	-3.10037	0.565392	-4.59924	4.24032e-06	5.08579e-05	k4|k27	k27	k4|k27
Fam110a	180.026	-3.09769	0.702771	-3.69635	0.000218723	0.00185437	k4	k4	k4
Rad51	164.277	-3.09761	0.368949	-7.04055	1.91485e-12	6.25845e-11	k4	k4	k4
Brca1	268.119	-3.09419	0.505485	-5.13207	2.86576e-07	4.31957e-06	k4	k4	k4
Dach2	49.6623	-3.09109	0.684296	-3.78651	0.00015278	0.0013325	k4	k4	k4|k27
Slco6d1	101.774	-3.08913	0.433576	-5.97156	2.34991e-09	4.94971e-08	None	None	None
Tnfaip8l1	54.2498	-3.08838	0.475462	-5.44393	5.21189e-08	8.91066e-07	k4	k4|k27	k4
Mir3064	173.875	-3.0873	0.515118	-5.02274	5.09396e-07	7.32349e-06	k4	k4	k4
Dscc1	30.9329	-3.08347	0.733633	-3.52147	0.000429162	0.00336097	k4	k4|k27	k4|k27
Tspan32	31.5496	-3.08156	0.96543	-2.674	0.00749535	0.0394376	None	k4|k27	None
Ticam2	9.55187	-3.07865	0.936244	-2.75424	0.00588278	0.0320448	k4|k9	k27	k4|k9|k27
H2afy2	286.274	-3.07771	0.285864	-9.01723	1.92905e-19	1.29108e-17	k4	k4	k4
Yap1	123.298	-3.07576	0.625871	-4.11548	3.86379e-05	0.000387168	k4	k4	k4
Amh	29.0099	-3.07548	0.757817	-3.39855	0.000677445	0.00498114	k4|k27	k4	k4|k27
Rasal3	53.2314	-3.06731	0.772091	-3.32514	0.000883743	0.00629045	k27	k27	k27
Rhoc	77.8468	-3.06595	0.784904	-3.26912	0.00107881	0.00749665	k4|k27	k4|k27	k4|k27
Sema6a	659.755	-3.06459	0.504112	-5.08734	3.63119e-07	5.36607e-06	k4	k4|k27	k4
Nde1	294.377	-3.06378	0.991385	-2.58606	0.00970804	0.0491036	k4	k4	k4
Inip	181.966	-3.05965	0.541106	-4.7304	2.24081e-06	2.84232e-05	k4	k4	k4
Cnn3	886.884	-3.05885	0.455998	-5.61153	2.00541e-08	3.68913e-07	k4	k4	k4
F13a1	94.7486	-3.0519	0.568789	-4.48654	7.23892e-06	8.32582e-05	None	None	None
Chrnb4	35.1882	-3.05189	0.816729	-3.12453	0.00178092	0.0115691	k4	k27	k4|k27
Dll1	848.726	-3.04136	0.452698	-5.61381	1.97917e-08	3.64771e-07	k4	k4	k4
Ezh2	514.816	-3.04041	0.303256	-8.37713	5.42353e-17	2.89797e-15	k4	k4	k4|k27
Lmntd2	40.0584	-3.03984	0.983185	-2.58327	0.00978676	0.0494253	k4	k4|k27	k4
St6gal1	296.079	-3.03873	0.430542	-5.89659	3.71081e-09	7.5801e-08	k4	k4	k4
Kif20a	248.182	-3.03596	0.421585	-6.01529	1.79562e-09	3.85253e-08	k4	k4	k4
Dusp6	194.445	-3.03374	0.59089	-4.288	1.80288e-05	0.000192772	k4	k4|k27	k4
4933407G14Rik	13.0898	-3.03315	0.889367	-2.84826	0.00439588	0.0249286	None	None	k27
Heg1	198.354	-3.03178	0.41605	-6.08528	1.16285e-09	2.58251e-08	k4	k27	k4|k27
Dmp1	30.8358	-3.0248	0.754362	-3.34693	0.000817108	0.00588018	None	k27	None
Lin54	127.82	-3.02075	0.699763	-3.60229	0.000315426	0.00255917	k4	k4|k27	k4|k27
Col2a1	1098.45	-3.01958	0.309297	-8.14616	3.75648e-16	1.8711e-14	k4	k27	k4|k27
Plxnb1	1151.51	-3.01892	0.363941	-6.92124	4.47706e-12	1.3826e-10	k4	k4	k4
Timp1	14.6158	-3.01773	0.923333	-2.72678	0.00639551	0.0344644	k4	k9	None
Gm12504	179.013	-3.01749	0.407044	-6.1848	6.21814e-10	1.44991e-08	None	None	None
Psmc3ip	124.838	-3.01319	0.409314	-6.14001	8.25161e-10	1.87502e-08	k4	k4	k4
Kctd12b	56.5897	-3.01174	0.811372	-3.09567	0.00196367	0.0125187	k4	None	None
Col9a1	76.6357	-3.00757	0.666836	-3.76041	0.000169638	0.00146999	None	None	None
3110082J24Rik	11.8622	-3.00626	0.900436	-2.78338	0.00537959	0.0296414	k4	k4|k27	k4|k27
Mfsd7c	71.9524	-3.00571	0.590213	-4.24543	2.18179e-05	0.000229779	k4|k27	k4|k27	k4|k27
Lpar2	81.1097	-3.00324	0.749703	-3.33897	0.000840883	0.00602694	k4	k4	k4
AI464131	113.169	-3.00279	0.527206	-4.74727	2.06177e-06	2.62882e-05	k4|k27	k4|k27	k4
Tmem132c	131.529	-2.99911	0.652006	-3.83296	0.00012661	0.00112345	k4|k27	k4|k9	k4|k9|k27
Mir6993	7.63559	-2.99873	0.914304	-2.73293	0.00627738	0.033893	k4	k4	k4
Plxnd1	511.81	-2.99733	0.273489	-9.13138	6.76329e-20	4.70313e-18	k4|k27	k4	k4
Ska1	154.53	-2.99489	0.397505	-6.27638	3.46553e-10	8.34878e-09	k4	k4	k4
Itga6	249.434	-2.99485	0.475781	-5.24368	1.57402e-07	2.47725e-06	k4	k4	k4|k9
Chek2	152.518	-2.99182	0.504533	-4.93886	7.85799e-07	1.09365e-05	k4	k4	k4
Ecm1	185.043	-2.99161	0.462445	-5.38791	7.1283e-08	1.18967e-06	None	None	None
Spidr	134.239	-2.99085	0.372376	-6.68909	2.24567e-11	6.33635e-10	k4	k4|k27	k4|k27
Ptrf	77.724	-2.99008	0.673339	-3.69812	0.000217205	0.00184549	k4|k9|k27	k4|k27	k4|k27
Ermap	79.615	-2.98656	0.567128	-4.38447	1.16267e-05	0.000128306	k4	k4|k27	k4
Cwc22	837.81	-2.97992	0.636812	-3.89427	9.8493e-05	0.000900862	k4	k4	k4|k9
Ccdc175	28.4272	-2.97746	0.725572	-3.41449	0.000639008	0.00473402	None	None	k4
Nuak2	236.216	-2.97502	0.532586	-4.64718	3.36505e-06	4.11658e-05	k4	k4	k4
Fblim1	63.145	-2.97291	0.881769	-2.80449	0.0050396	0.0279962	k4|k9	k27	k4|k27
1700016L04Rik	16.5265	-2.9716	0.775065	-3.18889	0.00142819	0.00954558	k4	k4	k4
Incenp	390.288	-2.97149	0.248028	-9.96455	2.17855e-23	1.98704e-21	k4	k4	k4
Nek6	186.855	-2.97143	0.53149	-4.65001	3.31919e-06	4.06986e-05	k4	k4	k4
Clec1a	48.6474	-2.96832	0.558601	-4.41875	9.92749e-06	0.00011093	None	k4	k4
Klf1	23.0478	-2.96766	0.873514	-2.82498	0.00472831	0.0265451	k4|k27	k4	k4
Slc2a12	41.6304	-2.96618	0.845326	-2.91744	0.00352923	0.0206407	k4	k4	k4
Pde12	82.3541	-2.96465	0.606647	-4.06274	4.84994e-05	0.000476013	k4	k4|k27	k4|k27
Aurka	208.068	-2.96451	0.570037	-4.32342	1.53631e-05	0.000166264	k4	None	k4
Nrep	2448.84	-2.96071	0.308044	-7.98818	1.3695e-15	6.48693e-14	k4	k4	k4
Ect2	258.258	-2.96066	0.377637	-6.51594	7.22344e-11	1.89881e-09	k4	k4|k9	k4
Lsr	171.445	-2.95458	0.490662	-5.00259	5.65638e-07	8.05329e-06	k4	k27	k4|k27
Gm10046	25.6495	-2.94984	0.500845	-4.89141	1.00116e-06	1.35961e-05	k9	None	k9
Stab1	393.41	-2.94859	0.33066	-7.40515	1.31005e-13	4.90267e-12	None	k27	None
Ocm	29.1241	-2.94795	0.691735	-3.53886	0.000401861	0.00316486	None	None	k4
Suv39h2	97.1994	-2.94567	0.544165	-4.49434	6.97849e-06	8.04516e-05	k4	k4	k4
2810408A11Rik	371.67	-2.94517	0.285337	-8.5694	1.04022e-17	5.96452e-16	k4	k4	k4
Caskin2	177.482	-2.94407	0.484179	-5.04786	4.46797e-07	6.49976e-06	k4	k4|k27	k4|k27
Icam2	77.7973	-2.94127	0.753999	-3.23776	0.0012047	0.00822857	None	k27	k4
Proser3	181.191	-2.9371	0.518375	-4.70143	2.58345e-06	3.24753e-05	k4	k4	k4
Smtn	198.477	-2.93681	0.39833	-6.11756	9.50164e-10	2.13433e-08	k4|k9	k4|k9	k4|k9
Oit3	22.4515	-2.93644	0.728127	-3.34617	0.000819356	0.0058942	None	None	None
Rfc5	202.823	-2.93313	0.576402	-4.22124	2.42967e-05	0.000253705	k4|k9	k4	k4
Notch3	466.47	-2.93302	0.385816	-6.30616	2.86045e-10	6.95948e-09	k4	k4|k27	k4|k27
Elf4	67.5661	-2.92897	0.682594	-3.55843	0.000373072	0.00296072	k4|k27	k4|k27	k4|k27
Antxr2	47.128	-2.92821	0.766667	-3.16724	0.00153896	0.0101956	k4	k4|k27	k4|k9|k27
Slc43a3	163.971	-2.92712	0.31278	-7.75982	8.50511e-15	3.65757e-13	None	None	k27
Arap3	177.067	-2.9257	0.49946	-4.85665	1.19391e-06	1.59052e-05	k4	k27	k27
Igf2bp3	492.863	-2.9254	0.317035	-7.65026	2.00574e-14	8.19429e-13	k4	k9|k27	k4|k9|k27
Col4a1	2255.52	-2.92147	0.301335	-8.03579	9.29765e-16	4.5019e-14	k4|k27	k4	k4
Syne2	1399.9	-2.9209	0.231587	-10.4535	1.41207e-25	1.48875e-23	k4	k4|k27	k4|k27
Zpbp	319.815	-2.92058	0.284729	-8.50135	1.874e-17	1.05601e-15	k4	k4	k4
Rcvrn	8.38469	-2.91947	0.888246	-2.72388	0.00645202	0.0347117	None	None	k4
Xkr5	65.225	-2.91928	0.608526	-3.97564	7.01913e-05	0.000665918	k4	k4|k27	k4|k27
Dab2	204.485	-2.9178	0.679437	-3.55854	0.000372928	0.00296072	None	None	None
Snhg5	529.893	-2.91332	0.450687	-5.35475	8.56725e-08	1.41417e-06	k4	k4	k4
Dennd1c	45.2294	-2.91071	0.677835	-3.55648	0.000375852	0.00298037	k4	k4	k4
Adipoq	11.8858	-2.9098	0.907752	-2.65469	0.00793807	0.0414555	None	k27	k27
Itgb3	189.938	-2.90642	0.687166	-3.50195	0.000461864	0.00357848	k4	k4	k4
Cdk4	1652.51	-2.90405	0.269245	-8.92883	4.30524e-19	2.80484e-17	k4	k4	k4
Mycl	140.55	-2.90134	0.797166	-3.01234	0.00259238	0.0159664	k4	k4	k4
Mcm7	594.905	-2.90086	0.394754	-6.08193	1.18747e-09	2.63122e-08	k4	k4	k4
Pxdn	1572.37	-2.90035	0.272479	-8.80931	1.2592e-18	7.8891e-17	k4	k4	k4
Txlnb	39.5856	-2.8967	0.733525	-3.26738	0.00108549	0.0075297	k4	None	k4
4931414P19Rik	45.7392	-2.89464	0.860603	-2.78252	0.00539388	0.0297034	k4	k4	k4
Chd7	736.238	-2.89134	0.426074	-5.61249	1.99434e-08	3.67221e-07	k4	k4	k4
Kpna2	1023.84	-2.89053	0.32822	-7.28332	3.25692e-13	1.17621e-11	k4	k4	k4
Zfp429	43.667	-2.88864	0.788041	-3.03111	0.00243658	0.0151494	k4	k4	k4
Aqp8	27.7843	-2.88752	0.924446	-2.58265	0.00980447	0.049502	k9	None	k9
Casq2	69.046	-2.88584	0.711247	-3.35445	0.000795233	0.00574172	None	k27	k4|k9|k27
Sox2ot	167.044	-2.88486	0.777104	-3.06891	0.0021484	0.0135423	k4	k4	k4
4932415M13Rik	14.4124	-2.88321	0.759657	-3.13721	0.00170561	0.0111527	None	None	None
Ctsw	38.9415	-2.88301	0.882036	-2.70172	0.0068982	0.0367592	k4	k4	k4
Ccnb2	203.513	-2.88289	0.530734	-4.4898	7.12911e-06	8.20434e-05	k4	None	k4
Kdelr3	39.7908	-2.88199	0.699028	-3.40758	0.000655409	0.00484089	k4|k27	k4|k27	k4|k27
Vcan	995.795	-2.88057	0.390448	-6.09703	1.08058e-09	2.41346e-08	k4	k4|k27	k4|k27
Wnt5b	61.0328	-2.87948	0.567527	-4.19272	2.75635e-05	0.000284934	k4	k4|k9|k27	k27
Atad2	427.836	-2.87552	0.394601	-6.02006	1.74356e-09	3.76554e-08	k4	k4	k4
Rad51ap1	102.904	-2.87239	0.764472	-3.10331	0.00191369	0.0122719	k4	k4	k4
Tk1	138.611	-2.87155	0.423268	-5.60294	2.10747e-08	3.85517e-07	k4	k4|k27	k4
Bmp7	148.843	-2.87105	0.496238	-4.77805	1.77002e-06	2.28656e-05	k4|k27	k4|k27	k4|k9|k27
Nfe2	17.9715	-2.86575	0.824867	-2.86804	0.00413027	0.0236343	k4	k4|k27	k4|k27
Tcf7l2	589.168	-2.86484	0.542369	-4.3602	1.29942e-05	0.000142197	k4	k4|k9|k27	k4|k27
Akna	205.847	-2.86474	0.610233	-3.87515	0.000106558	0.000965621	k4	k4	k4|k27
Vangl2	305.402	-2.86441	0.41101	-5.75267	8.78441e-09	1.70388e-07	k4	k4	k4
Six3	31.623	-2.85968	0.826258	-2.85587	0.00429195	0.0243957	k4|k9|k27	k9|k27	k4|k9|k27
Pdlim3	37.1713	-2.85881	0.892025	-2.64433	0.00818518	0.0425083	k4|k27	k4|k27	k4|k9|k27
Rhag	50.9657	-2.85664	0.838437	-2.81075	0.00494261	0.0275824	None	None	None
Flt4	137.082	-2.85532	0.433267	-5.43619	5.44307e-08	9.28015e-07	k4|k27	k27	k4|k27
Tax1bp3	236.894	-2.85318	0.508205	-4.63037	3.65009e-06	4.44034e-05	k4	k4	k4
Wnt7b	304.03	-2.84913	0.568648	-4.13108	3.61069e-05	0.000363852	k4|k27	k4|k9|k27	k4|k27
Sbk1	681.072	-2.84061	0.398603	-5.87202	4.30506e-09	8.73936e-08	k4	k4|k27	k4
Otx1	260.589	-2.83564	0.447632	-5.21776	1.81099e-07	2.80961e-06	k4|k27	k4|k9|k27	k4|k9|k27
Hnrnpf	665.886	-2.83535	0.324431	-7.19828	6.09777e-13	2.13531e-11	k4	k4	k4
Olfr1372-ps1	86.7397	-2.83264	0.34839	-6.69547	2.14983e-11	6.08343e-10	k27	k27	k4|k27
Nasp	751.577	-2.83247	0.299025	-7.80024	6.17889e-15	2.71677e-13	k4	k4	k4
Lyl1	37.7725	-2.83055	0.598956	-3.89101	9.98261e-05	0.000910507	k4|k27	k27	k4|k27
Ska2	245.612	-2.82923	0.422101	-5.5182	3.42498e-08	6.02908e-07	k4	k4	k4
Gareml	90.8861	-2.82919	0.802893	-2.90099	0.0037198	0.0216134	k4	k4|k27	k4|k27
Fes	137.457	-2.82677	0.62541	-3.7204	0.000198906	0.00170107	None	k27	None
Tacc3	897.849	-2.82406	0.566346	-4.10361	4.06748e-05	0.000406126	k4	k4	k4
Crym	43.0898	-2.82402	0.797158	-2.91537	0.00355261	0.020728	k4|k9|k27	k27	k4|k27
2700049A03Rik	246.395	-2.82323	0.385952	-6.01949	1.74967e-09	3.77458e-08	k4	k4	k4
Il24	13.7677	-2.82164	0.874138	-2.65592	0.00790915	0.0413265	k4|k27	k4|k27	k4|k27
H3f3a	598.585	-2.82054	0.258892	-8.96335	3.14965e-19	2.07264e-17	k4	k4	k4
Tnfaip8	21.3374	-2.82038	0.869951	-2.66725	0.00764743	0.0401194	k4	k4|k27	k4
Cdc25a	182.293	-2.81902	0.445972	-5.19993	1.99369e-07	3.0736e-06	k4	k4	k4
Ppp1r15b	582.5	-2.81891	0.374401	-6.19366	5.87837e-10	1.37889e-08	k4	k4	k4
Fanca	131.505	-2.81714	0.381831	-6.06849	1.29115e-09	2.84168e-08	k4	k4	k4
Id2	309.856	-2.81527	0.341321	-6.78324	1.17507e-11	3.44441e-10	k4	k4|k27	k4|k27
Lpar1	348.453	-2.81364	0.47148	-4.90718	9.23954e-07	1.26351e-05	k4	k4	k4|k27
B3gnt5	256.105	-2.80745	0.538509	-4.28488	1.82836e-05	0.000195391	k4	k4	k4|k27
Dcn	189.467	-2.80599	0.415406	-5.55116	2.83783e-08	5.1008e-07	None	k27	k4
S100pbp	73.2316	-2.80397	0.545694	-4.22208	2.42054e-05	0.000253021	k4	k4	k4
Shcbp1	205.553	-2.80386	0.474446	-4.8559	1.19841e-06	1.59544e-05	k4	k4	k4|k9|k27
Tpm4	491.854	-2.80292	0.405834	-5.67454	1.39059e-08	2.62207e-07	k4|k9	k4|k9	k4|k9
Slc16a4	31.4572	-2.80236	0.812293	-2.8344	0.00459121	0.025894	None	None	None
Baz1a	286.163	-2.80211	0.30855	-7.46106	8.58314e-14	3.27462e-12	k4	k4	k4|k27
Mdc1	366.663	-2.79925	0.385707	-5.96114	2.50487e-09	5.25352e-08	k4	k4	k4
Amot	141.442	-2.78972	0.371073	-6.17053	6.80625e-10	1.57953e-08	None	None	None
Smc2	786.704	-2.78709	0.317236	-7.20943	5.6188e-13	1.9711e-11	k4	k4	k4
Dlx5	80.9656	-2.78704	0.48538	-4.71186	2.45461e-06	3.09749e-05	k4|k9|k27	k9|k27	k4|k9|k27
Kctd11	29.5581	-2.78684	0.788358	-2.90077	0.00372248	0.0216226	k4	k4|k27	k4|k27
Cdc6	110.885	-2.78508	0.592323	-3.85783	0.000114399	0.00102648	k4	k4	k4
Stard4	92.9881	-2.78452	0.563503	-4.05415	5.03179e-05	0.000491277	k4	k4	k4
Hmgn2	2017.32	-2.78219	0.26431	-8.63449	5.89902e-18	3.45313e-16	k4	k4	k4
Slc1a3	475.333	-2.77991	0.322836	-7.06212	1.63977e-12	5.45013e-11	k4	k4|k27	k4|k27
C430049B03Rik	72.462	-2.77806	0.856288	-2.66039	0.00780506	0.040837	k4	k9|k27	k27
Abcg3	66.1947	-2.77555	0.456769	-4.98184	6.29831e-07	8.89201e-06	None	k9	k4|k9|k27
Nxpe5	113.414	-2.76845	0.490927	-4.62074	3.82365e-06	4.6371e-05	k9	None	k9|k27
Ephb4	152.012	-2.7618	0.430456	-5.25444	1.48475e-07	2.35565e-06	k4	k4|k9|k27	k4|k9|k27
Evc	185.204	-2.76006	0.666104	-3.39296	0.000691429	0.00506712	k4	k4|k27	k4|k27
Zfp85	53.8335	-2.75706	0.581277	-3.88293	0.000103205	0.000937839	k4	k4|k27	k4|k27
Gmnn	97.908	-2.75304	0.540474	-4.16863	3.06432e-05	0.000313465	k4	k4	k4
Wdr76	146.66	-2.75169	0.505161	-4.45736	8.29738e-06	9.44351e-05	k4	k4	k4
Car14	114.636	-2.75156	0.518676	-4.34098	1.4185e-05	0.000154195	k4	k4|k27	k4|k27
Spata13	416.425	-2.7504	0.462857	-4.86197	1.16222e-06	1.55465e-05	k4	k4|k27	k4|k9|k27
Ivns1abp	2567.05	-2.75024	0.228594	-9.84387	7.28556e-23	6.29383e-21	k4	k4	k4
Lgals2	57.7416	-2.749	0.698261	-3.22086	0.00127809	0.0086591	None	k27	k4
Heph	93.039	-2.74889	0.654121	-3.43804	0.000585951	0.00439575	k4	None	None
Magt1	602.4	-2.74733	0.317883	-7.06968	1.55296e-12	5.17698e-11	k4	k4	k4
Hist1h4i	20.4079	-2.74539	0.758463	-2.96044	0.00307199	0.0183664	k4	k4	k4
Pigm	227.843	-2.74336	0.463154	-4.84366	1.27467e-06	1.69236e-05	k4	k4|k27	k4
Lsm2	82.0351	-2.74305	0.472988	-4.7423	2.11301e-06	2.69065e-05	k4	k4	k4
Nid2	295	-2.73781	0.291826	-7.6683	1.74296e-14	7.19568e-13	k4|k27	k4|k27	k4|k9|k27
Ppap2b	728.942	-2.73713	0.419694	-5.33039	9.80026e-08	1.59886e-06	k4	k4|k27	k4
Slc15a2	94.319	-2.73648	0.710122	-3.14943	0.00163591	0.0107472	None	None	None
Tmem210	20.5695	-2.73273	0.699769	-3.19066	0.00141946	0.00949699	k27	k4	None
Fen1	248.578	-2.72982	0.54572	-4.08602	4.38834e-05	0.000435282	k4	k4	k4
Adamts1	136.062	-2.72947	0.539535	-4.13221	3.59291e-05	0.000362548	k4	k4|k27	k4|k27
Dcakd	386.78	-2.72876	0.382367	-5.82886	5.58073e-09	1.10992e-07	k4	k4	k4
Zfp663	33.3149	-2.72835	0.716394	-3.1105	0.00186769	0.0120523	k4|k9	k9|k27	k4|k9|k27
Gins2	50.7648	-2.72669	0.846015	-2.63198	0.008489	0.0439117	k4	k4	k4
Xrcc2	77.2813	-2.72406	0.715912	-3.10661	0.00189247	0.0121676	k4	k4	k4|k9
Fads2	441.276	-2.72382	0.355496	-6.25555	3.9611e-10	9.44977e-09	k4	k4	k4
Pantr2	42.3963	-2.7235	0.770971	-2.88402	0.0039263	0.0226255	k4|k27	k4	k4|k27
Lpar6	176.35	-2.72154	0.719042	-3.08958	0.00200438	0.0127534	k4	k4	k4
Zfp868	826.552	-2.72152	0.3187	-6.97056	3.15691e-12	9.921e-11	k4|k9	k4|k27	k4
Zfp184	129.028	-2.71925	0.767114	-2.89298	0.00381606	0.0220868	k4	k4	k4
Usp3	599.418	-2.71876	0.405922	-5.46598	4.60357e-08	7.91894e-07	k4	k4	k4
Ndc80	120.403	-2.71839	0.573302	-3.8695	0.00010906	0.000986017	k4	k4	k4
Plagl1	642.601	-2.71758	0.437613	-5.06745	4.03185e-07	5.89155e-06	k4|k9	k4	k4|k27
Arpc1b	92.9404	-2.71624	0.48765	-4.54473	5.50045e-06	6.47442e-05	k4	k4|k27	k27
Plod1	352.158	-2.71501	0.395483	-5.60077	2.13402e-08	3.89551e-07	k4	k4	k4
2610034M16Rik	23.3091	-2.71397	0.74342	-2.97808	0.00290056	0.0175447	None	None	None
Leprot	418.999	-2.71353	0.357526	-6.19124	5.96937e-10	1.39523e-08	k4	k4	k4
Rhbdl3	112.052	-2.71316	0.626484	-3.53268	0.000411378	0.00323204	k4|k9	k4	k4
Peg12	92.8963	-2.70683	0.426684	-5.17204	2.31555e-07	3.54196e-06	k4	k4|k9|k27	k4|k9|k27
Hpd	57.0884	-2.70623	0.605405	-3.64423	0.000268192	0.00222097	None	None	k4
Hells	295.253	-2.70513	0.333081	-6.62041	3.58201e-11	9.76957e-10	k4	k4	k4
Cyp2b9	54.9153	-2.70326	0.533776	-4.12769	3.66425e-05	0.000368681	None	None	k9
Nfia	496.886	-2.70165	0.346725	-6.34984	2.15539e-10	5.31663e-09	k4	k27	k4|k27
Slc40a1	115.017	-2.69937	0.606183	-3.62823	0.00028537	0.00234441	k4|k27	k4	k4|k27
Ehd2	46.177	-2.69896	0.693053	-3.17286	0.00150946	0.0100279	None	k9	k9
Igfbp5	750.26	-2.69036	0.364457	-6.00991	1.85625e-09	3.96959e-08	k4	k4	k4
Efna1	101.577	-2.6899	0.823064	-2.66067	0.00779857	0.0408248	k4	k4|k27	k4
Itgb8	77.4538	-2.68924	0.469259	-4.66531	3.08157e-06	3.80539e-05	k4	k4	k4
Utrn	489.671	-2.68893	0.319135	-6.85892	6.9381e-12	2.10613e-10	k4	k4|k27	k4|k27
Spc25	286.753	-2.68738	0.443703	-4.92981	8.23077e-07	1.13826e-05	k4	k4	k4|k27
Fam60a	450.279	-2.68645	0.373457	-5.85463	4.78065e-09	9.62511e-08	k4	k4	k4
Ppp1r18	127.246	-2.68573	0.572287	-3.81929	0.000133834	0.00118487	k4	k4	k4
Ephb2	682.79	-2.68496	0.304272	-7.18096	6.92236e-13	2.4113e-11	k4	k4	k4
Arl4a	174.151	-2.68434	0.491952	-4.44015	8.98941e-06	0.000101545	k4	k4	k4
Ube2e3	264.082	-2.68353	0.302199	-7.22548	4.99336e-13	1.76115e-11	k4	k4	k4
Fat1	774.357	-2.68327	0.390485	-5.59118	2.25525e-08	4.09875e-07	None	None	None
Notch2	423.084	-2.68145	0.337849	-6.45689	1.06879e-10	2.73676e-09	k4	k4	k4|k27
Oip5	70.9402	-2.68116	0.365814	-5.96249	2.48417e-09	5.21569e-08	k4	k4	k4
Sfrp2	209.377	-2.67691	0.472139	-4.61074	4.01245e-06	4.83615e-05	k4	k4|k9|k27	k4|k9|k27
Sema3a	108.749	-2.67323	0.468227	-4.64141	3.46044e-06	4.22273e-05	k4	k4|k27	k4|k27
Anxa3	41.2938	-2.67293	0.624101	-3.48169	0.000498265	0.00381679	k4	k9|k27	k9|k27
Rcsd1	64.2027	-2.67208	0.66333	-3.27452	0.00105843	0.00737856	k4	k27	k4|k27
Insrr	69.8893	-2.66974	0.665509	-3.26027	0.00111307	0.00770465	k27	k4|k27	k4|k27
H2afx	471.626	-2.66727	0.371366	-5.83595	5.34844e-09	1.07133e-07	k4	k4	k4
C130071C03Rik	184.955	-2.6645	0.437801	-4.94402	7.65285e-07	1.06585e-05	k4|k27	k4	k4|k27
Zfp773	62.6317	-2.66373	0.804089	-2.69091	0.00712567	0.0378096	k4	k4	k4
Nedd1	211.26	-2.6636	0.557641	-3.87992	0.00010449	0.000948196	k4	k4	k4
Shox2	141.234	-2.66194	0.675225	-3.20181	0.00136565	0.0091771	k4|k27	k4|k9|k27	k4|k9|k27
Gm10857	34.0198	-2.66092	0.585069	-3.69344	0.000221242	0.00187333	k4|k27	k4	k4|k9|k27
C130060K24Rik	61.5782	-2.65966	0.631016	-3.42251	0.000620459	0.00461578	k4	k4|k27	k4|k27
Vamp8	25.6457	-2.65931	0.832612	-2.59341	0.00950281	0.0482772	k4|k27	k4|k27	k4|k27
Col26a1	399.897	-2.65895	0.521927	-4.13651	3.52636e-05	0.000357189	k4|k27	k4|k27	k4|k27
Magel2	1033.47	-2.65887	0.313444	-6.88758	5.67481e-12	1.7388e-10	k4	k4|k9|k27	k4
Chst3	53.8212	-2.65726	0.719969	-2.99633	0.00273255	0.0166862	k4	k27	k4|k27
Cenpi	248.943	-2.65576	0.385802	-5.58774	2.30044e-08	4.17314e-07	k4	k4	k4
Zfp69	43.0047	-2.65249	0.709948	-3.0319	0.00243018	0.0151144	k4	k4	k4
Trip13	96.9514	-2.65156	0.603298	-3.56632	0.000362023	0.00288237	k4	k4	k4
Mid1	429.112	-2.64631	0.404762	-5.30266	1.14127e-07	1.83897e-06	k4	None	k4
Prim1	229.135	-2.64541	0.454083	-4.7247	2.30455e-06	2.91751e-05	k4	k4	k4
Snora43	24.6273	-2.64424	0.630663	-3.39997	0.000673929	0.00496087	k4	k4	k4
Cenpk	109.599	-2.64269	0.482033	-4.44511	8.78475e-06	9.94625e-05	k4	k4	k4
Rest	105.772	-2.64221	0.555108	-3.85909	0.000113809	0.00102282	k4	k4	k4
Dkk2	97.7069	-2.64102	0.774401	-2.76474	0.00569678	0.0311441	k4|k27	k4|k27	k4|k27
Pcdhga8	76.9769	-2.64056	0.662078	-3.23309	0.0012246	0.00834412	k9	k4|k9	k4|k9|k27
Cenpp	64.3176	-2.63721	0.532068	-4.0168	5.89931e-05	0.000566808	k4	k4	k4
Il1rl2	30.7614	-2.62948	0.762202	-2.79386	0.00520836	0.0288683	k4|k27	k4|k27	k4|k27
Kif18b	126.167	-2.62809	0.496745	-4.28407	1.83508e-05	0.000196001	k4	k4|k27	k4
Pou3f4	84.0147	-2.62677	0.718567	-2.95973	0.00307906	0.0184016	k4	k4	k4|k27
Hspa5	3258.93	-2.62544	0.328978	-6.46072	1.04203e-10	2.68166e-09	k4	k4	k4
Folr1	46.4866	-2.62359	0.439349	-4.83349	1.34157e-06	1.77399e-05	None	None	None
Neurod2	21.6311	-2.62269	0.813811	-2.60833	0.00909842	0.0465484	k4|k9|k27	k4|k9|k27	k4|k27
Nr1h5	124.006	-2.62202	0.424015	-5.00458	5.59835e-07	7.98426e-06	None	k9	k9
Fbln1	505.364	-2.62191	0.319285	-6.64581	3.01562e-11	8.35259e-10	k4|k9	k9|k27	k9|k27
Ppifos	41.2557	-2.62101	0.616257	-3.44177	0.000577926	0.00434053	None	k4	k4
Nrp1	396.192	-2.62084	0.386899	-5.48163	4.2142e-08	7.30684e-07	k4	k4|k27	k4
Lfng	216.808	-2.62013	0.476125	-4.45289	8.47237e-06	9.63149e-05	k4	k4|k27	k4|k27
Snora81	11.9747	-2.6172	0.793164	-2.66931	0.00760077	0.0399173	k4	k4	k4|k27
Faim3	82.4722	-2.61295	0.528665	-3.99678	6.42112e-05	0.000613338	None	None	k9
Lyve1	43.4508	-2.6116	0.693098	-3.04661	0.00231438	0.014463	None	None	None
Nudt15	32.996	-2.61077	0.711853	-2.96517	0.00302513	0.018136	k4	k4	k4
Plp2	122.45	-2.6097	0.586633	-3.5963	0.00032278	0.00261235	k4	k4|k9	k4
Haus5	288.252	-2.60953	0.538973	-3.91398	9.07865e-05	0.000837406	k4	k4|k9|k27	k4|k27
Gbp8	91.2265	-2.60812	0.524052	-4.02273	5.7528e-05	0.000554906	None	None	k9
Trip6	233.489	-2.60493	0.588207	-3.57856	0.000345493	0.00276761	k4	k4|k27	k4
Gpr125	448.184	-2.6049	0.346816	-6.06922	1.28536e-09	2.83213e-08	k4	k4	k4
Id4	417.069	-2.60157	0.478284	-4.39399	1.1129e-05	0.000123278	k4|k9	k4|k27	k4
Lama1	200.73	-2.60086	0.32863	-6.39278	1.62898e-10	4.06417e-09	k4	k4|k27	k4|k27
Gpr110	1449.04	-2.60033	0.429382	-4.89152	1.00059e-06	1.35961e-05	None	k9	k4|k9
Plin3	135.241	-2.60001	0.472804	-4.44161	8.92896e-06	0.00010092	k4	k27	k4
1110038B12Rik	312.341	-2.5993	0.300956	-6.97541	3.04977e-12	9.59967e-11	k4	k4	k4
Lmo1	65.8397	-2.59729	0.658667	-3.18414	0.00145186	0.00968727	k4|k9|k27	k4|k27	k4|k27
Tmem44	315.382	-2.59693	0.696683	-3.00988	0.00261352	0.0160712	k4|k9	k4|k9|k27	k4|k9
Cdk5rap2	229.668	-2.59245	0.400254	-5.22779	1.71546e-07	2.67622e-06	k4	k4	k4
Mcm4	190.272	-2.5842	0.64231	-3.24485	0.00117513	0.00804056	k4	k4	k4
Kntc1	303.067	-2.58402	0.382867	-5.4432	5.23309e-08	8.9391e-07	k4	k4	k4
Ypel1	162.124	-2.58319	0.534061	-3.90066	9.59309e-05	0.00087989	k4	k4	k4
Phgdh	283.807	-2.58281	0.45159	-4.61216	3.98498e-06	4.80888e-05	k4	k4|k9|k27	k4|k9|k27
Epha3	517.712	-2.58271	0.312383	-6.66716	2.60792e-11	7.29548e-10	k4	k4	k4|k27
Tmem39b	258.725	-2.58265	0.492119	-4.23201	2.31608e-05	0.000242878	k4	k4	k4
Cdon	295.504	-2.58013	0.421319	-4.93719	7.92568e-07	1.10073e-05	None	None	None
St8sia4	197.854	-2.58006	0.657795	-3.16217	0.00156597	0.0103431	k4	k4	k4
Spag5	663.099	-2.57994	0.440027	-4.72685	2.28027e-06	2.88863e-05	k4|k27	k4	k4
Rab3il1	119.829	-2.57961	0.632536	-3.28773	0.00101	0.00707864	k4	k4	k4
Hn1	1026.84	-2.578	0.293152	-7.08848	1.35598e-12	4.53766e-11	k4	k4	k4
D16Ertd472e	120.707	-2.57208	0.692642	-2.99155	0.00277562	0.0168932	k4	k4	k4|k27
Zfp607	57.5871	-2.57124	0.563984	-3.67251	0.000240176	0.00200932	k4	k4|k27	k4|k27
Dll4	102.362	-2.56924	0.699563	-2.95791	0.00309733	0.0184841	k4|k27	k4|k9|k27	k4|k27
Hcls1	32.336	-2.56858	0.719827	-2.87372	0.00405665	0.0232605	None	None	k4
Gdpd5	423.686	-2.56819	0.592472	-3.49078	0.000481615	0.00371245	k4	k4	k4
Cdca4	380.041	-2.56738	0.537787	-3.84424	0.000120928	0.00107742	k4|k9	k4	k4
Ldlrad3	268.264	-2.56692	0.616371	-3.35337	0.000798349	0.0057621	k4	k4	k4
Flt1	146.01	-2.56543	0.410823	-5.02754	4.96808e-07	7.1688e-06	k4|k9|k27	k4|k9|k27	k4|k9|k27
Cped1	203.844	-2.56541	0.480875	-4.2951	1.74611e-05	0.000187111	k4	k4|k27	k4|k27
Piezo1	67.2634	-2.56498	0.606817	-3.40296	0.000666598	0.00491319	None	None	k4|k27
Chst15	110.245	-2.56429	0.468219	-4.40881	1.03942e-05	0.000115812	k4	k4|k27	k4|k27
Lmnb1	185.157	-2.56332	0.597922	-3.45082	0.000558896	0.00422229	k4	k4	k4
Gprc5c	103.436	-2.56263	0.75773	-2.72212	0.00648646	0.0348778	k4|k27	k4|k27	k4|k27
Masp1	109.633	-2.56106	0.496709	-4.14942	3.33314e-05	0.000339019	k4	k4|k9|k27	k4|k9
Capn11	86.8831	-2.55781	0.604837	-3.40225	0.000668343	0.00492344	None	None	None
Cenpu	69.2336	-2.55763	0.768349	-2.67799	0.00740655	0.0390962	k4	k4	k4
Spdl1	109.057	-2.5562	0.630439	-3.26154	0.00110807	0.0076755	k4	k4	k4|k27
Aqp3	34.4231	-2.55591	0.609332	-3.37404	0.00074073	0.0053999	k4	k4|k9|k27	k4|k27
Fancb	128.73	-2.55194	0.680513	-3.01528	0.00256744	0.0158276	k4	k4	k4|k27
Nme4	149.352	-2.55133	0.541888	-3.78552	0.000153385	0.00133684	k4	k4	k4
Pdia3	2312.59	-2.55026	0.315197	-6.50471	7.78409e-11	2.038e-09	k4	k4	k4
Palld	233.111	-2.54883	0.431058	-4.75302	2.004e-06	2.56182e-05	None	None	None
Pcdhgb7	33.4944	-2.54757	0.783687	-2.61273	0.0089821	0.0460374	k4|k9|k27	k4|k9	k4|k9|k27
Enthd1	19.8738	-2.54504	0.648743	-3.15231	0.00161984	0.0106523	None	k27	k27
Jup	243.981	-2.54286	0.462002	-4.42175	9.7904e-06	0.000109646	None	k4	k4
Id1	83.3619	-2.54218	0.60501	-3.37545	0.000736953	0.00537436	k4	k4|k27	k4
Adamts7	721.582	-2.54106	0.32066	-6.36518	1.95057e-10	4.83575e-09	k4	k4|k9|k27	k4
Maats1	46.9174	-2.5409	0.697057	-2.92788	0.00341282	0.0200736	k4	k4	k4
Dcbld1	237.47	-2.53957	0.560309	-3.64008	0.000272555	0.00224949	k4	k4	k4|k9
Cenph	172.603	-2.53561	0.538518	-3.78002	0.000156813	0.0013655	k4	k4	k4
Sema4c	312	-2.53154	0.484862	-4.18993	2.79035e-05	0.000288145	k4	k4	k4
Ormdl2	79.6533	-2.53137	0.54546	-3.72414	0.000195982	0.00167825	k4	k4	k4
Otx2	372.618	-2.52945	0.582636	-3.48322	0.000495422	0.00380095	k4|k27	k4|k27	k4|k9|k27
Fam84a	186.919	-2.52454	0.578806	-3.49778	0.000469146	0.00362631	k4|k27	k4|k27	k4
Podn	20.9939	-2.52297	0.751892	-2.6905	0.00713452	0.0378436	k4|k27	k4|k27	k4|k27
Kif18a	161.066	-2.52279	0.532601	-3.79795	0.000145898	0.0012784	k4	k4	k4
Trim59	213.122	-2.52095	0.58285	-3.46737	0.000525587	0.00399572	k4	k4	k4
4930415F15Rik	210.023	-2.52051	0.31619	-6.39017	1.65707e-10	4.12898e-09	None	None	None
Pvrl2	394.33	-2.51538	0.335535	-6.00646	1.89619e-09	4.04617e-08	k4	k4	k4
Sh3bgrl2	79.1982	-2.51497	0.704304	-2.86094	0.00422384	0.0240784	k4	k4	k4
Mx1	30.8223	-2.51424	0.715616	-2.81469	0.00488247	0.0273167	None	None	k9
Col6a2	207.69	-2.51352	0.726633	-2.77102	0.00558803	0.0306264	k4	k4|k27	k4
Pdia6	2191.38	-2.51219	0.302939	-6.64222	3.08994e-11	8.53433e-10	k4	k4	k4
Lhx1os	64.1581	-2.51166	0.740473	-2.71672	0.00659318	0.0353934	k4|k27	k4|k9|k27	k4|k9|k27
Prkd2	134.943	-2.5113	0.36382	-5.5283	3.2335e-08	5.72801e-07	k4	k4	k4
Gstm7	201.992	-2.511	0.446456	-4.50436	6.65736e-06	7.71121e-05	k4	k4	k4
Pcdhga4	81.0269	-2.51009	0.711604	-2.82474	0.00473194	0.0265579	k4|k9	k4|k9|k27	k4|k9|k27
Cenpq	56.1929	-2.50576	0.567775	-3.53267	0.00041138	0.00323204	k4	k4	k4
Rtkn2	114.392	-2.50302	0.363039	-5.51737	3.44117e-08	6.05214e-07	k4	k4	k4
Pik3r6	60.1158	-2.49094	0.642316	-3.09963	0.00193762	0.0123849	None	k27	k4|k27
Brip1	102.835	-2.49064	0.47976	-4.14923	3.33593e-05	0.000339127	k4|k9	k4	k4
B130024G19Rik	219.354	-2.49024	0.442791	-4.49476	6.96485e-06	8.03889e-05	k4|k27	k4|k9|k27	k4|k27
Cep72	250.605	-2.48684	0.374045	-5.31176	1.08572e-07	1.75668e-06	k4	k4	k4
4933409G03Rik	46.2118	-2.48639	0.468676	-4.23829	2.25231e-05	0.000236571	None	None	None
Gdf11	22.6638	-2.48571	0.665455	-2.98399	0.00284517	0.0172522	k4|k27	k4|k27	k4|k27
Pdgfrb	188.044	-2.48409	0.541116	-3.66666	0.000245742	0.00205151	k4|k27	k4|k27	k4|k27
Glb1l3	34.2078	-2.48293	0.568201	-3.48984	0.000483305	0.00372401	None	None	None
Srfbp1	89.61	-2.48112	0.488375	-4.05655	4.98036e-05	0.000486864	k4	k4	k4
Dmbx1	29.1195	-2.48052	0.593057	-3.33951	0.000839265	0.00601821	k4|k27	k9|k27	k9|k27
Upb1	63.0404	-2.47428	0.561173	-3.51814	0.000434588	0.00339838	None	None	k4
1700037C18Rik	44.212	-2.47407	0.673074	-2.93291	0.00335797	0.0197985	k4	k4	k4
Tubb5	4957.76	-2.4709	0.247051	-7.97772	1.49063e-15	7.04366e-14	k4	k4	k4
Ncapd2	913.228	-2.4706	0.373447	-5.27678	1.31474e-07	2.10466e-06	k4	k4	k4
Alg10b	96.0974	-2.46913	0.574017	-3.43045	0.000602592	0.00449993	k4	k4	k4|k27
Loxl2	150.938	-2.46725	0.350765	-5.60847	2.04126e-08	3.74805e-07	None	None	None
Gpr56	1516.84	-2.46677	0.368772	-5.33331	9.64373e-08	1.57726e-06	None	k4	k4|k27
Lrrc9	1639.62	-2.46618	0.294455	-6.67735	2.43307e-11	6.82583e-10	k4	k4	k4
Vgll4	81.8738	-2.46395	0.564205	-3.4809	0.000499724	0.00382497	k4|k9	k4	k4
Sult2b1	54.2178	-2.46346	0.494084	-3.97395	7.06919e-05	0.000669694	None	k4|k27	k27
Mia	97.4557	-2.45891	0.516011	-3.79624	0.000146904	0.00128607	k4	k4	k4
Mfsd2b	100.184	-2.4572	0.509038	-3.84491	0.000120598	0.00107545	k4	k4	k4|k27
S1pr1	333.306	-2.45559	0.280914	-6.96155	3.36557e-12	1.05094e-10	k4	k4|k27	k4|k27
Traip	160.627	-2.45288	0.384324	-5.08135	3.74771e-07	5.52161e-06	k4	k4	k4
Rbm20	112.398	-2.45233	0.622399	-3.13678	0.00170817	0.011162	k4|k27	k4|k27	k4|k27
Pdzk1ip1	101.136	-2.4511	0.55382	-3.52299	0.000426712	0.00334445	k4	k4|k27	k4|k27
Dll3	51.0471	-2.44913	0.563183	-3.46092	0.000538333	0.00408542	k4|k27	k4|k27	k4|k27
Cenpt	635.038	-2.44696	0.371159	-5.24561	1.55764e-07	2.45903e-06	k4	k4	k4
Zfp558	112.528	-2.44656	0.697411	-2.79113	0.00525248	0.0290718	k4	k4	k4
Zdhhc12	143.39	-2.44498	0.416818	-4.66626	3.0673e-06	3.79015e-05	k4	k4	k4
Melk	142.935	-2.4433	0.451258	-4.30642	1.6592e-05	0.00017848	k4	k4|k27	k4
Vamp5	29.8529	-2.44315	0.636236	-3.05413	0.00225715	0.0141566	k4|k27	k4|k27	k4|k27
Vmn2r-ps54	25.7517	-2.44262	0.621486	-3.12577	0.00177343	0.011527	k9	k9	k9
Adam17	370.499	-2.4422	0.445834	-4.35632	1.32264e-05	0.000144496	k4	k4	k4
Pafah1b3	347.568	-2.44142	0.436832	-4.44432	8.81702e-06	9.97127e-05	k4	k4	k4
Kif26a	242.812	-2.43828	0.385665	-5.02581	5.01309e-07	7.22844e-06	k4|k27	k4|k27	k4
Wwtr1	66.4288	-2.43758	0.638525	-3.03446	0.00240967	0.0150011	k4	k4|k27	k4|k27
Casc5	429.305	-2.43751	0.258915	-7.48319	7.25403e-14	2.80023e-12	k4	k4	k4
Tmem140	23.7506	-2.43719	0.667766	-2.901	0.00371974	0.0216134	None	None	k4
Metrn	82.1839	-2.43253	0.567174	-3.40729	0.000656104	0.0048442	k4	k4|k27	k4|k27
Cep128	107.543	-2.4324	0.539941	-3.57892	0.000345023	0.00276498	k4	k4	k4
Marcks	865.518	-2.4312	0.433061	-4.45943	8.21787e-06	9.36933e-05	k4	k4	k4
2010106E10Rik	36.3957	-2.43001	0.702187	-2.74858	0.00598547	0.0325229	None	None	None
Dbx1	242.7	-2.42765	0.299872	-6.42823	1.291e-10	3.27934e-09	k4|k27	k9|k27	k4|k9|k27
Myc	66.7076	-2.42242	0.729047	-2.6369	0.00836681	0.0433597	k4	k4	k4|k27
Tstd2	104.665	-2.42196	0.530705	-3.62152	0.000292875	0.00239903	k4	k4	k4
Shmt1	141.468	-2.42022	0.397982	-4.82489	1.40079e-06	1.84731e-05	k4	k4	k4|k27
Pola2	256.515	-2.42018	0.45999	-4.1744	2.98772e-05	0.000306429	k4	k4|k27	k4
Rcn1	380.135	-2.41893	0.491872	-3.90128	9.5685e-05	0.000878045	k4	k4	k4
Dnttip2	312.435	-2.41876	0.606366	-3.16435	0.00155428	0.0102798	k4	k4	k4
Klf10	72.267	-2.41688	0.576013	-3.32784	0.000875226	0.00623889	k4	k4	k4
Vmn2r7	117.78	-2.41559	0.333719	-5.74013	9.46055e-09	1.8242e-07	None	None	None
Cdh6	183.489	-2.41469	0.365573	-5.23749	1.62773e-07	2.54543e-06	k4	k4	k4
Cecr2	220.937	-2.41131	0.367169	-5.20552	1.93454e-07	2.98711e-06	k4	k4|k27	k4|k9|k27
Zeb2	247.721	-2.41023	0.614133	-3.11045	0.00186805	0.0120523	k4	k4|k27	k4|k27
Hmgcs2	58.9797	-2.40833	0.468945	-4.0694	4.71338e-05	0.000464236	None	None	k9
Fanci	81.0357	-2.40595	0.438187	-4.34964	1.36361e-05	0.000148475	k4	k4|k27	k4
Gadd45g	386.617	-2.40555	0.378566	-5.03362	4.81311e-07	6.97083e-06	k4|k27	k4|k27	k4|k27
Lrrc8c	48.046	-2.40255	0.722822	-2.63212	0.00848542	0.0439048	k4	k4	k4
Bcl6b	102.312	-2.40073	0.390105	-4.87236	1.10271e-06	1.48374e-05	k4|k27	k4|k27	k4|k27
Mis12	187.911	-2.39921	0.460541	-4.12387	3.72558e-05	0.000373702	k4	k4	k4
Thbs3	506.981	-2.39493	0.415383	-4.56189	5.0696e-06	6.01785e-05	k4	k4	k4
Casp6	74.8511	-2.39449	0.602504	-3.14437	0.00166446	0.0109274	k4	k4|k27	k4
Akap12	346.638	-2.3941	0.462475	-4.09557	4.21124e-05	0.000418775	k4	k4	k4
Mpzl2	32.0622	-2.39255	0.681529	-2.77692	0.00548771	0.0301778	k27	k9|k27	k27
Rfc3	248.557	-2.39113	0.579788	-3.26177	0.0011072	0.00767215	k4	k4	k4
Mboat2	425.41	-2.38887	0.377271	-5.00666	5.53839e-07	7.9218e-06	k4	k4	k4
Sox4	74.5622	-2.38701	0.595934	-3.16647	0.00154299	0.0102116	k4	k4	k4
Ctdsp1	231.546	-2.38656	0.516237	-3.65445	0.000257732	0.00214158	k4	k4	k4
H2-K1	491.996	-2.38381	0.419529	-4.49029	7.11267e-06	8.19022e-05	k4	k4|k9|k27	k4|k27
Hnrnph3	91.2962	-2.38303	0.393593	-4.78421	1.7166e-06	2.22048e-05	k4	k4	k4
Adat3	91.031	-2.38162	0.64411	-2.92127	0.00348611	0.020425	k4	k4	k4
Bgn	498.288	-2.38157	0.362212	-5.19468	2.05076e-07	3.15662e-06	None	k9|k27	k27
Cd40	84.6789	-2.36816	0.561639	-3.32627	0.000880175	0.00626961	k4	k27	k4|k27
Lin28a	45.3463	-2.36791	0.700601	-2.66615	0.00767253	0.0402402	k4	k4|k27	k4|k27
Depdc1b	68.0881	-2.36505	0.698112	-2.67156	0.00754991	0.0396821	k4	k4	k4|k9|k27
Blm	180.032	-2.36155	0.440619	-4.22484	2.39107e-05	0.000250341	k4	k4	k4
Bcl11a	515.553	-2.35976	0.25068	-7.41887	1.18119e-13	4.46305e-12	k4	k4|k27	k4|k27
Fam69c	63.2998	-2.3597	0.627235	-2.96492	0.00302763	0.0181399	k4	k4|k27	k4|k27
Gm12657	242.91	-2.35643	0.395296	-4.69631	2.64907e-06	3.31938e-05	k4	k4	k4
Kank2	84.8772	-2.35069	0.630658	-2.93454	0.00334048	0.0197107	k4	k4	k4
Cnr1	375.395	-2.34974	0.64505	-2.86759	0.0041361	0.0236528	k4	k4|k27	k4|k27
Marcksl1	352.267	-2.34836	0.482159	-3.83351	0.000126329	0.00112178	k4	k4	k4|k27
Ss18	356.064	-2.34817	0.337266	-5.47986	4.25665e-08	7.37393e-07	k4	k4	k4
Nespas	56.0883	-2.34766	0.627916	-2.94253	0.00325547	0.0192986	k4|k9|k27	k4|k27	k4|k27
Rad54l	330.231	-2.34734	0.428855	-4.30761	1.6503e-05	0.00017762	k4	k4	k4
Fap	105.735	-2.34712	0.434897	-4.24725	2.16413e-05	0.000228042	None	None	None
Adamdec1	322.113	-2.34639	0.27705	-6.66445	2.65654e-11	7.41035e-10	None	None	None
Ccdc88c	251.157	-2.34557	0.305455	-6.04204	1.52175e-09	3.31573e-08	k4	k4	k4
Mdga1	206.755	-2.34472	0.385531	-4.78487	1.71099e-06	2.21908e-05	k4|k27	k4|k27	k4|k27
Zkscan17	263.089	-2.34415	0.58996	-3.12589	0.0017727	0.011527	k4	k4	k4
Pnrc2	640.159	-2.34354	0.353097	-5.22106	1.77905e-07	2.76437e-06	k4	k4	k4
9430020K01Rik	202.997	-2.34137	0.624477	-2.94866	0.00319158	0.0189697	k4	k4	k4
4933433C11Rik	54.3875	-2.33865	0.491661	-3.73968	0.000184256	0.00158615	k4	k4	k4
Fbn2	679.552	-2.33838	0.467906	-3.92895	8.53169e-05	0.000793297	k4	k4|k27	k4|k27
Megf10	299.518	-2.338	0.385403	-4.76903	1.85118e-06	2.38513e-05	k4	k4|k27	k4|k27
Rhoj	97.5711	-2.33561	0.401135	-4.57605	4.73845e-06	5.65212e-05	k4	k4|k27	k4|k27
Reep4	281.083	-2.33401	0.345268	-5.31183	1.08533e-07	1.75668e-06	k4|k27	k4|k27	k4|k27
Gins1	86.2954	-2.33064	0.396111	-4.62152	3.80931e-06	4.62256e-05	k4	k4	k4
Col5a1	263.543	-2.32945	0.563571	-3.24617	0.00116969	0.00801772	k4	k4|k9|k27	k4|k27
E330013P04Rik	123.77	-2.329	0.548831	-3.33254	0.000860567	0.00614556	k4|k27	k4	k27
Zfp760	224.321	-2.3259	0.51329	-3.55724	0.000374776	0.00297304	k4	k4	k4|k27
Anln	300.945	-2.3253	0.449607	-4.05978	4.91197e-05	0.000481618	k4	k4	k4
Pear1	107.288	-2.32452	0.518103	-3.52154	0.000429051	0.00336097	None	k4|k27	k4|k27
1110059E24Rik	343.133	-2.323	0.508872	-3.58244	0.000340399	0.00273239	k4	k4	k4
Tubb6	147.613	-2.32062	0.619116	-2.94068	0.00327491	0.0193963	k4|k27	k4|k27	k4|k27
Stk17b	64.8539	-2.31776	0.666098	-2.72896	0.00635339	0.0342657	k4	k4	k4
Rbm4b	509.282	-2.31563	0.330718	-5.48995	4.02039e-08	7.00177e-07	k4	k4	k4
Tcf12	647.918	-2.31209	0.315639	-5.74102	9.41083e-09	1.8164e-07	k4	k4	k4
Slc31a1	433.832	-2.31147	0.442915	-4.08987	4.31617e-05	0.00042834	k4	k4	k4
Loxl3	136.847	-2.30551	0.537576	-3.35862	0.000783319	0.00567032	k4|k27	k4|k27	k4|k27
Foxl2os	104.899	-2.30268	0.489213	-3.68487	0.000228824	0.00192916	k4|k9|k27	k4|k9|k27	k4|k9|k27
Fam129c	64.9145	-2.30093	0.614877	-2.92893	0.00340131	0.0200237	k4|k27	k4|k27	k4
Atad5	474.457	-2.30065	0.351888	-5.1171	3.10268e-07	4.65878e-06	k4	k4	k4
D930015E06Rik	621.319	-2.2985	0.347086	-5.18171	2.19858e-07	3.36829e-06	k4	k4	k4
Hmmr	354.615	-2.29765	0.275686	-6.52066	6.99971e-11	1.84248e-09	k4	k4	k4
Tnpo1	355.234	-2.2962	0.353152	-5.08619	3.65323e-07	5.39457e-06	k4	k4	k4
Rplp0	1026.87	-2.29586	0.270661	-6.63507	3.24346e-11	8.94575e-10	k4	k4	k4
Lbr	1006.07	-2.29377	0.272701	-6.57779	4.7749e-11	1.28536e-09	k4|k9	k4|k27	k4|k27
D930028M14Rik	57.7982	-2.29312	0.674668	-2.65778	0.0078658	0.0411329	None	None	k4
Sh3tc1	82.6048	-2.29002	0.438301	-4.084	4.42675e-05	0.000438206	None	k27	None
Tbl2	349.004	-2.28759	0.470096	-3.80261	0.000143178	0.00125682	k4	k4|k27	k4|k27
BC055324	128.252	-2.28231	0.398654	-4.47083	7.7918e-06	8.92507e-05	k4	k4	k4
Zfp516	200.939	-2.2815	0.660874	-2.69568	0.00702459	0.0373717	k4	k4|k27	k4
E2f8	108.268	-2.2788	0.315292	-5.64175	1.68335e-08	3.13787e-07	k4|k27	k4|k27	k4|k27
Tead3	107.074	-2.27758	0.575243	-3.09013	0.00200068	0.0127375	k4|k27	k4|k9|k27	k4|k9|k27
Erbb2	197.214	-2.27658	0.350434	-5.06966	3.98531e-07	5.84095e-06	k4	k4|k27	k4|k27
Zfp422	617.637	-2.27646	0.452618	-3.92486	8.6782e-05	0.000805363	k4	k4	k4
Ddr1	1873.78	-2.27368	0.289253	-6.13192	8.68246e-10	1.9593e-08	k4	k4	k4
Cdh2	1735.81	-2.27343	0.317662	-5.58278	2.36704e-08	4.28602e-07	k4	k4	k4
C630043F03Rik	86.6979	-2.27069	0.550722	-3.21521	0.00130348	0.00879906	k4	k4	k4
Mrc2	148.844	-2.26876	0.323325	-5.47054	4.48664e-08	7.72458e-07	k4	k4	k4
Gnai3	571.453	-2.26851	0.373192	-4.73887	2.14909e-06	2.73128e-05	k4	k4	k4
Chek1	178.106	-2.26815	0.366623	-4.82281	1.41548e-06	1.86042e-05	k4	k4	k4
Vsig10	50.2893	-2.26741	0.624954	-2.82806	0.00468311	0.0263488	k4|k9	k4|k9|k27	k4|k9|k27
Il2rg	41.524	-2.2666	0.638478	-2.76689	0.00565935	0.0309913	k4	k4|k9|k27	k4|k27
Rrm1	547.851	-2.26637	0.344483	-5.1276	2.93453e-07	4.41644e-06	k4	k4	k4
5430416N02Rik	95.4332	-2.2661	0.583903	-3.02465	0.00248922	0.0154375	k4	k4	k4
Nup62	281.491	-2.26579	0.532259	-3.31753	0.00090817	0.00645028	k4	k4|k27	k4
Dclre1b	101.36	-2.26349	0.590643	-2.98572	0.00282912	0.0171821	k4	k4	k4
Otog	65.4397	-2.26329	0.594686	-2.96508	0.00302606	0.018136	None	k4	k4
Srl	76.5778	-2.26209	0.602641	-2.92395	0.00345624	0.0202803	k9	None	None
Lpp	346.056	-2.26158	0.596752	-2.95194	0.00315781	0.0187935	k4	k4|k9	k4|k9|k27
Triobp	143.9	-2.26058	0.561996	-3.13273	0.0017319	0.0112983	k4	k4	k4
Cd33	26.7354	-2.25992	0.617819	-2.84861	0.00439109	0.0249087	None	None	k27
Vash2	180.68	-2.25892	0.654129	-2.68895	0.00716769	0.037999	k4	k4	k4
Lpcat3	323.267	-2.25594	0.388351	-4.52152	6.13966e-06	7.17086e-05	k4|k9	k4	k4
Zfp959	82.1475	-2.25582	0.661709	-2.65346	0.00796705	0.0415847	k4	k4	k4
Chsy1	273.568	-2.25512	0.521854	-3.36325	0.000770314	0.00559062	k4	k4	k4
Isl1	111.147	-2.25153	0.406489	-4.30893	1.64044e-05	0.000176655	k4|k9|k27	k9|k27	k4|k9|k27
Rfx4	255.205	-2.25073	0.346746	-5.04901	4.44104e-07	6.46539e-06	k4|k27	k4|k27	k4|k27
Pcdhga3	31.7791	-2.24982	0.623104	-2.80824	0.00498136	0.0277434	k9	k4|k9|k27	k4|k9|k27
Surf4	1398.56	-2.24844	0.283401	-6.16949	6.85103e-10	1.58805e-08	k4	k4	k4
Cklf	223.778	-2.24785	0.575845	-3.03529	0.00240306	0.0149695	k4	k4|k9	k4|k9
Pcdh11x	332.667	-2.24738	0.515974	-3.38657	0.000707719	0.00517078	k4	k4|k27	k4
Mre11a	123.888	-2.24532	0.547844	-3.18579	0.00144359	0.00964194	k4	k4	k4
Tdp1	290.485	-2.24376	0.418803	-4.16367	3.13171e-05	0.000319672	k4	k4	k4
Gng5	227.007	-2.24311	0.409851	-4.25303	2.10893e-05	0.000222824	k4	k4	k4
Supt20	402.129	-2.24033	0.407324	-4.27259	1.93211e-05	0.000204804	k4	k4|k27	k4
Gpr156	140.385	-2.23756	0.621777	-2.79451	0.00519782	0.0288261	k4	k4	k4
Siva1	139.103	-2.23494	0.466701	-3.71746	0.000201235	0.00171949	k4	k4	k4
Efhb	31.9243	-2.2324	0.579615	-2.98888	0.00280002	0.0170259	k4	k4|k9	k4|k9
Gm5607	109.107	-2.23002	0.543681	-3.18204	0.0014624	0.0097477	k4|k27	k4|k9|k27	k4|k27
Slc39a6	984.52	-2.22928	0.28411	-6.08666	1.15288e-09	2.56616e-08	k4	k4	k4
Tec	255.942	-2.22551	0.339921	-5.07621	3.85038e-07	5.66012e-06	k4	k4|k9|k27	k4|k9|k27
Zc3h12c	395.674	-2.22228	0.416433	-4.13579	3.53735e-05	0.000357792	k4	k4	k4
Stt3a	668.903	-2.2209	0.30402	-5.66047	1.5096e-08	2.83218e-07	k4	k4	k4
Timm21	273.252	-2.21913	0.4916	-3.49701	0.000470508	0.0036354	k4	k4	k4
Esco2	257.66	-2.21622	0.270691	-6.34015	2.29546e-10	5.63378e-09	k4	k4	k4
Itga5	233.899	-2.21386	0.359713	-4.76453	1.89298e-06	2.43579e-05	k4	k27	k4|k27
Hspa1b	32.5947	-2.21206	0.588717	-2.90812	0.00363606	0.0211771	k4|k27	k4	k4|k27
Cpxm2	212.561	-2.20953	0.416079	-4.10867	3.97937e-05	0.00039814	k4|k27	None	k27
Sytl4	35.398	-2.20719	0.64873	-2.6316	0.00849849	0.0439492	k4	k27	k4|k27
Sdf2l1	307.346	-2.2062	0.524329	-3.25406	0.0011377	0.00783368	k4	k4	k4
Klf12	235.795	-2.20617	0.59913	-2.84774	0.00440308	0.0249551	None	None	None
Pabpc1	834.864	-2.20574	0.270219	-6.31246	2.74641e-10	6.69034e-09	k4	k4	k4
Zdhhc15	231.908	-2.20502	0.438146	-3.89143	9.96553e-05	0.000909372	k4	k4	k4
Cbx1	232.829	-2.2037	0.27223	-6.25832	3.89144e-10	9.30625e-09	k4	k4	k4
Rbmxl1	367.784	-2.20313	0.53088	-3.20813	0.00133603	0.0089984	k4	k4	k4
Ubiad1	282.418	-2.20261	0.549241	-3.09993	0.00193567	0.0123791	k4	k4	k4
Clspn	170.998	-2.19941	0.372607	-4.56086	5.09447e-06	6.04006e-05	k4	k4|k27	k4|k9
Gm5935	15.0552	-2.19827	0.640256	-2.65249	0.00799012	0.041691	None	None	None
Enox2	104.66	-2.1968	0.562042	-3.01899	0.0025362	0.0156744	k4	k4	k4
Btg2	671.736	-2.19026	0.41414	-4.08136	4.47732e-05	0.000442988	k4	k4	k4
Ndc1	172.705	-2.18941	0.555179	-3.04299	0.00234238	0.01462	k4	k4	k4
Rbmx	1926.31	-2.18926	0.175712	-9.6138	6.99175e-22	5.73674e-20	k4	k4	k4
Ttf2	151.532	-2.18851	0.543852	-3.10473	0.00190455	0.0122213	k4	k4|k27	k4|k27
Gata3	347.912	-2.1875	0.53159	-3.17445	0.00150122	0.00997929	k4|k27	k4|k9|k27	k4|k27
Rbp1	72.3853	-2.18734	0.525966	-3.20808	0.00133622	0.0089984	k4|k27	k4	k9|k27
Tmem87a	409.996	-2.18568	0.279593	-6.02906	1.64913e-09	3.57738e-08	k4	k4	k4
Bok	156.427	-2.18446	0.480263	-3.50738	0.00045255	0.00351605	k4	k4|k9|k27	k4|k9|k27
Cenpj	128.012	-2.18318	0.424242	-3.96749	7.26343e-05	0.000685117	k4	k4	k4
Vwf	136.091	-2.18247	0.374634	-4.49096	7.09016e-06	8.16909e-05	None	k27	None
Tcn2	187.676	-2.18032	0.377355	-4.4529	8.47184e-06	9.63149e-05	k4	k27	k4
Alox12	103.268	-2.17767	0.392055	-4.27916	1.87596e-05	0.000199623	k4|k27	k27	k4|k27
Krt5	35.9894	-2.17439	0.628161	-2.66555	0.00768632	0.0403018	None	k4|k27	k4|k27
Hyal1	80.3979	-2.17245	0.613498	-2.72609	0.00640905	0.0345279	k4	k4	k4
Vwa1	426.306	-2.16527	0.502747	-3.31234	0.000925196	0.00655459	k4	k4	k4
Nifk	191.53	-2.1646	0.364477	-4.56708	4.94569e-06	5.88858e-05	k4	k4	k4|k27
Ddx11	312.441	-2.16455	0.298042	-5.58495	2.33773e-08	4.23687e-07	k4	k4	k4
Fam166a	74.2186	-2.16408	0.48997	-3.39629	0.000683063	0.0050168	k4	k4	k4
Timeless	360.47	-2.16217	0.420446	-3.95334	7.70664e-05	0.00072206	k4	k4	k4
Tfpi	249.511	-2.16211	0.264769	-6.27758	3.43892e-10	8.29487e-09	None	None	None
Plat	469.357	-2.16199	0.327196	-5.07949	3.78441e-07	5.57149e-06	k4|k9	k4	k4|k9
Prkcd	1655.07	-2.16028	0.502312	-3.30529	0.000948789	0.0067072	None	k4|k27	k4|k27
Rnf182	96.9881	-2.15966	0.568511	-2.91931	0.00350811	0.0205294	k4	k4	k4
Nhsl1	315.154	-2.1575	0.390998	-4.23915	2.24368e-05	0.00023579	k4	k4	k4|k27
Hnrnpab	459.219	-2.15642	0.310381	-5.33674	9.46308e-08	1.5503e-06	k4	k4	k4
Vopp1	553.045	-2.15481	0.37989	-4.35602	1.32449e-05	0.000144617	k4	k4	k4
Slc16a2	279.741	-2.15019	0.456305	-3.61643	0.000298692	0.00244057	k4	k4|k27	k4|k27
Tbx3	29.3889	-2.14866	0.62821	-2.62438	0.00868062	0.044726	k4|k27	k4|k9|k27	k4|k9|k27
Fzd3	1406.83	-2.14865	0.344455	-4.78625	1.69928e-06	2.20535e-05	k4	k4	k4
Nono	1345.26	-2.14395	0.254088	-6.47002	9.79902e-11	2.53174e-09	k4	k4|k27	k4|k27
Fermt3	101.344	-2.14253	0.329679	-4.98223	6.28554e-07	8.88036e-06	None	None	None
Spcs3	660.615	-2.14129	0.362617	-4.52624	6.00419e-06	7.02101e-05	k4	k4	k4
Cntfr	250.165	-2.14095	0.448907	-3.65543	0.000256756	0.00213437	k4	k4|k27	k4
Chaf1a	140.319	-2.13844	0.514992	-3.18149	0.00146521	0.00976307	k4	k4	k4
Arl6ip6	469.213	-2.13768	0.361647	-4.5284	5.94309e-06	6.95785e-05	k4	k4	k4
Angel1	208.086	-2.13336	0.347614	-4.69876	2.61751e-06	3.28614e-05	k4	k4	k4
Pold1	346.033	-2.12938	0.358325	-4.54722	5.43595e-06	6.40619e-05	k4	k4	k4
Zfp456	81.8301	-2.12511	0.549476	-2.95756	0.00310083	0.0184993	k4	None	k4
Ephb1	246.523	-2.12464	0.449844	-3.61157	0.000304353	0.00248268	k4|k27	k4|k27	k4|k27
Ctsc	56.2384	-2.12395	0.479209	-3.38882	0.000701942	0.00513814	k4	k4|k27	k4|k27
4921515E04Rik	29.3651	-2.12239	0.507895	-3.19434	0.0014015	0.00938959	None	k9	k9
Vwa9	843.64	-2.12185	0.238079	-6.81221	9.61114e-12	2.85567e-10	k4	k4|k27	k4
2700081O15Rik	480.81	-2.11759	0.287025	-5.63572	1.74332e-08	3.24659e-07	k4	k4	k4|k9
4930513N10Rik	69.7095	-2.1175	0.530131	-3.05113	0.00227979	0.0142696	k4	k4	k4
Nmral1	270.082	-2.11507	0.46394	-3.4812	0.000499178	0.00382229	k4	k4	k4
Rnf26	254.872	-2.11281	0.430548	-3.74596	0.000179709	0.00154973	k4	k4	k4
Cnpy4	333.826	-2.11061	0.4045	-3.98173	6.84146e-05	0.000651267	k4	k4	k4
Racgap1	707.261	-2.10951	0.296955	-5.42005	5.95824e-08	1.00552e-06	k4|k27	k4|k27	k4
Pigx	303.459	-2.10929	0.319211	-5.04146	4.61991e-07	6.70092e-06	k4	k4	k4
Npepl1	122.646	-2.10083	0.57911	-2.76429	0.00570471	0.03117	k4	None	k4
Pcdh18	636.293	-2.09949	0.506173	-3.15997	0.00157786	0.0104146	k4	k4	k4
Sh2d3c	212.007	-2.09895	0.435304	-3.67319	0.000239543	0.00200572	k4	k4|k27	k4|k27
Hat1	205.162	-2.09888	0.55944	-2.85801	0.00426307	0.0242526	k4	k4	k4
Smarce1	611.827	-2.09814	0.341089	-4.68542	2.79392e-06	3.47865e-05	k4	k4	k4
Slc7a11	1406.53	-2.09484	0.345167	-4.62049	3.8283e-06	4.63986e-05	k4	None	k4|k27
Tom1l1	198.216	-2.09467	0.40288	-3.95817	7.55258e-05	0.000708981	k4	k4	k4
Ccne1	109.091	-2.09415	0.527113	-3.02431	0.00249202	0.01545	k4	k4	k4|k27
Clic3	47.8441	-2.09238	0.47735	-3.33587	0.000850338	0.00608359	k4	k4	k4
Efna2	105.819	-2.0922	0.570664	-2.79009	0.0052694	0.0291572	k4	k4	k4
Phf6	427.558	-2.09204	0.512775	-3.10475	0.00190438	0.0122213	k4	k4	k4
Eltd1	149.227	-2.0892	0.39249	-4.04902	5.14322e-05	0.000500787	k4	k4	k27
Rad9a	403.966	-2.08542	0.551133	-2.87666	0.00401906	0.0230866	k4	k4|k27	k4|k27
Grap	39.0512	-2.08472	0.48337	-3.27849	0.00104365	0.0072833	None	None	None
Ccdc141	154.908	-2.08036	0.549513	-2.87593	0.00402834	0.0231252	k4	k4	k4
Tmem176b	377.865	-2.07817	0.392978	-4.01593	5.9211e-05	0.000568066	k4	k4|k27	k4
Zfp57	1741.85	-2.07776	0.279002	-5.65501	1.5584e-08	2.91606e-07	k4	k4	k4
Tek	120.84	-2.07756	0.469653	-3.35899	0.000782282	0.0056649	None	None	None
Efs	152.409	-2.07728	0.583802	-2.70174	0.00689784	0.0367592	k4|k9	k4|k9|k27	k4|k27
Clhc1	50.8807	-2.07665	0.576634	-2.73423	0.00625261	0.0337686	NA	NA	NA
Orc1	138.537	-2.07366	0.500035	-3.1471	0.00164899	0.0108294	k4	k4	k4
Slc25a13	97.9969	-2.07325	0.457585	-3.43817	0.000585653	0.0043952	k4	k4|k9	k4
Rfwd3	348.686	-2.07024	0.387271	-4.05462	5.02151e-05	0.000490642	k4	k4	k4
Dhrs4	96.5757	-2.07008	0.362844	-4.32716	1.51041e-05	0.000163552	k4	k4	k4
Slc38a2	3056.17	-2.06835	0.229853	-6.82326	8.89955e-12	2.66443e-10	k4	k4	k4
Dnajc9	297.616	-2.06749	0.503941	-3.11046	0.00186796	0.0120523	k4	k4	k4
Ninl	221.83	-2.06581	0.441436	-3.54708	0.000389523	0.00308254	k4	k4|k27	k4
Sp1	311.925	-2.06486	0.542249	-2.88588	0.00390325	0.0225059	k4	k4	k4|k27
Tbr1	98.5624	-2.0565	0.493626	-3.1532	0.0016149	0.0106298	k4|k9|k27	k4|k9|k27	k27
Golim4	415.535	-2.0564	0.414698	-3.75309	0.000174665	0.00151089	k4	k4|k27	k4
Megf6	585.755	-2.05493	0.337987	-4.60057	4.21329e-06	5.05956e-05	k4|k27	k4|k27	k4|k27
Clec10a	65.3655	-2.05304	0.412597	-3.76407	0.00016717	0.00144989	None	None	None
Epha7	1003.28	-2.05168	0.327375	-4.73978	2.13953e-06	2.72089e-05	k4	k4	k4
Nos3	171.526	-2.05034	0.371207	-4.17649	2.96039e-05	0.000304103	None	k4	None
Ticrr	283.206	-2.04946	0.370212	-4.18532	2.84763e-05	0.000293287	k4	k4|k27	k4|k27
Glb1l2	101.045	-2.04838	0.459996	-3.36607	0.000762479	0.00553786	k4	k4	k4
Ttc23l	98.8061	-2.04605	0.411895	-3.75352	0.00017437	0.001509	None	None	k9
Dctd	166.729	-2.04483	0.462727	-3.33853	0.000842217	0.0060343	k4	k4|k9	k4|k9
Sec11a	826.032	-2.04437	0.246817	-6.25715	3.92068e-10	9.36473e-09	k4	k4	k4
Dtwd2	41.8854	-2.04254	0.582913	-2.64626	0.00813864	0.0423339	k4	k4	k4
Mfsd2a	265.734	-2.04111	0.359072	-4.29191	1.77146e-05	0.000189619	k4	k4|k27	k4|k27
Nup155	503.585	-2.0408	0.31946	-4.82314	1.41318e-06	1.85989e-05	k4	k4	k4
Gemin6	71.2785	-2.04029	0.591313	-2.60487	0.00919082	0.0469356	k4	k4	k4
Kif14	196.567	-2.03885	0.269729	-5.70517	1.16225e-08	2.21279e-07	k4	k4	k4
Zfp41	307.509	-2.03881	0.451292	-3.40978	0.00065015	0.00480567	k4	k4	k4
Mlc1	188.213	-2.03499	0.404074	-3.79879	0.000145406	0.00127523	None	None	k4
Slc35b2	611.819	-2.032	0.31777	-4.82111	1.42764e-06	1.8714e-05	k4	k4|k27	k4|k27
Tm4sf1	71.5454	-2.03167	0.389805	-3.92932	8.51856e-05	0.000792452	None	None	None
Sec61a1	1779.94	-2.03081	0.20609	-7.42788	1.10348e-13	4.18555e-12	k4	k4|k27	k4
Tmem132a	1652.42	-2.03075	0.283515	-5.39918	6.69465e-08	1.12207e-06	k4	k4	k4
2011-09-01	686	-2.02975	0.279265	-5.47778	4.30707e-08	7.45469e-07	k4	k4	k4
Pnoc	135.737	-2.02869	0.522518	-2.92562	0.00343772	0.0201898	k4	k27	k4|k27
Npc2	882.327	-2.02764	0.317348	-4.81376	1.48114e-06	1.93505e-05	k4	k4	k4
Ptgfrn	170.209	-2.0248	0.464869	-3.28006	0.00103786	0.00724802	k4	k4	k4
Harbi1	160.022	-2.02428	0.415949	-3.66458	0.000247749	0.00206651	k4	k4	k4
Ddost	1709.85	-2.02307	0.234559	-6.49331	8.39711e-11	2.18392e-09	k4	k4	k4
Ung	81.5515	-2.02097	0.520491	-2.92218	0.00347587	0.0203711	k4	k4	k4
Calr	2775.3	-2.01748	0.318884	-4.75871	1.9483e-06	2.5004e-05	k4	k4	k4
Cbx5	1853.81	-2.01734	0.217944	-6.96208	3.35286e-12	1.04864e-10	k4	k4	k4
Cabp7	38.1009	-2.01182	0.486069	-3.1103	0.00186897	0.0120523	k4|k27	k4|k9	k4|k9|k27
Ptch2	93.8035	-2.00982	0.512517	-2.9459	0.00322019	0.0191125	k4	k4	k4|k27
Zfp113	241.786	-2.00751	0.426244	-3.53673	0.000405119	0.00318795	k4	k4	k4
Cep76	137.609	-2.00375	0.497049	-3.02535	0.00248344	0.0154115	k4	k4	k4
Szrd1	221.629	-2.0037	0.518048	-2.90264	0.00370034	0.0215259	k4	k4	k4
Itgb1	1032.22	-2.00044	0.226733	-6.61765	3.64949e-11	9.93978e-10	k4	k4	k4
Rpa2	209.068	-1.99876	0.540558	-2.77262	0.00556067	0.0304935	k4	k4	k4
Amotl2	351.019	-1.99689	0.523215	-2.86095	0.00422377	0.0240784	k4	k4	k4
Jun	110.679	-1.99527	0.538877	-2.77479	0.00552381	0.0303338	k4	k4	k4
Plxnb2	1559.45	-1.99375	0.27687	-5.39513	6.84751e-08	1.14573e-06	k4	k4	k4
Hinfp	156.51	-1.99198	0.463248	-3.2207	0.00127877	0.0086591	k4	k4	k4
Fscn1	701.922	-1.98947	0.297394	-5.0084	5.4884e-07	7.85603e-06	k4	k4	k4
Snrpg	191.004	-1.98905	0.342134	-4.35224	1.34751e-05	0.000146804	k4	k4	k4
Rassf2	258.328	-1.98879	0.386788	-3.84911	0.000118548	0.00106006	k4	k4	k4
Igf1r	862.05	-1.98844	0.352429	-4.22339	2.40654e-05	0.000251827	k4	k4	k4
Itga1	171.602	-1.9884	0.487885	-3.05072	0.00228293	0.0142847	k4|k27	k4|k27	k4
Rhno1	495.64	-1.98782	0.408529	-3.64191	0.000270623	0.00223543	k4	k4	k4
Hip1	604.459	-1.98634	0.258562	-5.74849	9.00443e-09	1.74311e-07	k4	k4	k4
Calu	1465.93	-1.98249	0.496762	-2.98431	0.00284219	0.0172395	k4	k4	k4
Fiz1	175.014	-1.97996	0.522096	-2.83464	0.00458772	0.0258818	k4	k4	k4
1190002N15Rik	224.819	-1.97958	0.553077	-2.67517	0.00746911	0.0393206	k4	k4	k4
Gm6682	5818.6	-1.9787	0.303952	-4.8649	1.14515e-06	1.53391e-05	NA	NA	NA
Topors	392.099	-1.9778	0.456905	-3.23436	0.00121916	0.00831573	k4	k4	k4
Syncrip	526.965	-1.97735	0.50156	-2.94551	0.00322422	0.0191307	k4	k4	k4
Katnal2	70.5982	-1.97672	0.40151	-3.67792	0.000235144	0.00197383	k4	k4	k4
Ext1	227.204	-1.97545	0.51635	-2.85745	0.00427061	0.0242814	k4	k4	k4
Mir99ahg	436.277	-1.97524	0.237084	-6.22243	4.89509e-10	1.15654e-08	k4	k4	k4
Slc7a7	78.0654	-1.97343	0.350045	-4.20928	2.56191e-05	0.00026652	k4|k27	k4|k27	k4|k27
4932418E24Rik	117.619	-1.97198	0.520677	-2.82704	0.00469805	0.0264055	k4	k4	k4
Slc12a7	627.096	-1.96883	0.265783	-5.52643	3.26803e-08	5.78395e-07	k4	k27	k4|k27
Sgpl1	1077.65	-1.96853	0.328223	-4.47419	7.6701e-06	8.79081e-05	k4	k4	k4
Galnt7	303.951	-1.96698	0.480784	-3.05122	0.00227911	0.0142696	k4	k4	k4
Vmn2r-ps11	141.278	-1.96221	0.397304	-3.68033	0.000232935	0.00196214	None	None	None
Nudt21	194.052	-1.96102	0.253275	-5.76852	7.99698e-09	1.56041e-07	k4	k4	k4
Pdgfb	126.503	-1.96027	0.453909	-3.21711	0.0012949	0.00874411	k4|k27	k4	k4
Prox1	82.6845	-1.9593	0.545919	-2.67311	0.00751522	0.0395103	k4|k27	k4|k9|k27	k4|k27
Bcl11b	89.4551	-1.95878	0.496198	-2.93991	0.00328309	0.0194329	k4	k4|k27	k4|k27
Prss22	138.84	-1.95858	0.562405	-2.59346	0.00950156	0.0482772	None	k4|k9|k27	k4|k9|k27
Btd	146.326	-1.95796	0.527368	-2.7646	0.00569919	0.0311486	k4	k4	k4
E130006D01Rik	27.2563	-1.95676	0.502252	-2.90045	0.00372628	0.0216383	k4	k4|k9|k27	k4|k27
E130008D07Rik	409.884	-1.95579	0.446999	-3.25681	0.00112671	0.00777692	None	None	None
Muc5ac	106.499	-1.95537	0.360216	-4.04026	5.33911e-05	0.000518317	k9	k4|k27	None
Mug1	82.5474	-1.95151	0.341134	-4.25494	2.09102e-05	0.000221155	k9	k9	k4|k9
Tbx18	159.445	-1.95074	0.408801	-3.54877	0.000387032	0.0030653	k4|k27	k9|k27	k9|k27
Zfp808	120.92	-1.94806	0.477016	-3.03566	0.00240007	0.0149556	k4|k9	k4|k9	k4
Dchs1	648.134	-1.94415	0.359414	-4.01805	5.86806e-05	0.000564358	k4	k4	k4
Actl6a	557.484	-1.94081	0.323149	-4.45865	8.24756e-06	9.39225e-05	k4	k4	k4
Axin2	257.081	-1.9407	0.284099	-5.07112	3.95473e-07	5.80481e-06	k4	k4	k4|k9|k27
Uaca	141.227	-1.94012	0.472483	-3.04799	0.00230381	0.0144062	k4	k4|k27	k4|k27
Kitl	298.751	-1.93806	0.512303	-2.80705	0.00499982	0.0278304	k4	k4|k27	k4|k27
Trp73	108.81	-1.93629	0.41949	-3.4239	0.000617288	0.00460267	k4|k27	k4|k9|k27	k4|k27
Myt1	758.512	-1.93623	0.307992	-4.66321	3.11318e-06	3.842e-05	k4	k4	k4
Pnliprp1	26.2004	-1.93442	0.55614	-2.57925	0.00990152	0.0499405	None	None	k4|k27
Sf3a2	197.463	-1.92989	0.375614	-3.80681	0.000140771	0.00123928	k4|k27	k4	k4
Gm5893	74.0088	-1.92956	0.403179	-3.54571	0.000391564	0.00309744	None	None	None
Col22a1	121.979	-1.92824	0.42804	-3.3367	0.000847799	0.00606764	None	k4|k9|k27	k9|k27
Bloc1s6	220.309	-1.92641	0.452745	-3.15059	0.00162942	0.0107081	k4	k4	k4|k27
Zfp521	313.923	-1.92213	0.502132	-2.83219	0.00462306	0.0260587	k4	k4	k4
Vsig2	37.1077	-1.9207	0.476207	-2.98337	0.00285096	0.017282	k4|k27	k4	k4|k27
Tmem209	426.708	-1.92039	0.445621	-3.18745	0.00143535	0.00959018	k4	k4	k4
Hmgn1	1003.39	-1.92024	0.255884	-5.5503	2.85174e-08	5.12113e-07	k4	k4|k27	k4
Tead1	231.796	-1.92011	0.30564	-4.64634	3.37868e-06	4.13067e-05	k4	k4	k4
Tnfrsf25	41.8051	-1.91938	0.542166	-2.61799	0.00884496	0.0454533	k4|k27	k4|k9|k27	k4|k27
Fam83f	41.7553	-1.91728	0.541976	-2.61503	0.00892208	0.0457776	k27	k27	k4|k9|k27
H2afz	1717.3	-1.91708	0.238934	-5.93083	3.01405e-09	6.23476e-08	k4	k4	k4
9230110C19Rik	300.818	-1.91639	0.30583	-4.63129	3.63393e-06	4.42617e-05	k4	k4	k4
Tspan31	1319.44	-1.91521	0.192413	-7.35504	1.90873e-13	7.06229e-12	k4|k27	k4	k4
Gyltl1b	337.311	-1.91439	0.219343	-6.4483	1.13109e-10	2.88543e-09	k4	k4	k4
Ncan	1141.64	-1.91369	0.390481	-3.62038	0.000294176	0.00240868	k4	k4	k4
Arhgef2	799.876	-1.91269	0.328346	-4.30244	1.68928e-05	0.000181318	k4	k4	k4
Atf7ip	705.03	-1.9122	0.33103	-4.26607	1.98945e-05	0.000210768	k4|k9	k4|k9	k4|k9
Lppr3	2979.21	-1.91141	0.202764	-6.96085	3.38215e-12	1.05443e-10	k4	k4|k27	k4|k27
Mapk7	643.384	-1.90927	0.284034	-4.96164	6.98991e-07	9.80487e-06	k4	k4|k27	k4
Sigmar1	711.304	-1.90751	0.356023	-3.95341	7.70439e-05	0.00072206	k4|k9|k27	k4|k27	k4|k9|k27
Dyrk2	118.658	-1.90705	0.536698	-2.62168	0.00874982	0.0450351	k4|k9	k4	k4
Prdm16	190.594	-1.90571	0.496854	-2.82923	0.00466601	0.0262706	k4|k27	k4|k9|k27	k4|k9|k27
Pex2	417.506	-1.90551	0.385601	-3.64497	0.000267418	0.00221643	k4	k4	k4
Hsp90b1	3702.16	-1.90528	0.267197	-5.25934	1.44575e-07	2.29937e-06	k4	k4	k4
Bub3	753.971	-1.90474	0.320497	-4.383	1.17057e-05	0.000129033	k4|k27	k4|k9|k27	k4|k27
Itga4	162.339	-1.90344	0.344404	-4.07499	4.60161e-05	0.000453475	k4	k4|k27	k4|k27
Eif2s1	251.829	-1.90199	0.440926	-3.17965	0.00147453	0.00981518	k4	k4	k4
Ap5m1	242.044	-1.90145	0.410853	-3.41106	0.000647107	0.00478678	k4	k4	k4
Bard1	81.434	-1.9014	0.452014	-3.10034	0.00193301	0.0123705	k4	k4	k4
Tuba1a	15596.6	-1.89568	0.270475	-5.16011	2.46798e-07	3.76046e-06	k4	k4	k4
Il9r	107.17	-1.89552	0.407172	-3.42734	0.000609534	0.00454658	None	k4|k27	k4
Haus1	109.022	-1.89403	0.482675	-2.88814	0.00387528	0.022371	k4	k4	k4
Ormdl1	382.059	-1.89395	0.295254	-4.72118	2.34481e-06	2.96656e-05	k4	k4	k4
Creld2	424.964	-1.89304	0.337123	-4.13214	3.59405e-05	0.000362548	k4	k4	k4
Tmed1	500.848	-1.89107	0.281886	-4.93485	8.02117e-07	1.11163e-05	k4	k4	k4
Mettl23	196.303	-1.88937	0.412455	-3.36853	0.000755702	0.00549882	k4	k4	k4
Ddx52	285.972	-1.88612	0.444029	-3.12169	0.00179816	0.0116607	k4	k4	k4|k27
Ccdc94	120.606	-1.88425	0.43273	-3.19887	0.00137969	0.00925297	k4	k4	k4
Fam129b	142.122	-1.88405	0.36111	-3.83277	0.000126707	0.0011238	k4	k4	k4
Tiparp	139.064	-1.88291	0.526513	-2.62654	0.00862587	0.0444789	k4	k4	k4
Vrk1	305.485	-1.88251	0.420063	-3.2912	0.000997598	0.00700677	k4	k4|k9	k4
Mtfr1	303.77	-1.8815	0.259074	-5.33246	9.68928e-08	1.58207e-06	k4	k4|k9	k4|k9
2010-09-01	61.7165	-1.87944	0.434992	-3.17118	0.00151819	0.0100751	k4	k4	k4
Eif4a1	2184.95	-1.87836	0.172194	-8.00468	1.19781e-15	5.72903e-14	k4	k4	k4
Acap1	213.781	-1.87804	0.404472	-3.40701	0.000656777	0.00484734	k4	k4	k4
Rgma	382.9	-1.87788	0.376842	-3.65639	0.000255793	0.00212817	k4	k4	k4
Fam72a	34.8265	-1.87686	0.475848	-2.89349	0.00380991	0.0220586	k4	k4	k4
Zscan29	177.967	-1.8762	0.487987	-2.82016	0.00479998	0.0268859	k4	k4	k4
Nrp2	420.427	-1.8724	0.380847	-3.60355	0.000313901	0.00254891	k4|k27	k4|k27	k4|k27
Nfkbie	156.752	-1.87151	0.4528	-3.02896	0.00245397	0.0152431	k4|k27	k4|k27	k4|k27
Dnmt1	754.526	-1.87118	0.273284	-5.01742	5.23692e-07	7.51251e-06	k4	k4	k4
Grap2	59.8391	-1.86541	0.44738	-3.05201	0.00227318	0.0142419	None	k9|k27	k27
Chtf8	308.35	-1.86535	0.344942	-3.95819	7.55198e-05	0.000708981	k4	k4	k4
Acat3	311.882	-1.865	0.386724	-3.52966	0.000416091	0.00326774	None	None	k4
Mmp11	184.092	-1.86451	0.427266	-3.19359	0.00140515	0.00940767	k4|k27	k4	k4
Mss51	90.1293	-1.8616	0.524511	-2.59595	0.00943311	0.0480102	None	None	None
Obsl1	890.211	-1.86008	0.219074	-6.2083	5.35604e-10	1.25938e-08	k4	k4	k4
Hnrnpr	826.528	-1.85915	0.309378	-4.39317	1.11711e-05	0.000123557	k4	k4	k4
A630089N07Rik	139.695	-1.85739	0.351141	-3.86564	0.000110798	0.000998504	k4|k9	k4	k4
Eif4g2	3976.49	-1.85705	0.220911	-6.14298	8.09897e-10	1.84247e-08	k4	k4	k4
Ctnnb1	2143.85	-1.8567	0.305202	-4.44525	8.77913e-06	9.94562e-05	k4	k4	k4
Snora68	38.1086	-1.85628	0.48291	-2.80855	0.00497653	0.0277243	k4|k27	k4|k27	k4|k27
Gm5141	106.74	-1.85579	0.455371	-2.97733	0.00290766	0.0175684	k4|k9	k4|k9	k4|k9
Chtf18	240.931	-1.85402	0.320724	-4.22176	2.42399e-05	0.000253247	k4	k4|k27	k4
Rnf2	322.984	-1.85162	0.377784	-3.57776	0.000346547	0.0027728	k4	k4	k4
Cntrob	302.311	-1.85118	0.341995	-3.95086	7.78699e-05	0.000728892	k4	k4	k4|k27
Dtymk	516.601	-1.84864	0.253309	-5.32407	1.01468e-07	1.64718e-06	k4	k4	k4
Lima1	260.776	-1.84655	0.426982	-3.15365	0.00161244	0.0106179	k4	k4	k4
Abca12	113.945	-1.84634	0.33939	-3.96693	7.28048e-05	0.000686065	None	None	None
Gtf2e1	195.544	-1.84444	0.406369	-3.30842	0.000938239	0.00664219	k4	k4	k4
Wrap53	184.387	-1.84407	0.51256	-2.62226	0.00873482	0.0449698	k4	k4	k4
A2m	312.147	-1.84391	0.26064	-5.15618	2.52038e-07	3.83137e-06	k4	k4|k27	k4
Slc12a4	173.365	-1.84283	0.343132	-3.91346	9.09827e-05	0.000838426	k4	k27	k4|k27
Ifnar1	889.485	-1.83757	0.254477	-5.25615	1.47106e-07	2.33582e-06	k4	k4	k4
Zfp319	145.171	-1.83734	0.452538	-2.9552	0.00312462	0.0186129	k4	k4	k4
Adam10	1016.93	-1.83402	0.245798	-5.42729	5.72168e-08	9.70606e-07	k4	k4	k4
Slc4a5	53.5668	-1.83051	0.510424	-2.60667	0.00914277	0.0467144	None	k4|k27	None
Lmf2	510.423	-1.8299	0.313112	-4.24735	2.16317e-05	0.000228042	k4	k4	k4
Cep55	392.407	-1.82848	0.294638	-4.50885	6.51813e-06	7.55887e-05	k4	k4	k4|k27
Hmgb1	484.843	-1.82344	0.270865	-4.88598	1.02918e-06	1.39573e-05	k4	k4	k4
Tmem231	122.35	-1.82237	0.440098	-3.00472	0.00265828	0.0163209	k4	k4	k4
Fez1	579.298	-1.82036	0.366614	-3.60149	0.000316393	0.00256595	k4	k4	k4
Cers2	1115.5	-1.82036	0.326587	-4.04289	5.27964e-05	0.000513051	k4	k4	k4
Abcg8	93.7305	-1.81922	0.440152	-2.99719	0.00272484	0.0166513	k4	k4|k27	k4|k27
Txndc12	344.824	-1.81911	0.387343	-3.40553	0.000660349	0.00487187	k4	k4	k4
Hnrnpk	2357.61	-1.81848	0.232825	-5.66295	1.48794e-08	2.79488e-07	k4|k9	k4	k4
Limd1	259.235	-1.81561	0.424633	-3.09824	0.00194674	0.0124331	k4	None	k4
Idh2	1261.96	-1.81516	0.296253	-4.43932	9.02438e-06	0.000101881	k4	k4	k4
Abcg2	204.564	-1.81512	0.412305	-3.18968	0.00142432	0.009523	k4	k4|k9	k4
Pdik1l	171.86	-1.81493	0.361663	-3.63579	0.000277131	0.00228342	k4	k4	k4
Parp2	450.371	-1.81425	0.25716	-5.11062	3.21103e-07	4.78846e-06	k4	k4	k4
Fam63a	288.8	-1.81332	0.421388	-3.11664	0.00182926	0.0118545	k4	k4	k4
Tenm3	522.224	-1.81276	0.42631	-3.07936	0.00207447	0.0131262	None	None	None
Nradd	188.002	-1.8121	0.390286	-3.36189	0.000774122	0.0056141	k4	k4	k4
Six3os1	457.883	-1.81056	0.248458	-5.27478	1.32914e-07	2.12598e-06	k4|k27	k9|k27	k4|k9|k27
Gpsm2	163.025	-1.80995	0.394246	-3.32266	0.000891633	0.00634201	k4	k4	k4|k9
Gabpa	261.875	-1.80855	0.398227	-3.28594	0.00101643	0.00711866	k4	k4	k4
Elk3	208.91	-1.80833	0.497505	-2.62978	0.00854392	0.044126	k4	k4	k4|k27
Ptch1	144.17	-1.80824	0.348718	-3.75158	0.000175725	0.00151872	k4|k27	k4	k4
Reep3	414.559	-1.80502	0.303281	-4.30301	1.68492e-05	0.000180949	k4	k4	k4
Afp	42.1203	-1.80479	0.484614	-2.69243	0.00709331	0.0376556	None	None	None
Scd3	89.6757	-1.80478	0.498696	-2.61638	0.00888673	0.0456321	None	k27	None
Cct3	1229.59	-1.80447	0.361499	-3.6085	0.000307973	0.002507	k4	k4	k4
Adamtsl2	166.912	-1.80334	0.434602	-2.99894	0.00270922	0.0165869	None	k4|k27	k4
Reln	580.127	-1.80332	0.2328	-5.59846	2.16259e-08	3.93764e-07	k4|k27	k4|k27	k4|k27
Ucp2	169.935	-1.80137	0.372684	-3.4919	0.000479601	0.00369959	k4	k4|k27	k4
Mcm10	140.203	-1.79993	0.460408	-2.82344	0.00475119	0.0266507	k4	k4	k4
Serping1	114.358	-1.79975	0.332373	-3.91052	9.20994e-05	0.00084734	k4	k4	k4
Slit2	693.901	-1.79786	0.390923	-3.31999	0.000900195	0.00639827	k4	k4	k4|k27
Tcp1	811.699	-1.79375	0.225431	-5.739	9.52356e-09	1.83275e-07	k4	k4	k4
Gm6904	58.8722	-1.79234	0.397563	-3.25066	0.00115139	0.00790575	None	None	None
Tmem97	398.203	-1.79033	0.377615	-3.41706	0.000633011	0.00469669	k4	k4	k4
Vps72	271.517	-1.78952	0.321973	-4.00506	6.20008e-05	0.00059338	k4	k4	k4
Epas1	321.123	-1.78807	0.335096	-3.84387	0.000121111	0.00107856	k4|k27	k4|k27	k4|k27
Gja4	146.596	-1.78779	0.391932	-3.28575	0.0010171	0.00712081	k4	k4|k27	k4
Kars	329.611	-1.7873	0.369558	-3.48335	0.000495176	0.00380055	k4	k4	k4
4930596I21Rik	62.2487	-1.78703	0.487365	-2.64079	0.00827133	0.0428876	None	None	None
Zswim4	244.589	-1.78672	0.437886	-2.93848	0.00329825	0.0195109	k4	k4	k4
Prrg2	97.6663	-1.78203	0.449815	-2.85012	0.00437027	0.0248131	k4	k4	k4
Prrx1	244.62	-1.78161	0.452345	-2.83326	0.00460757	0.0259789	k4|k27	k4|k9|k27	k4|k27
Gm813	78.7317	-1.78122	0.3773	-3.39576	0.000684386	0.00502464	None	None	None
Tmem115	339.54	-1.78117	0.354736	-3.61162	0.000304288	0.00248268	k4	k4	k4
Vmn2r59	43.3639	-1.78113	0.495879	-2.58354	0.00977909	0.0493993	k9	k9	k9
Plxnc1	769.07	-1.77956	0.364635	-3.50915	0.000449545	0.00349547	k4|k27	k4	k4|k27
Mslnl	53.3655	-1.77897	0.459114	-2.78574	0.0053406	0.0294607	k4	k4|k27	k4
Fads1	1700.98	-1.778	0.308532	-4.14219	3.44009e-05	0.000349173	k4	k4	k4
Prpf8	1387.22	-1.77666	0.21698	-5.88376	4.01059e-09	8.15846e-08	k4	k4	k4
Tead2	1190.86	-1.77639	0.25777	-4.95164	7.35889e-07	1.02857e-05	k4|k27	k4|k9|k27	k4|k27
Asxl3	143.863	-1.77621	0.40447	-3.15527	0.00160347	0.0105694	k4	k4	k4
Eln	161.044	-1.77572	0.404611	-3.15296	0.00161623	0.0106321	k4	k4|k27	k4
Rpa1	260.756	-1.77522	0.363144	-3.51161	0.000445406	0.00347155	k4	k4	k4
Kif24	218.149	-1.77409	0.319119	-3.99253	6.53722e-05	0.00062382	k4	k4	k4
A330015K06Rik	98.7953	-1.77351	0.315831	-4.03226	5.52434e-05	0.000534974	None	None	None
Ccna2	349.414	-1.76953	0.326744	-3.8854	0.000102164	0.000929665	k4	k4	k4
Cachd1	518.053	-1.76921	0.253591	-5.00494	5.58781e-07	7.97503e-06	k4	k4	k4
Ctdsp2	628.338	-1.76902	0.405305	-3.13103	0.00174197	0.0113564	k4	k4	k4
Cdc20b	42.1084	-1.76791	0.455377	-2.78431	0.00536424	0.0295734	k4|k27	k4|k27	k4|k27
Duxbl1+Duxbl2+Duxbl3	161.744	-1.76738	0.362164	-3.49947	0.000466193	0.00360775	NA	NA	NA
Ubtd2	229.946	-1.76573	0.48173	-2.62747	0.0086023	0.044369	k4	k4	k4
Nbas	640.093	-1.76448	0.294226	-4.29764	1.72626e-05	0.000185085	k4	k4	k4|k27
Sema5b	682.372	-1.76387	0.412426	-3.06447	0.00218057	0.0137239	k4	k4|k27	k4|k27
Ctbp1	1396.72	-1.76359	0.25244	-5.00551	5.57135e-07	7.96082e-06	k4	k4	k4
D11Wsu47e	139.508	-1.76233	0.422874	-2.98512	0.00283463	0.0172043	k4	k4	k4
Kdm3a	923.134	-1.75682	0.349558	-3.59545	0.000323832	0.00261762	k4	k4	k4|k9|k27
4930524B15Rik	48.2557	-1.75573	0.456857	-2.74862	0.00598468	0.0325229	k4	None	k4
Scamp2	452.597	-1.75564	0.427592	-2.93655	0.0033189	0.0196153	k4	k4	k4
Snhg1	124.258	-1.75476	0.370288	-3.38861	0.000702471	0.00513893	k4	k4	k4
Shmt2	489.506	-1.75432	0.359966	-3.48455	0.000492967	0.00378792	k4|k27	k4|k27	k4|k27
Dna2	270.754	-1.75414	0.320439	-3.91382	9.08461e-05	0.000837561	k4	k4	k4
N4bp3	102.132	-1.75269	0.48535	-2.58101	0.00985119	0.0497123	k4|k27	k4|k27	k4|k27
Kbtbd4	339.249	-1.75246	0.343933	-3.64159	0.000270959	0.00223726	k4	k4	k4
Snrpa1	531.246	-1.75048	0.210678	-5.93551	2.92932e-09	6.0723e-08	k4	k4	k4
Ssr3	1643.08	-1.74923	0.35799	-3.48957	0.000483792	0.0037263	k4	k4	k4
Tuba1c	10228.9	-1.74823	0.266339	-4.68662	2.77747e-06	3.46257e-05	k4	k27	k9|k27
Gli1	204.659	-1.74757	0.398035	-3.13432	0.00172252	0.0112445	k4|k27	k27	k4|k27
BC023829	293.971	-1.74684	0.41441	-3.0087	0.00262365	0.0161284	k4	k4	k4
Fabp1	59.0339	-1.74481	0.35275	-3.52888	0.000417329	0.00327615	None	k27	k4
Zfp397	644.235	-1.74477	0.280838	-4.43234	9.32148e-06	0.000104753	k4	k4	k4
Zfp623	148.925	-1.7444	0.45589	-2.7296	0.00634113	0.034209	k4|k9	k4	k4
Armc10	443.379	-1.74304	0.312777	-3.97421	7.06132e-05	0.000669273	k4	k4	k4
Ip6k2	540.506	-1.743	0.251088	-4.95047	7.40336e-07	1.03404e-05	k4	k4	k4
Adam7	171.468	-1.7411	0.305158	-4.06708	4.76055e-05	0.000468177	None	None	None
Tnn	95.0743	-1.74032	0.414089	-2.99531	0.00274168	0.0167281	None	None	None
Ptbp1	729.411	-1.73965	0.321537	-3.85538	0.000115548	0.00103607	k4	k4	k4
Cd63	509.512	-1.73853	0.34054	-3.63696	0.000275879	0.00227501	k4	k4|k27	k4
Cmtm6	204.78	-1.7385	0.422556	-2.93097	0.00337909	0.019911	k4	k4	k4
Midn	133.105	-1.73685	0.397664	-3.1103	0.001869	0.0120523	k4	k4	k4
Tnrc18	408.122	-1.73479	0.263143	-4.69247	2.69923e-06	3.3736e-05	k4	k4	k4
Flna	2175.95	-1.73432	0.223625	-5.5196	3.39774e-08	5.99188e-07	k4	k4|k27	k4
Maged2	1281.76	-1.73166	0.328329	-3.7513	0.000175923	0.00151976	k4	k4|k27	k4
Tspan12	297.791	-1.72973	0.436821	-2.81518	0.00487506	0.0272831	k4	k4|k27	k4|k27
Hnrnph1	3545.63	-1.72944	0.227795	-5.39712	6.77174e-08	1.13402e-06	k4	k4	k4
Slc25a17	476.717	-1.72728	0.367755	-3.33722	0.00084622	0.00606077	k4	k4	k4
Pik3r3	797.468	-1.72627	0.280873	-4.36593	1.26585e-05	0.000138833	k4	k4	k4
Lman2	1052.74	-1.72425	0.293245	-4.17483	2.9821e-05	0.000306013	k4	k4|k27	k4
Nup37	192.777	-1.72414	0.307287	-3.98372	6.78458e-05	0.000646166	k4	k4	k4
Rcor2	269.752	-1.72301	0.386661	-3.16301	0.00156145	0.0103202	k4	k4	k4|k9
Rfx3	451.873	-1.72174	0.360548	-3.38857	0.000702574	0.00513893	k4	k4	k4
Tubgcp4	194.611	-1.72141	0.390692	-3.12628	0.00177032	0.0115185	k4	k4	k4
Wdr62	214.862	-1.71887	0.358717	-3.39785	0.000679168	0.00499193	k4	k4	k4
Pgm1	175.128	-1.71597	0.391515	-3.10579	0.00189771	0.0121945	k4	k4	k4
Pidd1	230.433	-1.71577	0.37392	-3.25142	0.00114829	0.00789276	k4	k4|k27	k4|k27
Hmbs	544.149	-1.71507	0.349263	-3.47896	0.000503357	0.00384978	k4	k4	k4
Cops3	412.354	-1.71458	0.343285	-3.53812	0.00040299	0.00317248	k4	k4	k4
Slc7a5	716.055	-1.7134	0.33488	-3.62338	0.000290779	0.00238406	k4	k4|k27	k4
Zfp191	341.885	-1.71333	0.384565	-3.15506	0.00160463	0.0105735	k4	k4	k4|k27
Lrp6	762.561	-1.71169	0.234952	-5.15719	2.50686e-07	3.81377e-06	k4	k4	k4
Pole	397.961	-1.71129	0.328429	-3.68812	0.000225918	0.00190877	k4	k4	k4
Cfap221	126.279	-1.70951	0.350696	-3.44887	0.000562929	0.00424578	k4	k4|k9|k27	k4|k9|k27
Stk4	380.196	-1.70949	0.465955	-2.59572	0.0094393	0.0480168	k4	k4	k4
Mpdu1	494.179	-1.70813	0.289701	-4.17028	3.04221e-05	0.000311528	k4	k4	k4
2410002F23Rik	1302.47	-1.7078	0.220119	-5.48702	4.08766e-08	7.1063e-07	k4	k4	k4
Glis3	123.86	-1.70728	0.422129	-2.85998	0.00423666	0.0241398	k4|k27	k4|k27	k4|k27
Tmed9	1308.72	-1.70691	0.236336	-5.10675	3.27742e-07	4.87634e-06	k4	k4	k4
Nup43	148.474	-1.70684	0.403976	-2.98742	0.00281346	0.017097	k4	k4	k4
Snrpe	222.65	-1.70662	0.356494	-3.38469	0.000712583	0.00520438	k4	k4	k4
Slc38a3	276.658	-1.70539	0.462366	-2.607	0.00913392	0.0466813	k4|k27	k4|k27	k4|k27
Ikzf1	159.864	-1.70408	0.261867	-4.59805	4.26457e-06	5.10863e-05	k4|k27	k4|k27	k4|k27
Raver1	169.3	-1.702	0.401746	-2.99194	0.00277208	0.0168769	k4	k4	k4
Scn11a	64.5219	-1.70034	0.43533	-2.75731	0.00582785	0.0317809	None	None	k4
Ckap5	889.17	-1.69204	0.258462	-4.61204	3.98737e-06	4.80888e-05	k4	k4	k4
Acpt	41.7438	-1.69112	0.419487	-2.83946	0.00451895	0.0255232	k4	k4	k4
Vrk2	77.4375	-1.69057	0.384023	-3.10026	0.00193348	0.0123705	k4	None	k4|k27
Slc38a10	795.744	-1.68673	0.324458	-3.65758	0.000254609	0.00212012	k4	k4	k4
Col6a1	176.893	-1.68672	0.426638	-2.78155	0.00540995	0.0297752	None	None	k4
Myrfl	53.5903	-1.68519	0.391804	-3.02495	0.00248677	0.0154272	None	None	k4
Zfp61	366.383	-1.68447	0.426566	-2.77676	0.00549039	0.0301841	k4	k4	k4
Socs6	138.428	-1.68431	0.408879	-2.89648	0.00377379	0.0218688	k4	k4	k4
Tes	173.851	-1.68364	0.34027	-3.47853	0.000504163	0.00385444	k4	k4	k4|k27
Rhpn1	311.163	-1.68131	0.351554	-3.36025	0.000778726	0.00564331	k4	k4|k27	k4|k27
Tmem37	90.8468	-1.68102	0.382311	-3.08916	0.00200722	0.0127673	k4	k27	k4|k27
Cnpy2	490.648	-1.6794	0.280637	-4.20258	2.63892e-05	0.000274241	k4	k4	k4
Cnfn	110.055	-1.67819	0.342876	-3.43619	0.00058996	0.00441907	k4|k27	k4|k27	k4
Lman1	679.674	-1.67751	0.264813	-4.44655	8.72602e-06	9.90262e-05	k4|k27	k4	k4
Ccnf	575.199	-1.67694	0.261331	-4.50363	6.6803e-06	7.73322e-05	k4	k4	k4
Eif3l	515.858	-1.6764	0.300834	-3.91045	9.21229e-05	0.00084734	k4	k4|k27	k4|k27
Tram1	383.853	-1.67598	0.317823	-3.70012	0.000215497	0.00183177	k4	k4	k4|k9
Exosc8	295.235	-1.67483	0.351215	-3.34503	0.000822731	0.00591414	k4	k4	k4
9430015G10Rik	855.28	-1.67433	0.331359	-3.54397	0.000394153	0.00311416	k4	k4	k4
Evc2	129.34	-1.67376	0.425978	-2.75545	0.00586113	0.0319535	k4	k4|k27	k4|k27
Cdc42se2	644.427	-1.67358	0.40134	-2.92415	0.00345402	0.0202734	k4	k4|k27	k4
Scd2	7018.78	-1.67233	0.241257	-4.85925	1.17831e-06	1.57295e-05	k4	k4	k4
Smu1	432.895	-1.6707	0.339728	-3.44599	0.000568966	0.00428802	k4	k4|k27	k4
Srsf7	4317.66	-1.66947	0.218746	-5.34627	8.97856e-08	1.47833e-06	k4	k4	k4
Stard3	323.018	-1.66943	0.359016	-3.25732	0.0011247	0.0077687	k4|k27	k4|k27	k4|k27
Tspan6	996.93	-1.66687	0.359461	-3.24616	0.00116975	0.00801772	k4	k4	k4
Haus3	245.521	-1.66577	0.399639	-2.91705	0.00353356	0.0206537	k4	k4	k4
Hpn	239.203	-1.66398	0.320033	-3.63705	0.000275781	0.00227501	None	k4	k4
Smc1a	846.794	-1.66393	0.258052	-4.51043	6.4697e-06	7.50715e-05	k4	k4	k4|k27
Gipc1	420.81	-1.66247	0.357101	-3.25531	0.0011327	0.00780845	k4|k9	k4|k27	k4|k27
H3f3b	2732.96	-1.66247	0.266914	-4.35522	1.32932e-05	0.000145064	k4	k4	k4
Samd3	67.8022	-1.65956	0.389449	-2.97742	0.00290683	0.0175684	None	None	None
Enkd1	201.516	-1.65939	0.3454	-3.35665	0.000788936	0.00570466	k4	k4	k4
Prmt1	776.504	-1.65721	0.312217	-3.70643	0.000210199	0.00179452	k4	k4	k4
Pomt1	458.165	-1.65495	0.313485	-3.68424	0.000229389	0.0019331	k4	k4	k4
Arvcf	840.45	-1.65058	0.305474	-3.76653	0.000165531	0.00143695	k4	k4	k4
Rint1	335.882	-1.65032	0.426634	-2.69626	0.00701237	0.0373227	k4	k4	k4
Gpr98	825.796	-1.64991	0.290359	-3.96029	7.48589e-05	0.000704068	k4	k4	k4
Hmgn5	138.551	-1.64801	0.386487	-2.97038	0.00297436	0.0178918	k4	k4	k4
Cblb	382.268	-1.64742	0.349328	-3.28464	0.00102111	0.00714379	k4	k4	k4
Cxadr	1276.3	-1.64532	0.258326	-4.43363	9.26607e-06	0.00010437	k4	k4	k4
Ilf3	1245.4	-1.645	0.251077	-4.56036	5.10652e-06	6.05069e-05	k4	k4	k4
Rdx	647.8	-1.64495	0.381833	-2.99856	0.00271255	0.0165902	k4	k4	k4
Dnmt3b	82.1013	-1.64174	0.418965	-2.72513	0.00642756	0.0346181	k4	k4|k27	k4|k27
Gm7977	46.6521	-1.64159	0.418483	-2.72793	0.00637326	0.0343634	None	None	None
Rsl1d1	637.191	-1.64077	0.314456	-3.62777	0.000285885	0.00234766	k4	k4	k4
Nedd4	3787.16	-1.63994	0.152567	-7.47176	7.91303e-14	3.03075e-12	k4	k4	k4
Esyt3	316.396	-1.63955	0.307865	-3.70145	0.000214369	0.00182376	k4|k27	k4|k27	k4|k27
Phactr4	240.907	-1.63918	0.394027	-2.89113	0.00383863	0.0221986	k4	k4	k4
Eldr	180.627	-1.63576	0.367711	-3.08874	0.00201008	0.0127814	k4	k4	k4
Rpn2	1946.41	-1.63527	0.329134	-3.44927	0.00056211	0.00424123	k4	k4	k4
Dag1	898.564	-1.63435	0.210842	-5.38009	7.44468e-08	1.23931e-06	k4	k4|k27	k4
Slc39a10	871.48	-1.63253	0.294931	-3.84	0.000123036	0.00109421	k4	k4	k4
Cyp39a1	179.614	-1.6315	0.378972	-2.98571	0.00282922	0.0171821	k4	k4	k4
Runx1t1	437.449	-1.63128	0.258757	-4.37197	1.23132e-05	0.000135273	k4|k27	k4	k4|k27
Ddx5	10378.7	-1.62871	0.184744	-6.1096	9.98831e-10	2.23597e-08	k4	k4	k4
Smad4	369.431	-1.62779	0.392063	-2.87655	0.00402044	0.0230866	k4	k4	k4
Topbp1	320.342	-1.62445	0.38084	-2.95254	0.00315171	0.0187686	k4	k4	k4
Atp11c	622.219	-1.62426	0.392679	-2.86306	0.00419569	0.0239597	k4	k4	k4
Snhg3	350.922	-1.62332	0.392443	-2.86237	0.00420489	0.0239982	k4	k4	k4
Ganab	1701.74	-1.62256	0.219621	-5.11138	3.19813e-07	4.77285e-06	k4	k4	k4
Glb1l	254.755	-1.62161	0.343217	-3.26794	0.00108333	0.00751829	k4|k27	k4|k27	k4|k27
Npm1	908.934	-1.62142	0.290639	-3.85846	0.000114103	0.00102499	k4	k4	k4
Col14a1	181.863	-1.61912	0.310874	-3.59992	0.000318319	0.0025805	k4|k27	k4|k27	k4|k27
Pcyox1l	434.001	-1.61608	0.31355	-3.5595	0.000371556	0.00295347	k4	k4	k4
Polr2a	906.783	-1.61011	0.267091	-4.1563	3.23443e-05	0.000329492	k4	k4	k4
Birc2	609.495	-1.60958	0.318159	-3.48749	0.000487571	0.00375393	k4	k4	k4
Cyp2c40	92.8958	-1.60848	0.399613	-2.7739	0.00553895	0.0304032	None	k9	k9
Col6a3	359.143	-1.60786	0.39456	-2.80783	0.00498762	0.0277704	None	k27	k27
Pou3f3	140.043	-1.60666	0.348791	-3.17284	0.00150955	0.0100279	k4|k27	k4	k4|k27
Rpl7	675.55	-1.60518	0.177072	-6.24142	4.33609e-10	1.02818e-08	k4	k4	k4
Pvrl3	346.947	-1.60377	0.276458	-3.99255	6.53676e-05	0.00062382	k4	k4	k4|k9|k27
Lamc1	264.696	-1.59711	0.386041	-2.84196	0.00448376	0.0253391	k4	k4	k4
Ptprk	297.495	-1.59676	0.383587	-2.85923	0.00424671	0.0241806	k4	k4|k27	k4|k27
Ddx20	262.48	-1.5961	0.368863	-2.97155	0.00296303	0.0178346	k4	k4	k4
Cyp2c68	106.542	-1.59493	0.351659	-3.11361	0.00184812	0.0119531	None	None	k9
Rhobtb3	364.155	-1.59404	0.30708	-3.56272	0.000367034	0.00292108	k4	k4	k4
Gpm6b	2137.94	-1.59375	0.33492	-3.26569	0.00109196	0.00757191	k4	k4	k4|k27
Myo10	699.984	-1.59327	0.328403	-3.32906	0.000871399	0.00621839	k4	k4|k27	k4|k27
Ppp1ca	858.739	-1.59204	0.258374	-4.22657	2.37283e-05	0.000248616	k4	k4	k4
Slc25a53	116.995	-1.59097	0.406533	-2.6836	0.00728346	0.0385294	k4	k4	k4
Stx6	199.08	-1.58915	0.413903	-2.63142	0.0085028	0.0439599	k4	k4	k4
Vezf1	509.019	-1.58903	0.364421	-2.98838	0.00280459	0.0170484	k4	k4	k4
Rpf1	301.881	-1.58738	0.31494	-3.45265	0.000555119	0.00420142	k4	k4|k9	k4
Cyp51	1686.69	-1.58536	0.273645	-3.96632	7.2991e-05	0.00068749	k4	k4	k4
Dnah11	752.866	-1.58126	0.210118	-5.14598	2.66126e-07	4.03302e-06	k4|k27	k4|k27	k4|k27
Sec14l1	393.309	-1.57486	0.345932	-3.10714	0.00188909	0.0121539	k4	k4	k4
Llgl1	766.382	-1.57464	0.306416	-3.50712	0.000452986	0.00351804	k4	k4	k4
Zfp711	291.395	-1.57376	0.350391	-3.06445	0.00218071	0.0137239	k4	k4	k4
Svep1	256.973	-1.5726	0.357823	-2.99756	0.00272147	0.0166359	k4|k27	k4|k27	k4|k9|k27
Nuggc	311.863	-1.57243	0.318956	-3.36233	0.000772881	0.00560718	None	None	k4
2610507I01Rik	212.871	-1.57119	0.360672	-2.96999	0.0029781	0.0179088	k4	k4	k4
Gpr22	273.126	-1.57087	0.41402	-2.5865	0.00969549	0.0490528	None	k4	k4
Emc3	804.12	-1.56952	0.259226	-4.12583	3.69394e-05	0.000371043	k4	k4	k4
Tbc1d31	156.04	-1.56921	0.40619	-2.63228	0.00848129	0.043895	k4	k4	k4
Eme1	504.229	-1.56803	0.28121	-3.798	0.000145867	0.0012784	k4	k4	k4
2700094K13Rik	246.433	-1.56683	0.36547	-2.91907	0.00351073	0.0205386	k4	k4	k4
Ftl1	2729.38	-1.5648	0.193856	-5.49276	3.95707e-08	6.90375e-07	k4	k4	k4
Tnfaip1	638.351	-1.56449	0.371827	-2.86288	0.0041981	0.0239664	k4	k4	k4
Cacna1f	288.34	-1.56432	0.29765	-3.57573	0.000349248	0.00279085	k4	k4|k9	k4
Hnrnpa2b1	3131.08	-1.56418	0.208004	-5.11614	3.11846e-07	4.67889e-06	k4	k4	k4
Pcolce2	132.603	-1.56403	0.411001	-2.58889	0.0096287	0.0487817	k4	k4|k9	k4|k9
Ushbp1	207.578	-1.56256	0.400917	-2.65032	0.00804144	0.0419284	k4	k4|k27	k4
Dck	473.391	-1.56218	0.261315	-4.06474	4.80866e-05	0.000472434	k4	k4	k4
Sh3pxd2b	641.288	-1.56082	0.321404	-3.30057	0.000964884	0.00680625	k4	k4	k4
Ckap4	627.912	-1.55874	0.360468	-2.93714	0.00331255	0.0195837	k4	k4	k4
Banf1	376.458	-1.55682	0.40177	-2.63042	0.00852802	0.0440787	k4	k4	k4
Trib2	396.119	-1.55639	0.324781	-3.25263	0.00114342	0.00786752	k4	k4	k4
Tcf3	445.339	-1.55628	0.321992	-3.28045	0.00103643	0.0072406	k4	k4|k27	k4|k27
Setdb2	139.6	-1.55366	0.391976	-2.68807	0.00718673	0.0380897	k4|k9	k4	k4
Kdelr2	1076.24	-1.55044	0.197129	-5.3287	9.89206e-08	1.6125e-06	k4	k4	k4
Aga	116.835	-1.54903	0.375722	-2.79203	0.00523787	0.0289991	k4	k4	k4
Ldb1	436.628	-1.5489	0.254836	-4.11598	3.85535e-05	0.000386521	k4	k4	k4
Rpl18	585.967	-1.54856	0.237553	-4.41401	1.01471e-05	0.000113188	k4	k4	k4
F2r	900.43	-1.5483	0.312926	-3.34999	0.000808143	0.00582635	k4	k4	k4
Mms22l	313.628	-1.54703	0.246476	-4.248	2.15684e-05	0.00022764	k4	k4	k4|k9
Sin3a	460.321	-1.54622	0.365558	-2.86199	0.00420986	0.0240196	k4	k4	k4
Clcc1	300.764	-1.54489	0.284384	-3.67422	0.000238579	0.00200023	k4	k4	k4
Ccdc18	122.259	-1.54429	0.403001	-2.59128	0.00956208	0.0485155	k4	k4	k4
Peli1	379.678	-1.54292	0.257707	-4.04693	5.18937e-05	0.00050503	k4	k4	k4
Setbp1	291.576	-1.54142	0.323482	-3.2194	0.0012846	0.00868955	k4	k4	k4
Tbc1d16	380.384	-1.53888	0.367389	-2.82774	0.00468774	0.0263551	k4|k9	k4	k4
Lctl	124.959	-1.53731	0.273954	-3.78644	0.00015282	0.0013325	None	k4	None
Rpl7l1	306.826	-1.53461	0.363858	-2.84345	0.00446274	0.025264	k4	k4	k4
Galnt2	962.017	-1.53375	0.278957	-3.70577	0.000210746	0.00179762	k4	k4	k4
Agpat6	1069.69	-1.5319	0.20372	-5.06529	4.07774e-07	5.94973e-06	k4	k4	k4
B3glct	221.733	-1.53053	0.340109	-3.02999	0.00244566	0.0151962	k4	k4	k4|k27
Srsf3	1865.56	-1.52935	0.235987	-4.36188	1.2895e-05	0.00014119	k4	k4	k4
Actb	10177.6	-1.52802	0.191537	-5.36722	7.99581e-08	1.32543e-06	k4	k4	k4|k9
Slbp	522.104	-1.52777	0.262402	-3.91679	8.97375e-05	0.000829681	k4	k4	k4
Pofut2	551.911	-1.52758	0.302669	-3.39507	0.000686107	0.00503539	None	None	None
Mtbp	315.803	-1.52676	0.279058	-3.67937	0.000233807	0.00196864	k4	k4	k4
Upk3bl	58.9551	-1.52585	0.395608	-2.59309	0.00951174	0.0483101	None	k27	k27
Tmem109	433.946	-1.52332	0.354577	-2.88604	0.00390125	0.022501	k4	k4	k4
Jam3	945.108	-1.5232	0.251025	-4.07608	4.58021e-05	0.000452028	k4	k4	k4
Mageh1	594.925	-1.52245	0.331988	-3.07977	0.00207159	0.0131129	k4	k4|k27	k4|k27
Nup153	616.412	-1.52023	0.331614	-3.07656	0.00209407	0.0132381	k4	k4	k4|k27
Adamts9	197.41	-1.52017	0.244333	-4.17532	2.97563e-05	0.000305508	None	None	None
Gm12070	54.6752	-1.5197	0.383692	-2.65759	0.00787016	0.0411447	None	None	None
Kcnh4	145.82	-1.51842	0.352375	-2.89017	0.0038503	0.022253	k4	k4	k4
Edil3	642.067	-1.51272	0.358375	-2.82588	0.00471515	0.026494	k4	k4|k27	k4
Gpr137b	422.575	-1.51065	0.345522	-2.925	0.00344459	0.0202241	k4	None	k4
Zkscan8	336.092	-1.50759	0.328527	-3.06699	0.00216225	0.0136208	k4	k4	k4|k27
Homer3	393.911	-1.50715	0.261036	-3.85826	0.000114197	0.00102537	k4	k27	k4|k27
9530068E07Rik	1366.73	-1.50295	0.236116	-4.24772	2.15961e-05	0.000227811	k4	k4	k4
Dpysl3	1655.21	-1.5019	0.311308	-3.21835	0.00128929	0.00870924	k4	k4	k4|k27
Adh5	255.316	-1.50041	0.304202	-3.28865	0.00100669	0.00706048	k4	k4	k4
Idh1	713.443	-1.50004	0.292989	-3.41322	0.000642007	0.00475265	k4	k4	k4
Atp6v0e	305.117	-1.49837	0.344851	-2.89507	0.00379075	0.0219541	k4	k4	k4
Zfp266	675.608	-1.49764	0.278088	-3.58749	0.000333879	0.00269061	k4	k4	k4
Myo1e	142.098	-1.49705	0.371855	-2.68128	0.00733405	0.0387344	k4	k4|k9|k27	k4|k9|k27
Laptm4a	1680.27	-1.49649	0.225371	-4.42155	9.79951e-06	0.000109685	k4	k4	k4
Lsm8	218.676	-1.49633	0.271235	-3.67333	0.000239414	0.00200552	k4	k4	k4
Phb2	651.929	-1.49625	0.296846	-3.35611	0.000790458	0.00571356	k4	k4	k4
Rmst	342.16	-1.496	0.307557	-3.23843	0.00120191	0.00821238	k4	k4	k4
2700099C18Rik	178.105	-1.49393	0.381731	-2.60373	0.0092214	0.0470671	k4	k4	k4
Mfsd1	483.62	-1.493	0.348917	-2.84595	0.0044279	0.0250812	k4	k4|k27	k4|k27
Klhl24	455.736	-1.49263	0.375742	-2.64179	0.00824686	0.0427946	k4|k9	k4	k4
Sgce	373.276	-1.49089	0.365635	-2.71004	0.00672758	0.0359967	k4|k9	k4	k4
Sfxn2	368.511	-1.49024	0.316748	-3.12628	0.00177034	0.0115185	k4	k4	k4
Arid2	691.371	-1.48993	0.325289	-3.04324	0.00234048	0.0146168	k4	k4	k4
AK129341	427.807	-1.48825	0.225303	-4.38634	1.15274e-05	0.000127353	NA	NA	NA
Tcf4	1089.03	-1.48791	0.294161	-3.3584	0.000783945	0.00567276	k4	k4	k4
Fam118b	236.897	-1.48107	0.326881	-3.00131	0.00268819	0.0164839	k4	k4	k4
Tmem39a	295.949	-1.4785	0.323825	-3.02168	0.00251375	0.0155602	k4	k4|k27	k4|k27
Rad21	792.406	-1.47581	0.28143	-3.46731	0.000525699	0.00399572	k4	k4	k4
Lct	66.7094	-1.47225	0.374098	-2.59893	0.00935162	0.0476821	None	None	None
Acsf2	122.377	-1.47217	0.35155	-2.76539	0.00568546	0.0311082	k4	k4|k27	k4|k27
Tmem67	283.256	-1.47142	0.368618	-2.63529	0.00840644	0.0435421	k4	k4	k4
Esrrb	213.107	-1.47095	0.298348	-3.25441	0.00113629	0.00782671	None	k27	k4
Car10	729.532	-1.46537	0.269936	-3.57628	0.000348517	0.00278715	k4|k27	k4|k9|k27	k4
Pigo	525.028	-1.46501	0.350531	-2.753	0.00590517	0.0321311	k4	k4	k4
Pola1	601.229	-1.46449	0.235021	-4.10386	4.0631e-05	0.000405896	k4	k4|k9	k4
Ccdc163	140.075	-1.46242	0.354913	-2.7117	0.00669392	0.0358361	k4	k4	k4
Dbn1	3185.96	-1.45944	0.194852	-4.92396	8.48091e-07	1.16873e-05	k4	k4	k4
Sulf2	775.022	-1.45705	0.281569	-3.39901	0.0006763	0.00497459	k4	k4	k4|k9|k27
Pbk	322.175	-1.45511	0.283971	-3.36342	0.000769845	0.00558929	k4	k4	k4|k27
Gltscr1	174.399	-1.45018	0.347074	-2.73769	0.00618729	0.0334434	None	None	None
Bckdk	586.72	-1.44864	0.364254	-2.60434	0.00920514	0.0469963	k4	k4	k4|k27
Galnt1	468.18	-1.44663	0.313928	-3.01543	0.00256618	0.0158276	k4	k4	k4
Trp53	330.833	-1.44368	0.315221	-2.9937	0.00275614	0.0167903	k4	k4	k4
Zfp955b	364.814	-1.4413	0.318424	-2.95613	0.00311528	0.0185629	None	None	None
Hmg20b	273.828	-1.44106	0.272085	-3.45871	0.00054277	0.00411431	k4|k27	k4|k9|k27	k4|k27
Exoc4	425.843	-1.44085	0.273673	-3.43788	0.000586289	0.00439661	k4	k4	k4
Zbtb41	278.674	-1.43627	0.338425	-2.76655	0.00566534	0.0310154	k4	k4	k4
Polr1e	399.098	-1.42998	0.275743	-3.37261	0.000744581	0.00542595	k4	k4	k4
Gad1	522.326	-1.42987	0.302546	-3.0735	0.00211566	0.013366	k4|k27	k4|k9|k27	k4|k27
Ap3m1	603.069	-1.4292	0.282017	-3.29482	0.000984839	0.00693001	k4	k4	k4
Cse1l	664.756	-1.42489	0.249649	-3.70475	0.000211601	0.00180335	k4	k4	k4
Plrg1	180.861	-1.42156	0.347078	-2.65521	0.00792598	0.0414034	k4	k4	k4
Fubp1	2662.6	-1.42039	0.211268	-4.35651	1.32155e-05	0.000144457	k4	k4	k4
Smyd1	242.17	-1.41977	0.269775	-3.40939	0.00065109	0.0048108	k4	k4	k4
Zdhhc9	435.149	-1.41944	0.309883	-2.96705	0.0030067	0.0180476	k4	k4	k4
Gm6432	123.728	-1.41844	0.350838	-2.61784	0.00884892	0.0454617	k4	k4	k4
Dnajb11	587.997	-1.41644	0.284293	-3.22358	0.00126598	0.00859917	k4	k4	k4
Tubb2b	3490.78	-1.41401	0.318269	-2.87182	0.00408115	0.0233873	k4	k4	k4
Afap1	650.807	-1.40564	0.271015	-3.34166	0.000832793	0.00597551	k4	k4	k4
Api5	574.117	-1.40512	0.273098	-3.31427	0.000918814	0.00651643	k4	k4|k27	k4|k9
Col4a2	2155.24	-1.402	0.248395	-3.63132	0.000281971	0.00232135	k4|k27	k4	k4
Zdhhc6	685.354	-1.39921	0.302064	-2.97687	0.00291204	0.0175781	k4	k4	k4
Sqle	1488.58	-1.39734	0.294965	-3.04219	0.00234867	0.0146493	k4	k4	k4
Tdrd3	356.315	-1.39586	0.203145	-4.40996	1.03392e-05	0.000115265	k4	k4	k4|k27
Ccdc38	254.842	-1.39511	0.256879	-3.48455	0.000492962	0.00378792	k4	None	k4|k27
Ppib	371.513	-1.39265	0.315659	-2.82791	0.00468528	0.0263488	k4|k27	k4|k27	k4|k27
Manf	649.875	-1.3918	0.259654	-3.43458	0.00059348	0.00444373	k4	k4	k4
Sf3a3	414.625	-1.39012	0.276182	-3.22295	0.00126879	0.00861232	k4	k4	k4
Rbbp4	1067.5	-1.39009	0.224192	-3.97019	7.18148e-05	0.000678366	k4	k4	k4
Stip1	747.864	-1.38855	0.293455	-3.02789	0.00246265	0.0152921	k4	k4	k4
Smarca4	1737.92	-1.38354	0.219186	-4.03103	5.55323e-05	0.000537506	k4	k4	k4
Cct5	1469.02	-1.38197	0.28311	-3.11528	0.00183769	0.0119013	k4	k4	k4
Psen1	582.837	-1.37505	0.324161	-2.69943	0.00694574	0.0369924	k4	k4	k4
Rpl4	1439.68	-1.36729	0.219499	-3.95123	7.77498e-05	0.000728115	k4	k4	k4
Cpsf6	1920.6	-1.36667	0.244444	-3.54546	0.000391931	0.00309785	k4	k4	k4
Kdelr1	530.497	-1.36635	0.228497	-3.79151	0.000149737	0.00130795	k4|k27	k4	k4
Ptprg	464.61	-1.36537	0.308115	-2.80859	0.00497595	0.0277243	k4|k9	k4	k4
Acta1	200.279	-1.36466	0.278936	-3.09986	0.00193609	0.0123791	k4|k27	k4	k4
Trhde	326.843	-1.36446	0.326901	-2.64442	0.00818315	0.0425083	k4|k27	k4|k27	k4|k27
Xpo1	2160.47	-1.3619	0.218665	-3.94163	8.09292e-05	0.000755006	k4	k4	k4
Tmem33	1042.63	-1.35405	0.265876	-3.21222	0.00131715	0.00888524	k4	k4	k4|k27
Prpf31	395.607	-1.34911	0.307257	-2.76352	0.00571807	0.0312344	k4	k4	k4
Bzw1	968.225	-1.34887	0.28243	-3.0056	0.00265061	0.0162789	k4	k4	k4
Cdc23	864.183	-1.34782	0.205165	-4.13239	3.59008e-05	0.000362548	k4	k4	k4
Glmp	467.551	-1.34634	0.304836	-2.77637	0.00549691	0.030203	k4	k4	k4
Dut	241.912	-1.34338	0.32615	-2.58587	0.00971345	0.0491183	k4	k4	k4
Tmem136	252.152	-1.34148	0.270187	-3.11441	0.0018431	0.0119285	k4	k4	k4
Tmed10	1621.74	-1.3393	0.201871	-4.15762	3.21579e-05	0.000327934	k4	k4	k4
G3bp1	1083.13	-1.33847	0.202738	-4.13576	3.53778e-05	0.000357792	k4	k4	k4
Astl	109.971	-1.33701	0.298646	-2.80269	0.0050679	0.0281375	k27	k27	k4
Rpl5	809.635	-1.33691	0.211345	-3.95991	7.49781e-05	0.000704851	k4	k4	k4
Dek	433.092	-1.33326	0.254481	-3.27436	0.00105901	0.00737997	k4	k4	k4
Rpn1	1999.96	-1.33021	0.230105	-3.60797	0.000308606	0.0025111	k4	k4	k4
Mcm2	776.05	-1.32917	0.162906	-5.08984	3.5837e-07	5.3119e-06	k4	k4	k4
Tuba1b	11363.4	-1.32779	0.254327	-3.25483	0.0011346	0.00781782	k4	k4	k4
Rccd1	372.733	-1.32463	0.308138	-2.67615	0.00744728	0.0392478	k4	k4	k4
Smarcad1	618.549	-1.31967	0.233409	-3.51171	0.000445235	0.00347155	k4	k4	k4
Ipo5	748.578	-1.31964	0.229266	-3.57508	0.000350121	0.00279669	k4	k4	k4
Ubap2	591.746	-1.31957	0.293966	-2.78799	0.00530362	0.0293134	k4	k4	k4
Mroh8	173.379	-1.3183	0.268462	-3.04812	0.00230274	0.0144041	k4	k4	k4
Tpm3	859.132	-1.31812	0.271262	-3.01599	0.00256141	0.0158053	k4	k4	k4
Galnt10	206.483	-1.31754	0.291408	-2.80548	0.00502423	0.0279424	k4	k4	k4
Unk	554.434	-1.31637	0.296582	-2.75258	0.00591273	0.0321633	k4	k4	k4
Cchcr1	117.598	-1.31507	0.295388	-2.75931	0.00579239	0.0316051	k4|k27	k4|k27	k4|k27
Ireb2	1014.41	-1.31372	0.303981	-2.67686	0.0074315	0.0391857	k4	k4	k4
Gulo	237.365	-1.3134	0.284416	-2.85991	0.00423765	0.0241398	None	k27	None
Wbp1	557.658	-1.31157	0.263714	-3.07746	0.00208774	0.0132024	k4	k4	k4
Caprin1	1848.94	-1.3103	0.251744	-3.21875	0.00128752	0.00870032	k4	k4	k4
2610203C20Rik	1904.26	-1.30995	0.209782	-3.86092	0.000112959	0.00101658	k4	k4	k4
Rfc2	369.431	-1.30952	0.288043	-2.81041	0.00494791	0.0276041	k4	k4	k4
St7	595.86	-1.30388	0.251286	-3.19905	0.00137881	0.00925297	k4	k4	k4
Pigs	1129.96	-1.30115	0.234137	-3.42172	0.000622274	0.00462753	k4	k4	k4
Vmp1	907.361	-1.2949	0.249984	-3.1798	0.00147375	0.00981334	k4	k4	k4
Nup50	685.934	-1.2938	0.191883	-4.13691	3.52012e-05	0.000356826	k4	k4	k4
Snrpb	695.634	-1.29296	0.279609	-2.83595	0.0045689	0.0257831	k4	k4	k4|k9|k27
Nop56	2694.64	-1.28895	0.235133	-3.35536	0.000792629	0.00572714	k4	k4	k4
Rab8a	389.247	-1.28654	0.303412	-2.59233	0.00953288	0.0484049	k4	k4	k4
Actn4	907.508	-1.28323	0.252004	-3.10802	0.00188346	0.0121257	k4	k4	k4
Set	1248.42	-1.28248	0.249372	-3.1378	0.00170219	0.0111341	k4	k4	k4
Leo1	1243.14	-1.28218	0.29034	-2.69401	0.00705986	0.0375186	k4	k4	k4
Spen	817.646	-1.28111	0.26674	-2.92835	0.0034077	0.0200495	k4	k4	k4
Nras	896.638	-1.28087	0.267717	-2.91677	0.00353679	0.0206663	k4	k4	k4
B3galnt2	536.285	-1.28034	0.246432	-3.16655	0.0015426	0.0102116	None	None	k4
Plin2	231.154	-1.27989	0.300866	-2.59213	0.00953832	0.04842	k4	k4	k4
Dgcr2	2123.79	-1.27918	0.267504	-2.9128	0.00358205	0.0208811	k4	k4	k4
Rps5	591.194	-1.27829	0.222889	-3.49181	0.000479758	0.00369959	k4	k4|k27	k4|k27
Ipo7	268.778	-1.2767	0.294079	-2.64112	0.00826322	0.0428569	k4	k4|k9	k4|k9
Dock1	566.719	-1.27611	0.260676	-2.97729	0.00290805	0.0175684	k4	k4|k27	k4|k27
Rnf145	1000.26	-1.2761	0.216339	-3.58743	0.000333959	0.00269061	k4	k4	k4
Sec63	771.366	-1.27456	0.20711	-3.73986	0.000184125	0.00158572	k4	k4	k4
Mcmbp	663.641	-1.27359	0.284988	-2.71447	0.00663828	0.0355966	k4	k4	k4
Nolc1	616.702	-1.27077	0.244312	-3.15487	0.00160568	0.0105769	k4	k4	k4
Baz2b	1205.65	-1.26975	0.246195	-3.12658	0.00176852	0.011518	k4	k4	k4
Cmtm3	480.132	-1.2692	0.271	-2.83836	0.00453457	0.025604	k4	k4	k4
Patz1	809.485	-1.26761	0.282323	-2.71891	0.00654976	0.0351892	k4|k9	k4	k4|k9
Srebf2	1608.32	-1.2667	0.167923	-4.56577	4.97673e-06	5.91953e-05	k4	k4	k4
Utp18	549.872	-1.2664	0.213594	-3.58812	0.000333072	0.00268567	k4	k4	k4
Trim28	1326.71	-1.2639	0.201704	-3.78725	0.000152322	0.00132934	k4	k4	k4
Acat2	1250.96	-1.26267	0.245026	-3.11261	0.00185442	0.0119819	k4	k4	k4
Erh	577.864	-1.26245	0.185278	-4.11517	3.86893e-05	0.000387486	k4	k4	k4
Tmem258	343.326	-1.26192	0.223873	-3.40334	0.00066568	0.00490936	k4	k4	k4
Ccnb3	281.851	-1.25507	0.284197	-2.65685	0.00788738	0.0412237	None	None	None
St18	956.271	-1.25306	0.220495	-3.41532	0.000637073	0.00472481	None	None	None
Topaz1	290.373	-1.25167	0.2533	-2.9675	0.0030023	0.0180267	k9	None	k27
Vash1	539.101	-1.25143	0.250177	-3.0036	0.0026681	0.0163658	k4	k4|k9|k27	k4|k9|k27
Chtop	1004.09	-1.25026	0.28343	-2.64707	0.00811927	0.042278	k4	k4|k9|k27	k4|k27
Ranbp3	1515.38	-1.24509	0.238526	-3.12371	0.00178586	0.0115962	k4	k4|k27	k4
Arhgef10l	1233.29	-1.24297	0.211031	-3.52064	0.000430511	0.00337019	None	k27	k4
Dpagt1	440.977	-1.23589	0.282176	-2.6079	0.00910983	0.0465825	k4	k4	k4
Tnpo3	831.529	-1.23342	0.262612	-2.79279	0.00522551	0.028947	k4	k4	k4|k9|k27
Nelfcd	704.526	-1.23137	0.253019	-2.89057	0.00384547	0.0222316	k4	k4	None
Akt1s1	376.242	-1.23068	0.246205	-2.96776	0.00299979	0.0180171	k4	k4	k4
Mdp1	632.311	-1.22046	0.231243	-3.1156	0.00183571	0.0118924	k4	k4	k4
Hnrnpc	1011.47	-1.21486	0.249794	-2.8618	0.00421246	0.0240274	k4	k4	k4
Ttll12	259.948	-1.21363	0.27131	-2.63032	0.00853049	0.0440798	k4	k4	k4
Rasip1	327.558	-1.21137	0.208591	-3.41037	0.000648744	0.00479709	k4	k4|k9|k27	k27
Cep152	692.106	-1.20944	0.205906	-3.44545	0.000570104	0.0042933	k4	k4	k4
Pom121	1005.22	-1.20832	0.204041	-3.47147	0.000517611	0.00394495	k4|k9	k4	k4
Srsf6	1681.98	-1.20723	0.264112	-2.67776	0.00741169	0.0391128	k4	k4	k4
Ssr2	1151.12	-1.20686	0.23605	-2.99454	0.00274862	0.0167578	k4	k4	k4
Sf3a1	724.37	-1.19817	0.225459	-3.09667	0.00195706	0.0124847	k4	k4	k4
Cops4	401.302	-1.19615	0.256373	-2.71539	0.00661971	0.0355067	k4	k4|k27	k4|k27
Gpc1	1725.67	-1.19573	0.224854	-3.09413	0.00197392	0.01258	k4	k4	k4
Mlec	911.741	-1.19447	0.237529	-2.92373	0.00345862	0.0202883	k4	k4	k4
Dolpp1	755.424	-1.19315	0.229786	-3.01649	0.00255724	0.0157845	k4	k4	k4
Ptprf	2840.44	-1.19072	0.22533	-3.06538	0.00217391	0.0136899	k4	k4|k27	k4
Phip	2126.5	-1.19033	0.184222	-3.74731	0.000178745	0.0015421	k4	k4	k4
Prpf40a	1175.86	-1.18851	0.22429	-3.06972	0.00214261	0.013516	k4	k4	k4
Wdr90	568.559	-1.18276	0.262787	-2.59815	0.00937283	0.0477778	k4	k4|k27	k4
Nipbl	1667.45	-1.17952	0.245021	-2.77331	0.00554887	0.0304458	k4	k4	k4
Dnah2	518.214	-1.17416	0.216585	-3.1127	0.00185384	0.0119819	k4	k4|k27	k4
Robo1	851.239	-1.17135	0.222085	-3.02295	0.00250322	0.0155048	k4	k4	k4
Gnb2l1	1126.63	-1.16404	0.22272	-2.9815	0.00286836	0.0173768	k4	k4	k4
Cfap20	485.214	-1.15925	0.243982	-2.70206	0.00689114	0.0367553	k4	k4	k4
Cnbp	2054.61	-1.15797	0.233259	-2.82078	0.00479077	0.0268497	k4	k4	k4
Hmcn1	324.881	-1.15698	0.245174	-2.67965	0.00736995	0.0389135	k4	k4|k27	k27
Nap1l4	1073.35	-1.14919	0.249565	-2.60128	0.00928771	0.0473788	k4	k4	k4
Dhx29	465.913	-1.13367	0.235115	-2.69514	0.00703592	0.0374016	k4	k4	k4
Supt16	460.34	-1.12886	0.212478	-2.95965	0.00307986	0.0184016	k4	k4	k4
Sppl2b	778.9	-1.12461	0.236658	-2.63929	0.00830795	0.0430661	k4	k4	k4
Zfp292	1222.45	-1.11896	0.225498	-2.74486	0.00605363	0.0327875	k4|k27	k4	k4
Blmh	1116.21	-1.1152	0.236439	-2.60195	0.00926961	0.0473008	k4	k4	k4
Tra2b	1186.71	-1.11485	0.215696	-2.85055	0.00436436	0.0247929	k4	k4	k4|k9
Prdx2	1466.91	-1.11062	0.202134	-3.02087	0.00252053	0.0155972	k4|k27	k4	k4
Ilf2	763.944	-1.10687	0.22433	-2.70525	0.00682534	0.0364601	k4|k27	k4|k27	k4|k27
Canx	3507.39	-1.10392	0.185774	-3.25082	0.00115073	0.00790398	k4	k4	k4
Gm6548	1027.49	-1.08164	0.187813	-3.09692	0.00195541	0.0124782	None	None	None
Rpl15	933.475	-1.08054	0.207837	-2.79326	0.00521789	0.0289129	k4	k4	k4
Akap4	274.854	-1.07853	0.207588	-2.78692	0.00532122	0.0293776	None	None	None
Gnai2	902.494	-1.06569	0.217165	-2.60487	0.00919086	0.0469356	k4	k4	k4
Eef1a1	6218.11	-1.06374	0.205313	-2.74575	0.00603731	0.032732	k4	k4	k4
Ewsr1	3178.27	-1.0621	0.174482	-3.22153	0.0012751	0.00864618	k4	k4	k4
Ehmt1	2065.78	-1.06	0.188253	-2.9747	0.00293275	0.0176795	k4	k4	k4
Eif3a	1781.59	-1.05387	0.212015	-2.61241	0.00899076	0.0460697	k4	k4	k4
Ddx39b	1756.3	-1.03397	0.204449	-2.61174	0.00900826	0.0461473	k4	k4	k4

## Sheet: K4>K4
Gene	baseMean	log2FoldChange	lfcSE	stat	pvalue	padj	NPC.state	mDA.state	SER.state
Psrc1	234.184	-9.42913	0.714187	-12.5025	7.23279e-36	1.54169e-33	k4	k4	k4
Cenpa	254.883	-8.61294	0.704582	-11.5146	1.11438e-30	1.77666e-28	k4	k4	k4
Cdca2	510.951	-7.15643	0.63141	-10.5422	5.52155e-26	6.08301e-24	k4	k4	k4
Dlgap5	154.172	-6.50025	0.4822	-12.4435	1.51723e-35	3.16519e-33	k4	k4	k4
Aspm	603.06	-6.3713	0.898012	-6.53811	6.22999e-11	1.65095e-09	k4	k4	k4|k27
Chst14	69.8713	-6.33279	0.848934	-6.87072	6.38793e-12	1.9512e-10	k4	k4	None
Ccna1	63.4578	-6.30378	0.751836	-7.71947	1.16814e-14	4.92627e-13	k4	k4	k4
Mfng	307.292	-6.28279	0.525074	-11.0133	3.29708e-28	4.36863e-26	k4	k4	k4
Cks2	146.277	-6.26592	0.514444	-11.208	3.72324e-29	5.29078e-27	k4	k4	k4
Arhgap11a	179.117	-6.05631	0.718769	-7.73031	1.07286e-14	4.54402e-13	k4	k4	k4|k27
Aurkb	261.044	-5.93216	0.702088	-7.73715	1.01667e-14	4.32472e-13	k4	k4	k4
Ccnb1	541.032	-5.92989	0.312305	-17.3865	1.044e-67	1.07751e-64	k4	k4	k4|k9
Foxm1	312.442	-5.80645	0.724664	-7.32264	2.43138e-13	8.89541e-12	k4	k4	k4
Hist1h2ae	115.997	-5.73352	0.559828	-9.34845	8.89409e-21	6.63168e-19	k4	k4	k4
Hist1h2ai	141.097	-5.68699	0.520984	-9.95614	2.37083e-23	2.14249e-21	k4	k4	k4
Efcab11	60.7845	-5.6174	0.700706	-7.30321	2.80975e-13	1.02225e-11	k4	k4	k4
Nuf2	201.16	-5.60642	0.590692	-8.64481	5.38945e-18	3.18335e-16	k4	k4	k4
Itpripl1	89.0844	-5.5954	0.827689	-6.15618	7.45199e-10	1.70916e-08	k4	k4	k4|k9|k27
Fam107b	119.829	-5.59195	0.809633	-6.28921	3.1908e-10	7.74116e-09	k4	k4	k4
Cdc20	398.838	-5.5822	0.615702	-8.25431	1.52778e-16	7.90497e-15	k4	k4	k4
Kcnk10	137.763	-5.57368	0.672181	-7.54808	4.41728e-14	1.75706e-12	k4	k4	k4
Hist1h2ag	231.836	-5.56978	0.469415	-10.8002	3.43419e-27	4.2355e-25	k4	k4	k4
Kif23	339.902	-5.55461	0.923626	-5.47257	4.43553e-08	7.6433e-07	k4	k4	k4|k27
Ncaph	201.961	-5.53307	0.712772	-7.06126	1.64994e-12	5.47468e-11	k4	k4	k4|k27
Hist1h2ah	130.227	-5.52729	0.487358	-10.3154	6.0036e-25	6.00667e-23	k4	k4	k4
Hist1h2ad	161.138	-5.499	0.489989	-10.2023	1.93691e-24	1.88969e-22	k4	k4	k4
Hist1h1b	21.2863	-5.4976	0.867364	-5.76183	8.32091e-09	1.61878e-07	k4	k4	k4|k27
Hist1h2an	109.327	-5.49126	0.535901	-9.31376	1.23383e-20	9.02815e-19	k4	k4	k4|k27
Kifc1	391.144	-5.37649	0.324463	-15.0294	4.71072e-51	2.56603e-48	k4	k4	k4
Depdc1a	263.496	-5.37014	0.997402	-4.88282	1.04579e-06	1.41434e-05	k4	k4	k4
Top2a	1346.27	-5.35588	0.265421	-18.295	9.06522e-75	1.26978e-71	k4	k4	k4
Fkbp10	192.382	-5.32949	0.576413	-8.37852	5.3599e-17	2.87179e-15	k4	k4	k4
Sgol1	152.175	-5.21456	0.605078	-7.79165	6.61412e-15	2.90163e-13	k4	k4	k4
Mfap2	885.829	-5.15544	0.628387	-7.40856	1.27676e-13	4.78725e-12	k4	k4	k4
Kif20b	351.367	-5.10948	0.695418	-6.62836	3.3944e-11	9.30967e-10	k4	k4	k4
Hist1h2ak	61.9036	-5.09623	0.564227	-8.14607	3.75937e-16	1.8711e-14	k4	k4	k4
Mex3a	447.081	-5.09463	0.694718	-6.61366	3.74928e-11	1.01974e-09	k4	k4	k4
Hist1h2ab	56.7009	-5.07968	0.54578	-8.39107	4.81755e-17	2.60254e-15	k4	k4	k4
Pdgfrl	27.7607	-5.04579	0.958015	-4.74501	2.08499e-06	2.6567e-05	k4	k4	k4
Kif2c	259.446	-4.89969	0.390747	-11.2597	2.07437e-29	3.01322e-27	k4	k4	None
Efna4	62.9355	-4.87743	0.657889	-6.65376	2.85701e-11	7.94696e-10	k4	k4	k4
Fstl1	1206.09	-4.86158	0.331927	-13.1402	1.93762e-39	5.50678e-37	k4	k4	k4
Cdca3	268.884	-4.77198	0.714369	-5.98008	2.23028e-09	4.70784e-08	k4	k4	k4
Golm1	939.797	-4.73775	0.469939	-9.01765	1.92163e-19	1.29052e-17	k4	k4	k4
Cox10	2157.41	-4.70991	0.353857	-11.8972	1.22373e-32	2.14262e-30	k4	k4	k4
Cyba	75.809	-4.65991	0.530608	-7.8399	4.50896e-15	1.99595e-13	k4	k4	k4
Vim	881.66	-4.5551	0.480974	-8.43101	3.42695e-17	1.87717e-15	k4	k4	k4
Hmgb2	520.4	-4.50119	0.535123	-7.47713	7.59608e-14	2.91505e-12	k4	k4	k4
Prc1	373.665	-4.47864	0.451078	-8.82029	1.14167e-18	7.17567e-17	k4	k4	k4
Angptl2	184.575	-4.46718	0.598767	-6.62559	3.45874e-11	9.4729e-10	k4	k4	k4
Mcm6	240.839	-4.44404	0.503193	-7.83802	4.57702e-15	2.02152e-13	k4	k4	k4
Nrm	308.151	-4.4426	0.941204	-4.18889	2.8032e-05	0.000289015	k4	k4	k4
Cenpf	364.291	-4.44183	0.302618	-13.0258	8.7295e-39	2.28247e-36	k4	k4	k4
Lrr1	20.0846	-4.39083	0.931059	-4.17893	2.92882e-05	0.000301176	k4	k4	k4
Cdc25c	130.454	-4.38814	0.485553	-8.00766	1.16911e-15	5.60543e-14	k4	k4	k4
Zg16	6.38992	-4.37558	1.1461	-3.38154	0.000720804	0.0052605	k4	k4	k4|k9|k27
Mtfr2	53.5744	-4.33361	0.762514	-5.0276	4.96666e-07	7.1688e-06	k4	k4	k4
1700055C04Rik	5.67818	-4.31467	1.13483	-3.36145	0.000775348	0.00562092	k4	k4	k4|k9
Tmem88	89.4572	-4.31203	0.777526	-4.90276	9.44993e-07	1.28958e-05	k4	k4	k4
Cdca8	363.728	-4.3104	0.506037	-7.52988	5.07851e-14	2.00785e-12	k4	k4	k4
Fabp7	251.875	-4.30255	0.524259	-7.25318	4.07104e-13	1.45151e-11	k4	k4	k4|k27
Mcm5	331.399	-4.28087	0.462546	-8.17404	2.98233e-16	1.49958e-14	k4	k4	k4
Pcdhgc3	68.1369	-4.28049	0.898085	-4.2095	2.55937e-05	0.000266397	k4	k4	k4
Hist1h2af	137.325	-4.24564	0.41108	-9.11172	8.10864e-20	5.59896e-18	k4	k4	k4
Fam64a	161.106	-4.23467	1.0293	-3.62837	0.000285222	0.00234417	k4	k4	k4
Prr11	162.513	-4.22487	0.470754	-7.91256	2.52152e-15	1.16621e-13	k4	k4	k4
Gtse1	127.694	-4.21479	0.685022	-5.42288	5.86461e-08	9.92278e-07	k4	k4	k4
Cdt1	137.119	-4.18847	0.764937	-4.82193	1.42173e-06	1.86489e-05	k4	k4	k4
Lamb2	495.358	-4.18455	0.460948	-7.99341	1.31259e-15	6.24755e-14	k4	k4	k4
Ckap2l	204.798	-4.1822	0.655029	-5.62143	1.89388e-08	3.50699e-07	k4	k4	k4
Mxd3	47.3467	-4.16495	0.627524	-5.84033	5.20963e-09	1.04459e-07	k4	k4	k4
2810417H13Rik	147.972	-4.13897	0.482739	-7.53817	4.76597e-14	1.88809e-12	k4	k4	k4
Tpx2	605.878	-4.11344	0.397219	-9.09685	9.29882e-20	6.37587e-18	k4	k4	k4
Crb2	302.502	-4.09127	0.927638	-3.87141	0.000108209	0.000978772	k4	k4	k4|k27
Cdc14a	131.525	-4.05578	0.558169	-6.37043	1.88502e-10	4.67915e-09	k4	k4	k4
Rnf151	12.7642	-4.05492	1.09554	-3.2449	0.00117493	0.00804056	k4	k4	k4
Gm15545	26.6814	-4.05346	0.808315	-4.39614	1.10195e-05	0.000122155	k4	k4	k4
Espl1	291.59	-4.04394	0.358838	-9.87616	5.28182e-23	4.66561e-21	k4	k4	k4
Cd1d1	371.186	-4.02228	0.614798	-5.72916	1.00929e-08	1.9404e-07	k4	k4	k4
Mis18bp1	292.492	-4.01518	0.482628	-7.28341	3.25481e-13	1.17621e-11	k4	k4	k4
Tnfrsf11b	46.8242	-3.97687	0.850064	-4.09013	4.31132e-05	0.000428076	k4	k4	k4
Gm26705	11.4042	-3.96265	0.946005	-3.66028	0.000251937	0.00209966	k4	k4	k4
Asf1b	127.696	-3.95687	0.685208	-5.045	4.53531e-07	6.58309e-06	k4	k4	k4
Dbf4	148.703	-3.93229	0.530334	-6.47194	9.67553e-11	2.50313e-09	k4	k4	k4
Dynlrb2	7.83966	-3.91967	1.03712	-3.29727	0.00097628	0.00687674	k4	k4	k4
Apcdd1	213.854	-3.91432	1.02785	-3.32179	0.000894419	0.00635952	k4	k4	k4
Efnb2	381.71	-3.90316	0.468492	-7.26407	3.75623e-13	1.35156e-11	k4	k4	k4|k27
Snord2	4.94976	-3.88552	1.02852	-3.29165	0.000996029	0.00699825	k4	k4	k4|k27
Nusap1	169.87	-3.86629	0.46203	-7.28587	3.19597e-13	1.15846e-11	k4	k4	k4
Slc2a1	1563.02	-3.86579	0.357845	-9.40573	5.16695e-21	3.98913e-19	k4	k4	k4
Cenpw	129.058	-3.86343	0.491147	-6.84811	7.48327e-12	2.26811e-10	k4	k4	k4
Kif11	262.158	-3.81651	0.684188	-4.84737	1.25112e-06	1.66335e-05	k4	k4	k4
1190002F15Rik	52.381	-3.81232	0.647764	-5.11346	3.16308e-07	4.73134e-06	k4	k4	k4
Ptk7	366.741	-3.8093	0.374045	-8.84732	8.96454e-19	5.67079e-17	k4	k4	k4
Rnd3	597.099	-3.78579	0.945134	-3.47654	0.000507935	0.00387723	k4	k4	k4
Chaf1b	111.804	-3.76443	0.507372	-6.434	1.24291e-10	3.16129e-09	k4	k4	k4
Ska3	175.622	-3.75356	0.647427	-5.02536	5.02482e-07	7.24002e-06	k4	k4	k4
Igfbp4	546.496	-3.74962	0.374925	-8.66739	4.42138e-18	2.63536e-16	k4	k4	k4|k27
Dnaaf2	108.298	-3.74798	0.60025	-5.41104	6.26586e-08	1.05471e-06	k4	k4	k4
Syngr4	34.3695	-3.7401	0.689968	-4.69602	2.65276e-06	3.32187e-05	k4	k4	k4
Gpx7	132.85	-3.72087	0.606789	-5.30807	1.10794e-07	1.78968e-06	k4	k4	k4
Ttll4	198.808	-3.71672	0.569455	-5.64876	1.61606e-08	3.01818e-07	k4	k4	k4
C330027C09Rik	250.184	-3.68163	0.735036	-4.32854	1.50099e-05	0.000162801	k4	k4	k4
Slco5a1	381.472	-3.67779	0.352595	-9.01259	2.01247e-19	1.34233e-17	k4	k4	k4
Tmem2	921.188	-3.66619	0.452943	-6.99027	2.74354e-12	8.70565e-11	k4	k4	k4
Igdcc3	221.646	-3.66565	0.458748	-6.90063	5.17729e-12	1.58884e-10	k4	k4	k4|k27
Cks1b	159.16	-3.6602	0.986876	-3.20223	0.00136368	0.00916758	k4	k4	k4
Veph1	35.4664	-3.65616	0.683976	-4.61443	3.9417e-06	4.77141e-05	k4	k4	k4
Mex3b	206.956	-3.64492	0.725003	-4.33779	1.43919e-05	0.000156358	k4	k4	k4
Pdia4	1293.54	-3.6422	0.343009	-9.16068	5.15713e-20	3.61183e-18	k4	k4	k4
Emilin1	256.325	-3.63504	0.495171	-6.33123	2.43216e-10	5.95439e-09	k4	k4	k4
Gsg2	88.01	-3.62928	1.08391	-2.88702	0.00388911	0.0224442	k4	k4	k4|k27
Dsn1	156.433	-3.62297	0.968926	-3.22312	0.001268	0.00860996	k4	k4	k4
Gpr65	8.30151	-3.61463	1.12877	-2.75932	0.00579223	0.0316051	k4	k4	k4
Fzd1	253.794	-3.60558	0.554194	-5.60379	2.0972e-08	3.84356e-07	k4	k4	k4|k27
Tspan9	318.436	-3.59237	0.607795	-5.08785	3.6214e-07	5.35967e-06	k4	k4	k4
Exoc3l	113.726	-3.58325	0.558076	-5.52479	3.29885e-08	5.83322e-07	k4	k4	k4
Tmpo	893.308	-3.57917	0.349994	-8.79779	1.39541e-18	8.71463e-17	k4	k4	k4
Hist1h3c	11.3386	-3.56932	1.04179	-2.94619	0.00321714	0.0191032	k4	k4	k4
Thbs1	478.268	-3.56016	0.561175	-5.45313	4.94903e-08	8.48344e-07	k4	k4	k4
Bcl2l12	38.0207	-3.54757	0.626776	-4.86229	1.16033e-06	1.55318e-05	k4	k4	k4
Rad54b	94.3082	-3.5386	0.69968	-4.34285	1.40649e-05	0.000152974	k4	k4	None
Fam212a	30.0754	-3.52651	0.951571	-3.18054	0.00146999	0.00979161	k4	k4	k4
Sox11	2735.03	-3.52042	0.323684	-9.3314	1.04486e-20	7.67406e-19	k4	k4	k4
Lrrn1	892.516	-3.50911	0.469421	-6.41027	1.45266e-10	3.65682e-09	k4	k4	k4
Fbxo30	315.477	-3.49736	0.642309	-4.66655	3.06306e-06	3.7873e-05	k4	k4	k4
Boc	443.197	-3.48578	0.407994	-7.31819	2.51341e-13	9.17839e-12	k4	k4	k4|k9|k27
Fignl1	157.94	-3.48331	0.403768	-7.38866	1.48314e-13	5.52935e-12	k4	k4	k4
Pcna	370.491	-3.47273	0.421266	-7.05665	1.70569e-12	5.65011e-11	k4	k4	k4
Hyal2	734.569	-3.45506	0.342092	-8.63819	5.71094e-18	3.36311e-16	k4	k4	k4
Exo1	176.889	-3.44871	0.506426	-5.8226	5.794e-09	1.14884e-07	k4	k4	k4
Igfbp2	301.913	-3.44312	0.384252	-7.65934	1.86885e-14	7.69919e-13	k4	k4	k4|k27
Tyms	358.541	-3.43227	0.596304	-4.91741	8.76956e-07	1.20428e-05	k4	k4	k4
1810021B22Rik	21.3201	-3.42217	0.796728	-3.66772	0.000244727	0.00204478	k4	k4	k4
Fbxo5	167.603	-3.41691	0.408068	-7.14811	8.79821e-13	3.01631e-11	k4	k4	k4
Mpzl1	716.428	-3.41603	0.558172	-5.22424	1.74869e-07	2.72351e-06	k4	k4	k4
Hist1h3i	8.00342	-3.41501	1.06742	-2.7309	0.00631621	0.0340839	k4	k4	k4|k27
Ttc23	48.6779	-3.40213	0.555461	-5.22473	1.74413e-07	2.71879e-06	k4	k4	k4
A930004D18Rik	56.2682	-3.39941	0.934999	-3.10097	0.00192885	0.012353	k4	k4	k4
Rnf122	346.067	-3.39365	0.704629	-4.10663	4.01478e-05	0.000401478	k4	k4	k4
4930528A17Rik	13.5548	-3.3895	1.03052	-2.80391	0.00504863	0.0280384	k4	k4	k4
Cbx2	180.527	-3.37817	0.729558	-3.94508	7.97724e-05	0.000744922	k4	k4	k4|k27
Smc2os	5.17189	-3.37784	1.0774	-2.6711	0.0075602	0.0397255	k4	k4	k4
Hist1h3h	7.73871	-3.36469	1.07002	-2.67723	0.00742333	0.0391532	k4	k4	k4
Itm2a	411.965	-3.36179	0.649499	-4.40615	1.05224e-05	0.000117041	k4	k4	k4|k27
Hist1h3g	7.12095	-3.35501	1.04344	-2.73615	0.0062163	0.033591	k4	k4	k4
Fam115c	104.31	-3.33033	0.505356	-5.60065	2.13548e-08	3.89551e-07	k4	k4	k4
Rab32	17.6418	-3.31828	0.902323	-3.12336	0.001788	0.0116063	k4	k4	k4
Tspan14	573.504	-3.31576	1.016	-2.77143	0.00558112	0.0305971	k4	k4	k4
Rab39	15.7587	-3.26838	1.03689	-2.6699	0.00758734	0.0398574	k4	k4	k4|k27
C030037D09Rik	22.5506	-3.25951	0.784374	-3.51811	0.000434632	0.00339838	k4	k4	k4
2810408I11Rik	8.18747	-3.25716	1.00398	-2.74622	0.00602862	0.0326939	k4	k4	k4
Ckap2	205.596	-3.23867	0.336028	-8.15013	3.63548e-16	1.81867e-14	k4	k4	k4|k27
H2afv	431.308	-3.23146	0.399131	-6.84351	7.72736e-12	2.33129e-10	k4	k4	k4
Gm24148	4.54514	-3.23019	1.05737	-2.58205	0.00982141	0.0495747	k4	k4	k4
Cdc45	61.7056	-3.23	0.604602	-4.51537	6.32049e-06	7.35577e-05	k4	k4	k4
2610318N02Rik	132.573	-3.22901	0.709075	-3.8487	0.000118748	0.00106137	k4	k4	k4
Trp53i11	643.109	-3.22393	0.351028	-7.75985	8.50316e-15	3.65757e-13	k4	k4	k4
Nek2	123.894	-3.21966	0.404255	-6.72758	1.72511e-11	4.90994e-10	k4	k4	k4
Hn1l	256.249	-3.20919	0.912753	-2.96815	0.00299595	0.0179995	k4	k4	k4
Zwilch	141.799	-3.20543	0.659324	-4.10334	4.07233e-05	0.000406404	k4	k4	k4
Mycn	311.403	-3.20281	0.667215	-4.05088	5.10249e-05	0.000497315	k4	k4	k4
2810001G20Rik	783.001	-3.20242	0.364104	-7.4221	1.15276e-13	4.36401e-12	k4	k4	k4
Cenpn	131.339	-3.19515	0.483952	-5.56903	2.56155e-08	4.60844e-07	k4	k4	k4
Ptma	1555.66	-3.19131	0.310031	-8.68076	3.93127e-18	2.36479e-16	k4	k4	k4
Mybl1	109.944	-3.1897	0.423154	-6.35632	2.06648e-10	5.11663e-09	k4	k4	k4
Gstcd	54.1165	-3.16641	0.702996	-3.79292	0.000148887	0.00130185	k4	k4	k4
Prdx4	531.1	-3.16075	0.380066	-7.00075	2.54598e-12	8.14463e-11	k4	k4	k4
Tmem198b	165.838	-3.15736	0.555854	-4.78067	1.74708e-06	2.25843e-05	k4	k4	k4
Tgfbr1	857.526	-3.15565	0.376923	-7.04561	1.84657e-12	6.05539e-11	k4	k4	k4
P4hb	2433.8	-3.14256	0.321782	-8.21229	2.17007e-16	1.09961e-14	k4	k4	k4
Ptn	534.7	-3.14018	0.348717	-7.57112	3.70027e-14	1.48693e-12	k4	k4	k4
Cenpe	470.225	-3.1305	0.274558	-9.58086	9.62371e-22	7.79839e-20	k4	k4	k4|k27
Kif22	449.115	-3.11851	0.34824	-7.51925	5.50894e-14	2.16061e-12	k4	k4	k4|k27
Fam110a	180.026	-3.09769	0.702771	-3.69635	0.000218723	0.00185437	k4	k4	k4
Rad51	164.277	-3.09761	0.368949	-7.04055	1.91485e-12	6.25845e-11	k4	k4	k4
Brca1	268.119	-3.09419	0.505485	-5.13207	2.86576e-07	4.31957e-06	k4	k4	k4
Dach2	49.6623	-3.09109	0.684296	-3.78651	0.00015278	0.0013325	k4	k4	k4|k27
Mir3064	173.875	-3.0873	0.515118	-5.02274	5.09396e-07	7.32349e-06	k4	k4	k4
H2afy2	286.274	-3.07771	0.285864	-9.01723	1.92905e-19	1.29108e-17	k4	k4	k4
Yap1	123.298	-3.07576	0.625871	-4.11548	3.86379e-05	0.000387168	k4	k4	k4
Nde1	294.377	-3.06378	0.991385	-2.58606	0.00970804	0.0491036	k4	k4	k4
Inip	181.966	-3.05965	0.541106	-4.7304	2.24081e-06	2.84232e-05	k4	k4	k4
Cnn3	886.884	-3.05885	0.455998	-5.61153	2.00541e-08	3.68913e-07	k4	k4	k4
Dll1	848.726	-3.04136	0.452698	-5.61381	1.97917e-08	3.64771e-07	k4	k4	k4
Ezh2	514.816	-3.04041	0.303256	-8.37713	5.42353e-17	2.89797e-15	k4	k4	k4|k27
St6gal1	296.079	-3.03873	0.430542	-5.89659	3.71081e-09	7.5801e-08	k4	k4	k4
Kif20a	248.182	-3.03596	0.421585	-6.01529	1.79562e-09	3.85253e-08	k4	k4	k4
Plxnb1	1151.51	-3.01892	0.363941	-6.92124	4.47706e-12	1.3826e-10	k4	k4	k4
Psmc3ip	124.838	-3.01319	0.409314	-6.14001	8.25161e-10	1.87502e-08	k4	k4	k4
Lpar2	81.1097	-3.00324	0.749703	-3.33897	0.000840883	0.00602694	k4	k4	k4
Mir6993	7.63559	-2.99873	0.914304	-2.73293	0.00627738	0.033893	k4	k4	k4
Ska1	154.53	-2.99489	0.397505	-6.27638	3.46553e-10	8.34878e-09	k4	k4	k4
Itga6	249.434	-2.99485	0.475781	-5.24368	1.57402e-07	2.47725e-06	k4	k4	k4|k9
Chek2	152.518	-2.99182	0.504533	-4.93886	7.85799e-07	1.09365e-05	k4	k4	k4
Cwc22	837.81	-2.97992	0.636812	-3.89427	9.8493e-05	0.000900862	k4	k4	k4|k9
Nuak2	236.216	-2.97502	0.532586	-4.64718	3.36505e-06	4.11658e-05	k4	k4	k4
1700016L04Rik	16.5265	-2.9716	0.775065	-3.18889	0.00142819	0.00954558	k4	k4	k4
Incenp	390.288	-2.97149	0.248028	-9.96455	2.17855e-23	1.98704e-21	k4	k4	k4
Nek6	186.855	-2.97143	0.53149	-4.65001	3.31919e-06	4.06986e-05	k4	k4	k4
Slc2a12	41.6304	-2.96618	0.845326	-2.91744	0.00352923	0.0206407	k4	k4	k4
Nrep	2448.84	-2.96071	0.308044	-7.98818	1.3695e-15	6.48693e-14	k4	k4	k4
Suv39h2	97.1994	-2.94567	0.544165	-4.49434	6.97849e-06	8.04516e-05	k4	k4	k4
2810408A11Rik	371.67	-2.94517	0.285337	-8.5694	1.04022e-17	5.96452e-16	k4	k4	k4
Proser3	181.191	-2.9371	0.518375	-4.70143	2.58345e-06	3.24753e-05	k4	k4	k4
Zpbp	319.815	-2.92058	0.284729	-8.50135	1.874e-17	1.05601e-15	k4	k4	k4
Snhg5	529.893	-2.91332	0.450687	-5.35475	8.56725e-08	1.41417e-06	k4	k4	k4
Dennd1c	45.2294	-2.91071	0.677835	-3.55648	0.000375852	0.00298037	k4	k4	k4
Itgb3	189.938	-2.90642	0.687166	-3.50195	0.000461864	0.00357848	k4	k4	k4
Cdk4	1652.51	-2.90405	0.269245	-8.92883	4.30524e-19	2.80484e-17	k4	k4	k4
Mycl	140.55	-2.90134	0.797166	-3.01234	0.00259238	0.0159664	k4	k4	k4
Mcm7	594.905	-2.90086	0.394754	-6.08193	1.18747e-09	2.63122e-08	k4	k4	k4
Pxdn	1572.37	-2.90035	0.272479	-8.80931	1.2592e-18	7.8891e-17	k4	k4	k4
4931414P19Rik	45.7392	-2.89464	0.860603	-2.78252	0.00539388	0.0297034	k4	k4	k4
Chd7	736.238	-2.89134	0.426074	-5.61249	1.99434e-08	3.67221e-07	k4	k4	k4
Kpna2	1023.84	-2.89053	0.32822	-7.28332	3.25692e-13	1.17621e-11	k4	k4	k4
Zfp429	43.667	-2.88864	0.788041	-3.03111	0.00243658	0.0151494	k4	k4	k4
Sox2ot	167.044	-2.88486	0.777104	-3.06891	0.0021484	0.0135423	k4	k4	k4
Ctsw	38.9415	-2.88301	0.882036	-2.70172	0.0068982	0.0367592	k4	k4	k4
Atad2	427.836	-2.87552	0.394601	-6.02006	1.74356e-09	3.76554e-08	k4	k4	k4
Rad51ap1	102.904	-2.87239	0.764472	-3.10331	0.00191369	0.0122719	k4	k4	k4
Akna	205.847	-2.86474	0.610233	-3.87515	0.000106558	0.000965621	k4	k4	k4|k27
Vangl2	305.402	-2.86441	0.41101	-5.75267	8.78441e-09	1.70388e-07	k4	k4	k4
Tax1bp3	236.894	-2.85318	0.508205	-4.63037	3.65009e-06	4.44034e-05	k4	k4	k4
Hnrnpf	665.886	-2.83535	0.324431	-7.19828	6.09777e-13	2.13531e-11	k4	k4	k4
Nasp	751.577	-2.83247	0.299025	-7.80024	6.17889e-15	2.71677e-13	k4	k4	k4
Ska2	245.612	-2.82923	0.422101	-5.5182	3.42498e-08	6.02908e-07	k4	k4	k4
Tacc3	897.849	-2.82406	0.566346	-4.10361	4.06748e-05	0.000406126	k4	k4	k4
2700049A03Rik	246.395	-2.82323	0.385952	-6.01949	1.74967e-09	3.77458e-08	k4	k4	k4
H3f3a	598.585	-2.82054	0.258892	-8.96335	3.14965e-19	2.07264e-17	k4	k4	k4
Cdc25a	182.293	-2.81902	0.445972	-5.19993	1.99369e-07	3.0736e-06	k4	k4	k4
Ppp1r15b	582.5	-2.81891	0.374401	-6.19366	5.87837e-10	1.37889e-08	k4	k4	k4
Fanca	131.505	-2.81714	0.381831	-6.06849	1.29115e-09	2.84168e-08	k4	k4	k4
Lpar1	348.453	-2.81364	0.47148	-4.90718	9.23954e-07	1.26351e-05	k4	k4	k4|k27
B3gnt5	256.105	-2.80745	0.538509	-4.28488	1.82836e-05	0.000195391	k4	k4	k4|k27
S100pbp	73.2316	-2.80397	0.545694	-4.22208	2.42054e-05	0.000253021	k4	k4	k4
Shcbp1	205.553	-2.80386	0.474446	-4.8559	1.19841e-06	1.59544e-05	k4	k4	k4|k9|k27
Baz1a	286.163	-2.80211	0.30855	-7.46106	8.58314e-14	3.27462e-12	k4	k4	k4|k27
Mdc1	366.663	-2.79925	0.385707	-5.96114	2.50487e-09	5.25352e-08	k4	k4	k4
Smc2	786.704	-2.78709	0.317236	-7.20943	5.6188e-13	1.9711e-11	k4	k4	k4
Cdc6	110.885	-2.78508	0.592323	-3.85783	0.000114399	0.00102648	k4	k4	k4
Stard4	92.9881	-2.78452	0.563503	-4.05415	5.03179e-05	0.000491277	k4	k4	k4
Hmgn2	2017.32	-2.78219	0.26431	-8.63449	5.89902e-18	3.45313e-16	k4	k4	k4
Gmnn	97.908	-2.75304	0.540474	-4.16863	3.06432e-05	0.000313465	k4	k4	k4
Wdr76	146.66	-2.75169	0.505161	-4.45736	8.29738e-06	9.44351e-05	k4	k4	k4
Ivns1abp	2567.05	-2.75024	0.228594	-9.84387	7.28556e-23	6.29383e-21	k4	k4	k4
Magt1	602.4	-2.74733	0.317883	-7.06968	1.55296e-12	5.17698e-11	k4	k4	k4
Hist1h4i	20.4079	-2.74539	0.758463	-2.96044	0.00307199	0.0183664	k4	k4	k4
Lsm2	82.0351	-2.74305	0.472988	-4.7423	2.11301e-06	2.69065e-05	k4	k4	k4
Fen1	248.578	-2.72982	0.54572	-4.08602	4.38834e-05	0.000435282	k4	k4	k4
Dcakd	386.78	-2.72876	0.382367	-5.82886	5.58073e-09	1.10992e-07	k4	k4	k4
Gins2	50.7648	-2.72669	0.846015	-2.63198	0.008489	0.0439117	k4	k4	k4
Xrcc2	77.2813	-2.72406	0.715912	-3.10661	0.00189247	0.0121676	k4	k4	k4|k9
Fads2	441.276	-2.72382	0.355496	-6.25555	3.9611e-10	9.44977e-09	k4	k4	k4
Lpar6	176.35	-2.72154	0.719042	-3.08958	0.00200438	0.0127534	k4	k4	k4
Zfp184	129.028	-2.71925	0.767114	-2.89298	0.00381606	0.0220868	k4	k4	k4
Usp3	599.418	-2.71876	0.405922	-5.46598	4.60357e-08	7.91894e-07	k4	k4	k4
Ndc80	120.403	-2.71839	0.573302	-3.8695	0.00010906	0.000986017	k4	k4	k4
Plod1	352.158	-2.71501	0.395483	-5.60077	2.13402e-08	3.89551e-07	k4	k4	k4
Leprot	418.999	-2.71353	0.357526	-6.19124	5.96937e-10	1.39523e-08	k4	k4	k4
Hells	295.253	-2.70513	0.333081	-6.62041	3.58201e-11	9.76957e-10	k4	k4	k4
Igfbp5	750.26	-2.69036	0.364457	-6.00991	1.85625e-09	3.96959e-08	k4	k4	k4
Itgb8	77.4538	-2.68924	0.469259	-4.66531	3.08157e-06	3.80539e-05	k4	k4	k4
Spc25	286.753	-2.68738	0.443703	-4.92981	8.23077e-07	1.13826e-05	k4	k4	k4|k27
Fam60a	450.279	-2.68645	0.373457	-5.85463	4.78065e-09	9.62511e-08	k4	k4	k4
Ppp1r18	127.246	-2.68573	0.572287	-3.81929	0.000133834	0.00118487	k4	k4	k4
Ephb2	682.79	-2.68496	0.304272	-7.18096	6.92236e-13	2.4113e-11	k4	k4	k4
Arl4a	174.151	-2.68434	0.491952	-4.44015	8.98941e-06	0.000101545	k4	k4	k4
Ube2e3	264.082	-2.68353	0.302199	-7.22548	4.99336e-13	1.76115e-11	k4	k4	k4
Notch2	423.084	-2.68145	0.337849	-6.45689	1.06879e-10	2.73676e-09	k4	k4	k4|k27
Oip5	70.9402	-2.68116	0.365814	-5.96249	2.48417e-09	5.21569e-08	k4	k4	k4
H2afx	471.626	-2.66727	0.371366	-5.83595	5.34844e-09	1.07133e-07	k4	k4	k4
Zfp773	62.6317	-2.66373	0.804089	-2.69091	0.00712567	0.0378096	k4	k4	k4
Nedd1	211.26	-2.6636	0.557641	-3.87992	0.00010449	0.000948196	k4	k4	k4
Cenpi	248.943	-2.65576	0.385802	-5.58774	2.30044e-08	4.17314e-07	k4	k4	k4
Zfp69	43.0047	-2.65249	0.709948	-3.0319	0.00243018	0.0151144	k4	k4	k4
Trip13	96.9514	-2.65156	0.603298	-3.56632	0.000362023	0.00288237	k4	k4	k4
Prim1	229.135	-2.64541	0.454083	-4.7247	2.30455e-06	2.91751e-05	k4	k4	k4
Snora43	24.6273	-2.64424	0.630663	-3.39997	0.000673929	0.00496087	k4	k4	k4
Cenpk	109.599	-2.64269	0.482033	-4.44511	8.78475e-06	9.94625e-05	k4	k4	k4
Rest	105.772	-2.64221	0.555108	-3.85909	0.000113809	0.00102282	k4	k4	k4
Cenpp	64.3176	-2.63721	0.532068	-4.0168	5.89931e-05	0.000566808	k4	k4	k4
Pou3f4	84.0147	-2.62677	0.718567	-2.95973	0.00307906	0.0184016	k4	k4	k4|k27
Hspa5	3258.93	-2.62544	0.328978	-6.46072	1.04203e-10	2.68166e-09	k4	k4	k4
Snora81	11.9747	-2.6172	0.793164	-2.66931	0.00760077	0.0399173	k4	k4	k4|k27
Nudt15	32.996	-2.61077	0.711853	-2.96517	0.00302513	0.018136	k4	k4	k4
Gpr125	448.184	-2.6049	0.346816	-6.06922	1.28536e-09	2.83213e-08	k4	k4	k4
1110038B12Rik	312.341	-2.5993	0.300956	-6.97541	3.04977e-12	9.59967e-11	k4	k4	k4
Cdk5rap2	229.668	-2.59245	0.400254	-5.22779	1.71546e-07	2.67622e-06	k4	k4	k4
Mcm4	190.272	-2.5842	0.64231	-3.24485	0.00117513	0.00804056	k4	k4	k4
Kntc1	303.067	-2.58402	0.382867	-5.4432	5.23309e-08	8.9391e-07	k4	k4	k4
Ypel1	162.124	-2.58319	0.534061	-3.90066	9.59309e-05	0.00087989	k4	k4	k4
Epha3	517.712	-2.58271	0.312383	-6.66716	2.60792e-11	7.29548e-10	k4	k4	k4|k27
Tmem39b	258.725	-2.58265	0.492119	-4.23201	2.31608e-05	0.000242878	k4	k4	k4
St8sia4	197.854	-2.58006	0.657795	-3.16217	0.00156597	0.0103431	k4	k4	k4
Rab3il1	119.829	-2.57961	0.632536	-3.28773	0.00101	0.00707864	k4	k4	k4
Hn1	1026.84	-2.578	0.293152	-7.08848	1.35598e-12	4.53766e-11	k4	k4	k4
D16Ertd472e	120.707	-2.57208	0.692642	-2.99155	0.00277562	0.0168932	k4	k4	k4|k27
Gdpd5	423.686	-2.56819	0.592472	-3.49078	0.000481615	0.00371245	k4	k4	k4
Ldlrad3	268.264	-2.56692	0.616371	-3.35337	0.000798349	0.0057621	k4	k4	k4
Lmnb1	185.157	-2.56332	0.597922	-3.45082	0.000558896	0.00422229	k4	k4	k4
Cenpu	69.2336	-2.55763	0.768349	-2.67799	0.00740655	0.0390962	k4	k4	k4
Spdl1	109.057	-2.5562	0.630439	-3.26154	0.00110807	0.0076755	k4	k4	k4|k27
Fancb	128.73	-2.55194	0.680513	-3.01528	0.00256744	0.0158276	k4	k4	k4|k27
Nme4	149.352	-2.55133	0.541888	-3.78552	0.000153385	0.00133684	k4	k4	k4
Pdia3	2312.59	-2.55026	0.315197	-6.50471	7.78409e-11	2.038e-09	k4	k4	k4
Maats1	46.9174	-2.5409	0.697057	-2.92788	0.00341282	0.0200736	k4	k4	k4
Dcbld1	237.47	-2.53957	0.560309	-3.64008	0.000272555	0.00224949	k4	k4	k4|k9
Cenph	172.603	-2.53561	0.538518	-3.78002	0.000156813	0.0013655	k4	k4	k4
Sema4c	312	-2.53154	0.484862	-4.18993	2.79035e-05	0.000288145	k4	k4	k4
Ormdl2	79.6533	-2.53137	0.54546	-3.72414	0.000195982	0.00167825	k4	k4	k4
Kif18a	161.066	-2.52279	0.532601	-3.79795	0.000145898	0.0012784	k4	k4	k4
Trim59	213.122	-2.52095	0.58285	-3.46737	0.000525587	0.00399572	k4	k4	k4
Pvrl2	394.33	-2.51538	0.335535	-6.00646	1.89619e-09	4.04617e-08	k4	k4	k4
Sh3bgrl2	79.1982	-2.51497	0.704304	-2.86094	0.00422384	0.0240784	k4	k4	k4
Pdia6	2191.38	-2.51219	0.302939	-6.64222	3.08994e-11	8.53433e-10	k4	k4	k4
Prkd2	134.943	-2.5113	0.36382	-5.5283	3.2335e-08	5.72801e-07	k4	k4	k4
Gstm7	201.992	-2.511	0.446456	-4.50436	6.65736e-06	7.71121e-05	k4	k4	k4
Cenpq	56.1929	-2.50576	0.567775	-3.53267	0.00041138	0.00323204	k4	k4	k4
Rtkn2	114.392	-2.50302	0.363039	-5.51737	3.44117e-08	6.05214e-07	k4	k4	k4
Cep72	250.605	-2.48684	0.374045	-5.31176	1.08572e-07	1.75668e-06	k4	k4	k4
Srfbp1	89.61	-2.48112	0.488375	-4.05655	4.98036e-05	0.000486864	k4	k4	k4
1700037C18Rik	44.212	-2.47407	0.673074	-2.93291	0.00335797	0.0197985	k4	k4	k4
Tubb5	4957.76	-2.4709	0.247051	-7.97772	1.49063e-15	7.04366e-14	k4	k4	k4
Ncapd2	913.228	-2.4706	0.373447	-5.27678	1.31474e-07	2.10466e-06	k4	k4	k4
Alg10b	96.0974	-2.46913	0.574017	-3.43045	0.000602592	0.00449993	k4	k4	k4|k27
Lrrc9	1639.62	-2.46618	0.294455	-6.67735	2.43307e-11	6.82583e-10	k4	k4	k4
Mia	97.4557	-2.45891	0.516011	-3.79624	0.000146904	0.00128607	k4	k4	k4
Mfsd2b	100.184	-2.4572	0.509038	-3.84491	0.000120598	0.00107545	k4	k4	k4|k27
Traip	160.627	-2.45288	0.384324	-5.08135	3.74771e-07	5.52161e-06	k4	k4	k4
Cenpt	635.038	-2.44696	0.371159	-5.24561	1.55764e-07	2.45903e-06	k4	k4	k4
Zfp558	112.528	-2.44656	0.697411	-2.79113	0.00525248	0.0290718	k4	k4	k4
Zdhhc12	143.39	-2.44498	0.416818	-4.66626	3.0673e-06	3.79015e-05	k4	k4	k4
Adam17	370.499	-2.4422	0.445834	-4.35632	1.32264e-05	0.000144496	k4	k4	k4
Pafah1b3	347.568	-2.44142	0.436832	-4.44432	8.81702e-06	9.97127e-05	k4	k4	k4
Casc5	429.305	-2.43751	0.258915	-7.48319	7.25403e-14	2.80023e-12	k4	k4	k4
Cep128	107.543	-2.4324	0.539941	-3.57892	0.000345023	0.00276498	k4	k4	k4
Marcks	865.518	-2.4312	0.433061	-4.45943	8.21787e-06	9.36933e-05	k4	k4	k4
Myc	66.7076	-2.42242	0.729047	-2.6369	0.00836681	0.0433597	k4	k4	k4|k27
Tstd2	104.665	-2.42196	0.530705	-3.62152	0.000292875	0.00239903	k4	k4	k4
Shmt1	141.468	-2.42022	0.397982	-4.82489	1.40079e-06	1.84731e-05	k4	k4	k4|k27
Rcn1	380.135	-2.41893	0.491872	-3.90128	9.5685e-05	0.000878045	k4	k4	k4
Dnttip2	312.435	-2.41876	0.606366	-3.16435	0.00155428	0.0102798	k4	k4	k4
Klf10	72.267	-2.41688	0.576013	-3.32784	0.000875226	0.00623889	k4	k4	k4
Cdh6	183.489	-2.41469	0.365573	-5.23749	1.62773e-07	2.54543e-06	k4	k4	k4
Lrrc8c	48.046	-2.40255	0.722822	-2.63212	0.00848542	0.0439048	k4	k4	k4
Mis12	187.911	-2.39921	0.460541	-4.12387	3.72558e-05	0.000373702	k4	k4	k4
Thbs3	506.981	-2.39493	0.415383	-4.56189	5.0696e-06	6.01785e-05	k4	k4	k4
Akap12	346.638	-2.3941	0.462475	-4.09557	4.21124e-05	0.000418775	k4	k4	k4
Rfc3	248.557	-2.39113	0.579788	-3.26177	0.0011072	0.00767215	k4	k4	k4
Mboat2	425.41	-2.38887	0.377271	-5.00666	5.53839e-07	7.9218e-06	k4	k4	k4
Sox4	74.5622	-2.38701	0.595934	-3.16647	0.00154299	0.0102116	k4	k4	k4
Ctdsp1	231.546	-2.38656	0.516237	-3.65445	0.000257732	0.00214158	k4	k4	k4
Hnrnph3	91.2962	-2.38303	0.393593	-4.78421	1.7166e-06	2.22048e-05	k4	k4	k4
Adat3	91.031	-2.38162	0.64411	-2.92127	0.00348611	0.020425	k4	k4	k4
Depdc1b	68.0881	-2.36505	0.698112	-2.67156	0.00754991	0.0396821	k4	k4	k4|k9|k27
Blm	180.032	-2.36155	0.440619	-4.22484	2.39107e-05	0.000250341	k4	k4	k4
Gm12657	242.91	-2.35643	0.395296	-4.69631	2.64907e-06	3.31938e-05	k4	k4	k4
Kank2	84.8772	-2.35069	0.630658	-2.93454	0.00334048	0.0197107	k4	k4	k4
Marcksl1	352.267	-2.34836	0.482159	-3.83351	0.000126329	0.00112178	k4	k4	k4|k27
Ss18	356.064	-2.34817	0.337266	-5.47986	4.25665e-08	7.37393e-07	k4	k4	k4
Rad54l	330.231	-2.34734	0.428855	-4.30761	1.6503e-05	0.00017762	k4	k4	k4
Ccdc88c	251.157	-2.34557	0.305455	-6.04204	1.52175e-09	3.31573e-08	k4	k4	k4
Zkscan17	263.089	-2.34415	0.58996	-3.12589	0.0017727	0.011527	k4	k4	k4
Pnrc2	640.159	-2.34354	0.353097	-5.22106	1.77905e-07	2.76437e-06	k4	k4	k4
9430020K01Rik	202.997	-2.34137	0.624477	-2.94866	0.00319158	0.0189697	k4	k4	k4
4933433C11Rik	54.3875	-2.33865	0.491661	-3.73968	0.000184256	0.00158615	k4	k4	k4
Gins1	86.2954	-2.33064	0.396111	-4.62152	3.80931e-06	4.62256e-05	k4	k4	k4
Zfp760	224.321	-2.3259	0.51329	-3.55724	0.000374776	0.00297304	k4	k4	k4|k27
Anln	300.945	-2.3253	0.449607	-4.05978	4.91197e-05	0.000481618	k4	k4	k4
1110059E24Rik	343.133	-2.323	0.508872	-3.58244	0.000340399	0.00273239	k4	k4	k4
Stk17b	64.8539	-2.31776	0.666098	-2.72896	0.00635339	0.0342657	k4	k4	k4
Rbm4b	509.282	-2.31563	0.330718	-5.48995	4.02039e-08	7.00177e-07	k4	k4	k4
Tcf12	647.918	-2.31209	0.315639	-5.74102	9.41083e-09	1.8164e-07	k4	k4	k4
Slc31a1	433.832	-2.31147	0.442915	-4.08987	4.31617e-05	0.00042834	k4	k4	k4
Atad5	474.457	-2.30065	0.351888	-5.1171	3.10268e-07	4.65878e-06	k4	k4	k4
D930015E06Rik	621.319	-2.2985	0.347086	-5.18171	2.19858e-07	3.36829e-06	k4	k4	k4
Hmmr	354.615	-2.29765	0.275686	-6.52066	6.99971e-11	1.84248e-09	k4	k4	k4
Tnpo1	355.234	-2.2962	0.353152	-5.08619	3.65323e-07	5.39457e-06	k4	k4	k4
Rplp0	1026.87	-2.29586	0.270661	-6.63507	3.24346e-11	8.94575e-10	k4	k4	k4
BC055324	128.252	-2.28231	0.398654	-4.47083	7.7918e-06	8.92507e-05	k4	k4	k4
Zfp422	617.637	-2.27646	0.452618	-3.92486	8.6782e-05	0.000805363	k4	k4	k4
Ddr1	1873.78	-2.27368	0.289253	-6.13192	8.68246e-10	1.9593e-08	k4	k4	k4
Cdh2	1735.81	-2.27343	0.317662	-5.58278	2.36704e-08	4.28602e-07	k4	k4	k4
C630043F03Rik	86.6979	-2.27069	0.550722	-3.21521	0.00130348	0.00879906	k4	k4	k4
Mrc2	148.844	-2.26876	0.323325	-5.47054	4.48664e-08	7.72458e-07	k4	k4	k4
Gnai3	571.453	-2.26851	0.373192	-4.73887	2.14909e-06	2.73128e-05	k4	k4	k4
Chek1	178.106	-2.26815	0.366623	-4.82281	1.41548e-06	1.86042e-05	k4	k4	k4
Rrm1	547.851	-2.26637	0.344483	-5.1276	2.93453e-07	4.41644e-06	k4	k4	k4
5430416N02Rik	95.4332	-2.2661	0.583903	-3.02465	0.00248922	0.0154375	k4	k4	k4
Dclre1b	101.36	-2.26349	0.590643	-2.98572	0.00282912	0.0171821	k4	k4	k4
Triobp	143.9	-2.26058	0.561996	-3.13273	0.0017319	0.0112983	k4	k4	k4
Vash2	180.68	-2.25892	0.654129	-2.68895	0.00716769	0.037999	k4	k4	k4
Zfp959	82.1475	-2.25582	0.661709	-2.65346	0.00796705	0.0415847	k4	k4	k4
Chsy1	273.568	-2.25512	0.521854	-3.36325	0.000770314	0.00559062	k4	k4	k4
Surf4	1398.56	-2.24844	0.283401	-6.16949	6.85103e-10	1.58805e-08	k4	k4	k4
Mre11a	123.888	-2.24532	0.547844	-3.18579	0.00144359	0.00964194	k4	k4	k4
Tdp1	290.485	-2.24376	0.418803	-4.16367	3.13171e-05	0.000319672	k4	k4	k4
Gng5	227.007	-2.24311	0.409851	-4.25303	2.10893e-05	0.000222824	k4	k4	k4
Gpr156	140.385	-2.23756	0.621777	-2.79451	0.00519782	0.0288261	k4	k4	k4
Siva1	139.103	-2.23494	0.466701	-3.71746	0.000201235	0.00171949	k4	k4	k4
Slc39a6	984.52	-2.22928	0.28411	-6.08666	1.15288e-09	2.56616e-08	k4	k4	k4
Zc3h12c	395.674	-2.22228	0.416433	-4.13579	3.53735e-05	0.000357792	k4	k4	k4
Stt3a	668.903	-2.2209	0.30402	-5.66047	1.5096e-08	2.83218e-07	k4	k4	k4
Timm21	273.252	-2.21913	0.4916	-3.49701	0.000470508	0.0036354	k4	k4	k4
Esco2	257.66	-2.21622	0.270691	-6.34015	2.29546e-10	5.63378e-09	k4	k4	k4
Sdf2l1	307.346	-2.2062	0.524329	-3.25406	0.0011377	0.00783368	k4	k4	k4
Pabpc1	834.864	-2.20574	0.270219	-6.31246	2.74641e-10	6.69034e-09	k4	k4	k4
Zdhhc15	231.908	-2.20502	0.438146	-3.89143	9.96553e-05	0.000909372	k4	k4	k4
Cbx1	232.829	-2.2037	0.27223	-6.25832	3.89144e-10	9.30625e-09	k4	k4	k4
Rbmxl1	367.784	-2.20313	0.53088	-3.20813	0.00133603	0.0089984	k4	k4	k4
Ubiad1	282.418	-2.20261	0.549241	-3.09993	0.00193567	0.0123791	k4	k4	k4
Enox2	104.66	-2.1968	0.562042	-3.01899	0.0025362	0.0156744	k4	k4	k4
Btg2	671.736	-2.19026	0.41414	-4.08136	4.47732e-05	0.000442988	k4	k4	k4
Ndc1	172.705	-2.18941	0.555179	-3.04299	0.00234238	0.01462	k4	k4	k4
Rbmx	1926.31	-2.18926	0.175712	-9.6138	6.99175e-22	5.73674e-20	k4	k4	k4
Tmem87a	409.996	-2.18568	0.279593	-6.02906	1.64913e-09	3.57738e-08	k4	k4	k4
Cenpj	128.012	-2.18318	0.424242	-3.96749	7.26343e-05	0.000685117	k4	k4	k4
Hyal1	80.3979	-2.17245	0.613498	-2.72609	0.00640905	0.0345279	k4	k4	k4
Vwa1	426.306	-2.16527	0.502747	-3.31234	0.000925196	0.00655459	k4	k4	k4
Nifk	191.53	-2.1646	0.364477	-4.56708	4.94569e-06	5.88858e-05	k4	k4	k4|k27
Ddx11	312.441	-2.16455	0.298042	-5.58495	2.33773e-08	4.23687e-07	k4	k4	k4
Fam166a	74.2186	-2.16408	0.48997	-3.39629	0.000683063	0.0050168	k4	k4	k4
Timeless	360.47	-2.16217	0.420446	-3.95334	7.70664e-05	0.00072206	k4	k4	k4
Rnf182	96.9881	-2.15966	0.568511	-2.91931	0.00350811	0.0205294	k4	k4	k4
Nhsl1	315.154	-2.1575	0.390998	-4.23915	2.24368e-05	0.00023579	k4	k4	k4|k27
Hnrnpab	459.219	-2.15642	0.310381	-5.33674	9.46308e-08	1.5503e-06	k4	k4	k4
Vopp1	553.045	-2.15481	0.37989	-4.35602	1.32449e-05	0.000144617	k4	k4	k4
Fzd3	1406.83	-2.14865	0.344455	-4.78625	1.69928e-06	2.20535e-05	k4	k4	k4
Spcs3	660.615	-2.14129	0.362617	-4.52624	6.00419e-06	7.02101e-05	k4	k4	k4
Chaf1a	140.319	-2.13844	0.514992	-3.18149	0.00146521	0.00976307	k4	k4	k4
Arl6ip6	469.213	-2.13768	0.361647	-4.5284	5.94309e-06	6.95785e-05	k4	k4	k4
Angel1	208.086	-2.13336	0.347614	-4.69876	2.61751e-06	3.28614e-05	k4	k4	k4
Pold1	346.033	-2.12938	0.358325	-4.54722	5.43595e-06	6.40619e-05	k4	k4	k4
2700081O15Rik	480.81	-2.11759	0.287025	-5.63572	1.74332e-08	3.24659e-07	k4	k4	k4|k9
4930513N10Rik	69.7095	-2.1175	0.530131	-3.05113	0.00227979	0.0142696	k4	k4	k4
Nmral1	270.082	-2.11507	0.46394	-3.4812	0.000499178	0.00382229	k4	k4	k4
Rnf26	254.872	-2.11281	0.430548	-3.74596	0.000179709	0.00154973	k4	k4	k4
Cnpy4	333.826	-2.11061	0.4045	-3.98173	6.84146e-05	0.000651267	k4	k4	k4
Pigx	303.459	-2.10929	0.319211	-5.04146	4.61991e-07	6.70092e-06	k4	k4	k4
Pcdh18	636.293	-2.09949	0.506173	-3.15997	0.00157786	0.0104146	k4	k4	k4
Hat1	205.162	-2.09888	0.55944	-2.85801	0.00426307	0.0242526	k4	k4	k4
Smarce1	611.827	-2.09814	0.341089	-4.68542	2.79392e-06	3.47865e-05	k4	k4	k4
Tom1l1	198.216	-2.09467	0.40288	-3.95817	7.55258e-05	0.000708981	k4	k4	k4
Ccne1	109.091	-2.09415	0.527113	-3.02431	0.00249202	0.01545	k4	k4	k4|k27
Clic3	47.8441	-2.09238	0.47735	-3.33587	0.000850338	0.00608359	k4	k4	k4
Efna2	105.819	-2.0922	0.570664	-2.79009	0.0052694	0.0291572	k4	k4	k4
Phf6	427.558	-2.09204	0.512775	-3.10475	0.00190438	0.0122213	k4	k4	k4
Eltd1	149.227	-2.0892	0.39249	-4.04902	5.14322e-05	0.000500787	k4	k4	k27
Ccdc141	154.908	-2.08036	0.549513	-2.87593	0.00402834	0.0231252	k4	k4	k4
Zfp57	1741.85	-2.07776	0.279002	-5.65501	1.5584e-08	2.91606e-07	k4	k4	k4
Orc1	138.537	-2.07366	0.500035	-3.1471	0.00164899	0.0108294	k4	k4	k4
Rfwd3	348.686	-2.07024	0.387271	-4.05462	5.02151e-05	0.000490642	k4	k4	k4
Dhrs4	96.5757	-2.07008	0.362844	-4.32716	1.51041e-05	0.000163552	k4	k4	k4
Slc38a2	3056.17	-2.06835	0.229853	-6.82326	8.89955e-12	2.66443e-10	k4	k4	k4
Dnajc9	297.616	-2.06749	0.503941	-3.11046	0.00186796	0.0120523	k4	k4	k4
Sp1	311.925	-2.06486	0.542249	-2.88588	0.00390325	0.0225059	k4	k4	k4|k27
Epha7	1003.28	-2.05168	0.327375	-4.73978	2.13953e-06	2.72089e-05	k4	k4	k4
Glb1l2	101.045	-2.04838	0.459996	-3.36607	0.000762479	0.00553786	k4	k4	k4
Sec11a	826.032	-2.04437	0.246817	-6.25715	3.92068e-10	9.36473e-09	k4	k4	k4
Dtwd2	41.8854	-2.04254	0.582913	-2.64626	0.00813864	0.0423339	k4	k4	k4
Nup155	503.585	-2.0408	0.31946	-4.82314	1.41318e-06	1.85989e-05	k4	k4	k4
Gemin6	71.2785	-2.04029	0.591313	-2.60487	0.00919082	0.0469356	k4	k4	k4
Kif14	196.567	-2.03885	0.269729	-5.70517	1.16225e-08	2.21279e-07	k4	k4	k4
Zfp41	307.509	-2.03881	0.451292	-3.40978	0.00065015	0.00480567	k4	k4	k4
Tmem132a	1652.42	-2.03075	0.283515	-5.39918	6.69465e-08	1.12207e-06	k4	k4	k4
2011-09-01	686	-2.02975	0.279265	-5.47778	4.30707e-08	7.45469e-07	k4	k4	k4
Npc2	882.327	-2.02764	0.317348	-4.81376	1.48114e-06	1.93505e-05	k4	k4	k4
Ptgfrn	170.209	-2.0248	0.464869	-3.28006	0.00103786	0.00724802	k4	k4	k4
Harbi1	160.022	-2.02428	0.415949	-3.66458	0.000247749	0.00206651	k4	k4	k4
Ddost	1709.85	-2.02307	0.234559	-6.49331	8.39711e-11	2.18392e-09	k4	k4	k4
Ung	81.5515	-2.02097	0.520491	-2.92218	0.00347587	0.0203711	k4	k4	k4
Calr	2775.3	-2.01748	0.318884	-4.75871	1.9483e-06	2.5004e-05	k4	k4	k4
Cbx5	1853.81	-2.01734	0.217944	-6.96208	3.35286e-12	1.04864e-10	k4	k4	k4
Ptch2	93.8035	-2.00982	0.512517	-2.9459	0.00322019	0.0191125	k4	k4	k4|k27
Zfp113	241.786	-2.00751	0.426244	-3.53673	0.000405119	0.00318795	k4	k4	k4
Cep76	137.609	-2.00375	0.497049	-3.02535	0.00248344	0.0154115	k4	k4	k4
Szrd1	221.629	-2.0037	0.518048	-2.90264	0.00370034	0.0215259	k4	k4	k4
Itgb1	1032.22	-2.00044	0.226733	-6.61765	3.64949e-11	9.93978e-10	k4	k4	k4
Rpa2	209.068	-1.99876	0.540558	-2.77262	0.00556067	0.0304935	k4	k4	k4
Amotl2	351.019	-1.99689	0.523215	-2.86095	0.00422377	0.0240784	k4	k4	k4
Jun	110.679	-1.99527	0.538877	-2.77479	0.00552381	0.0303338	k4	k4	k4
Plxnb2	1559.45	-1.99375	0.27687	-5.39513	6.84751e-08	1.14573e-06	k4	k4	k4
Hinfp	156.51	-1.99198	0.463248	-3.2207	0.00127877	0.0086591	k4	k4	k4
Fscn1	701.922	-1.98947	0.297394	-5.0084	5.4884e-07	7.85603e-06	k4	k4	k4
Snrpg	191.004	-1.98905	0.342134	-4.35224	1.34751e-05	0.000146804	k4	k4	k4
Rassf2	258.328	-1.98879	0.386788	-3.84911	0.000118548	0.00106006	k4	k4	k4
Igf1r	862.05	-1.98844	0.352429	-4.22339	2.40654e-05	0.000251827	k4	k4	k4
Rhno1	495.64	-1.98782	0.408529	-3.64191	0.000270623	0.00223543	k4	k4	k4
Hip1	604.459	-1.98634	0.258562	-5.74849	9.00443e-09	1.74311e-07	k4	k4	k4
Calu	1465.93	-1.98249	0.496762	-2.98431	0.00284219	0.0172395	k4	k4	k4
Fiz1	175.014	-1.97996	0.522096	-2.83464	0.00458772	0.0258818	k4	k4	k4
1190002N15Rik	224.819	-1.97958	0.553077	-2.67517	0.00746911	0.0393206	k4	k4	k4
Topors	392.099	-1.9778	0.456905	-3.23436	0.00121916	0.00831573	k4	k4	k4
Syncrip	526.965	-1.97735	0.50156	-2.94551	0.00322422	0.0191307	k4	k4	k4
Katnal2	70.5982	-1.97672	0.40151	-3.67792	0.000235144	0.00197383	k4	k4	k4
Ext1	227.204	-1.97545	0.51635	-2.85745	0.00427061	0.0242814	k4	k4	k4
Mir99ahg	436.277	-1.97524	0.237084	-6.22243	4.89509e-10	1.15654e-08	k4	k4	k4
4932418E24Rik	117.619	-1.97198	0.520677	-2.82704	0.00469805	0.0264055	k4	k4	k4
Sgpl1	1077.65	-1.96853	0.328223	-4.47419	7.6701e-06	8.79081e-05	k4	k4	k4
Galnt7	303.951	-1.96698	0.480784	-3.05122	0.00227911	0.0142696	k4	k4	k4
Nudt21	194.052	-1.96102	0.253275	-5.76852	7.99698e-09	1.56041e-07	k4	k4	k4
Btd	146.326	-1.95796	0.527368	-2.7646	0.00569919	0.0311486	k4	k4	k4
Dchs1	648.134	-1.94415	0.359414	-4.01805	5.86806e-05	0.000564358	k4	k4	k4
Actl6a	557.484	-1.94081	0.323149	-4.45865	8.24756e-06	9.39225e-05	k4	k4	k4
Axin2	257.081	-1.9407	0.284099	-5.07112	3.95473e-07	5.80481e-06	k4	k4	k4|k9|k27
Myt1	758.512	-1.93623	0.307992	-4.66321	3.11318e-06	3.842e-05	k4	k4	k4
Bloc1s6	220.309	-1.92641	0.452745	-3.15059	0.00162942	0.0107081	k4	k4	k4|k27
Zfp521	313.923	-1.92213	0.502132	-2.83219	0.00462306	0.0260587	k4	k4	k4
Tmem209	426.708	-1.92039	0.445621	-3.18745	0.00143535	0.00959018	k4	k4	k4
Tead1	231.796	-1.92011	0.30564	-4.64634	3.37868e-06	4.13067e-05	k4	k4	k4
H2afz	1717.3	-1.91708	0.238934	-5.93083	3.01405e-09	6.23476e-08	k4	k4	k4
9230110C19Rik	300.818	-1.91639	0.30583	-4.63129	3.63393e-06	4.42617e-05	k4	k4	k4
Gyltl1b	337.311	-1.91439	0.219343	-6.4483	1.13109e-10	2.88543e-09	k4	k4	k4
Ncan	1141.64	-1.91369	0.390481	-3.62038	0.000294176	0.00240868	k4	k4	k4
Arhgef2	799.876	-1.91269	0.328346	-4.30244	1.68928e-05	0.000181318	k4	k4	k4
Pex2	417.506	-1.90551	0.385601	-3.64497	0.000267418	0.00221643	k4	k4	k4
Hsp90b1	3702.16	-1.90528	0.267197	-5.25934	1.44575e-07	2.29937e-06	k4	k4	k4
Eif2s1	251.829	-1.90199	0.440926	-3.17965	0.00147453	0.00981518	k4	k4	k4
Ap5m1	242.044	-1.90145	0.410853	-3.41106	0.000647107	0.00478678	k4	k4	k4
Bard1	81.434	-1.9014	0.452014	-3.10034	0.00193301	0.0123705	k4	k4	k4
Tuba1a	15596.6	-1.89568	0.270475	-5.16011	2.46798e-07	3.76046e-06	k4	k4	k4
Haus1	109.022	-1.89403	0.482675	-2.88814	0.00387528	0.022371	k4	k4	k4
Ormdl1	382.059	-1.89395	0.295254	-4.72118	2.34481e-06	2.96656e-05	k4	k4	k4
Creld2	424.964	-1.89304	0.337123	-4.13214	3.59405e-05	0.000362548	k4	k4	k4
Tmed1	500.848	-1.89107	0.281886	-4.93485	8.02117e-07	1.11163e-05	k4	k4	k4
Mettl23	196.303	-1.88937	0.412455	-3.36853	0.000755702	0.00549882	k4	k4	k4
Ddx52	285.972	-1.88612	0.444029	-3.12169	0.00179816	0.0116607	k4	k4	k4|k27
Ccdc94	120.606	-1.88425	0.43273	-3.19887	0.00137969	0.00925297	k4	k4	k4
Fam129b	142.122	-1.88405	0.36111	-3.83277	0.000126707	0.0011238	k4	k4	k4
Tiparp	139.064	-1.88291	0.526513	-2.62654	0.00862587	0.0444789	k4	k4	k4
2010-09-01	61.7165	-1.87944	0.434992	-3.17118	0.00151819	0.0100751	k4	k4	k4
Eif4a1	2184.95	-1.87836	0.172194	-8.00468	1.19781e-15	5.72903e-14	k4	k4	k4
Acap1	213.781	-1.87804	0.404472	-3.40701	0.000656777	0.00484734	k4	k4	k4
Rgma	382.9	-1.87788	0.376842	-3.65639	0.000255793	0.00212817	k4	k4	k4
Fam72a	34.8265	-1.87686	0.475848	-2.89349	0.00380991	0.0220586	k4	k4	k4
Zscan29	177.967	-1.8762	0.487987	-2.82016	0.00479998	0.0268859	k4	k4	k4
Dnmt1	754.526	-1.87118	0.273284	-5.01742	5.23692e-07	7.51251e-06	k4	k4	k4
Chtf8	308.35	-1.86535	0.344942	-3.95819	7.55198e-05	0.000708981	k4	k4	k4
Obsl1	890.211	-1.86008	0.219074	-6.2083	5.35604e-10	1.25938e-08	k4	k4	k4
Hnrnpr	826.528	-1.85915	0.309378	-4.39317	1.11711e-05	0.000123557	k4	k4	k4
Eif4g2	3976.49	-1.85705	0.220911	-6.14298	8.09897e-10	1.84247e-08	k4	k4	k4
Ctnnb1	2143.85	-1.8567	0.305202	-4.44525	8.77913e-06	9.94562e-05	k4	k4	k4
Rnf2	322.984	-1.85162	0.377784	-3.57776	0.000346547	0.0027728	k4	k4	k4
Cntrob	302.311	-1.85118	0.341995	-3.95086	7.78699e-05	0.000728892	k4	k4	k4|k27
Dtymk	516.601	-1.84864	0.253309	-5.32407	1.01468e-07	1.64718e-06	k4	k4	k4
Lima1	260.776	-1.84655	0.426982	-3.15365	0.00161244	0.0106179	k4	k4	k4
Gtf2e1	195.544	-1.84444	0.406369	-3.30842	0.000938239	0.00664219	k4	k4	k4
Wrap53	184.387	-1.84407	0.51256	-2.62226	0.00873482	0.0449698	k4	k4	k4
Ifnar1	889.485	-1.83757	0.254477	-5.25615	1.47106e-07	2.33582e-06	k4	k4	k4
Zfp319	145.171	-1.83734	0.452538	-2.9552	0.00312462	0.0186129	k4	k4	k4
Adam10	1016.93	-1.83402	0.245798	-5.42729	5.72168e-08	9.70606e-07	k4	k4	k4
Lmf2	510.423	-1.8299	0.313112	-4.24735	2.16317e-05	0.000228042	k4	k4	k4
Cep55	392.407	-1.82848	0.294638	-4.50885	6.51813e-06	7.55887e-05	k4	k4	k4|k27
Hmgb1	484.843	-1.82344	0.270865	-4.88598	1.02918e-06	1.39573e-05	k4	k4	k4
Tmem231	122.35	-1.82237	0.440098	-3.00472	0.00265828	0.0163209	k4	k4	k4
Fez1	579.298	-1.82036	0.366614	-3.60149	0.000316393	0.00256595	k4	k4	k4
Cers2	1115.5	-1.82036	0.326587	-4.04289	5.27964e-05	0.000513051	k4	k4	k4
Txndc12	344.824	-1.81911	0.387343	-3.40553	0.000660349	0.00487187	k4	k4	k4
Idh2	1261.96	-1.81516	0.296253	-4.43932	9.02438e-06	0.000101881	k4	k4	k4
Pdik1l	171.86	-1.81493	0.361663	-3.63579	0.000277131	0.00228342	k4	k4	k4
Parp2	450.371	-1.81425	0.25716	-5.11062	3.21103e-07	4.78846e-06	k4	k4	k4
Fam63a	288.8	-1.81332	0.421388	-3.11664	0.00182926	0.0118545	k4	k4	k4
Nradd	188.002	-1.8121	0.390286	-3.36189	0.000774122	0.0056141	k4	k4	k4
Gpsm2	163.025	-1.80995	0.394246	-3.32266	0.000891633	0.00634201	k4	k4	k4|k9
Gabpa	261.875	-1.80855	0.398227	-3.28594	0.00101643	0.00711866	k4	k4	k4
Elk3	208.91	-1.80833	0.497505	-2.62978	0.00854392	0.044126	k4	k4	k4|k27
Reep3	414.559	-1.80502	0.303281	-4.30301	1.68492e-05	0.000180949	k4	k4	k4
Cct3	1229.59	-1.80447	0.361499	-3.6085	0.000307973	0.002507	k4	k4	k4
Mcm10	140.203	-1.79993	0.460408	-2.82344	0.00475119	0.0266507	k4	k4	k4
Serping1	114.358	-1.79975	0.332373	-3.91052	9.20994e-05	0.00084734	k4	k4	k4
Slit2	693.901	-1.79786	0.390923	-3.31999	0.000900195	0.00639827	k4	k4	k4|k27
Tcp1	811.699	-1.79375	0.225431	-5.739	9.52356e-09	1.83275e-07	k4	k4	k4
Tmem97	398.203	-1.79033	0.377615	-3.41706	0.000633011	0.00469669	k4	k4	k4
Vps72	271.517	-1.78952	0.321973	-4.00506	6.20008e-05	0.00059338	k4	k4	k4
Kars	329.611	-1.7873	0.369558	-3.48335	0.000495176	0.00380055	k4	k4	k4
Zswim4	244.589	-1.78672	0.437886	-2.93848	0.00329825	0.0195109	k4	k4	k4
Prrg2	97.6663	-1.78203	0.449815	-2.85012	0.00437027	0.0248131	k4	k4	k4
Tmem115	339.54	-1.78117	0.354736	-3.61162	0.000304288	0.00248268	k4	k4	k4
Fads1	1700.98	-1.778	0.308532	-4.14219	3.44009e-05	0.000349173	k4	k4	k4
Prpf8	1387.22	-1.77666	0.21698	-5.88376	4.01059e-09	8.15846e-08	k4	k4	k4
Asxl3	143.863	-1.77621	0.40447	-3.15527	0.00160347	0.0105694	k4	k4	k4
Rpa1	260.756	-1.77522	0.363144	-3.51161	0.000445406	0.00347155	k4	k4	k4
Kif24	218.149	-1.77409	0.319119	-3.99253	6.53722e-05	0.00062382	k4	k4	k4
Ccna2	349.414	-1.76953	0.326744	-3.8854	0.000102164	0.000929665	k4	k4	k4
Cachd1	518.053	-1.76921	0.253591	-5.00494	5.58781e-07	7.97503e-06	k4	k4	k4
Ctdsp2	628.338	-1.76902	0.405305	-3.13103	0.00174197	0.0113564	k4	k4	k4
Ubtd2	229.946	-1.76573	0.48173	-2.62747	0.0086023	0.044369	k4	k4	k4
Nbas	640.093	-1.76448	0.294226	-4.29764	1.72626e-05	0.000185085	k4	k4	k4|k27
Ctbp1	1396.72	-1.76359	0.25244	-5.00551	5.57135e-07	7.96082e-06	k4	k4	k4
D11Wsu47e	139.508	-1.76233	0.422874	-2.98512	0.00283463	0.0172043	k4	k4	k4
Kdm3a	923.134	-1.75682	0.349558	-3.59545	0.000323832	0.00261762	k4	k4	k4|k9|k27
Scamp2	452.597	-1.75564	0.427592	-2.93655	0.0033189	0.0196153	k4	k4	k4
Snhg1	124.258	-1.75476	0.370288	-3.38861	0.000702471	0.00513893	k4	k4	k4
Dna2	270.754	-1.75414	0.320439	-3.91382	9.08461e-05	0.000837561	k4	k4	k4
Kbtbd4	339.249	-1.75246	0.343933	-3.64159	0.000270959	0.00223726	k4	k4	k4
Snrpa1	531.246	-1.75048	0.210678	-5.93551	2.92932e-09	6.0723e-08	k4	k4	k4
Ssr3	1643.08	-1.74923	0.35799	-3.48957	0.000483792	0.0037263	k4	k4	k4
BC023829	293.971	-1.74684	0.41441	-3.0087	0.00262365	0.0161284	k4	k4	k4
Zfp397	644.235	-1.74477	0.280838	-4.43234	9.32148e-06	0.000104753	k4	k4	k4
Armc10	443.379	-1.74304	0.312777	-3.97421	7.06132e-05	0.000669273	k4	k4	k4
Ip6k2	540.506	-1.743	0.251088	-4.95047	7.40336e-07	1.03404e-05	k4	k4	k4
Ptbp1	729.411	-1.73965	0.321537	-3.85538	0.000115548	0.00103607	k4	k4	k4
Cmtm6	204.78	-1.7385	0.422556	-2.93097	0.00337909	0.019911	k4	k4	k4
Midn	133.105	-1.73685	0.397664	-3.1103	0.001869	0.0120523	k4	k4	k4
Tnrc18	408.122	-1.73479	0.263143	-4.69247	2.69923e-06	3.3736e-05	k4	k4	k4
Hnrnph1	3545.63	-1.72944	0.227795	-5.39712	6.77174e-08	1.13402e-06	k4	k4	k4
Slc25a17	476.717	-1.72728	0.367755	-3.33722	0.00084622	0.00606077	k4	k4	k4
Pik3r3	797.468	-1.72627	0.280873	-4.36593	1.26585e-05	0.000138833	k4	k4	k4
Nup37	192.777	-1.72414	0.307287	-3.98372	6.78458e-05	0.000646166	k4	k4	k4
Rcor2	269.752	-1.72301	0.386661	-3.16301	0.00156145	0.0103202	k4	k4	k4|k9
Rfx3	451.873	-1.72174	0.360548	-3.38857	0.000702574	0.00513893	k4	k4	k4
Tubgcp4	194.611	-1.72141	0.390692	-3.12628	0.00177032	0.0115185	k4	k4	k4
Wdr62	214.862	-1.71887	0.358717	-3.39785	0.000679168	0.00499193	k4	k4	k4
Pgm1	175.128	-1.71597	0.391515	-3.10579	0.00189771	0.0121945	k4	k4	k4
Hmbs	544.149	-1.71507	0.349263	-3.47896	0.000503357	0.00384978	k4	k4	k4
Cops3	412.354	-1.71458	0.343285	-3.53812	0.00040299	0.00317248	k4	k4	k4
Zfp191	341.885	-1.71333	0.384565	-3.15506	0.00160463	0.0105735	k4	k4	k4|k27
Lrp6	762.561	-1.71169	0.234952	-5.15719	2.50686e-07	3.81377e-06	k4	k4	k4
Pole	397.961	-1.71129	0.328429	-3.68812	0.000225918	0.00190877	k4	k4	k4
Stk4	380.196	-1.70949	0.465955	-2.59572	0.0094393	0.0480168	k4	k4	k4
Mpdu1	494.179	-1.70813	0.289701	-4.17028	3.04221e-05	0.000311528	k4	k4	k4
2410002F23Rik	1302.47	-1.7078	0.220119	-5.48702	4.08766e-08	7.1063e-07	k4	k4	k4
Tmed9	1308.72	-1.70691	0.236336	-5.10675	3.27742e-07	4.87634e-06	k4	k4	k4
Nup43	148.474	-1.70684	0.403976	-2.98742	0.00281346	0.017097	k4	k4	k4
Snrpe	222.65	-1.70662	0.356494	-3.38469	0.000712583	0.00520438	k4	k4	k4
Raver1	169.3	-1.702	0.401746	-2.99194	0.00277208	0.0168769	k4	k4	k4
Ckap5	889.17	-1.69204	0.258462	-4.61204	3.98737e-06	4.80888e-05	k4	k4	k4
Acpt	41.7438	-1.69112	0.419487	-2.83946	0.00451895	0.0255232	k4	k4	k4
Slc38a10	795.744	-1.68673	0.324458	-3.65758	0.000254609	0.00212012	k4	k4	k4
Zfp61	366.383	-1.68447	0.426566	-2.77676	0.00549039	0.0301841	k4	k4	k4
Socs6	138.428	-1.68431	0.408879	-2.89648	0.00377379	0.0218688	k4	k4	k4
Tes	173.851	-1.68364	0.34027	-3.47853	0.000504163	0.00385444	k4	k4	k4|k27
Cnpy2	490.648	-1.6794	0.280637	-4.20258	2.63892e-05	0.000274241	k4	k4	k4
Ccnf	575.199	-1.67694	0.261331	-4.50363	6.6803e-06	7.73322e-05	k4	k4	k4
Tram1	383.853	-1.67598	0.317823	-3.70012	0.000215497	0.00183177	k4	k4	k4|k9
Exosc8	295.235	-1.67483	0.351215	-3.34503	0.000822731	0.00591414	k4	k4	k4
9430015G10Rik	855.28	-1.67433	0.331359	-3.54397	0.000394153	0.00311416	k4	k4	k4
Scd2	7018.78	-1.67233	0.241257	-4.85925	1.17831e-06	1.57295e-05	k4	k4	k4
Srsf7	4317.66	-1.66947	0.218746	-5.34627	8.97856e-08	1.47833e-06	k4	k4	k4
Tspan6	996.93	-1.66687	0.359461	-3.24616	0.00116975	0.00801772	k4	k4	k4
Haus3	245.521	-1.66577	0.399639	-2.91705	0.00353356	0.0206537	k4	k4	k4
Smc1a	846.794	-1.66393	0.258052	-4.51043	6.4697e-06	7.50715e-05	k4	k4	k4|k27
H3f3b	2732.96	-1.66247	0.266914	-4.35522	1.32932e-05	0.000145064	k4	k4	k4
Enkd1	201.516	-1.65939	0.3454	-3.35665	0.000788936	0.00570466	k4	k4	k4
Prmt1	776.504	-1.65721	0.312217	-3.70643	0.000210199	0.00179452	k4	k4	k4
Pomt1	458.165	-1.65495	0.313485	-3.68424	0.000229389	0.0019331	k4	k4	k4
Arvcf	840.45	-1.65058	0.305474	-3.76653	0.000165531	0.00143695	k4	k4	k4
Rint1	335.882	-1.65032	0.426634	-2.69626	0.00701237	0.0373227	k4	k4	k4
Gpr98	825.796	-1.64991	0.290359	-3.96029	7.48589e-05	0.000704068	k4	k4	k4
Hmgn5	138.551	-1.64801	0.386487	-2.97038	0.00297436	0.0178918	k4	k4	k4
Cblb	382.268	-1.64742	0.349328	-3.28464	0.00102111	0.00714379	k4	k4	k4
Cxadr	1276.3	-1.64532	0.258326	-4.43363	9.26607e-06	0.00010437	k4	k4	k4
Ilf3	1245.4	-1.645	0.251077	-4.56036	5.10652e-06	6.05069e-05	k4	k4	k4
Rdx	647.8	-1.64495	0.381833	-2.99856	0.00271255	0.0165902	k4	k4	k4
Rsl1d1	637.191	-1.64077	0.314456	-3.62777	0.000285885	0.00234766	k4	k4	k4
Nedd4	3787.16	-1.63994	0.152567	-7.47176	7.91303e-14	3.03075e-12	k4	k4	k4
Phactr4	240.907	-1.63918	0.394027	-2.89113	0.00383863	0.0221986	k4	k4	k4
Eldr	180.627	-1.63576	0.367711	-3.08874	0.00201008	0.0127814	k4	k4	k4
Rpn2	1946.41	-1.63527	0.329134	-3.44927	0.00056211	0.00424123	k4	k4	k4
Slc39a10	871.48	-1.63253	0.294931	-3.84	0.000123036	0.00109421	k4	k4	k4
Cyp39a1	179.614	-1.6315	0.378972	-2.98571	0.00282922	0.0171821	k4	k4	k4
Ddx5	10378.7	-1.62871	0.184744	-6.1096	9.98831e-10	2.23597e-08	k4	k4	k4
Smad4	369.431	-1.62779	0.392063	-2.87655	0.00402044	0.0230866	k4	k4	k4
Topbp1	320.342	-1.62445	0.38084	-2.95254	0.00315171	0.0187686	k4	k4	k4
Atp11c	622.219	-1.62426	0.392679	-2.86306	0.00419569	0.0239597	k4	k4	k4
Snhg3	350.922	-1.62332	0.392443	-2.86237	0.00420489	0.0239982	k4	k4	k4
Ganab	1701.74	-1.62256	0.219621	-5.11138	3.19813e-07	4.77285e-06	k4	k4	k4
Npm1	908.934	-1.62142	0.290639	-3.85846	0.000114103	0.00102499	k4	k4	k4
Pcyox1l	434.001	-1.61608	0.31355	-3.5595	0.000371556	0.00295347	k4	k4	k4
Polr2a	906.783	-1.61011	0.267091	-4.1563	3.23443e-05	0.000329492	k4	k4	k4
Birc2	609.495	-1.60958	0.318159	-3.48749	0.000487571	0.00375393	k4	k4	k4
Rpl7	675.55	-1.60518	0.177072	-6.24142	4.33609e-10	1.02818e-08	k4	k4	k4
Pvrl3	346.947	-1.60377	0.276458	-3.99255	6.53676e-05	0.00062382	k4	k4	k4|k9|k27
Lamc1	264.696	-1.59711	0.386041	-2.84196	0.00448376	0.0253391	k4	k4	k4
Ddx20	262.48	-1.5961	0.368863	-2.97155	0.00296303	0.0178346	k4	k4	k4
Rhobtb3	364.155	-1.59404	0.30708	-3.56272	0.000367034	0.00292108	k4	k4	k4
Gpm6b	2137.94	-1.59375	0.33492	-3.26569	0.00109196	0.00757191	k4	k4	k4|k27
Ppp1ca	858.739	-1.59204	0.258374	-4.22657	2.37283e-05	0.000248616	k4	k4	k4
Slc25a53	116.995	-1.59097	0.406533	-2.6836	0.00728346	0.0385294	k4	k4	k4
Stx6	199.08	-1.58915	0.413903	-2.63142	0.0085028	0.0439599	k4	k4	k4
Vezf1	509.019	-1.58903	0.364421	-2.98838	0.00280459	0.0170484	k4	k4	k4
Cyp51	1686.69	-1.58536	0.273645	-3.96632	7.2991e-05	0.00068749	k4	k4	k4
Sec14l1	393.309	-1.57486	0.345932	-3.10714	0.00188909	0.0121539	k4	k4	k4
Llgl1	766.382	-1.57464	0.306416	-3.50712	0.000452986	0.00351804	k4	k4	k4
Zfp711	291.395	-1.57376	0.350391	-3.06445	0.00218071	0.0137239	k4	k4	k4
2610507I01Rik	212.871	-1.57119	0.360672	-2.96999	0.0029781	0.0179088	k4	k4	k4
Emc3	804.12	-1.56952	0.259226	-4.12583	3.69394e-05	0.000371043	k4	k4	k4
Tbc1d31	156.04	-1.56921	0.40619	-2.63228	0.00848129	0.043895	k4	k4	k4
Eme1	504.229	-1.56803	0.28121	-3.798	0.000145867	0.0012784	k4	k4	k4
2700094K13Rik	246.433	-1.56683	0.36547	-2.91907	0.00351073	0.0205386	k4	k4	k4
Ftl1	2729.38	-1.5648	0.193856	-5.49276	3.95707e-08	6.90375e-07	k4	k4	k4
Tnfaip1	638.351	-1.56449	0.371827	-2.86288	0.0041981	0.0239664	k4	k4	k4
Hnrnpa2b1	3131.08	-1.56418	0.208004	-5.11614	3.11846e-07	4.67889e-06	k4	k4	k4
Dck	473.391	-1.56218	0.261315	-4.06474	4.80866e-05	0.000472434	k4	k4	k4
Sh3pxd2b	641.288	-1.56082	0.321404	-3.30057	0.000964884	0.00680625	k4	k4	k4
Ckap4	627.912	-1.55874	0.360468	-2.93714	0.00331255	0.0195837	k4	k4	k4
Banf1	376.458	-1.55682	0.40177	-2.63042	0.00852802	0.0440787	k4	k4	k4
Trib2	396.119	-1.55639	0.324781	-3.25263	0.00114342	0.00786752	k4	k4	k4
Kdelr2	1076.24	-1.55044	0.197129	-5.3287	9.89206e-08	1.6125e-06	k4	k4	k4
Aga	116.835	-1.54903	0.375722	-2.79203	0.00523787	0.0289991	k4	k4	k4
Ldb1	436.628	-1.5489	0.254836	-4.11598	3.85535e-05	0.000386521	k4	k4	k4
Rpl18	585.967	-1.54856	0.237553	-4.41401	1.01471e-05	0.000113188	k4	k4	k4
F2r	900.43	-1.5483	0.312926	-3.34999	0.000808143	0.00582635	k4	k4	k4
Mms22l	313.628	-1.54703	0.246476	-4.248	2.15684e-05	0.00022764	k4	k4	k4|k9
Sin3a	460.321	-1.54622	0.365558	-2.86199	0.00420986	0.0240196	k4	k4	k4
Clcc1	300.764	-1.54489	0.284384	-3.67422	0.000238579	0.00200023	k4	k4	k4
Ccdc18	122.259	-1.54429	0.403001	-2.59128	0.00956208	0.0485155	k4	k4	k4
Peli1	379.678	-1.54292	0.257707	-4.04693	5.18937e-05	0.00050503	k4	k4	k4
Setbp1	291.576	-1.54142	0.323482	-3.2194	0.0012846	0.00868955	k4	k4	k4
Rpl7l1	306.826	-1.53461	0.363858	-2.84345	0.00446274	0.025264	k4	k4	k4
Galnt2	962.017	-1.53375	0.278957	-3.70577	0.000210746	0.00179762	k4	k4	k4
Agpat6	1069.69	-1.5319	0.20372	-5.06529	4.07774e-07	5.94973e-06	k4	k4	k4
B3glct	221.733	-1.53053	0.340109	-3.02999	0.00244566	0.0151962	k4	k4	k4|k27
Srsf3	1865.56	-1.52935	0.235987	-4.36188	1.2895e-05	0.00014119	k4	k4	k4
Actb	10177.6	-1.52802	0.191537	-5.36722	7.99581e-08	1.32543e-06	k4	k4	k4|k9
Slbp	522.104	-1.52777	0.262402	-3.91679	8.97375e-05	0.000829681	k4	k4	k4
Mtbp	315.803	-1.52676	0.279058	-3.67937	0.000233807	0.00196864	k4	k4	k4
Tmem109	433.946	-1.52332	0.354577	-2.88604	0.00390125	0.022501	k4	k4	k4
Jam3	945.108	-1.5232	0.251025	-4.07608	4.58021e-05	0.000452028	k4	k4	k4
Nup153	616.412	-1.52023	0.331614	-3.07656	0.00209407	0.0132381	k4	k4	k4|k27
Kcnh4	145.82	-1.51842	0.352375	-2.89017	0.0038503	0.022253	k4	k4	k4
Zkscan8	336.092	-1.50759	0.328527	-3.06699	0.00216225	0.0136208	k4	k4	k4|k27
9530068E07Rik	1366.73	-1.50295	0.236116	-4.24772	2.15961e-05	0.000227811	k4	k4	k4
Dpysl3	1655.21	-1.5019	0.311308	-3.21835	0.00128929	0.00870924	k4	k4	k4|k27
Adh5	255.316	-1.50041	0.304202	-3.28865	0.00100669	0.00706048	k4	k4	k4
Idh1	713.443	-1.50004	0.292989	-3.41322	0.000642007	0.00475265	k4	k4	k4
Atp6v0e	305.117	-1.49837	0.344851	-2.89507	0.00379075	0.0219541	k4	k4	k4
Zfp266	675.608	-1.49764	0.278088	-3.58749	0.000333879	0.00269061	k4	k4	k4
Laptm4a	1680.27	-1.49649	0.225371	-4.42155	9.79951e-06	0.000109685	k4	k4	k4
Lsm8	218.676	-1.49633	0.271235	-3.67333	0.000239414	0.00200552	k4	k4	k4
Phb2	651.929	-1.49625	0.296846	-3.35611	0.000790458	0.00571356	k4	k4	k4
Rmst	342.16	-1.496	0.307557	-3.23843	0.00120191	0.00821238	k4	k4	k4
2700099C18Rik	178.105	-1.49393	0.381731	-2.60373	0.0092214	0.0470671	k4	k4	k4
Sfxn2	368.511	-1.49024	0.316748	-3.12628	0.00177034	0.0115185	k4	k4	k4
Arid2	691.371	-1.48993	0.325289	-3.04324	0.00234048	0.0146168	k4	k4	k4
Tcf4	1089.03	-1.48791	0.294161	-3.3584	0.000783945	0.00567276	k4	k4	k4
Fam118b	236.897	-1.48107	0.326881	-3.00131	0.00268819	0.0164839	k4	k4	k4
Rad21	792.406	-1.47581	0.28143	-3.46731	0.000525699	0.00399572	k4	k4	k4
Tmem67	283.256	-1.47142	0.368618	-2.63529	0.00840644	0.0435421	k4	k4	k4
Pigo	525.028	-1.46501	0.350531	-2.753	0.00590517	0.0321311	k4	k4	k4
Ccdc163	140.075	-1.46242	0.354913	-2.7117	0.00669392	0.0358361	k4	k4	k4
Dbn1	3185.96	-1.45944	0.194852	-4.92396	8.48091e-07	1.16873e-05	k4	k4	k4
Sulf2	775.022	-1.45705	0.281569	-3.39901	0.0006763	0.00497459	k4	k4	k4|k9|k27
Pbk	322.175	-1.45511	0.283971	-3.36342	0.000769845	0.00558929	k4	k4	k4|k27
Bckdk	586.72	-1.44864	0.364254	-2.60434	0.00920514	0.0469963	k4	k4	k4|k27
Galnt1	468.18	-1.44663	0.313928	-3.01543	0.00256618	0.0158276	k4	k4	k4
Trp53	330.833	-1.44368	0.315221	-2.9937	0.00275614	0.0167903	k4	k4	k4
Exoc4	425.843	-1.44085	0.273673	-3.43788	0.000586289	0.00439661	k4	k4	k4
Zbtb41	278.674	-1.43627	0.338425	-2.76655	0.00566534	0.0310154	k4	k4	k4
Polr1e	399.098	-1.42998	0.275743	-3.37261	0.000744581	0.00542595	k4	k4	k4
Ap3m1	603.069	-1.4292	0.282017	-3.29482	0.000984839	0.00693001	k4	k4	k4
Cse1l	664.756	-1.42489	0.249649	-3.70475	0.000211601	0.00180335	k4	k4	k4
Plrg1	180.861	-1.42156	0.347078	-2.65521	0.00792598	0.0414034	k4	k4	k4
Fubp1	2662.6	-1.42039	0.211268	-4.35651	1.32155e-05	0.000144457	k4	k4	k4
Smyd1	242.17	-1.41977	0.269775	-3.40939	0.00065109	0.0048108	k4	k4	k4
Zdhhc9	435.149	-1.41944	0.309883	-2.96705	0.0030067	0.0180476	k4	k4	k4
Gm6432	123.728	-1.41844	0.350838	-2.61784	0.00884892	0.0454617	k4	k4	k4
Dnajb11	587.997	-1.41644	0.284293	-3.22358	0.00126598	0.00859917	k4	k4	k4
Tubb2b	3490.78	-1.41401	0.318269	-2.87182	0.00408115	0.0233873	k4	k4	k4
Afap1	650.807	-1.40564	0.271015	-3.34166	0.000832793	0.00597551	k4	k4	k4
Zdhhc6	685.354	-1.39921	0.302064	-2.97687	0.00291204	0.0175781	k4	k4	k4
Sqle	1488.58	-1.39734	0.294965	-3.04219	0.00234867	0.0146493	k4	k4	k4
Tdrd3	356.315	-1.39586	0.203145	-4.40996	1.03392e-05	0.000115265	k4	k4	k4|k27
Manf	649.875	-1.3918	0.259654	-3.43458	0.00059348	0.00444373	k4	k4	k4
Sf3a3	414.625	-1.39012	0.276182	-3.22295	0.00126879	0.00861232	k4	k4	k4
Rbbp4	1067.5	-1.39009	0.224192	-3.97019	7.18148e-05	0.000678366	k4	k4	k4
Stip1	747.864	-1.38855	0.293455	-3.02789	0.00246265	0.0152921	k4	k4	k4
Smarca4	1737.92	-1.38354	0.219186	-4.03103	5.55323e-05	0.000537506	k4	k4	k4
Cct5	1469.02	-1.38197	0.28311	-3.11528	0.00183769	0.0119013	k4	k4	k4
Psen1	582.837	-1.37505	0.324161	-2.69943	0.00694574	0.0369924	k4	k4	k4
Rpl4	1439.68	-1.36729	0.219499	-3.95123	7.77498e-05	0.000728115	k4	k4	k4
Cpsf6	1920.6	-1.36667	0.244444	-3.54546	0.000391931	0.00309785	k4	k4	k4
Xpo1	2160.47	-1.3619	0.218665	-3.94163	8.09292e-05	0.000755006	k4	k4	k4
Tmem33	1042.63	-1.35405	0.265876	-3.21222	0.00131715	0.00888524	k4	k4	k4|k27
Prpf31	395.607	-1.34911	0.307257	-2.76352	0.00571807	0.0312344	k4	k4	k4
Bzw1	968.225	-1.34887	0.28243	-3.0056	0.00265061	0.0162789	k4	k4	k4
Cdc23	864.183	-1.34782	0.205165	-4.13239	3.59008e-05	0.000362548	k4	k4	k4
Glmp	467.551	-1.34634	0.304836	-2.77637	0.00549691	0.030203	k4	k4	k4
Dut	241.912	-1.34338	0.32615	-2.58587	0.00971345	0.0491183	k4	k4	k4
Tmem136	252.152	-1.34148	0.270187	-3.11441	0.0018431	0.0119285	k4	k4	k4
Tmed10	1621.74	-1.3393	0.201871	-4.15762	3.21579e-05	0.000327934	k4	k4	k4
G3bp1	1083.13	-1.33847	0.202738	-4.13576	3.53778e-05	0.000357792	k4	k4	k4
Rpl5	809.635	-1.33691	0.211345	-3.95991	7.49781e-05	0.000704851	k4	k4	k4
Dek	433.092	-1.33326	0.254481	-3.27436	0.00105901	0.00737997	k4	k4	k4
Rpn1	1999.96	-1.33021	0.230105	-3.60797	0.000308606	0.0025111	k4	k4	k4
Mcm2	776.05	-1.32917	0.162906	-5.08984	3.5837e-07	5.3119e-06	k4	k4	k4
Tuba1b	11363.4	-1.32779	0.254327	-3.25483	0.0011346	0.00781782	k4	k4	k4
Rccd1	372.733	-1.32463	0.308138	-2.67615	0.00744728	0.0392478	k4	k4	k4
Smarcad1	618.549	-1.31967	0.233409	-3.51171	0.000445235	0.00347155	k4	k4	k4
Ipo5	748.578	-1.31964	0.229266	-3.57508	0.000350121	0.00279669	k4	k4	k4
Ubap2	591.746	-1.31957	0.293966	-2.78799	0.00530362	0.0293134	k4	k4	k4
Mroh8	173.379	-1.3183	0.268462	-3.04812	0.00230274	0.0144041	k4	k4	k4
Tpm3	859.132	-1.31812	0.271262	-3.01599	0.00256141	0.0158053	k4	k4	k4
Galnt10	206.483	-1.31754	0.291408	-2.80548	0.00502423	0.0279424	k4	k4	k4
Unk	554.434	-1.31637	0.296582	-2.75258	0.00591273	0.0321633	k4	k4	k4
Ireb2	1014.41	-1.31372	0.303981	-2.67686	0.0074315	0.0391857	k4	k4	k4
Wbp1	557.658	-1.31157	0.263714	-3.07746	0.00208774	0.0132024	k4	k4	k4
Caprin1	1848.94	-1.3103	0.251744	-3.21875	0.00128752	0.00870032	k4	k4	k4
2610203C20Rik	1904.26	-1.30995	0.209782	-3.86092	0.000112959	0.00101658	k4	k4	k4
Rfc2	369.431	-1.30952	0.288043	-2.81041	0.00494791	0.0276041	k4	k4	k4
St7	595.86	-1.30388	0.251286	-3.19905	0.00137881	0.00925297	k4	k4	k4
Pigs	1129.96	-1.30115	0.234137	-3.42172	0.000622274	0.00462753	k4	k4	k4
Vmp1	907.361	-1.2949	0.249984	-3.1798	0.00147375	0.00981334	k4	k4	k4
Nup50	685.934	-1.2938	0.191883	-4.13691	3.52012e-05	0.000356826	k4	k4	k4
Snrpb	695.634	-1.29296	0.279609	-2.83595	0.0045689	0.0257831	k4	k4	k4|k9|k27
Nop56	2694.64	-1.28895	0.235133	-3.35536	0.000792629	0.00572714	k4	k4	k4
Rab8a	389.247	-1.28654	0.303412	-2.59233	0.00953288	0.0484049	k4	k4	k4
Actn4	907.508	-1.28323	0.252004	-3.10802	0.00188346	0.0121257	k4	k4	k4
Set	1248.42	-1.28248	0.249372	-3.1378	0.00170219	0.0111341	k4	k4	k4
Leo1	1243.14	-1.28218	0.29034	-2.69401	0.00705986	0.0375186	k4	k4	k4
Spen	817.646	-1.28111	0.26674	-2.92835	0.0034077	0.0200495	k4	k4	k4
Nras	896.638	-1.28087	0.267717	-2.91677	0.00353679	0.0206663	k4	k4	k4
Plin2	231.154	-1.27989	0.300866	-2.59213	0.00953832	0.04842	k4	k4	k4
Dgcr2	2123.79	-1.27918	0.267504	-2.9128	0.00358205	0.0208811	k4	k4	k4
Rnf145	1000.26	-1.2761	0.216339	-3.58743	0.000333959	0.00269061	k4	k4	k4
Sec63	771.366	-1.27456	0.20711	-3.73986	0.000184125	0.00158572	k4	k4	k4
Mcmbp	663.641	-1.27359	0.284988	-2.71447	0.00663828	0.0355966	k4	k4	k4
Nolc1	616.702	-1.27077	0.244312	-3.15487	0.00160568	0.0105769	k4	k4	k4
Baz2b	1205.65	-1.26975	0.246195	-3.12658	0.00176852	0.011518	k4	k4	k4
Cmtm3	480.132	-1.2692	0.271	-2.83836	0.00453457	0.025604	k4	k4	k4
Srebf2	1608.32	-1.2667	0.167923	-4.56577	4.97673e-06	5.91953e-05	k4	k4	k4
Utp18	549.872	-1.2664	0.213594	-3.58812	0.000333072	0.00268567	k4	k4	k4
Trim28	1326.71	-1.2639	0.201704	-3.78725	0.000152322	0.00132934	k4	k4	k4
Acat2	1250.96	-1.26267	0.245026	-3.11261	0.00185442	0.0119819	k4	k4	k4
Erh	577.864	-1.26245	0.185278	-4.11517	3.86893e-05	0.000387486	k4	k4	k4
Tmem258	343.326	-1.26192	0.223873	-3.40334	0.00066568	0.00490936	k4	k4	k4
Dpagt1	440.977	-1.23589	0.282176	-2.6079	0.00910983	0.0465825	k4	k4	k4
Tnpo3	831.529	-1.23342	0.262612	-2.79279	0.00522551	0.028947	k4	k4	k4|k9|k27
Nelfcd	704.526	-1.23137	0.253019	-2.89057	0.00384547	0.0222316	k4	k4	None
Akt1s1	376.242	-1.23068	0.246205	-2.96776	0.00299979	0.0180171	k4	k4	k4
Mdp1	632.311	-1.22046	0.231243	-3.1156	0.00183571	0.0118924	k4	k4	k4
Hnrnpc	1011.47	-1.21486	0.249794	-2.8618	0.00421246	0.0240274	k4	k4	k4
Ttll12	259.948	-1.21363	0.27131	-2.63032	0.00853049	0.0440798	k4	k4	k4
Cep152	692.106	-1.20944	0.205906	-3.44545	0.000570104	0.0042933	k4	k4	k4
Srsf6	1681.98	-1.20723	0.264112	-2.67776	0.00741169	0.0391128	k4	k4	k4
Ssr2	1151.12	-1.20686	0.23605	-2.99454	0.00274862	0.0167578	k4	k4	k4
Sf3a1	724.37	-1.19817	0.225459	-3.09667	0.00195706	0.0124847	k4	k4	k4
Gpc1	1725.67	-1.19573	0.224854	-3.09413	0.00197392	0.01258	k4	k4	k4
Mlec	911.741	-1.19447	0.237529	-2.92373	0.00345862	0.0202883	k4	k4	k4
Dolpp1	755.424	-1.19315	0.229786	-3.01649	0.00255724	0.0157845	k4	k4	k4
Phip	2126.5	-1.19033	0.184222	-3.74731	0.000178745	0.0015421	k4	k4	k4
Prpf40a	1175.86	-1.18851	0.22429	-3.06972	0.00214261	0.013516	k4	k4	k4
Nipbl	1667.45	-1.17952	0.245021	-2.77331	0.00554887	0.0304458	k4	k4	k4
Robo1	851.239	-1.17135	0.222085	-3.02295	0.00250322	0.0155048	k4	k4	k4
Gnb2l1	1126.63	-1.16404	0.22272	-2.9815	0.00286836	0.0173768	k4	k4	k4
Cfap20	485.214	-1.15925	0.243982	-2.70206	0.00689114	0.0367553	k4	k4	k4
Cnbp	2054.61	-1.15797	0.233259	-2.82078	0.00479077	0.0268497	k4	k4	k4
Nap1l4	1073.35	-1.14919	0.249565	-2.60128	0.00928771	0.0473788	k4	k4	k4
Dhx29	465.913	-1.13367	0.235115	-2.69514	0.00703592	0.0374016	k4	k4	k4
Supt16	460.34	-1.12886	0.212478	-2.95965	0.00307986	0.0184016	k4	k4	k4
Sppl2b	778.9	-1.12461	0.236658	-2.63929	0.00830795	0.0430661	k4	k4	k4
Blmh	1116.21	-1.1152	0.236439	-2.60195	0.00926961	0.0473008	k4	k4	k4
Tra2b	1186.71	-1.11485	0.215696	-2.85055	0.00436436	0.0247929	k4	k4	k4|k9
Canx	3507.39	-1.10392	0.185774	-3.25082	0.00115073	0.00790398	k4	k4	k4
Rpl15	933.475	-1.08054	0.207837	-2.79326	0.00521789	0.0289129	k4	k4	k4
Gnai2	902.494	-1.06569	0.217165	-2.60487	0.00919086	0.0469356	k4	k4	k4
Eef1a1	6218.11	-1.06374	0.205313	-2.74575	0.00603731	0.032732	k4	k4	k4
Ewsr1	3178.27	-1.0621	0.174482	-3.22153	0.0012751	0.00864618	k4	k4	k4
Ehmt1	2065.78	-1.06	0.188253	-2.9747	0.00293275	0.0176795	k4	k4	k4
Eif3a	1781.59	-1.05387	0.212015	-2.61241	0.00899076	0.0460697	k4	k4	k4
Ddx39b	1756.3	-1.03397	0.204449	-2.61174	0.00900826	0.0461473	k4	k4	k4

## Sheet: K4>K4K27
Gene	baseMean	log2FoldChange	lfcSE	stat	pvalue	padj	NPC.state	mDA.state	SER.state
Mki67	2403.76	-8.56939	0.426323	-18.9279	6.72132e-80	1.19823e-76	k4	k4|k27	k4|k27
Cdk1	294.218	-8.1319	0.492281	-15.5031	3.30359e-54	2.08979e-51	k4	k4|k27	k4|k27
Cxcr4	124.464	-8.08077	0.725624	-10.4472	1.50841e-25	1.5734e-23	k4	k4|k27	k4|k27
Rrm2	563.716	-7.44618	0.931054	-7.46055	8.61588e-14	3.28073e-12	k4	k4|k27	k4|k27
Nes	466.807	-7.14359	0.63471	-10.4671	1.22288e-25	1.29625e-23	k4	k4|k27	k4|k27
Igfbpl1	266.022	-6.92864	0.470851	-13.6532	1.93083e-42	6.76134e-40	k4	k4|k27	k4|k27
Mfap4	360.605	-6.87469	0.520885	-12.2382	1.94335e-34	3.81092e-32	k4	k4|k27	k4
Mmp14	212.071	-6.24805	0.489712	-11.7376	8.17577e-32	1.39415e-29	k4	k4|k27	k4|k27
Serpinh1	1502.02	-6.20423	0.837985	-6.80708	9.95993e-12	2.94591e-10	k4	k4|k27	k4
Cdca7	185.506	-6.19283	0.545901	-10.4283	1.84116e-25	1.89032e-23	k4	k4|k27	k4|k27
Ppbp	68.6705	-6.03192	0.751283	-7.3633	1.79415e-13	6.6509e-12	k4	k4|k27	k4|k27
Cmtm7	56.4848	-5.78388	0.912408	-5.79113	6.99126e-09	1.37511e-07	k4	k4|k27	k4|k27
Ptx3	66.7685	-5.77036	0.646652	-8.15022	3.63264e-16	1.81867e-14	k4	k4|k27	k4|k27
Cdca5	68.7973	-5.75448	0.780871	-6.729	1.70836e-11	4.87641e-10	k4	k4|k27	k4
Ube2c	264.754	-5.68749	0.651696	-7.95998	1.72062e-15	8.1109e-14	k4	k4|k27	k4
Arhgef39	303.233	-5.65933	0.582357	-8.85939	8.04516e-19	5.12226e-17	k4	k4|k27	k4|k27
Zfp36l1	414.333	-5.43575	0.335927	-14.6929	7.15524e-49	3.50785e-46	k4	k4|k27	k4|k27
Clic1	282.218	-5.36736	0.382556	-12.7233	4.39151e-37	9.78609e-35	k4	k4|k27	k4|k27
Ednra	85.7539	-5.36249	0.742823	-6.54596	5.91152e-11	1.57293e-09	k4	k4|k27	k4|k9|k27
4930427A07Rik	226.995	-5.33632	0.675082	-7.16404	7.8331e-13	2.69486e-11	k4	k4|k27	k4|k27
Ccnd1	571.807	-5.19694	0.511866	-9.17611	4.46952e-20	3.14148e-18	k4	k4|k27	k4|k27
Clec14a	52.9397	-4.96022	0.914664	-4.87635	1.08066e-06	1.45648e-05	k4	k4|k27	k4|k27
Cd24a	1223.99	-4.91704	0.927467	-4.76248	1.91232e-06	2.45906e-05	k4	k4|k27	k4|k9|k27
G6b	16.9253	-4.91082	0.979148	-4.50475	6.64502e-06	7.70147e-05	k4	k4|k27	k4|k27
Birc5	369.659	-4.83455	0.527189	-8.22201	2.00116e-16	1.02195e-14	k4	k4|k27	k4|k27
Tspan18	565.51	-4.72877	0.637723	-6.63105	3.33306e-11	9.16709e-10	k4	k4|k27	k4|k9
Ankle1	345.087	-4.70996	0.293721	-14.3332	1.35752e-46	6.19094e-44	k4	k4|k27	k4|k27
Hmgb3	717.842	-4.70038	0.387027	-10.8529	1.93126e-27	2.47529e-25	k4	k4|k27	k4
Asic4	199.707	-4.63238	0.670079	-6.167	6.95958e-10	1.6113e-08	k4	k4|k27	k4|k27
Ezr	231.087	-4.62355	0.734535	-5.61383	1.979e-08	3.64771e-07	k4	k4|k27	k4|k27
Ajuba	108.875	-4.59427	0.56367	-7.26358	3.76964e-13	1.35389e-11	k4	k4|k27	k4|k27
Stil	165.056	-4.5819	0.572728	-7.12712	1.02489e-12	3.48174e-11	k4	k4|k27	k4
Sdc1	395.955	-4.52988	0.524994	-7.67604	1.64076e-14	6.78806e-13	k4	k4|k27	k4|k27
Plk1	374.325	-4.52204	0.361458	-11.1273	9.24431e-29	1.28568e-26	k4	k4|k27	k4|k27
Igsf9	883.994	-4.48689	0.473558	-8.41901	3.79665e-17	2.06812e-15	k4	k4|k27	k4|k27
Pkmyt1	237.099	-4.46968	0.382285	-10.3841	2.93022e-25	2.97729e-23	k4	k4|k27	k4
Mmp2	209.996	-4.43299	0.427782	-9.19392	3.78797e-20	2.67202e-18	k4	k4|k27	k27
Crabp2	115.215	-4.39395	0.6645	-5.85998	4.62931e-09	9.35884e-08	k4	k4|k27	k4|k27
Spc24	146.741	-4.38754	0.738682	-5.2628	1.41879e-07	2.25831e-06	k4	k4|k27	k4
Gpc3	485.019	-4.34996	0.892791	-4.31227	1.61584e-05	0.000174294	k4	k4|k27	k4|k27
Gja1	975.103	-4.30595	0.47609	-7.99418	1.30444e-15	6.22387e-14	k4	k4|k27	k4|k9|k27
Ptgis	79.0443	-4.30498	0.712537	-5.34004	9.29252e-08	1.52491e-06	k4	k4|k27	k4|k9|k27
Cd34	329.21	-4.21589	0.555581	-6.6883	2.25786e-11	6.36157e-10	k4	k4|k27	k4|k27
Nrros	73.2477	-4.15607	0.66064	-5.53413	3.1278e-08	5.56085e-07	k4	k4|k27	k4|k27
Sapcd2	170.109	-4.14669	1.06594	-3.42109	0.000623699	0.00463461	k4	k4|k27	k4|k27
Gpc4	340.947	-4.14294	0.877062	-4.15357	3.27324e-05	0.000333272	k4	k4|k27	k4|k27
BC028528	9.25998	-4.13138	1.03805	-3.49828	0.000468274	0.003621	k4	k4|k27	k4|k27
Gli2	153.773	-4.12113	0.509343	-7.10941	1.1654e-12	3.94027e-11	k4	k4|k27	k4|k9|k27
Pif1	167.224	-4.11407	1.08959	-3.31691	0.000910177	0.00646219	k4	k4|k27	k4|k27
Tbxa2r	36.9137	-4.1094	0.600017	-6.0155	1.79329e-09	3.85253e-08	k4	k4|k27	k4|k27
Hes5	148.449	-4.09578	0.605639	-5.93717	2.89992e-09	6.02409e-08	k4	k4|k27	k4|k27
Hk2	99.0706	-4.03624	0.665953	-5.31005	1.09593e-07	1.77174e-06	k4	k4|k27	k4|k9|k27
E2f7	166.049	-3.94463	0.414495	-8.31042	9.53622e-17	5.00014e-15	k4	k4|k27	k4|k9|k27
Ddah2	379.303	-3.93712	0.712553	-4.82367	1.40941e-06	1.85683e-05	k4	k4|k27	k4|k27
Carhsp1	456.086	-3.93618	0.488763	-7.03035	2.06021e-12	6.68887e-11	k4	k4|k27	k4
Uhrf1	479.658	-3.93441	0.262876	-13.0647	5.23629e-39	1.42616e-36	k4	k4|k27	k4|k27
Smc4	449.391	-3.91857	0.325809	-10.4926	9.3452e-26	1.00142e-23	k4	k4|k27	k4|k27
Egflam	136.275	-3.89768	0.664643	-5.11204	3.18706e-07	4.75996e-06	k4	k4|k27	k4|k27
Phf21b	326.473	-3.89324	0.508367	-6.67478	2.47598e-11	6.93627e-10	k4	k4|k27	k4|k27
Sparc	2074.07	-3.88957	0.429928	-7.88403	3.16986e-15	1.43228e-13	k4	k4|k27	k4
Athl1	121.027	-3.85931	0.784828	-4.28032	1.86624e-05	0.000198789	k4	k4|k27	k4|k27
Gpx8	183.864	-3.84517	0.670519	-4.98893	6.07155e-07	8.59661e-06	k4	k4|k27	k4|k27
Cmtm8	28.1483	-3.81013	0.959566	-3.44961	0.000561402	0.00423753	k4	k4|k27	k4|k27
Ctsz	533.449	-3.77753	0.353242	-9.27844	1.71971e-20	1.24902e-18	k4	k4|k27	k4
Ramp2	168.541	-3.75127	0.523132	-6.21502	5.13172e-10	1.21099e-08	k4	k4|k27	k4|k27
Maf	49.4074	-3.74618	0.789299	-4.11274	3.90989e-05	0.000391388	k4	k4|k27	k4|k27
Lgals1	89.8757	-3.74419	0.743017	-4.36624	1.26406e-05	0.000138714	k4	k4|k27	k4|k27
Cdk2	175.674	-3.74403	0.517766	-6.26544	3.71781e-10	8.92365e-09	k4	k4|k27	k4|k27
Nfib	584.009	-3.6287	0.492561	-6.3519	2.12673e-10	5.25254e-09	k4	k4|k27	k4|k27
Lin9	90.3112	-3.62679	0.552599	-5.65834	1.52842e-08	2.86269e-07	k4	k4|k27	k4
Jag1	335.158	-3.61739	0.371837	-8.38375	5.12694e-17	2.76207e-15	k4	k4|k27	k4|k9|k27
Nsl1	143.821	-3.6107	1.03663	-3.00076	0.00269302	0.0165084	k4	k4|k27	k4
Ano1	190.642	-3.58814	0.3884	-7.95094	1.85098e-15	8.63196e-14	k4	k4|k27	k27
Rfc4	162.788	-3.57781	0.577933	-5.32556	1.00644e-07	1.63787e-06	k4	k4|k27	k4|k27
Fam83d	101.697	-3.55413	1.03156	-2.96069	0.00306955	0.0183574	k4	k4|k27	k4|k27
Clic4	358.23	-3.55395	0.669575	-4.56102	5.09055e-06	6.03906e-05	k4	k4|k27	k4
Tnf	18.1283	-3.52192	0.790325	-3.82365	0.000131493	0.00116519	k4	k4|k27	k4|k27
Glyctk	307.284	-3.50564	0.505131	-5.95023	2.67763e-09	5.58006e-08	k4	k4|k27	k4|k27
Ptprb	118.327	-3.49501	0.551805	-5.42766	5.70967e-08	9.70097e-07	k4	k4|k27	k4
Angptl4	95.6447	-3.43393	0.600678	-4.88437	1.03761e-06	1.40619e-05	k4	k4|k27	k4
Nrarp	51.4028	-3.42953	0.660163	-4.43759	9.09734e-06	0.000102646	k4	k4|k27	k4|k27
Mical1	160.919	-3.39402	0.60426	-4.78936	1.67312e-06	2.17428e-05	k4	k4|k27	k4|k27
Mxra8	204.353	-3.36862	0.4081	-7.02921	2.07701e-12	6.73226e-11	k4	k4|k27	k4|k27
Sox13	127.647	-3.3672	0.669791	-4.28074	1.8627e-05	0.00019852	k4	k4|k27	k4|k9|k27
Nov	22.5392	-3.36047	0.934901	-3.05965	0.00221599	0.0139147	k4	k4|k27	k4|k27
Plekhg2	551.917	-3.32004	0.41328	-6.82357	8.88042e-12	2.66277e-10	k4	k4|k27	k4|k27
Wfdc2	27.5649	-3.31875	0.883616	-3.19002	0.00142265	0.00951509	k4	k4|k27	k4|k27
Chodl	34.3414	-3.30353	1.03232	-2.71576	0.00661245	0.0354775	k4	k4|k27	k4|k27
Glipr2	106.983	-3.30139	0.84627	-3.31027	0.000932052	0.00660077	k4	k4|k27	k4|k27
Tnfrsf19	734.254	-3.28537	0.33951	-8.20408	2.3236e-16	1.17438e-14	k4	k4|k27	k4|k27
Dtl	138.297	-3.27588	0.378484	-7.33421	2.23027e-13	8.20556e-12	k4	k4|k27	k4|k27
Gypc	40.9045	-3.26947	0.752869	-3.67855	0.000234561	0.00197078	k4	k4|k27	k4|k27
Lama4	142.536	-3.2276	0.485486	-5.61829	1.92857e-08	3.56449e-07	k4	k4|k27	k4|k27
5730559C18Rik	45.2267	-3.21912	0.992453	-2.7398	0.00614764	0.0332566	k4	k4|k27	k4
Tsku	53.5496	-3.21791	0.46295	-5.87085	4.33578e-09	8.79263e-08	k4	k4|k27	k4|k27
Slfn9	52.58	-3.20289	0.876471	-3.08383	0.00204354	0.0129647	k4	k4|k27	k4|k9|k27
Snx33	42.6906	-3.17993	0.750342	-3.57161	0.000354796	0.00283057	k4	k4|k27	k4|k9|k27
Syngr2	136.919	-3.17447	0.509545	-5.24874	1.53146e-07	2.42193e-06	k4	k4|k27	k4
Zfp536	376.364	-3.17391	0.659154	-4.05657	4.97982e-05	0.000486864	k4	k4|k27	k4|k27
Tgfbi	170.307	-3.15573	0.623247	-4.26112	2.03408e-05	0.00021538	k4	k4|k27	k4|k27
Syde1	121.62	-3.1418	0.554081	-4.76789	1.86167e-06	2.39706e-05	k4	k4|k27	k4|k27
Sulf1	497.122	-3.12259	0.470188	-5.57774	2.43664e-08	4.40392e-07	k4	k4|k27	k4|k27
Pcolce	166.575	-3.11321	0.630779	-4.14282	3.4306e-05	0.00034839	k4	k4|k27	k27
Kcnn1	137.061	-3.10301	0.528583	-4.92451	8.457e-07	1.16626e-05	k4	k4|k27	k4|k27
Tnfaip8l1	54.2498	-3.08838	0.475462	-5.44393	5.21189e-08	8.91066e-07	k4	k4|k27	k4
Dscc1	30.9329	-3.08347	0.733633	-3.52147	0.000429162	0.00336097	k4	k4|k27	k4|k27
Sema6a	659.755	-3.06459	0.504112	-5.08734	3.63119e-07	5.36607e-06	k4	k4|k27	k4
Lmntd2	40.0584	-3.03984	0.983185	-2.58327	0.00978676	0.0494253	k4	k4|k27	k4
Dusp6	194.445	-3.03374	0.59089	-4.288	1.80288e-05	0.000192772	k4	k4|k27	k4
Lin54	127.82	-3.02075	0.699763	-3.60229	0.000315426	0.00255917	k4	k4|k27	k4|k27
3110082J24Rik	11.8622	-3.00626	0.900436	-2.78338	0.00537959	0.0296414	k4	k4|k27	k4|k27
Spidr	134.239	-2.99085	0.372376	-6.68909	2.24567e-11	6.33635e-10	k4	k4|k27	k4|k27
Ermap	79.615	-2.98656	0.567128	-4.38447	1.16267e-05	0.000128306	k4	k4|k27	k4
Pde12	82.3541	-2.96465	0.606647	-4.06274	4.84994e-05	0.000476013	k4	k4|k27	k4|k27
Caskin2	177.482	-2.94407	0.484179	-5.04786	4.46797e-07	6.49976e-06	k4	k4|k27	k4|k27
Notch3	466.47	-2.93302	0.385816	-6.30616	2.86045e-10	6.95948e-09	k4	k4|k27	k4|k27
Antxr2	47.128	-2.92821	0.766667	-3.16724	0.00153896	0.0101956	k4	k4|k27	k4|k9|k27
Syne2	1399.9	-2.9209	0.231587	-10.4535	1.41207e-25	1.48875e-23	k4	k4|k27	k4|k27
Xkr5	65.225	-2.91928	0.608526	-3.97564	7.01913e-05	0.000665918	k4	k4|k27	k4|k27
Vcan	995.795	-2.88057	0.390448	-6.09703	1.08058e-09	2.41346e-08	k4	k4|k27	k4|k27
Tk1	138.611	-2.87155	0.423268	-5.60294	2.10747e-08	3.85517e-07	k4	k4|k27	k4
Nfe2	17.9715	-2.86575	0.824867	-2.86804	0.00413027	0.0236343	k4	k4|k27	k4|k27
Sbk1	681.072	-2.84061	0.398603	-5.87202	4.30506e-09	8.73936e-08	k4	k4|k27	k4
Gareml	90.8861	-2.82919	0.802893	-2.90099	0.0037198	0.0216134	k4	k4|k27	k4|k27
Tnfaip8	21.3374	-2.82038	0.869951	-2.66725	0.00764743	0.0401194	k4	k4|k27	k4
Id2	309.856	-2.81527	0.341321	-6.78324	1.17507e-11	3.44441e-10	k4	k4|k27	k4|k27
Kctd11	29.5581	-2.78684	0.788358	-2.90077	0.00372248	0.0216226	k4	k4|k27	k4|k27
Slc1a3	475.333	-2.77991	0.322836	-7.06212	1.63977e-12	5.45013e-11	k4	k4|k27	k4|k27
Evc	185.204	-2.76006	0.666104	-3.39296	0.000691429	0.00506712	k4	k4|k27	k4|k27
Zfp85	53.8335	-2.75706	0.581277	-3.88293	0.000103205	0.000937839	k4	k4|k27	k4|k27
Car14	114.636	-2.75156	0.518676	-4.34098	1.4185e-05	0.000154195	k4	k4|k27	k4|k27
Spata13	416.425	-2.7504	0.462857	-4.86197	1.16222e-06	1.55465e-05	k4	k4|k27	k4|k9|k27
Pigm	227.843	-2.74336	0.463154	-4.84366	1.27467e-06	1.69236e-05	k4	k4|k27	k4
Ppap2b	728.942	-2.73713	0.419694	-5.33039	9.80026e-08	1.59886e-06	k4	k4|k27	k4
Adamts1	136.062	-2.72947	0.539535	-4.13221	3.59291e-05	0.000362548	k4	k4|k27	k4|k27
Arpc1b	92.9404	-2.71624	0.48765	-4.54473	5.50045e-06	6.47442e-05	k4	k4|k27	k27
Efna1	101.577	-2.6899	0.823064	-2.66067	0.00779857	0.0408248	k4	k4|k27	k4
Utrn	489.671	-2.68893	0.319135	-6.85892	6.9381e-12	2.10613e-10	k4	k4|k27	k4|k27
Sema3a	108.749	-2.67323	0.468227	-4.64141	3.46044e-06	4.22273e-05	k4	k4|k27	k4|k27
C130060K24Rik	61.5782	-2.65966	0.631016	-3.42251	0.000620459	0.00461578	k4	k4|k27	k4|k27
Kif18b	126.167	-2.62809	0.496745	-4.28407	1.83508e-05	0.000196001	k4	k4|k27	k4
Nrp1	396.192	-2.62084	0.386899	-5.48163	4.2142e-08	7.30684e-07	k4	k4|k27	k4
Lfng	216.808	-2.62013	0.476125	-4.45289	8.47237e-06	9.63149e-05	k4	k4|k27	k4|k27
Trip6	233.489	-2.60493	0.588207	-3.57856	0.000345493	0.00276761	k4	k4|k27	k4
Lama1	200.73	-2.60086	0.32863	-6.39278	1.62898e-10	4.06417e-09	k4	k4|k27	k4|k27
Zfp607	57.5871	-2.57124	0.563984	-3.67251	0.000240176	0.00200932	k4	k4|k27	k4|k27
Cped1	203.844	-2.56541	0.480875	-4.2951	1.74611e-05	0.000187111	k4	k4|k27	k4|k27
Chst15	110.245	-2.56429	0.468219	-4.40881	1.03942e-05	0.000115812	k4	k4|k27	k4|k27
Id1	83.3619	-2.54218	0.60501	-3.37545	0.000736953	0.00537436	k4	k4|k27	k4
Col6a2	207.69	-2.51352	0.726633	-2.77102	0.00558803	0.0306264	k4	k4|k27	k4
S1pr1	333.306	-2.45559	0.280914	-6.96155	3.36557e-12	1.05094e-10	k4	k4|k27	k4|k27
Pdzk1ip1	101.136	-2.4511	0.55382	-3.52299	0.000426712	0.00334445	k4	k4|k27	k4|k27
Melk	142.935	-2.4433	0.451258	-4.30642	1.6592e-05	0.00017848	k4	k4|k27	k4
Wwtr1	66.4288	-2.43758	0.638525	-3.03446	0.00240967	0.0150011	k4	k4|k27	k4|k27
Metrn	82.1839	-2.43253	0.567174	-3.40729	0.000656104	0.0048442	k4	k4|k27	k4|k27
Pola2	256.515	-2.42018	0.45999	-4.1744	2.98772e-05	0.000306429	k4	k4|k27	k4
Cecr2	220.937	-2.41131	0.367169	-5.20552	1.93454e-07	2.98711e-06	k4	k4|k27	k4|k9|k27
Zeb2	247.721	-2.41023	0.614133	-3.11045	0.00186805	0.0120523	k4	k4|k27	k4|k27
Fanci	81.0357	-2.40595	0.438187	-4.34964	1.36361e-05	0.000148475	k4	k4|k27	k4
Casp6	74.8511	-2.39449	0.602504	-3.14437	0.00166446	0.0109274	k4	k4|k27	k4
Lin28a	45.3463	-2.36791	0.700601	-2.66615	0.00767253	0.0402402	k4	k4|k27	k4|k27
Bcl11a	515.553	-2.35976	0.25068	-7.41887	1.18119e-13	4.46305e-12	k4	k4|k27	k4|k27
Fam69c	63.2998	-2.3597	0.627235	-2.96492	0.00302763	0.0181399	k4	k4|k27	k4|k27
Cnr1	375.395	-2.34974	0.64505	-2.86759	0.0041361	0.0236528	k4	k4|k27	k4|k27
Fbn2	679.552	-2.33838	0.467906	-3.92895	8.53169e-05	0.000793297	k4	k4|k27	k4|k27
Megf10	299.518	-2.338	0.385403	-4.76903	1.85118e-06	2.38513e-05	k4	k4|k27	k4|k27
Rhoj	97.5711	-2.33561	0.401135	-4.57605	4.73845e-06	5.65212e-05	k4	k4|k27	k4|k27
Tbl2	349.004	-2.28759	0.470096	-3.80261	0.000143178	0.00125682	k4	k4|k27	k4|k27
Zfp516	200.939	-2.2815	0.660874	-2.69568	0.00702459	0.0373717	k4	k4|k27	k4
Erbb2	197.214	-2.27658	0.350434	-5.06966	3.98531e-07	5.84095e-06	k4	k4|k27	k4|k27
Nup62	281.491	-2.26579	0.532259	-3.31753	0.00090817	0.00645028	k4	k4|k27	k4
Pcdh11x	332.667	-2.24738	0.515974	-3.38657	0.000707719	0.00517078	k4	k4|k27	k4
Supt20	402.129	-2.24033	0.407324	-4.27259	1.93211e-05	0.000204804	k4	k4|k27	k4
Clspn	170.998	-2.19941	0.372607	-4.56086	5.09447e-06	6.04006e-05	k4	k4|k27	k4|k9
Ttf2	151.532	-2.18851	0.543852	-3.10473	0.00190455	0.0122213	k4	k4|k27	k4|k27
Slc16a2	279.741	-2.15019	0.456305	-3.61643	0.000298692	0.00244057	k4	k4|k27	k4|k27
Nono	1345.26	-2.14395	0.254088	-6.47002	9.79902e-11	2.53174e-09	k4	k4|k27	k4|k27
Cntfr	250.165	-2.14095	0.448907	-3.65543	0.000256756	0.00213437	k4	k4|k27	k4
Ctsc	56.2384	-2.12395	0.479209	-3.38882	0.000701942	0.00513814	k4	k4|k27	k4|k27
Vwa9	843.64	-2.12185	0.238079	-6.81221	9.61114e-12	2.85567e-10	k4	k4|k27	k4
Sh2d3c	212.007	-2.09895	0.435304	-3.67319	0.000239543	0.00200572	k4	k4|k27	k4|k27
Rad9a	403.966	-2.08542	0.551133	-2.87666	0.00401906	0.0230866	k4	k4|k27	k4|k27
Tmem176b	377.865	-2.07817	0.392978	-4.01593	5.9211e-05	0.000568066	k4	k4|k27	k4
Ninl	221.83	-2.06581	0.441436	-3.54708	0.000389523	0.00308254	k4	k4|k27	k4
Golim4	415.535	-2.0564	0.414698	-3.75309	0.000174665	0.00151089	k4	k4|k27	k4
Ticrr	283.206	-2.04946	0.370212	-4.18532	2.84763e-05	0.000293287	k4	k4|k27	k4|k27
Mfsd2a	265.734	-2.04111	0.359072	-4.29191	1.77146e-05	0.000189619	k4	k4|k27	k4|k27
Slc35b2	611.819	-2.032	0.31777	-4.82111	1.42764e-06	1.8714e-05	k4	k4|k27	k4|k27
Sec61a1	1779.94	-2.03081	0.20609	-7.42788	1.10348e-13	4.18555e-12	k4	k4|k27	k4
Bcl11b	89.4551	-1.95878	0.496198	-2.93991	0.00328309	0.0194329	k4	k4|k27	k4|k27
Uaca	141.227	-1.94012	0.472483	-3.04799	0.00230381	0.0144062	k4	k4|k27	k4|k27
Kitl	298.751	-1.93806	0.512303	-2.80705	0.00499982	0.0278304	k4	k4|k27	k4|k27
Hmgn1	1003.39	-1.92024	0.255884	-5.5503	2.85174e-08	5.12113e-07	k4	k4|k27	k4
Lppr3	2979.21	-1.91141	0.202764	-6.96085	3.38215e-12	1.05443e-10	k4	k4|k27	k4|k27
Mapk7	643.384	-1.90927	0.284034	-4.96164	6.98991e-07	9.80487e-06	k4	k4|k27	k4
Itga4	162.339	-1.90344	0.344404	-4.07499	4.60161e-05	0.000453475	k4	k4|k27	k4|k27
Chtf18	240.931	-1.85402	0.320724	-4.22176	2.42399e-05	0.000253247	k4	k4|k27	k4
A2m	312.147	-1.84391	0.26064	-5.15618	2.52038e-07	3.83137e-06	k4	k4|k27	k4
Abcg8	93.7305	-1.81922	0.440152	-2.99719	0.00272484	0.0166513	k4	k4|k27	k4|k27
Ucp2	169.935	-1.80137	0.372684	-3.4919	0.000479601	0.00369959	k4	k4|k27	k4
Gja4	146.596	-1.78779	0.391932	-3.28575	0.0010171	0.00712081	k4	k4|k27	k4
Mslnl	53.3655	-1.77897	0.459114	-2.78574	0.0053406	0.0294607	k4	k4|k27	k4
Eln	161.044	-1.77572	0.404611	-3.15296	0.00161623	0.0106321	k4	k4|k27	k4
Sema5b	682.372	-1.76387	0.412426	-3.06447	0.00218057	0.0137239	k4	k4|k27	k4|k27
Cd63	509.512	-1.73853	0.34054	-3.63696	0.000275879	0.00227501	k4	k4|k27	k4
Flna	2175.95	-1.73432	0.223625	-5.5196	3.39774e-08	5.99188e-07	k4	k4|k27	k4
Maged2	1281.76	-1.73166	0.328329	-3.7513	0.000175923	0.00151976	k4	k4|k27	k4
Tspan12	297.791	-1.72973	0.436821	-2.81518	0.00487506	0.0272831	k4	k4|k27	k4|k27
Lman2	1052.74	-1.72425	0.293245	-4.17483	2.9821e-05	0.000306013	k4	k4|k27	k4
Pidd1	230.433	-1.71577	0.37392	-3.25142	0.00114829	0.00789276	k4	k4|k27	k4|k27
Slc7a5	716.055	-1.7134	0.33488	-3.62338	0.000290779	0.00238406	k4	k4|k27	k4
Rhpn1	311.163	-1.68131	0.351554	-3.36025	0.000778726	0.00564331	k4	k4|k27	k4|k27
Eif3l	515.858	-1.6764	0.300834	-3.91045	9.21229e-05	0.00084734	k4	k4|k27	k4|k27
Evc2	129.34	-1.67376	0.425978	-2.75545	0.00586113	0.0319535	k4	k4|k27	k4|k27
Cdc42se2	644.427	-1.67358	0.40134	-2.92415	0.00345402	0.0202734	k4	k4|k27	k4
Smu1	432.895	-1.6707	0.339728	-3.44599	0.000568966	0.00428802	k4	k4|k27	k4
Dnmt3b	82.1013	-1.64174	0.418965	-2.72513	0.00642756	0.0346181	k4	k4|k27	k4|k27
Dag1	898.564	-1.63435	0.210842	-5.38009	7.44468e-08	1.23931e-06	k4	k4|k27	k4
Ptprk	297.495	-1.59676	0.383587	-2.85923	0.00424671	0.0241806	k4	k4|k27	k4|k27
Myo10	699.984	-1.59327	0.328403	-3.32906	0.000871399	0.00621839	k4	k4|k27	k4|k27
Ushbp1	207.578	-1.56256	0.400917	-2.65032	0.00804144	0.0419284	k4	k4|k27	k4
Tcf3	445.339	-1.55628	0.321992	-3.28045	0.00103643	0.0072406	k4	k4|k27	k4|k27
Mageh1	594.925	-1.52245	0.331988	-3.07977	0.00207159	0.0131129	k4	k4|k27	k4|k27
Edil3	642.067	-1.51272	0.358375	-2.82588	0.00471515	0.026494	k4	k4|k27	k4
Mfsd1	483.62	-1.493	0.348917	-2.84595	0.0044279	0.0250812	k4	k4|k27	k4|k27
Tmem39a	295.949	-1.4785	0.323825	-3.02168	0.00251375	0.0155602	k4	k4|k27	k4|k27
Acsf2	122.377	-1.47217	0.35155	-2.76539	0.00568546	0.0311082	k4	k4|k27	k4|k27
Api5	574.117	-1.40512	0.273098	-3.31427	0.000918814	0.00651643	k4	k4|k27	k4|k9
Rps5	591.194	-1.27829	0.222889	-3.49181	0.000479758	0.00369959	k4	k4|k27	k4|k27
Dock1	566.719	-1.27611	0.260676	-2.97729	0.00290805	0.0175684	k4	k4|k27	k4|k27
Ranbp3	1515.38	-1.24509	0.238526	-3.12371	0.00178586	0.0115962	k4	k4|k27	k4
Cops4	401.302	-1.19615	0.256373	-2.71539	0.00661971	0.0355067	k4	k4|k27	k4|k27
Ptprf	2840.44	-1.19072	0.22533	-3.06538	0.00217391	0.0136899	k4	k4|k27	k4
Wdr90	568.559	-1.18276	0.262787	-2.59815	0.00937283	0.0477778	k4	k4|k27	k4
Dnah2	518.214	-1.17416	0.216585	-3.1127	0.00185384	0.0119819	k4	k4|k27	k4
Hmcn1	324.881	-1.15698	0.245174	-2.67965	0.00736995	0.0389135	k4	k4|k27	k27

## Sheet: K4K27>K4K27
Gene	baseMean	log2FoldChange	lfcSE	stat	pvalue	padj	NPC.state	mDA.state	SER.state
Ets1	111.383	-5.88972	0.565094	-9.53774	1.45981e-21	1.15899e-19	k4|k27	k4|k27	k4|k27
Cldn9	25.6442	-5.79459	0.81962	-6.45981	1.04835e-10	2.69437e-09	k4|k27	k4|k27	k4|k27
Nhlh1	47.3522	-5.29756	0.72836	-6.5868	4.49416e-11	1.21225e-09	k4|k27	k4|k27	k4|k27
Lox	56.2279	-5.29107	0.804351	-5.95645	2.57782e-09	5.38925e-08	k4|k27	k4|k27	k4|k27
Ccnd2	1022.37	-5.0234	0.416552	-10.8592	1.80382e-27	2.32716e-25	k4|k27	k4|k27	k4|k27
Islr2	63.144	-4.84832	0.650768	-6.68182	2.35988e-11	6.62997e-10	k4|k27	k4|k27	k27
Epha2	62.3109	-4.82096	0.768558	-5.62216	1.8858e-08	3.49533e-07	k4|k27	k4|k27	k4|k27
1600029O15Rik	51.5173	-4.69473	0.620271	-6.76273	1.3542e-11	3.92257e-10	k4|k27	k4|k27	k27
Cd248	109.191	-4.42006	1.0836	-3.61761	0.000297332	0.00243147	k4|k27	k4|k27	k4|k27
Rspo3	305.163	-4.25221	0.348881	-10.755	5.61411e-27	6.71297e-25	k4|k27	k4|k27	k4|k27
AI854517	449.91	-4.14464	0.474447	-7.68186	1.56794e-14	6.52809e-13	k4|k27	k4|k27	k4
Neurog2	79.8708	-4.12595	0.803418	-4.51315	6.38709e-06	7.42008e-05	k4|k27	k4|k27	k4|k9|k27
Bub1	327.441	-4.06185	0.264445	-13.4691	2.37621e-41	7.76625e-39	k4|k27	k4|k27	k4|k9|k27
Ngfr	113.59	-4.04456	0.791087	-4.48062	7.44276e-06	8.54022e-05	k4|k27	k4|k27	k4|k27
Fgfr3	1019.57	-4.01664	0.301475	-11.6648	1.92897e-31	3.20568e-29	k4|k27	k4|k27	k9|k27
Tmem51	52.2211	-3.95023	0.616002	-5.601	2.1312e-08	3.89495e-07	k4|k27	k4|k27	k4|k27
Gpr126	32.0274	-3.92058	0.634165	-5.39384	6.89692e-08	1.15301e-06	k4|k27	k4|k27	k4|k27
Id3	361.94	-3.90169	0.43052	-7.90133	2.75934e-15	1.25839e-13	k4|k27	k4|k27	k4|k27
Cxcl12	572.305	-3.87885	0.690395	-4.89409	9.87636e-07	1.34403e-05	k4|k27	k4|k27	k4|k27
Tagln2	83.8759	-3.86496	0.748497	-4.49562	6.93661e-06	8.01101e-05	k4|k27	k4|k27	k4|k27
Fgf15	333.175	-3.83661	1.12797	-2.95807	0.00309571	0.01848	k4|k27	k4|k27	k4|k27
Ednrb	667.116	-3.76677	0.494742	-6.60297	4.0299e-11	1.09153e-09	k4|k27	k4|k27	k4|k27
Snai1	25.9098	-3.75725	0.840675	-3.87456	0.000106817	0.000967524	k4|k27	k4|k27	k4|k27
Chst5	42.6472	-3.73214	0.755324	-4.27915	1.87611e-05	0.000199623	k4|k27	k4|k27	k4
Kdr	370.182	-3.72626	0.381337	-8.46039	2.66481e-17	1.47618e-15	k4|k27	k4|k27	k4|k27
Fli1	61.0804	-3.64244	0.800207	-3.92704	8.59992e-05	0.000798884	k4|k27	k4|k27	k4|k27
Rspo2	187.317	-3.64222	0.979739	-3.2072	0.00134033	0.00902296	k4|k27	k4|k27	k4|k27
Fgf17	100.419	-3.59037	0.668863	-4.62034	3.83119e-06	4.6405e-05	k4|k27	k4|k27	k4|k27
Tcf19	126.989	-3.51002	0.478888	-6.28544	3.26936e-10	7.91507e-09	k4|k27	k4|k27	k4|k27
Ndufa4l2	10.2937	-3.44732	1.03525	-2.84698	0.00441362	0.0250076	k4|k27	k4|k27	k4
Mcam	279.529	-3.44371	0.618905	-4.75633	1.97146e-06	2.52353e-05	k4|k27	k4|k27	k4|k27
Bag3	46.214	-3.4277	0.68169	-4.29477	1.74872e-05	0.000187288	k4|k27	k4|k27	k4
Mmp25	15.5406	-3.41099	0.829068	-3.51116	0.000446159	0.00347526	k4|k27	k4|k27	k4|k9|k27
Mlxipl	55.0333	-3.39052	0.899303	-3.21418	0.00130817	0.0088277	k4|k27	k4|k27	k4|k9|k27
Gimap1	9.63967	-3.33338	1.01861	-2.78161	0.00540904	0.0297752	k4|k27	k4|k27	k4|k27
Col1a1	1008.3	-3.32254	0.431864	-6.53572	6.33045e-11	1.67305e-09	k4|k27	k4|k27	k4|k27
Adra2b	60.6835	-3.12279	0.904387	-2.90008	0.0037307	0.0216511	k4|k27	k4|k27	k4|k27
Rhoc	77.8468	-3.06595	0.784904	-3.26912	0.00107881	0.00749665	k4|k27	k4|k27	k4|k27
Mfsd7c	71.9524	-3.00571	0.590213	-4.24543	2.18179e-05	0.000229779	k4|k27	k4|k27	k4|k27
AI464131	113.169	-3.00279	0.527206	-4.74727	2.06177e-06	2.62882e-05	k4|k27	k4|k27	k4
Elf4	67.5661	-2.92897	0.682594	-3.55843	0.000373072	0.00296072	k4|k27	k4|k27	k4|k27
Kdelr3	39.7908	-2.88199	0.699028	-3.40758	0.000655409	0.00484089	k4|k27	k4|k27	k4|k27
Bmp7	148.843	-2.87105	0.496238	-4.77805	1.77002e-06	2.28656e-05	k4|k27	k4|k27	k4|k9|k27
Pdlim3	37.1713	-2.85881	0.892025	-2.64433	0.00818518	0.0425083	k4|k27	k4|k27	k4|k9|k27
Il24	13.7677	-2.82164	0.874138	-2.65592	0.00790915	0.0413265	k4|k27	k4|k27	k4|k27
Nid2	295	-2.73781	0.291826	-7.6683	1.74296e-14	7.19568e-13	k4|k27	k4|k27	k4|k9|k27
Vamp8	25.6457	-2.65931	0.832612	-2.59341	0.00950281	0.0482772	k4|k27	k4|k27	k4|k27
Col26a1	399.897	-2.65895	0.521927	-4.13651	3.52636e-05	0.000357189	k4|k27	k4|k27	k4|k27
Dkk2	97.7069	-2.64102	0.774401	-2.76474	0.00569678	0.0311441	k4|k27	k4|k27	k4|k27
Il1rl2	30.7614	-2.62948	0.762202	-2.79386	0.00520836	0.0288683	k4|k27	k4|k27	k4|k27
Gprc5c	103.436	-2.56263	0.75773	-2.72212	0.00648646	0.0348778	k4|k27	k4|k27	k4|k27
Otx2	372.618	-2.52945	0.582636	-3.48322	0.000495422	0.00380095	k4|k27	k4|k27	k4|k9|k27
Fam84a	186.919	-2.52454	0.578806	-3.49778	0.000469146	0.00362631	k4|k27	k4|k27	k4
Podn	20.9939	-2.52297	0.751892	-2.6905	0.00713452	0.0378436	k4|k27	k4|k27	k4|k27
Gdf11	22.6638	-2.48571	0.665455	-2.98399	0.00284517	0.0172522	k4|k27	k4|k27	k4|k27
Pdgfrb	188.044	-2.48409	0.541116	-3.66666	0.000245742	0.00205151	k4|k27	k4|k27	k4|k27
Rbm20	112.398	-2.45233	0.622399	-3.13678	0.00170817	0.011162	k4|k27	k4|k27	k4|k27
Dll3	51.0471	-2.44913	0.563183	-3.46092	0.000538333	0.00408542	k4|k27	k4|k27	k4|k27
Vamp5	29.8529	-2.44315	0.636236	-3.05413	0.00225715	0.0141566	k4|k27	k4|k27	k4|k27
Kif26a	242.812	-2.43828	0.385665	-5.02581	5.01309e-07	7.22844e-06	k4|k27	k4|k27	k4
Gadd45g	386.617	-2.40555	0.378566	-5.03362	4.81311e-07	6.97083e-06	k4|k27	k4|k27	k4|k27
Bcl6b	102.312	-2.40073	0.390105	-4.87236	1.10271e-06	1.48374e-05	k4|k27	k4|k27	k4|k27
Mdga1	206.755	-2.34472	0.385531	-4.78487	1.71099e-06	2.21908e-05	k4|k27	k4|k27	k4|k27
Reep4	281.083	-2.33401	0.345268	-5.31183	1.08533e-07	1.75668e-06	k4|k27	k4|k27	k4|k27
Tubb6	147.613	-2.32062	0.619116	-2.94068	0.00327491	0.0193963	k4|k27	k4|k27	k4|k27
Loxl3	136.847	-2.30551	0.537576	-3.35862	0.000783319	0.00567032	k4|k27	k4|k27	k4|k27
Fam129c	64.9145	-2.30093	0.614877	-2.92893	0.00340131	0.0200237	k4|k27	k4|k27	k4
E2f8	108.268	-2.2788	0.315292	-5.64175	1.68335e-08	3.13787e-07	k4|k27	k4|k27	k4|k27
Rfx4	255.205	-2.25073	0.346746	-5.04901	4.44104e-07	6.46539e-06	k4|k27	k4|k27	k4|k27
Ephb1	246.523	-2.12464	0.449844	-3.61157	0.000304353	0.00248268	k4|k27	k4|k27	k4|k27
Racgap1	707.261	-2.10951	0.296955	-5.42005	5.95824e-08	1.00552e-06	k4|k27	k4|k27	k4
Megf6	585.755	-2.05493	0.337987	-4.60057	4.21329e-06	5.05956e-05	k4|k27	k4|k27	k4|k27
Itga1	171.602	-1.9884	0.487885	-3.05072	0.00228293	0.0142847	k4|k27	k4|k27	k4
Slc7a7	78.0654	-1.97343	0.350045	-4.20928	2.56191e-05	0.00026652	k4|k27	k4|k27	k4|k27
Nrp2	420.427	-1.8724	0.380847	-3.60355	0.000313901	0.00254891	k4|k27	k4|k27	k4|k27
Nfkbie	156.752	-1.87151	0.4528	-3.02896	0.00245397	0.0152431	k4|k27	k4|k27	k4|k27
Snora68	38.1086	-1.85628	0.48291	-2.80855	0.00497653	0.0277243	k4|k27	k4|k27	k4|k27
Reln	580.127	-1.80332	0.2328	-5.59846	2.16259e-08	3.93764e-07	k4|k27	k4|k27	k4|k27
Epas1	321.123	-1.78807	0.335096	-3.84387	0.000121111	0.00107856	k4|k27	k4|k27	k4|k27
Cdc20b	42.1084	-1.76791	0.455377	-2.78431	0.00536424	0.0295734	k4|k27	k4|k27	k4|k27
Shmt2	489.506	-1.75432	0.359966	-3.48455	0.000492967	0.00378792	k4|k27	k4|k27	k4|k27
N4bp3	102.132	-1.75269	0.48535	-2.58101	0.00985119	0.0497123	k4|k27	k4|k27	k4|k27
Glis3	123.86	-1.70728	0.422129	-2.85998	0.00423666	0.0241398	k4|k27	k4|k27	k4|k27
Slc38a3	276.658	-1.70539	0.462366	-2.607	0.00913392	0.0466813	k4|k27	k4|k27	k4|k27
Ikzf1	159.864	-1.70408	0.261867	-4.59805	4.26457e-06	5.10863e-05	k4|k27	k4|k27	k4|k27
Cnfn	110.055	-1.67819	0.342876	-3.43619	0.00058996	0.00441907	k4|k27	k4|k27	k4
Stard3	323.018	-1.66943	0.359016	-3.25732	0.0011247	0.0077687	k4|k27	k4|k27	k4|k27
Esyt3	316.396	-1.63955	0.307865	-3.70145	0.000214369	0.00182376	k4|k27	k4|k27	k4|k27
Glb1l	254.755	-1.62161	0.343217	-3.26794	0.00108333	0.00751829	k4|k27	k4|k27	k4|k27
Col14a1	181.863	-1.61912	0.310874	-3.59992	0.000318319	0.0025805	k4|k27	k4|k27	k4|k27
Dnah11	752.866	-1.58126	0.210118	-5.14598	2.66126e-07	4.03302e-06	k4|k27	k4|k27	k4|k27
Svep1	256.973	-1.5726	0.357823	-2.99756	0.00272147	0.0166359	k4|k27	k4|k27	k4|k9|k27
Ppib	371.513	-1.39265	0.315659	-2.82791	0.00468528	0.0263488	k4|k27	k4|k27	k4|k27
Trhde	326.843	-1.36446	0.326901	-2.64442	0.00818315	0.0425083	k4|k27	k4|k27	k4|k27
Cchcr1	117.598	-1.31507	0.295388	-2.75931	0.00579239	0.0316051	k4|k27	k4|k27	k4|k27
Ilf2	763.944	-1.10687	0.22433	-2.70525	0.00682534	0.0364601	k4|k27	k4|k27	k4|k27

## Sheet: K4 or K4K27 > K4K9K27 or K9K27
Gene	baseMean	log2FoldChange	lfcSE	stat	pvalue	padj	NPC.state	mDA.state	SER.state
Fzd2	449.724	-9.33731	0.723313	-12.2178	2.49704e-34	4.84822e-32	k4	k9|k27	k27
H19	257.462	-8.5516	0.7608	-10.5831	3.57085e-26	4.00139e-24	k4	k4|k9|k27	k4|k27
Foxg1	166.245	-8.01697	0.655144	-11.4738	1.78717e-30	2.78146e-28	k4|k27	k9|k27	k9|k27
Neurog1	60.4795	-7.78633	0.843541	-8.6378	5.73058e-18	3.36457e-16	k4|k27	k9|k27	k4|k9|k27
Sfrp1	1130.79	-7.17936	0.406027	-16.4506	8.30955e-61	6.51801e-58	k4|k27	k9|k27	k4|k27
Dlx1	92.7436	-6.98828	0.662573	-9.79255	1.21199e-22	1.03336e-20	k4|k27	k4|k9|k27	k4|k9|k27
Itprip	199.625	-6.84383	0.549225	-11.5505	7.33841e-31	1.17956e-28	k4	k4|k9|k27	k4|k27
Olig3	27.0952	-6.69538	0.902319	-6.86606	6.59991e-12	2.00969e-10	k4|k27	k9|k27	k9|k27
Igf2bp1	671.861	-6.54642	0.578575	-10.4505	1.45698e-25	1.52789e-23	k4|k27	k9|k27	k4|k27
Helt	22.613	-6.25334	0.936384	-6.14421	8.03636e-10	1.83248e-08	k4|k27	k9|k27	k27
Dlx1as	45.1871	-6.16425	0.714574	-7.92676	2.24943e-15	1.04529e-13	k4|k27	k4|k9|k27	k4|k9|k27
Smo	293.371	-6.15849	0.749987	-7.54478	4.53039e-14	1.7984e-12	k4	k4|k9|k27	k4|k27
Neurod1	179.253	-6.03777	1.07856	-5.13444	2.82992e-07	4.27211e-06	k4|k27	k4|k9|k27	k4|k27
3110039M20Rik	30.0637	-6.02388	0.773495	-7.14146	9.23473e-13	3.15493e-11	k4|k27	k9|k27	k9|k27
Nfatc4	221.186	-5.73264	0.619085	-8.45221	2.85839e-17	1.57453e-15	k4	k4|k9|k27	k4|k27
Tgif1	113.576	-5.72109	0.574472	-9.08851	1.00406e-19	6.83667e-18	k4	k4|k9|k27	k4|k9|k27
Kcne1l	17.4552	-5.70569	1.02031	-5.10205	3.35988e-07	4.99524e-06	k4	k9|k27	k27
Tspan11	138.689	-5.67524	0.669417	-7.73097	1.06734e-14	4.53043e-13	k4	k4|k9|k27	k4|k9
Emx2	69.1387	-5.56937	0.746816	-6.78798	1.13715e-11	3.33824e-10	k4|k27	k9|k27	k4|k9|k27
Kcnj8	28.7064	-5.56799	0.90022	-5.62972	1.80499e-08	3.34871e-07	k4|k27	k4|k9|k27	k4|k27
Emx1	37.9114	-5.10165	0.654755	-7.02806	2.09429e-12	6.76591e-11	k4|k27	k9|k27	k4|k9|k27
Arx	76.1794	-5.03632	0.674211	-6.72833	1.7162e-11	4.89166e-10	k4|k27	k9|k27	k9|k27
Fn1	915.231	-4.97512	0.396233	-11.2942	1.40241e-29	2.08343e-27	k4	k4|k9|k27	k4|k9|k27
Cldn5	578.908	-4.74304	1.08947	-3.8946	9.8361e-05	0.000900494	k4|k27	k9|k27	k4|k9|k27
Barhl2	46.3633	-4.73343	0.713066	-5.93693	2.90404e-09	6.02626e-08	k4|k27	k4|k9|k27	k4|k9|k27
Zic3	213.75	-4.69757	1.05541	-3.9772	6.97303e-05	0.000662185	k4|k27	k9|k27	k4|k9|k27
Dleu2	36.3651	-4.68391	0.872979	-4.79269	1.64562e-06	2.14138e-05	k4|k27	k4|k9|k27	k4|k27
Foxd1	13.986	-4.65657	1.05246	-3.94939	7.83507e-05	0.000732693	k4|k27	k9|k27	k9|k27
Crabp1	75.9457	-4.53769	0.796343	-5.07029	3.97202e-07	5.82583e-06	k4|k27	k9|k27	k9|k27
Nt5dc2	159.03	-4.47726	0.573791	-6.93155	4.1626e-12	1.28955e-10	k4	k4|k9|k27	k4|k27
Nr2e1	73.7397	-4.43327	0.613108	-6.4153	1.40547e-10	3.54714e-09	k4|k27	k9|k27	k9|k27
Efnb1	425.813	-4.41707	0.437456	-8.9542	3.42212e-19	2.24441e-17	k4	k4|k9|k27	k4|k27
Alx4	42.6225	-4.3958	0.807896	-4.82215	1.42018e-06	1.86489e-05	k4|k27	k4|k9|k27	k4|k27
Celsr1	258.3	-4.37691	0.41211	-9.40749	5.08147e-21	3.93864e-19	k4	k9|k27	k4|k27
Lhx4	14.5341	-4.35402	0.939355	-4.10284	4.08112e-05	0.000407075	k4|k27	k9|k27	k9|k27
Gimap9	7.97892	-4.27343	1.00134	-3.76838	0.000164311	0.00142762	k4	k9|k27	k9
Mfge8	345.497	-4.26586	0.355586	-10.5906	3.2952e-26	3.71373e-24	k4	k4|k9|k27	k4|k9|k27
Igfbp7	43.0904	-4.23129	0.90411	-4.12703	3.67471e-05	0.000369544	k4|k27	k4|k9|k27	k4|k27
Six2	37.5188	-4.12768	0.848794	-4.27392	1.92062e-05	0.000203696	k4|k27	k9|k27	k4|k9|k27
Sp8	57.4282	-4.09687	0.560145	-6.42132	1.35101e-10	3.4141e-09	k4|k27	k9|k27	k4|k9|k27
A830082K12Rik	57.5921	-4.09399	0.717487	-5.00914	5.46747e-07	7.83179e-06	k4	k4|k9|k27	k4|k27
Nr2f2	463.257	-4.08661	0.456892	-7.85003	4.15949e-15	1.85803e-13	k4|k27	k4|k9|k27	k4|k27
Gas1	116.835	-4.07632	1.02604	-3.48557	0.000491086	0.00377655	k4|k27	k4|k9|k27	k4|k9|k27
Prokr1	76.8371	-4.06906	0.759923	-4.6966	2.64526e-06	3.31672e-05	k4	k4|k9|k27	k4|k27
Nkx2-1	41.3691	-4.00993	0.74595	-4.70531	2.53482e-06	3.19185e-05	k4|k27	k4|k9|k27	k4|k9|k27
Draxin	301.454	-3.9936	0.563097	-6.20427	5.4952e-10	1.29055e-08	k4	k4|k9|k27	k4|k27
Six5	82.7912	-3.97851	0.728347	-4.7759	1.78908e-06	2.30966e-05	k4	k4|k9|k27	k4|k9|k27
E030019B13Rik	105.1	-3.96934	0.619489	-5.60034	2.13936e-08	3.89897e-07	k4|k27	k4|k9|k27	k4|k9|k27
Pax3	30.3724	-3.84749	0.831653	-4.0251	5.69507e-05	0.000550077	k4|k27	k4|k9|k27	k4|k9|k27
Myl9	61.8189	-3.83868	0.931336	-3.58483	0.000337295	0.00271191	k4	k4|k9|k27	k4|k9
Fzd10	126.943	-3.80002	1.01424	-3.25368	0.00113921	0.00784128	k4|k27	k4|k9|k27	k4|k9|k27
Fbln7	32.9022	-3.75995	0.93606	-3.48263	0.000496508	0.0038063	k4	k9|k27	k4|k9|k27
Lef1	254.017	-3.75769	0.543377	-5.99526	2.03155e-09	4.30688e-08	k4|k27	k9|k27	k4|k27
Sox2	58.5017	-3.72362	0.793277	-4.06367	4.83063e-05	0.000474355	k4|k27	k9|k27	k4|k27
Fezf2	65.1059	-3.69004	0.488742	-6.52705	6.70774e-11	1.77037e-09	k4|k27	k9|k27	k4|k9|k27
Gbx2	23.3798	-3.64134	0.807527	-3.89008	0.000100213	0.000913184	k4|k27	k4|k9|k27	k4|k9|k27
Bmp4	70.9801	-3.62175	0.769264	-4.0581	4.94746e-05	0.000484372	k4|k27	k9|k27	k4|k9|k27
Msx2	26.3073	-3.61941	0.827636	-3.76906	0.000163866	0.001425	k4|k27	k4|k9|k27	k4|k9|k27
Nr2f1	521.07	-3.60197	0.631512	-4.91198	9.01619e-07	1.23555e-05	k4	k4|k9|k27	k4|k27
Lrp4	250.376	-3.57974	0.271655	-11.337	8.60918e-30	1.31895e-27	k4	k4|k9|k27	k4|k9|k27
Ahrr	28.2542	-3.57803	0.631167	-4.87673	1.0786e-06	1.4547e-05	k4|k27	k9|k27	k4|k27
Nkd1	74.8764	-3.56599	0.623803	-4.915	8.87824e-07	1.21835e-05	k4	k4|k9|k27	k4|k9|k27
Hs3st3b1	125.535	-3.52098	1.02355	-2.95147	0.00316266	0.0188167	k4|k27	k9|k27	k4|k27
Eomes	54.971	-3.42152	0.633298	-4.61319	3.96541e-06	4.79419e-05	k4|k27	k9|k27	k4|k27
Meis2	284.636	-3.42002	0.625604	-4.66752	3.0486e-06	3.7718e-05	k4|k27	k4|k9|k27	k4|k27
Cd97	133.35	-3.41434	1.08539	-2.68507	0.00725146	0.0383912	k4|k27	k4|k9|k27	k4|k27
Sall3	177.065	-3.40594	0.593308	-4.89787	9.68809e-07	1.32025e-05	k4|k27	k4|k9|k27	k4|k27
Hspg2	603.676	-3.39947	0.233589	-12.4127	2.2305e-35	4.55626e-33	k4	k4|k9|k27	k4|k9|k27
Emx2os	50.8881	-3.38584	0.734667	-3.92808	8.56251e-05	0.000795786	k4|k27	k9|k27	k4|k9|k27
Adcy4	77.1219	-3.36394	0.581396	-4.92598	8.39395e-07	1.15838e-05	k4|k27	k4|k9|k27	k4|k9|k27
Ripk3	27.1423	-3.30213	0.790336	-3.54549	0.000391877	0.00309785	k4|k27	k4|k9|k27	k4|k9|k27
Lhx8	21.58	-3.27834	0.773187	-3.59336	0.00032644	0.00263653	k4|k27	k9|k27	k4|k9|k27
Zic5	52.1818	-3.26843	0.501642	-5.51874	3.41433e-08	6.01572e-07	k4|k27	k4|k9|k27	k4|k9|k27
5930403L14Rik	37.8331	-3.26709	0.804578	-3.43918	0.000583472	0.00438051	k4|k27	k4|k9|k27	k4|k9|k27
Pou4f1	96.7474	-3.26568	0.538484	-5.13604	2.80588e-07	4.23909e-06	k4|k27	k9|k27	k9|k27
Ror2	140.68	-3.19604	0.747346	-3.60749	0.000309178	0.00251367	k4|k27	k9|k27	k4|k27
Cnn2	223.584	-3.18349	0.427675	-6.27459	3.50549e-10	8.43469e-09	k4|k27	k4|k9|k27	k4|k27
Mir143hg	22.3353	-3.16138	0.988299	-2.69289	0.00708349	0.0376137	k4	k9|k27	None
Dmrta2	30.7863	-3.12298	0.684237	-3.83344	0.000126364	0.00112178	k4|k27	k9|k27	k9|k27
Neil3	145.591	-3.11589	0.301532	-8.67532	4.12379e-18	2.46895e-16	k4	k9|k27	k4|k27
Igf2bp3	492.863	-2.9254	0.317035	-7.65026	2.00574e-14	8.19429e-13	k4	k9|k27	k4|k9|k27
Wnt5b	61.0328	-2.87948	0.567527	-4.19272	2.75635e-05	0.000284934	k4	k4|k9|k27	k27
Tcf7l2	589.168	-2.86484	0.542369	-4.3602	1.29942e-05	0.000142197	k4	k4|k9|k27	k4|k27
Wnt7b	304.03	-2.84913	0.568648	-4.13108	3.61069e-05	0.000363852	k4|k27	k4|k9|k27	k4|k27
Otx1	260.589	-2.83564	0.447632	-5.21776	1.81099e-07	2.80961e-06	k4|k27	k4|k9|k27	k4|k9|k27
C430049B03Rik	72.462	-2.77806	0.856288	-2.66039	0.00780506	0.040837	k4	k9|k27	k27
Ephb4	152.012	-2.7618	0.430456	-5.25444	1.48475e-07	2.35565e-06	k4	k4|k9|k27	k4|k9|k27
Peg12	92.8963	-2.70683	0.426684	-5.17204	2.31555e-07	3.54196e-06	k4	k4|k9|k27	k4|k9|k27
Sfrp2	209.377	-2.67691	0.472139	-4.61074	4.01245e-06	4.83615e-05	k4	k4|k9|k27	k4|k9|k27
Anxa3	41.2938	-2.67293	0.624101	-3.48169	0.000498265	0.00381679	k4	k9|k27	k9|k27
Shox2	141.234	-2.66194	0.675225	-3.20181	0.00136565	0.0091771	k4|k27	k4|k9|k27	k4|k9|k27
Magel2	1033.47	-2.65887	0.313444	-6.88758	5.67481e-12	1.7388e-10	k4	k4|k9|k27	k4
Haus5	288.252	-2.60953	0.538973	-3.91398	9.07865e-05	0.000837406	k4	k4|k9|k27	k4|k27
Phgdh	283.807	-2.58281	0.45159	-4.61216	3.98498e-06	4.80888e-05	k4	k4|k9|k27	k4|k9|k27
Dll4	102.362	-2.56924	0.699563	-2.95791	0.00309733	0.0184841	k4|k27	k4|k9|k27	k4|k27
Masp1	109.633	-2.56106	0.496709	-4.14942	3.33314e-05	0.000339019	k4	k4|k9|k27	k4|k9
Aqp3	34.4231	-2.55591	0.609332	-3.37404	0.00074073	0.0053999	k4	k4|k9|k27	k4|k27
Adamts7	721.582	-2.54106	0.32066	-6.36518	1.95057e-10	4.83575e-09	k4	k4|k9|k27	k4
Lhx1os	64.1581	-2.51166	0.740473	-2.71672	0.00659318	0.0353934	k4|k27	k4|k9|k27	k4|k9|k27
B130024G19Rik	219.354	-2.49024	0.442791	-4.49476	6.96485e-06	8.03889e-05	k4|k27	k4|k9|k27	k4|k27
Dmbx1	29.1195	-2.48052	0.593057	-3.33951	0.000839265	0.00601821	k4|k27	k9|k27	k9|k27
Dbx1	242.7	-2.42765	0.299872	-6.42823	1.291e-10	3.27934e-09	k4|k27	k9|k27	k4|k9|k27
H2-K1	491.996	-2.38381	0.419529	-4.49029	7.11267e-06	8.19022e-05	k4	k4|k9|k27	k4|k27
Col5a1	263.543	-2.32945	0.563571	-3.24617	0.00116969	0.00801772	k4	k4|k9|k27	k4|k27
Tead3	107.074	-2.27758	0.575243	-3.09013	0.00200068	0.0127375	k4|k27	k4|k9|k27	k4|k9|k27
Il2rg	41.524	-2.2666	0.638478	-2.76689	0.00565935	0.0309913	k4	k4|k9|k27	k4|k27
Gm5607	109.107	-2.23002	0.543681	-3.18204	0.0014624	0.0097477	k4|k27	k4|k9|k27	k4|k27
Tec	255.942	-2.22551	0.339921	-5.07621	3.85038e-07	5.66012e-06	k4	k4|k9|k27	k4|k9|k27
Gata3	347.912	-2.1875	0.53159	-3.17445	0.00150122	0.00997929	k4|k27	k4|k9|k27	k4|k27
Bok	156.427	-2.18446	0.480263	-3.50738	0.00045255	0.00351605	k4	k4|k9|k27	k4|k9|k27
Tbx3	29.3889	-2.14866	0.62821	-2.62438	0.00868062	0.044726	k4|k27	k4|k9|k27	k4|k9|k27
Prox1	82.6845	-1.9593	0.545919	-2.67311	0.00751522	0.0395103	k4|k27	k4|k9|k27	k4|k27
E130006D01Rik	27.2563	-1.95676	0.502252	-2.90045	0.00372628	0.0216383	k4	k4|k9|k27	k4|k27
Tbx18	159.445	-1.95074	0.408801	-3.54877	0.000387032	0.0030653	k4|k27	k9|k27	k9|k27
Trp73	108.81	-1.93629	0.41949	-3.4239	0.000617288	0.00460267	k4|k27	k4|k9|k27	k4|k27
Tnfrsf25	41.8051	-1.91938	0.542166	-2.61799	0.00884496	0.0454533	k4|k27	k4|k9|k27	k4|k27
Prdm16	190.594	-1.90571	0.496854	-2.82923	0.00466601	0.0262706	k4|k27	k4|k9|k27	k4|k9|k27
Bub3	753.971	-1.90474	0.320497	-4.383	1.17057e-05	0.000129033	k4|k27	k4|k9|k27	k4|k27
Six3os1	457.883	-1.81056	0.248458	-5.27478	1.32914e-07	2.12598e-06	k4|k27	k9|k27	k4|k9|k27
Prrx1	244.62	-1.78161	0.452345	-2.83326	0.00460757	0.0259789	k4|k27	k4|k9|k27	k4|k27
Tead2	1190.86	-1.77639	0.25777	-4.95164	7.35889e-07	1.02857e-05	k4|k27	k4|k9|k27	k4|k27
Cfap221	126.279	-1.70951	0.350696	-3.44887	0.000562929	0.00424578	k4	k4|k9|k27	k4|k9|k27
Myo1e	142.098	-1.49705	0.371855	-2.68128	0.00733405	0.0387344	k4	k4|k9|k27	k4|k9|k27
Car10	729.532	-1.46537	0.269936	-3.57628	0.000348517	0.00278715	k4|k27	k4|k9|k27	k4
Hmg20b	273.828	-1.44106	0.272085	-3.45871	0.00054277	0.00411431	k4|k27	k4|k9|k27	k4|k27
Gad1	522.326	-1.42987	0.302546	-3.0735	0.00211566	0.013366	k4|k27	k4|k9|k27	k4|k27
Vash1	539.101	-1.25143	0.250177	-3.0036	0.0026681	0.0163658	k4	k4|k9|k27	k4|k9|k27
Chtop	1004.09	-1.25026	0.28343	-2.64707	0.00811927	0.042278	k4	k4|k9|k27	k4|k27
Rasip1	327.558	-1.21137	0.208591	-3.41037	0.000648744	0.00479709	k4	k4|k9|k27	k27
