# Supplementary material for: A comprehensive map coupling histone modifications with gene regulation in adult dopaminergic and serotonergic neurons
Source: Nat Commun. 2018 Mar 26;9:1226. doi: 10.1038/s41467-018-03538-9 (PMC5964330; doi:10.1038/s41467-018-03538-9)
Supplement: Supplementary file 6 — Supplementary Data 3 [file 41467_2018_3538_MOESM6_ESM.xlsx]

## Sheet: silent_genes_in_mDA_and_NPC_tot
Supplementary data 3 silent genes in mDA and NPC
Gene	NPC.log.mean.RPKM	mDA.log.mean.RPKM	NPC.state	mDA.state	SER.state
Lypd2	0.117926	0.457839	None	k27	k4
Olfr463	0.338723	0.319048	None	k27	k9
Olfr464	0.903381	0.129079	None	k27	k9|k27
Olfr462	0.567184	0.28596	None	k27	None
Olfr1328	0.506592	0.482068	None	k27	k9
1700031A10Rik	0.553464	0.0648716	None	k27	k4
Aqp7	0.930385	0.780348	None	k27	k27
Serpina12	0.35456	0.4154	None	k27	None
Golt1a	0.595729	0.641283	k9	k27	k4
Ms4a6d	0.947765	0.835098	None	k27	k27
Folh1	0.677462	0.578695	k4	k27	k4|k9|k27
Mcpt2	0.64987	0.686964	None	k27	k9
I730030J21Rik	0.951684	0.32106	k27	k27	k4|k27
Chrna10	0.731682	0.979484	None	k27	None
1700024G13Rik	0.251509	0	None	k27	k27
Il1rn	0.770204	0.183271	None	k27	None
Gm10451	0	0.958395	None	k27	k27
Cma1	0.306001	0.418951	None	k27	k4
Aoc3	0.996919	0.516417	k4	k27	k4
Prss28	0.303889	0.0747004	None	k27	None
Il31	0	0.406386	None	k27	None
Ptafr	0.361281	0.254258	None	k27	None
Lhb	0	0	k27	k27	k4|k27
Gm4980	0.513255	0.0517153	k4|k27	k27	k4
Fam187b	0.458582	0.582549	k4	k27	k4|k27
Prss34	0.555474	0.632323	None	k27	k27
Olfr171	0.127794	0.100713	k9	k27	k4|k27
Ifna4	0.170193	0.127798	None	k27	k27
P2ry4	0.469289	0.310292	None	k27	k27
Mir711	0	0.68142	None	k27	k4
Mir375	0	0	k4|k27	k27	k4|k27
Krt84	0.377083	0.368815	k4	k27	k4
Rbp3	0.59214	0.549423	None	k27	None
Olfr371	0	0.644958	None	k27	k9|k27
Ereg	0.465755	0.558222	k4|k27	k27	k4|k27
Ccdc70	0.819185	0.665336	None	k27	k27
Ifna1	0.619147	0.801487	None	k27	k27
Chit1	0.298835	0.947678	None	k27	k4
Utf1	0	0	k4|k27	k27	k4|k27
Mas1	0.326616	0.288503	None	k27	None
Gja8	0.988818	0.28955	None	k27	None
Il15	0.594759	0.315023	k4	k27	k4|k9|k27
Spatc1	0.41442	0.286629	None	k27	k4
Capn8	0.692751	0.795706	None	k27	None
Krt78	0.727638	0.429593	None	k27	None
Mir200a	0.398011	0	None	k27	None
Spint5	0.111772	0.0923451	None	k27	k4|k9|k27
Mtnr1b	0.531634	0.117249	None	k27	k27
Spesp1	0.377578	0.290118	None	k27	None
Rab17	0.371219	0.118371	None	k27	k4
Gdf7	0	0	k4|k27	k27	k27
Gjb3	0.830907	0.922598	k27	k27	k4|k27
Ly6g5c	0.932653	0.450168	None	k27	None
BC027072	0.174283	0.528532	None	k27	k9|k27
Slc47a2	0.579413	0.198368	k4|k27	k27	k4|k9|k27
Olfr518	0.914474	0.608725	None	k27	None
Prkag3	0.898754	0.0865276	k4	k27	k4|k27
Prss29	0.245788	0	None	k27	None
Gpr39	0.116763	0.0338426	None	k27	k4
Mir1a-1	0.441672	0.36854	k4	k27	k4|k27
H2bfm	0	0.132935	None	k27	k9
P2ry6	0.50836	0.490497	None	k27	k27
AA619741	0.113479	0.261766	None	k27	None
9030404E10Rik	0.0955519	0.410041	None	k27	k27
Gm5095	0.830129	0.390789	None	k27	None
Rxfp3	0.909634	0.106119	k4|k27	k27	k4|k27
Ctf2	0.126273	0.105902	None	k27	k4
Cx3cr1	0.618346	0.932573	None	k27	None
Apob	0.624279	0.699257	None	k27	k4
Tbx21	0.603931	0.930395	k4|k27	k27	k4|k27
Drd5	0.115347	0.300047	k4|k27	k27	k4|k27
Art1	0.330345	0.640814	k4	k27	k27
Acsm5	0.613309	0.581935	None	k27	k4
Tmem154	0.389317	0.0968588	k4|k9|k27	k27	k27
Cldn4	0.0969235	0.078805	k27	k27	k27
Fgf16	0.458245	0.890098	k4|k27	k27	k4|k27
Gm12	0.127341	0.102512	k4	k27	k4|k27
Anpep	0.594033	0.627652	k4	k27	k4|k27
Gm20744	0.40894	0.167148	None	k27	k4
Dusp21	0.644124	0.512525	None	k27	None
Fut2	0.456315	0.460632	None	k27	None
Spo11	0.143224	0.716377	k9	k27	k27
Ifna5	0.674683	0.921722	None	k27	k27
Ffar3	0.353241	0.121457	None	k27	None
5033404E19Rik	0.964145	0	None	k27	k27
Inhbe	0.116661	0.0713752	k27	k27	k4|k27
Nmur2	0.538694	0.325795	None	k27	None
Wfdc5	0.717566	0.0220166	None	k27	k4|k9
Gm11747	0.208783	0.391798	None	k27	k4
Gm6116	0.407942	0.858627	k4	k27	k4|k27
4933402J07Rik	0.186155	0.137613	k4	k27	k27
C2	0.419549	0.433055	None	k27	k27
Mir5127	0.516269	0	None	k27	k27
4930442L01Rik	0.36936	0.304618	None	k27	k4
Calcb	0.646754	0.425733	k27	k27	k4|k27
Ccdc185	0.148436	0.515784	None	k27	k4
Ftcd	0.729507	0.206741	None	k27	k4|k27
Bcl2l14	0.37234	0.42586	None	k27	None
Gucy2d	0.429171	0.50143	None	k27	None
Mir202	0	0	None	k27	k4|k27
Syt15	0.414292	0.260685	k27	k27	k27
Ppp1r32	0.759935	0.52938	None	k27	k4|k27
Ttc29	0.386583	0.631751	None	k27	None
Tecta	0.887371	0.393632	None	k27	None
Elf5	0.206022	0.662252	None	k27	None
C5ar2	0.310632	0.69641	None	k27	None
Bhmt2	0.778373	0.953665	None	k27	k27
Defb25	0.160297	0.152	k4|k27	k27	k4|k27
Mir429	0	0	None	k27	None
Myl10	0.211192	0.232811	None	k27	k4
Olfr519	0.452123	0.949998	None	k27	None
Rd3	0.692269	0.45809	None	k27	None
Kdf1	0.969906	0.923526	None	k27	k27
Apon	0.11854	0.121589	None	k27	None
Adra1d	0.128578	0.101847	k27	k27	k4|k27
4933412E24Rik	0.144271	0.15011	None	k27	None
Slc2a9	0.639618	0.243941	None	k27	k4
Dpep2	0.0939057	0.0892254	None	k27	None
Olfr1342	0.241938	0.243539	None	k27	k9|k27
Arl14epl	0.134121	0.171191	None	k27	None
Odf3l1	0.55589	0.162071	None	k27	k4|k27
Aqp9	0.887898	0.746823	None	k27	k27
Tbpl2	0.337479	0.234956	None	k27	None
4933406J08Rik	0.183589	0.19256	None	k27	None
Serpina11	0.813942	0.472242	None	k27	k4|k27
Gpr20	0.552414	0.370023	None	k27	k4
Prss46	0.537927	0.686779	None	k27	k4
Adra2c	0.123653	0.253825	k27	k27	k4|k27
C5ar1	0.368327	0.0820176	k4	k27	None
Syce3	0.408165	0.375482	k9	k27	k27
1500015O10Rik	0.288015	0.666276	None	k27	k9
Prok1	0.883909	0.442258	None	k27	k27
Tnfsf11	0.504483	0.494238	k4|k27	k27	k4|k9|k27
AI463170	0.875139	0.901554	None	k27	k4|k9|k27
Gm14812	0.499097	0.671837	None	k27	k4|k27
Vmn1r41	0.225165	0.131479	k9	k27	k9|k27
Olfr545	0.561167	0.100947	None	k27	None
Gimap7	0.0806878	0.218801	None	k27	None
Gm10637	0.654243	0.664247	k9	k27	k4
Car5b	0.469912	0.72686	k4	k27	k4|k9
Cd300e	0.433472	0.161602	None	k27	k4
Pik3ap1	0.329852	0.31468	k4	k27	k4|k27
Cldn2	0.175887	0.556052	None	k27	k27
Pirt	0.458959	0.138192	k4	k27	k27
Slc26a9	0.493484	0.911327	None	k27	None
Ascl5	0.114867	0	k27	k27	None
Pck1	0.836415	0.659874	None	k27	k4
Cyp8b1	0.187218	0.396805	None	k27	None
Slfn3	0.428623	0.737155	None	k27	k27
Slfn2	0.143892	0.113921	None	k27	k27
Them7	0.035499	0.394038	k4|k27	k27	k4|k27
Myo1f	0.888509	0.904978	None	k27	k27
Mfsd7a	0.507299	0.2859	None	k27	k27
Defb48	0	0.344255	None	k27	None
Galr1	0.169894	0.0487433	k4|k27	k27	k4|k27
Chst7	0.359732	0.0695197	k4|k9|k27	k27	k4
Mir3109	0	0	k4|k27	k27	k4|k9|k27
Kiss1	0.100995	0.705264	k4|k9	k27	k4
Cyp1a2	0.11853	0.231477	None	k27	None
Ppara	0.648472	0.091249	k4|k27	k27	k4|k27
Vmn1r44	0.28793	0.455274	k9	k27	k9|k27
Gm5294	0.101499	0	k27	k27	k4|k9|k27
Krt73	0.800917	0.584741	None	k27	None
Krtap5-2	0.112903	0.347986	None	k27	k9|k27
Bmp8b	0.360031	0.814682	k4|k27	k27	k27
Gm6307	0.642226	0.378629	k4	k27	k4|k27
Rd3l	0.215968	0	None	k27	k4
2310065F04Rik	0.111558	0.478098	None	k27	k4
Abra	0.834844	0.661724	None	k27	None
Foxi2	0.519786	0.362937	k4|k27	k27	k4|k27
Capns2	0.0607737	0.045641	None	k27	None
Gm648	0.449462	0.740948	None	k27	k9|k27
Nctc1	0.229657	0.180994	None	k27	None
Mir6241	0.566921	0	None	k27	k4|k9|k27
2310007B03Rik	0.728597	0.634024	None	k27	k27
Kcnk18	0.42154	0.273973	None	k27	None
Olfr714	0.16902	0	k9	k27	k9
Col17a1	0.953191	0.963348	None	k27	None
Ccdc121	0	0.0830257	None	k27	None
Selenbp2	0.888374	0.693774	None	k27	k27
Cpa1	0.373153	0.642653	None	k27	None
Kcnj1	0.144661	0.228833	None	k27	None
4921509C19Rik	0.382723	0.410533	None	k27	k27
Fam180a	0.523995	0.744156	None	k27	None
Cyp2d11	0.94671	0.565527	None	k27	None
Trcg1	0.372924	0.625715	None	k27	None
4930507D10Rik	0.289246	0.125753	None	k27	None
Olfr648	0.678703	0.695336	None	k27	k27
Serpina3b	0.433661	0.569889	None	k27	k4|k27
Cplx3	0.246971	0.23355	None	k27	k4|k27
Tcf24	0.149282	0.523643	k4|k27	k27	k27
Olfr167	0.122912	0	k9	k27	k9|k27
Nme9	0.298766	0.427492	None	k27	k4|k27
A930009A15Rik	0.803029	0.534866	None	k27	None
Mir3475	0	0	None	k27	k27
1600019K03Rik	0.911438	0.61868	None	k27	k4|k9|k27
Nkx2-4	0.231348	0.0436227	k27	k27	k27
Gp2	0.892864	0.578476	None	k27	k4|k27
Tpo	0.330592	0.878927	None	k27	k9
Prr15l	0	0.991423	None	k27	k4|k27
Ripk4	0.984271	0.362992	k4|k27	k27	k4|k27
Slc2a2	0.494143	0.540617	None	k27	k4
Gbx1	0.0851049	0	k27	k27	k4|k27
4930515B02Rik	0.790034	0.359901	k9	k27	k4|k9|k27
Krtap5-3	0.106273	0.381516	None	k27	k27
C1ql2	0.659616	0.496258	k4|k27	k27	k4|k9|k27
Gm20611	0.812273	0.0390325	None	k27	k4
Gdf2	0.766029	0.145812	None	k27	None
A630023P12Rik	0.883004	0.677638	None	k27	None
1700020M21Rik	0.353239	0.0697267	None	k27	None
4930428G15Rik	0.21652	0.1629	None	k27	k27
Trpv4	0.738281	0.850251	k27	k27	k4|k27
4930520P13Rik	0.22662	0.156263	None	k27	None
Rnase9	0.187544	0.181825	None	k27	k9
Clcf1	0.997989	0.527639	k4|k27	k27	k4|k27
4930407I10Rik	0.555285	0.123111	None	k27	k9|k27
Olfr155	0.524433	0.196682	None	k27	k9|k27
Mfi2	0.0476561	0.818375	None	k27	k27
Mir200b	0.469732	0	None	k27	None
Tmem239	0.72518	0.969232	k4	k27	k4|k27
Klhdc7a	0.158194	0.445793	None	k27	k4
Krtap31-1	0	0.142568	None	k27	None
Hils1	0.0762296	0.118095	None	k27	k4
Zfp831	0.310391	0.160765	None	k27	k9
Prss2	0.250676	0.570832	None	k27	None
Vtcn1	0.282231	0.144555	None	k27	k9
AI662270	0.623961	0.688494	None	k27	k9|k27
Nkx1-2	0.0924636	0.150064	k4|k27	k27	k4|k27
Map3k6	0.854073	0.914799	k4|k27	k27	k4|k27
Irg1	0.557389	0.314394	None	k27	None
Pla2r1	0.465042	0.853892	k4	k27	k27
Cxcl9	0.306532	0.11954	None	k27	None
A530088E08Rik	0.129896	0.615735	k27	k27	k27
4933440M02Rik	0.813318	0.719046	None	k27	None
1700012B09Rik	0.99447	0.693462	None	k27	None
Mir455	0	0.529329	None	k27	None
Cib4	0.573129	0.324925	None	k27	None
Lyg2	0.453861	0.438274	None	k27	None
Pigr	0.283884	0.408177	None	k27	k4
Tigd4	0.0905538	0.129436	None	k27	None
Tpsg1	0.449488	0.356011	None	k27	None
Krt20	0.327801	0.295331	None	k27	None
Krt19	0.0456208	0.480297	k4|k27	k27	k27
Wfdc12	0.346383	0.0662902	None	k27	k4|k9
Zyg11a	0.0516558	0.108525	k27	k27	k27
Col4a4	0.996441	0.998502	k4	k27	k4|k27
Sox3	0.770374	0.0246855	k4	k27	k4|k27
Mir3088	0.538983	0.405186	None	k27	None
Npy4r	0.264836	0.0530517	None	k27	None
Ccer1	0.0820974	0.580404	None	k27	None
Vmn1r212	0.605419	0.187334	None	k27	None
Galnt6	0.33284	0.874131	k27	k27	k4|k27
Figla	0.0882993	0.117592	None	k27	None
C86695	0.093749	0.440208	None	k27	k27
Gucy2f	0.110521	0.2261	None	k27	None
Ankrd66	0.268516	0.198946	None	k27	k4
Higd1b	0.529846	0.529789	None	k27	k9
Layn	0.922332	0.750899	k4	k27	k4|k27
Btnl10	0.794684	0.24516	None	k27	k4
1700030O20Rik	0.977866	0.669656	None	k27	k9|k27
Edar	0.729862	0.535467	None	k27	k27
Olfr1371	0.196057	0.387953	None	k27	k4|k27
Serpina3j	0.535171	0.923905	None	k27	k4|k9|k27
Kcng1	0.109176	0.457221	None	k27	k4|k27
Awat1	0.851806	0.471565	None	k27	k27
Gprc5a	0.501865	0.302591	k4	k27	k4|k27
Vmn1r204	0.784658	0.32703	None	k27	None
Olfr455	0.0715214	0.0514535	None	k27	None
Rab44	0.7782	0.567862	None	k27	k4
Sh2d2a	0.576678	0.441757	None	k27	None
Olfr288	0.519866	0.619055	None	k27	k27
1700092E19Rik	0.287146	0.722536	None	k27	k4
Mfsd6l	0.21318	0.0219508	None	k27	k27
Ces5a	0.186685	0.926791	None	k27	None
Bnc1	0.0708493	0.139531	k4|k27	k27	k27
Rtp1	0.387154	0.63945	None	k27	k4
A930001C03Rik	0.307742	0.976261	k4	k27	k27
4930578N18Rik	0.22425	0.248898	None	k27	k27
4933416E03Rik	0.0550663	0.279388	None	k27	k4|k27
Cd7	0.797013	0.66424	None	k27	k4
Mrgprf	0.840539	0.217422	None	k27	k4
Tmprss13	0.497413	0.602206	None	k27	None
Arhgap27os3	0.81387	0.394535	k9	k27	k4
Mrgprh	0.159697	0.156133	None	k27	None
Foxi3	0	0.89536	k4|k27	k27	k9|k27
Olfr412	0.431334	0.10207	k9	k27	k4
Olfr524	0.0713131	0.0907647	None	k27	None
Rbbp8nl	0.58247	0.967544	None	k27	k4|k27
Mirlet7f-2	0	0.80205	None	k27	k27
4933433F19Rik	0	0	None	k27	None
Gm10445	0.954266	0.365427	None	k27	k4|k27
4930447J18Rik	0.991654	0.0553817	None	k27	None
4930453L07Rik	0.0858399	0.459788	None	k27	k27
Trim75	0.178863	0.970579	None	k27	None
Gm13032	0.789259	0.648063	None	k27	k4
Mir5124a	0	0	None	k27	k27
Tspear	0.738002	0.628248	k4	k27	k4|k27
Msln	0.741493	0.680855	None	k27	k4
Stra6l	0.660199	0.310789	None	k27	None
1700026D11Rik	0.711752	0.511754	None	k27	None
Gm6938	0.831059	0.212472	None	k27	k4
1700025C18Rik	0.740283	0.769893	None	k27	k4|k27
5430416O09Rik	0.555888	0.0843181	None	k27	None
Mir98	0.645984	0.308756	None	k27	k27
Clec2e	0.765636	0.800509	k4	k27	k9
AI507597	0.241969	0.165869	None	k27	k4|k27
4933429O19Rik	0.217351	0.795034	None	k27	k9|k27
Fut4-ps1	0.720258	0.326112	None	k27	None
Mir133a-2	0	0	None	k27	k4|k27
Efcab8	0.538775	0.662808	None	k27	k4
1700001K23Rik	0.361519	0.268514	None	k27	k9|k27
B230312C02Rik	0.358994	0.931889	k4	k27	k4|k27
C130083M11Rik	0.204189	0.603432	None	k27	k4
Gm14635	0.157438	0.135231	None	k27	k27
Gm16336	0.442186	0.84765	None	k27	k4
Gm19689	0.664486	0.648635	None	k27	k9
3300005D01Rik	0.0511899	0.368545	None	k27	None
2300002M23Rik	0.269085	0.634491	None	k27	k27
Otop1	0.128685	0.158011	k27	k27	k27
Gm2848	0.304406	0.585984	k4	k27	k4|k27
4930432J09Rik	0.293565	0.573493	None	k27	k4|k27
D230030E09Rik	0.68735	0.334791	k4|k27	k27	k4|k27
Mir7233	0	0	None	k27	None
Mir7018	0	0.345976	None	k27	k4|k9
Mir6931	0.903321	0.558212	k4|k27	k27	k4
Mir6414	0.471815	0	None	k27	k27
Mir6393	0	0	None	k27	k4
Mir6969	0	0	None	k27	None
Mir6980	0	0	k4	k27	k27
Mir7680	0.551236	0	k4|k27	k27	k4|k27
Mir2139	0	0	None	k27	k4
Mir7686	0	0	None	k27	k4|k27
Mir7684	0	0	None	k27	None
Ripply1	0.0757947	0.406971	None	k27	k27
Nxf2	0.0867315	0.779195	None	k27	k4|k9
Lrrc43	0.288693	0.374264	k4	k27	k4
Rnase11	0.0843666	0.0633574	None	k27	None
Gm1600	0.168217	0.104681	None	k27	None
Acy3	0.335465	0.681657	None	k27	k4
6430411K18Rik	0	0	None	k4	k4
Olfr981	0.0730149	0.357522	None	k4	None
Popdc3	0.845474	0.698048	k4|k27	k4	k4|k27
Ifnl3	0.570802	0.806189	None	k4	k9
Bpi	0.291085	0.604634	k9	k4	k9
1810007C17Rik	0.157827	0.855152	None	k4	k4
1700030A11Rik	0.0650699	0.743986	None	k4	k4
Ccdc89	0.237378	0.111398	k4	k4	k4
Sh2d4a	0.462095	0.124052	k4	k4	k4|k27
Calhm2	0.821623	0.997285	None	k4	k4
Mir3082	0	0	k4	k4	k4
Lrrc74a	0.243778	0.271246	k4	k4	k4
Tnfrsf11a	0.868849	0.810154	k4|k27	k4	k4
Fam26f	0.112535	0.156215	k4	k4	k4|k9|k27
Tnfsf15	0.083469	0.888328	None	k4	k27
Rmi2	0.396849	0.3147	k4	k4	k4|k27
Kctd16	0.855179	0.37416	k4|k27	k4	k4
Trim52	0.0416497	0.241386	k9	k4	None
4930519G04Rik	0.288602	0.28136	None	k4	k4|k27
A930003O13Rik	0.289337	0.780568	k4	k4	k4
A230020J21Rik	0.136235	0.64176	k4	k4	k4
Hsf2bp	0.576561	0.279913	k4	k4	k4
Arhgap15	0.087468	0.86153	None	k4	k27
Gm10814	0.043419	0.330556	k4	k4	k4
5330413P13Rik	0.155306	0.929521	k4	k4	k4
Htr6	0.495722	0.567693	k4|k27	k4	k4
Kcne4	0.738416	0.406747	None	k4	k4
Eras	0.731549	0.500804	k4|k27	k4	k4
Mir149	0.487546	0	k4	k4	k4
Snurf	0	0	k4	k4	k4
Hes7	0.518769	0.673835	k4|k27	k4	k4
Cstl1	0.10761	0.0730374	None	k4	k4
Hist4h4	0.11268	0	k4	k4	k4
A330049N07Rik	0.131811	0.798606	k4	k4	k4
Nepn	0.242143	0.155219	k4	k4	k4
1700001G17Rik	0.958552	0.708715	k4	k4	k4
Mirlet7a-1	0	0	k4	k4	k4
Lor	0.611453	0.779769	k4|k27	k4	k4
Mirlet7f-1	0.44757	0.965616	k4	k4	k4
Smco1	0.253986	0.812148	k4	k4	k4
Fam25c	0.503225	0.529205	k4	k4	k4
A730082K24Rik	0.124577	0.136076	None	k4	None
1700018L02Rik	0.461652	0.692655	k4|k9	k4	k4
Hps6	0.0634602	0.629448	k4|k9	k4	k4
Fbxo48	0.851747	0.26831	k4	k4	k4
Mir124a-3	0	0	k4	k4	k4
Dcdc2a	0.550817	0.461591	k4|k27	k4	k4
Olfr539	0.291921	0.677073	None	k4	k4|k9
Mir5710	0	0.791062	k4|k27	k4	k4
Mpeg1	0.418547	0.371647	k4	k4	None
Snora16a	0	0.263384	k4	k4	k4
Mir219a-2	0.843734	0.619507	k4|k27	k4	k4
Cd80	0.343463	0.549305	k4	k4	k4
Akr1b3	0	0	None	k4	k4|k9
6530402F18Rik	0.444933	0.412858	k4|k27	k4	k4|k9|k27
Mfsd9	0.31588	0.785583	k4	k4	k4
Olfr1510	0.494322	0.740961	None	k4	None
Mir671	0	0	k4	k4	k4
Fbxo43	0.341815	0.792735	k4	k4	k4
A930018P22Rik	0.082353	0.146613	k4	k4	k4
4930548H24Rik	0.542323	0.57804	k4	k4	k4
Chsy3	0.570384	0.591325	k4	k4	k4
Krtap17-1	0	0.434193	None	k4	None
Spata5l1	0.212434	0.312	k4	k4	k4|k27
4921536K21Rik	0.466429	0.350569	k4	k4	k4
1810024B03Rik	0.449616	0.766015	k4	k4	k4
Mir495	0	0.433008	None	k4	k4
Frs3os	0.68876	0.869344	k4	k4	k4
Gm11570	0.0891837	0.462134	None	k4	None
Olfr1361	0.149459	0	None	k4	k4|k9|k27
Lpcat2b	0.042703	0.15702	k4	k4	k4
Fam71d	0.826606	0.683333	None	k4	None
Mir3083	0	0	k4	k4	k4
Mir3081	0.696411	0.336034	k4	k4	k4|k9|k27
Mir3079	0.897467	0	k4	k4	k4
Mir3078	0	0	k4|k27	k4	k4
Mir3071	0	0	None	k4	k4
Mir3069	0	0	k4|k9	k4	k4
Mir3066	0	0	k4	k4	k4
Mir3065	0	0	None	k4	k4
Gm21949	0	0	k4	k4	k4
Calhm1	0.0590256	0.27063	None	k4	k4
Rps27rt	0	0	k4	k4	k4
Defb36	0.728903	0.916539	None	k4	k4
Nfam1	0.746217	0.412442	None	k4	k4
Rims4	0.292164	0.83032	k4|k27	k4	k4
Scx	0.414352	0.882615	k4	k4	k4
Mir5100	0	0.398602	k4	k4	k4
Gm6644	0	0	None	k4	k4|k9
Gpr15	0	0.237776	k4	k4	k4
Hcar1	0.298906	0.370496	None	k4	k4|k9|k27
Olfr1349	0	0.0996675	k9	k4	k4|k9|k27
Zfp804b	0.5962	0.981221	k4	k4	k4
BB031773	0.611203	0.856136	None	k4	k4
Rab19	0.300753	0.267833	k4	k4	k4
Mir330	0.452234	0.511901	k4	k4	k4
Mir499	0	0	None	k4	k4
Gdf15	0.363388	0.729367	k4	k4	k4
2210409E12Rik	0	0.782749	k4	k4	k4
Gm5105	0.190201	0.542917	None	k4	k4
Prr19	0.834509	0.590452	k4	k4	k4
Mir8114	0	0	k4	k4	k4
Slc3a1	0.789014	0.305375	None	k4	k4
BB557941	0.672731	0.432525	k4	k4	k4
Mir574	0	0	k4	k4	k4|k27
Mir1955	0	0.715408	k4	k4	k4
Hist2h4	0.419848	0.721395	None	k4	k4
Mir141	0	0.384225	k4	k4	k4
Mir804	0.428812	0	None	k4	k4
Mirlet7i	0	0	k4	k4	k4
Mir505	0.398011	0.488294	k4	k4	k4
Nutf2-ps1	0	0	k4	k4	k4
Pet117	0.681113	0.480962	k4	k4	k4
Mir1983	0.909773	0	k4	k4	k4
Gpr84	0.412035	0.317957	k4	k4	k4
Gm11992	0.395509	0.917466	k4	k4	k4|k9|k27
Wfdc3	0.872949	0.888789	k4	k4	k4
Rtp4	0.764009	0.0320722	None	k4	k4
Tubal3	0.293463	0.273071	k4|k9	k4	k4|k27
Ptgs2	0.632667	0.360526	k4	k4	k4|k9|k27
E130304I02Rik	0.774932	0.551283	k4	k4	k4
Samd12	0.298578	0.944361	k4	k4	k4
BC051665	0.85271	0.698774	None	k4	None
Zpld1	0.821895	0.899909	None	k4	None
Lkaaear1	0.274412	0.505807	k4	k4	k4
Mir762	0	0	k4	k4	k4
Snord70	0	0	k4	k4	k4
Gm10787	0.755945	0.335258	None	k4	k4
Gm15612	0.830365	0.613471	None	k4	k4
Gm11201	0.919054	0.291766	None	k4	None
Gm9054	0.484819	0.547608	k4	k4	k4
4921507L20Rik	0.839907	0.753581	k4	k4	k4
Cpt1b	0.576807	0.573261	k4	k4	k4
9330111N05Rik	0.694627	0.482504	k4|k27	k4	k4
Snord123	0.878595	0.541706	k4	k4	k4
Snora24	0	0	k4|k9	k4	k4
Snord1a	0	0	k4	k4	k4
Mir5131	0	0	k4	k4	k4
Tspan2os	0.59781	0.573175	k4	k4	k4
Sowaha	0.115417	0.556163	k4|k9|k27	k4	k4
Celrr	0.392995	0.571421	None	k4	k4
Gm10536	0.197614	0.22011	k4	k4	k4
Mir1953	0	0	k4	k4	k4
Mir1945	0	0	k4	k4	k4
Mir1946a	0	0	k4	k4	k4
Mir1306	0	0	k4	k4	k4
Mir1938	0	0.311104	k4	k4	k4
Hic1	0.884719	0.204974	k4|k27	k4	k4
C2cd4c	0.402999	0.973178	k4|k27	k4	k4
Snord82	0	0	k4	k4	k4
Mir5122	0	0	k4	k4	k4
Kcns2	0.498009	0.739267	k4|k9|k27	k4	k4
Mageb3	0.435574	0.315767	k4	k4	k4
Dnajb13	0.976094	0.665976	None	k4	k4
Kcng3	0.288985	0.502023	k4|k9|k27	k4	k4|k9|k27
A530050N04Rik	0.393534	0.816123	None	k4	k4
Gm7157	0	0.144746	None	k4	None
Lrriq3	0.805134	0.887025	k4	k4	k4
Xirp2	0.249189	0.949693	None	k4	None
Hsd17b6	0.168428	0.554804	k4	k4	k4
4930440I19Rik	0.325793	0.550007	None	k4	k4
Mir6363	0	0	k4	k4	k4
Gm16712	0.85251	0.771602	k4	k4	k4
Zfp551	0.689182	0.967689	k4	k4	k4
Calr4	0.32605	0.341283	None	k4	None
Ceacam9	0.089714	0.0655497	None	k4	k4
Sash3	0.112881	0.0363304	None	k4	k27
Smlr1	0.345127	0.874663	None	k4	None
Olfr15	0.524309	0.403967	k4	k4	k4
Zar1l	0.599432	0.395101	k4	k4	k4
9530080O11Rik	0.184985	0.962451	k4	k4	k4
Mir434	0	0	None	k4	k4
Mirlet7a-2	0	0	None	k4	k4
Stx11	0.787032	0.258105	k4|k9	k4	k4|k27
Mir1964	0.856935	0	k4	k4	k4
Mir1956	0	0	k4	k4	k4
Krtap4-8	0.190362	0.579628	None	k4	None
Gm6150	0.242211	0.144286	k4	k4	k4
A230001M10Rik	0.222149	0.297914	None	k4	k4|k9
A230028O05Rik	0.341756	0.861889	k4	k4	k4|k27
Plet1	0.849099	0.844456	None	k4	k4
Hpdl	0.117645	0.258973	k4|k27	k4	k4
Snora21	0.79952	0.600055	k4	k4	k4
Ndufs5	0	0.656356	k4	k4	k4
Il11ra2	0	0	k4	k4	k4
B3gnt6	0.129963	0.749104	k4|k27	k4	k4
Pabpc2	0.0996373	0.554977	k9	k4	None
Sox15	0.82161	0.564181	k4	k4	k4
Ccl28	0.0982709	0.965971	k4|k9	k4	k4
Vmn1r197	0.586755	0.540455	None	k4	k9
Atp6v1e2	0.31191	0.378335	None	k4	k4|k9|k27
Mir6359	0.843229	0	k4	k4	k4
Serpina1b	0.472471	0.72358	k9	k4	k9
Ifna13	0.391081	0.246674	None	k4	k4
Chrna1	0.680565	0.557497	k4	k4	k4
Gm16853	0.889743	0.131269	k4	k4	k4
Tspan10	0.883491	0.724966	k4	k4	k4
A630095N17Rik	0.153282	0.856874	k4	k4	k4
1700016G22Rik	0.34094	0.225576	k4	k4	k4
Bspry	0.93448	0.48046	k4	k4	k4
Rac2	0.368086	0.648241	k4	k4	k4|k9
Rrh	0.454907	0.545345	k4	k4	k4
Krtap4-9	0.122152	0.180837	None	k4	None
Akap14	0.344352	0.240472	None	k4	None
Mir1901	0	0	k4|k27	k4	k4|k9
Mir1893	0	0	k4	k4	k4
Mir1907	0.44423	0	k4	k4	k4
Mir1896	0	0	k4	k4	k4
Mir1904	0	0.554857	k4	k4	k4
Mir1892	0	0	k4	k4	k4
Mir1895	0	0	k4	k4	k4
Mir1905	0	0	k4	k4	k4
Mir5126	0	0	k4|k9	k4	k4
Olfr986	0.128166	0.050771	k4	k4	k4
Adhfe1	0.321039	0.81484	k4	k4	k4
Mansc1	0.824075	0.992057	k4	k4	k4
Scarna10	0.552454	0.990752	k4	k4	k4
Tsga13	0.438987	0.638026	None	k4	k4
Mirlet7g	0	0	k4	k4	k4
Mir212	0	0	k4|k27	k4	k4
Mir34c	0	0	k4	k4	k4
Mir320	0	0.898671	k4|k9	k4	k4
Gm10649	0.581921	0.879643	k4|k27	k4	k4
Agtr1b	0.191535	0	k4	k4	k4
Rsph4a	0.397801	0.315586	k4	k4	k4
Fzd4	0.227699	0.675311	k4	k4	k4
Mir92b	0.46818	0	k4	k4	k4
Mir302c	0	0	k4	k4	k4
Mir191	0	0.364444	k4	k4	k4
Mir185	0.544634	0.595529	None	k4	None
Mir193a	0	0	k4|k27	k4	k4|k27
Mir466b-2	0	0	k4	k4	k4
Mir6348	0.609221	0	k9	k4	k4
Cd79a	0.748008	0.668814	k4	k4	k4
Mir6337	0	0	k4	k4	k4
Apoa4	0.619359	0.670437	None	k4	k4
Mir433	0	0	None	k4	k4
Mir410	0	0	k4	k4	k4
Mir1190	0.806576	0	k4	k4	k4
Gm15328	0.466831	0.692306	k4	k4	k4
Skint7	0.958091	0.247396	None	k4	k9
Myoz3	0.363	0.0718617	k4	k4	k4|k9
Tssk2	0.0451816	0.200335	k4	k4	k4
Mir1934	0	0	k4	k4	k4
Mir1942	0	0	k4	k4	k4
Hnf4g	0.739321	0.829002	k4	k4	k4
Mir302d	0	0	k4	k4	k4
Mir302b	0	0	k4	k4	k4
Otud1	0.211024	0.512628	k4|k27	k4	k4|k9
Ttc39d	0.22751	0.436643	k4	k4	k4
Sebox	0.170528	0.0345714	k4	k4	k4
Zbtb7c	0.817992	0.926595	k4|k9|k27	k4	k4
Ropn1	0.565626	0.107342	k4	k4	k4
Rfx8	0.596137	0.954151	k4	k4	k4
Mir23a	0	0	k4	k4	k4
Gm5129	0.305517	0.516595	k4	k4	k4
Sdr16c5	0.251327	0.356919	None	k4	None
Nkx6-3	0.233288	0.839057	k4|k27	k4	k4|k27
Cbln3	0.145443	0.398163	k4	k4	k4|k27
Gm20753	0	0.146834	k4	k4	k4
Gpr52	0.739194	0	None	k4	k4
Gpr27	0.323495	0.623603	k4|k27	k4	k4
Esr2	0.851354	0.95707	k4	k4	k4
Ndst4	0.952565	0.830118	k4	k4	k4
Gm15915	0.200107	0.688229	None	k4	k4
4930414N06Rik	0.381887	0.58863	k4	k4	k4
2310040G24Rik	0.707627	0.35844	None	k4	k4
Scarna2	0	0.441181	k4	k4	k4
Zcchc13	0.0573754	0.0430892	k4	k4	k4
Ptgs2os	0.822565	0.455445	k4	k4	k4|k9|k27
Pde6c	0.83489	0.243655	k4|k27	k4	k4|k9|k27
Hspb9	0.0712335	0	k4	k4	k4
Cyb5r2	0.648383	0.408721	k4	k4	k4
Tnfaip3	0.818685	0.67514	k4	k4	k4
Amd2	0	0	k4	k4	k4
7530416G11Rik	0.0595241	0.380337	None	k4	k4
Tssk1	0	0.26995	k4	k4	k4
Rnaset2a	0	0	k4	k4	k4
Tdgf1	0.297401	0.24872	k4|k27	k4	k4|k27
Ifit2	0.617576	0.553067	k4	k4	k4|k9
Samd9l	0.740634	0.581573	k4	k4	k4
Sptssb	0.763342	0.912258	k4	k4	k4
1700022H01Rik	0.480223	0.361379	k4	k4	k4
Vnn1	0.37507	0.658562	None	k4	k4
Olfr1221	0.0727978	0.244164	None	k4	k4|k9
Mir760	0	0	k4	k4	k4
Olfr325	0.959024	0.632088	None	k4	k4
Cdh12	0.694453	0.992765	k4	k4	k4
Mir3086	0	0.68418	k4	k4	k4|k27
Prm2	0.246685	0.421657	k4	k4	k4
Gjd3	0.072764	0.216266	k4	k4	k4|k9|k27
Mir34b	0.738281	0	k4	k4	k4
4933411G11Rik	0.796042	0.133436	k4	k4	k4|k9|k27
Iqch	0.234533	0.555298	k4	k4	k4
Vwde	0.326313	0.505794	k4	k4	k4|k27
Gm11240	0.0748766	0.204302	k4	k4	k4|k27
Spaca5	0.485643	0	k4	k4	k4
Dusp5	0	0.52193	k4	k4	k4
Gm1647	0.167364	0.429121	k4	k4	k4
Olfr148	0.123609	0.104349	k4	k4	k4|k9
Trim14	0.433769	0.88498	k27	k4	k4
Mir546	0	0	None	k4	None
Mir486	0	0	k4	k4	None
Proc	0.301659	0.123647	None	k4	k4
Slc35g3	0.438387	0.445393	k4	k4	k4
4930483J18Rik	0.0924258	0.342649	k4	k4	k4|k9
E130112N10Rik	0.903785	0.285382	k4	k4	k4
Stra8	0.977721	0.268506	k4	k4	k4|k27
Spata20	0.670013	0.600521	k4	k4	k4
Tsks	0.0754832	0.900133	k4|k27	k4	k4
Mir190b	0	0	k4	k4	k4
Asb15	0.102462	0.608095	k4	k4	k4
C1rl	0.126841	0.364704	k9	k4	k4
Prx	0.86478	0.533753	k4	k4	k4
Clrn3	0.089103	0.447826	k4	k4	k4
Snora47	0	0	k4	k4	k4
Gpr161	0.954289	0.865252	None	k4	None
Mir328	0.413668	0	k4	k4	k4
Brs3	0.0907764	0.100548	k4	k4	k4
Lmx1b	0.154183	0.390698	k4|k27	k4	k4|k27
Il17b	0.419026	0.7171	k4	k4	k4
Mir688	0.831599	0	k4	k4	k4
Olfr1272	0.502186	0.510846	None	k4	k9
Olfr1036	0	0.045641	None	k4	None
Lrguk	0.710495	0.275212	k4	k4	k4
Mir17	0	0.541111	k4	k4	k4
Mir135b	0.378068	0	k4	k4	k4
Serpina1e	0.910208	0.902046	k9	k4	k4|k9
1700028B04Rik	0.476515	0.498741	k9	k4	k4|k9
Gm4971	0.06415	0.541825	None	k4	None
1700015G11Rik	0.455247	0.438708	k4	k4	k4
Tm4sf20	0.793313	0.415107	None	k4	k4
Snord7	0	0	k4	k4	k4
Gm5111	0.411054	0.334654	k4|k9	k4	k4
Mir345	0	0.583326	k4	k4	k4
Spata25	0.15221	0.282005	k4	k4	k4
Ren2	0	0	None	k4	k4
Grasp	0.353956	0.910461	k4	k4	k4|k27
D030040B21Rik	0.406051	0.607234	k4	k4	k4
Pabpc1l	0.436146	0.673381	None	k4	None
Mir690	0	0	k4	k4	k4
Tmem211	0.637852	0.493477	k4	k4	k4
Gm5150	0.403587	0.730224	k4	k4	None
Mir339	0.7362	0.72183	k4	k4	k4
Ffar2	0.929926	0.636354	None	k4	k4
4930515G01Rik	0.896646	0.116649	k4	k4	k4
Mir3074-2	0	0	k4	k4	k4
Grip1os2	0.508908	0.900275	None	k4	k4
Lipt2	0.472563	0.650979	k4	k4	k4
Mir99a	0	0	k4	k4	k4
Ins1	0.247814	0.139308	None	k4	None
Sh2d1b1	0.733097	0.748755	None	k4	None
Ctf1	0.481605	0.57922	k4	k4	k4
Tnfsf13b	0.973928	0.975397	k4	k4	k4
4933422H20Rik	0.666549	0.269694	k4	k4	k4|k27
Mip	0.91583	0.314125	k4	k4	k4
Gm16833	0.256303	0.193819	k4	k4	k4
Ldlrad2	0.615515	0.680958	None	k4	k4
1700125H20Rik	0.248611	0.501307	k4	k4	k4
Naa11	0.0878508	0.937724	None	k4	k4
Mir130b	0	0	k4	k4	k4
Mtnr1a	0.725062	0.583079	k4	k4	k4
Il23a	0.0393613	0.175148	k4	k4	k4
A830052D11Rik	0.395928	0.522523	k4	k4	k4
5730420D15Rik	0.855059	0.964601	k4	k4	k4
Azgp1	0.18361	0.362565	k9	k4	k9|k27
Mboat4	0.0729143	0.5183	k4|k9	k4	k4
Hspb7	0.0909031	0.0338761	k4	k4	k4|k9|k27
Gm15663	0.65875	0.927127	k4|k27	k4	k4
Mir1967	0.705326	0.341342	k4	k4	k4
Mir181c	0	0	k4	k4	k4
2210416O15Rik	0.277136	0.254062	k4	k4	k4
Krt23	0.767779	0.302058	None	k4	None
Gm13363	0	0	k4	k4	k4
Erich4	0.0576563	0.169937	k4	k4	k4
Slc10a5	0.095649	0.243726	k4	k4	k4
Pglyrp3	0.645326	0.575494	None	k4	k4
Cers1	0	0	k4	k4	k4
Olfr237-ps1	0.647851	0.219112	None	k4	None
Msmp	0	0	k4	k4	k4
Tnfsf10	0.72957	0.897026	None	k4	k4
Gcsam	0.787563	0.185605	None	k4	None
Gm4922	0.262885	0.838205	None	k4	None
Mei4	0.896731	0.451979	k4	k4	k4
Ubd	0.474577	0.907688	k4	k4	k4
BC100451	0.673656	0.928315	None	k4	k4
Eif3j2	0	0	k4	k4	k4
Tmem170	0.619504	0.423969	k4	k4	k4
Fam154b	0.499	0.661003	k4	k4	k4
Oaz1-ps	0	0	k4	k4	k4
Gm9855	0	0	k4	k4	k4
Btn1a1	0.106223	0.134543	k4	k4	k4
Nxnl2	0.578197	0.278825	k4	k4	k4
Ccdc110	0.478375	0.0875631	k4	k4	k4
Tmsb15l	0	0	k4	k4	k4
B230319C09Rik	0.176594	0.597884	k4	k4	k4
Hist1h2bm	0.616634	0.502955	k4	k4	k4
Gm6559	0.510398	0.0265229	None	k4	k4
Clrn2	0.694209	0.794043	k4	k4	k4
Tnp2	0.385976	0.909747	k4	k4	k4
Hesx1	0.389461	0.302785	k4	k4	k4|k27
Snora26	0	0	k4	k4	k4
Ccdc153	0.0570267	0.935039	k4	k4	k4
C2cd4b	0.349098	0.646707	k4|k27	k4	k4|k27
LOC100043315	0	0.633659	None	k4	None
Tssk3	0.176637	0.703983	k4|k27	k4	k4
4930577N17Rik	0.0868065	0.130927	k4	k4	k4
Selplg	0.560456	0.946587	None	k4	None
Grxcr2	0.116961	0.332325	None	k4	None
Mir365-1	0	0	k4|k27	k4	k4
Tex19.1	0.297105	0.227341	k27	k4	k27
Gm12669	0	0	k4	k4	k4
Krt81	0.150237	0.587737	k9	k4	None
Fam159b	0	0.381661	k4	k4	k4|k27
Tex38	0.33403	0.875315	k4	k4	k4
Mir301b	0	0	k4	k4	k4
Mir432	0	0	None	k4	k4
Gm694	0.140052	0.408648	k4	k4	k4
Hs6st3	0.618956	0.988571	k4|k27	k4	k4
4930525G20Rik	0.176089	0.627936	k4	k4	k4
Dcaf12l2	0.478338	0.28938	k4	k4	k4
Cox8b	0	0	None	k4	None
Mir181d	0	0	k4	k4	k4
Mir5108	0	0	k4	k4	k4
Gpbar1	0.349456	0.396044	k4	k4	k4
Gnat2	0.640607	0.877095	k4	k4	k4
Mpz	0.688835	0.581301	k4|k27	k4	k4|k27
Mir5625	0	0	k4	k4	k4
Actrt3	0.0285947	0.735412	k4	k4	k4
Ppp1r27	0.629699	0.589861	k4	k4	k4
Trim65	0.252182	0.792358	k4	k4	k4
Tmem72	0.790335	0.984954	None	k4	k4
Tex37	0.382377	0.75417	None	k4	k4|k27
Apom	0.779035	0.507121	k4	k4	k4
Il7	0.508617	0.557222	k4|k27	k4	k4
Mir148b	0	0	k4|k27	k4	k4
Mir346	0	0	k4	k4	k4
Mirlet7e	0	0	k4	k4	k4
Epm2a	0.264025	0.468734	k4	k4	k4
4930426L09Rik	0.770519	0	k4	k4	k4
D630039A03Rik	0.320035	0.14975	None	k4	k4
Tppp2	0.744348	0.301689	k4|k27	k4	k4
Cebpb	0.178845	0.257446	None	k4	k4
1700045H11Rik	0.200072	0.146053	k4	k4	k4
Ifnk	0.435526	0.503687	k4	k4	k4|k27
Snora15	0	0	k4	k4	k4
Stac	0.0713045	0.918352	k4	k4	k4
Gm3230	0.175787	0.159127	k4|k27	k4	k4|k9
Tnfaip8l2	0.516575	0.123401	None	k4	k4
Stoml3	0.777801	0.621772	None	k4	None
Gm7334	0	0	k4	k4	k4
Actl11	0.354705	0.120602	k4	k4	k4
1700019O17Rik	0.554085	0.108042	k4	k4	k4
Mir5622	0	0.428649	None	k4	None
Mir5627	0	0.424514	k4	k4	k4
9930014A18Rik	0.384205	0.651868	k4	k4	k4|k27
Mir654	0.464604	0	None	k4	None
Mirlet7c-1	0.464548	0	k4	k4	k4
Hrc	0.802407	0.750895	k4	k4	k4
Il4i1	0	0.800698	None	k4	None
Fhl4	0.853745	0.514533	k4	k4	k4
4930563E18Rik	0.283527	0.213355	k4	k4	k4
Mospd4	0.0593149	0.479862	k4	k4	k4
Tlr6	0.48275	0.509388	k4	k4	k4|k27
Mir99b	0	0	k4	k4	k4
H2afb1	0.773103	0.0886511	None	k4	k4|k9
Mir192	0	0	None	k4	None
Mir484	0	0	k4	k4	k4
Rag2	0.472667	0.248561	k4	k4	k4
Rag1	0.129485	0.33067	k4	k4	k4|k9
Olfr159	0.71501	0.410521	None	k4	k4|k27
H2-T9	0	0	k4	k4	k4
Gm15441	0.829018	0	k4	k4	k4
AV051173	0.505256	0.749243	k4	k4	k4
Olfr220	0	0.0472593	None	k4	None
Mir146b	0	0	k4	k4	k4
4930507D05Rik	0.478929	0.722243	k4	k4	k4
Abhd16b	0.501206	0.552594	k4	k4	k4
4930467K11Rik	0.318078	0.872817	k4	k4	k4
Mir5046	0	0	k27	k4	k4|k9
Mir3966	0	0.760094	None	k4	k4
B430319G15Rik	0.850304	0.471601	k4	k4	k4
Gprin2	0.772786	0.903783	k4	k4	k4
4930412B13Rik	0.0962649	0.681966	None	k4	None
Gm4791	0.112151	0.946208	None	k4	None
1500012K07Rik	0.760903	0.324121	k4|k27	k4	k4
4930599N23Rik	0.200072	0	k4|k9|k27	k4	k4|k9
Olfr311	0.512758	0.676287	k4	k4	k4
Olfr1424	0.193352	0.732086	None	k4	None
Olfr95	0.72405	0	k4|k27	k4	k4
D830046C22Rik	0.661178	0.45042	k4	k4	k4
Mir3107	0	0	k4	k4	None
Rgn	0.0854207	0.781735	k4	k4	k4|k27
Zfp648	0.10519	0.501277	k4|k27	k4	k4|k27
Mir770	0	0	None	k4	k4
Mir27a	0	0	k4	k4	k4
1700001L05Rik	0.979655	0.796146	k9	k4	k4
Hnf4aos	0.890895	0.194621	k4	k4	k4
Fscn2	0.955249	0.838155	None	k4	k4
Cyyr1	0.979841	0.938087	k4	k4	k4|k27
Mir695	0.952001	0	k4	k4	k4
Rs1	0.565157	0.117927	k4	k4	k4
Car12	0.99544	0.940733	k4	k4	k4|k27
Olfr98	0.683482	0.870699	k4	k4	k4
Inhbc	0.0683009	0.93078	k4	k4	k4
Rpl34-ps1	0	0	k4	k4	k4
Mir367	0	0.361372	k4	k4	k4
Cldn15	0.746447	0.258742	k4	k4	k4
Tmem28	0.403256	0.869988	k4	k4	k4|k27
4930550C14Rik	0.977224	0.823767	k4	k4	k4
Mir702	0	0.47561	k4	k4	k4
Cebpd	0.310141	0.499104	k4|k27	k4	k4
Snord14a	0	0	None	k4	k4
Mir147	0	0	k4	k4	k4|k27
Mir128-2	0	0	k4	k4	k4
Mir19b-1	0	0	k4	k4	k4
Mir124a-1	0	0	k4|k27	k4	k4
Mir193b	0	0.377954	k4|k27	k4	k4
Gm20604	0	0	k4	k4	k4
Cdnf	0.445852	0.262985	k4	k4	k4
Snord45c	0	0	k4	k4	k4
Gm11529	0.545335	0.371623	k27	k4	k4
Neil2	0.798121	0.547108	k4	k4	k4|k27
Gm6793	0	0	k4	k4	k4
Gm10549	0.236055	0.0904854	k4	k4	k4
Mir19a	0	0	k4	k4	k4
Mc1r	0.165891	0.584969	k4	k4	k4
Mir707	0	0	k4	k4	k4
Mir705	0	0	k4	k4	k4
Il1r2	0.362879	0.170758	k4	k4	k4
Fbxl21	0.494125	0.865548	k4	k4	k4
Gm17801	0.821902	0.587841	k4	k4	k4
7420461P10Rik	0.489059	0.127133	k4	k4	None
Tlr9	0.148713	0.317273	k4	k4	k4
Gm7904	0	0.0400372	k4	k4	k4
Prm3	0.139286	0.110747	k4	k4	k4
Trim38	0.592688	0.923669	None	k4	k4
Tgoln2	0	0	k4	k4	k4
5031425F14Rik	0.081587	0.0597893	None	k4	None
Ang	0.187378	0	k4	k4	k4
Cct6b	0.323292	0.435724	k4	k4	k4
Gm10052	0	0	k4	k4	k4
Snord15a	0	0.642737	k4	k4	k4
2200002D01Rik	0.990951	0.611386	k4	k4	k4
Tmem220	0.918719	0.794638	k4	k4	k4
Mir20a	0	0.285701	k4	k4	k4
Bambi-ps1	0.151827	0.978484	k4	k4	k4
G630090E17Rik	0.698999	0.759118	k4	k4	k4
1700066J03Rik	0.846499	0.680586	k4	k4	k4
0610039K10Rik	0.660101	0.299005	k4	k4	k4|k9
Olfr1053	0.23039	0.147245	None	k4	None
4930549C01Rik	0.290351	0.525363	k4	k4	k4
Lrp2bp	0.845139	0.566101	k4	k4	k4
Vmn2r19	0.449401	0.784904	None	k4	None
Actn3	0.654748	0.860626	k4	k4	k4
Olfr686	0.0715214	0.544619	None	k4	None
Olfr1226	0.0563151	0.286756	None	k4	None
2310001H17Rik	0.480662	0.23864	k4	k4	k4
Mir431	0	0	None	k4	k4
Mir200c	0	0	k4	k4	k4
Apof	0.253159	0.315674	k4	k4	k4
Mir150	0	0	k4	k4	k4
Mansc4	0.882111	0.918526	k4	k4	k4
4932438H23Rik	0.504057	0.77109	None	k4	k4
Gm10094	0	0	k4	k4	k4
Sel1l2	0.138189	0.193506	k4	k4	k4
Gm3646	0.170699	0	k9	k4	None
Gtf2a1l	0.871105	0.987407	None	k4	k4
Olfr1189	0.802473	0.103158	None	k4	k9
Spaca4	0.929122	0.0636028	k4	k4	k4
Tusc1	0.226458	0.769859	k4	k4	k4
Lingo4	0.529334	0.547818	k4|k27	k4	k4
Mir706	0	0	k4	k4	k4
Mir101a	0	0	k4	k4	k4
Mir125a	0	0	k4	k4	k4
Igll1	0.594912	0.261243	k4	k4	k4
Gpr21	0.889899	0.811711	None	k4	k4
Abcc6	0.983798	0.498765	k4	k4	k4|k27
Cd180	0	0.0817159	None	k4	k4
4930455H04Rik	0.106326	0.751621	k4|k9	k4	k4
Mir6345	0	0	k4	k4	k4
Gm13939	0.785397	0.859449	k4|k27	k4	k4
Msrb3	0.988009	0.791043	k4|k9	k4	k4|k27
Rnu11	0.646147	0.319048	k4	k4	k4
Slfn14	0.808601	0.0786831	k4	k4	k4
Gm11595	0.153558	0.369955	None	k4	None
Lrrn4cl	0.293707	0.395998	None	k4	k4
4930502E09Rik	0.977095	0.847952	k4	k4	k4
C230024C17Rik	0.578954	0.941833	k4	k4	k4
AU021063	0	0	k4	k4	k4|k27
Zdhhc23	0.635553	0.846782	k4	k4	k4
Nptxr	0.0820449	0.192336	k27	k4	k4
Spag11a	0.728384	0.109053	None	k4	k4|k9|k27
Pcdhac1	0.772806	0.519056	k4	k4	k4
Hist1h2bf	0.956255	0.381936	k4	k4	k4
4732490B19Rik	0.750722	0.581891	k4|k9|k27	k4	k4
4930467D21Rik	0.103943	0.311142	None	k4	k4
Pik3r5	0.56169	0.437211	k4	k4	k4|k27
4930567H17Rik	0.062163	0.101772	k4	k4	k4
Mir5123	0	0	k4	k4	k4
Mir5116	0	0	k4	k4	k4|k27
Mir5113	0	0	k4	k4	k4
Mir5103	0.811141	0	k4|k9	k4	k4
Gm20755	0.32755	0.386367	None	k4	k4|k27
D14Ertd670e	0.601966	0.740791	k4	k4	k4
Zbtb12	0.498212	0.847757	k4	k4	k4
B4galnt3	0.914345	0.756165	k4|k27	k4	k4|k27
Dtx3l	0.855157	0.475414	k4	k4	k4
Wfdc13	0.899333	0.8538	k9	k4	k4|k9
Olfr243	0	0.192331	None	k4	k9
Olfr1425	0.405565	0.691564	None	k4	None
Olfr94	0.185622	0.175659	k4	k4	k4
Rnase13	0.260308	0.307054	k4|k27	k4	k4
Rasef	0.1999	0.289334	k4	k4	k4|k27
Hist1h1a	0.764401	0.608625	k4	k4	k4
Mir22	0	0	k4	k4	k4
Mir18	0	0	k4	k4	k4
Tex19.2	0.311443	0.451646	None	k4	k4
Cabp4	0.751335	0.239612	k4	k4	k4
Gm6034	0.0568905	0.640657	None	k4	k4
Olfr324	0.0614663	0.276797	None	k4	k4
Gpr152	0.108743	0.161508	k4	k4	k4
Rimbp3	0.0422277	0.447858	k4	k4	k4
Zfp493	0.674226	0.788957	k4	k4	k4|k27
Ap1s3	0.941194	0.744279	k4	k4	k4
4930509E16Rik	0.044663	0.504334	k4	k4	k4
Spata45	0.750144	0.543208	k4	k4	k4
Olfr750	0	0.511152	k4	k4	k4
Speer9-ps1	0.308004	0.120843	None	k4	k9|k27
ChkbCpt1b	0	0	k4	k4	k4
Gm15698	0.27484	0.38471	k4	k4	k4
Gm15772	0	0	k4	k4	k4
Ttll8	0.633084	0.730996	k4	k4	k4
Syna	0.251482	0.491121	k4	k4	k4
BC024386	0.435369	0.25773	None	k4	None
2810032G03Rik	0.327589	0.538103	k4	k4	k4
A330035P11Rik	0.514432	0.355135	k4	k4	k4
Lrrc2	0.455107	0.75201	k4|k27	k4	k4|k27
1700096J18Rik	0.335938	0.105093	None	k4	None
4930583K01Rik	0.128548	0.394794	k4	k4	k4
Uts2r	0.547655	0.867895	k4|k27	k4	k4|k27
Mir136	0	0	None	k4	k4
Mir127	0	0	None	k4	k4
Lrrc25	0.654661	0.184939	k4	k4	k4
Adam32	0.985898	0.777484	None	k4	k4
D6Ertd474e	0.232475	0.15115	None	k4	None
Mir210	0	0	k4	k4	k4
Mir219a-1	0	0	k4|k9	k4	k4
Gm10474	0.504041	0.250377	k4	k4	k4
Gm11468	0.259119	0.692254	k9	k4	None
Mir423	0.421704	0	k4	k4	k4
Mir129-2	0	0	k4|k27	k4	k4
Cyp4f41-ps	0.352908	0.75518	k4	k4	k4
Adh6-ps1	0.0640776	0.310306	None	k4	None
Mir92-1	0	0	k4	k4	k4
Mir378a	0	0	None	k4	k4
Mir194-2	0	0.713051	None	k4	None
Mir3470a	0.672657	0	None	k4	k4
4930488L21Rik	0.140027	0.391662	k4	k4	k4
Zfp91Cntf	0	0	k4	k4	k4
Trp53cor1	0.170514	0.116977	k27	k4	k4
D330050G23Rik	0.146488	0.153278	None	k4	k4
Hrh4	0.48551	0.0904229	None	k4	None
Acot6	0.398302	0.799423	k4|k9	k4	k4
Ptprtos	0.150476	0.286792	None	k4	None
Mir5132	0	0.394881	k4	k4	k4|k27
4931419H13Rik	0.690918	0.495253	k4	k4	k4
Mir5136	0	0	k4	k4	k4
6330410L21Rik	0.50346	0.81743	None	k4	k4|k27
1700041M19Rik	0.0898119	0.366657	None	k4	k4
Mir5114	0	0	k4	k4	k4
A930001A20Rik	0	0.12761	None	k4	None
Gm10548	0.344114	0.375674	k4	k4	k4
4930593C16Rik	0.40542	0.300955	k4	k4	k4
Gm15408	0.615002	0.749731	k4	k4	k4
4930525D18Rik	0.138366	0.811464	k4	k4	k4
Plet1os	0.773304	0.924278	None	k4	k4
LOC100503496	0	0.659541	k4	k4	k4
Gm19557	0.305103	0.521285	None	k4	k4
1700054A03Rik	0.322137	0.207894	None	k4	k9
1700064M15Rik	0	0	k4	k4	k4
Gm10433	0.949565	0.522575	k4	k4	k4
4930447N08Rik	0.790681	0.248278	None	k4	None
4930593A02Rik	0.0654375	0.218796	k4	k4	k4
9330175M20Rik	0.280592	0.968797	None	k4	k4
AI197445	0.218606	0.739828	None	k4	k4
Gm20324	0.13044	0.85985	k4	k4	k4
Gm20337	0.168534	0.731865	k4	k4	k4
1810020O05Rik	0.920297	0.130969	None	k4	k9|k27
2310020H05Rik	0.909742	0.797578	None	k4	None
Gm16938	0.779675	0.934827	k4	k4	k4
4930438E09Rik	0.95909	0.372969	None	k4	k9|k27
4930455B14Rik	0.493212	0.457452	k4	k4	k4
Gm2109	0.0812311	0.0662083	k4	k4	k4|k27
Scpep1os	0.840773	0.617029	None	k4	None
Gm10373	0.619884	0.676016	k4	k4	k4
4833412C05Rik	0.0571756	0.525005	k4	k4	k4
Htr2a	0.634083	0.0838533	k4	k4	k4|k27
Bricd5	0	0	k4	k4	k4
Ankef1	0.497975	0.831699	k4	k4	k4
Mir6352	0.838203	0	k4	k4	k4|k27
9630001P10Rik	0.424569	0.848809	k4	k4	k4
Gm2087	0.360826	0.43821	k4	k4	k4
Mir7037	0	0	k4	k4	None
Mir6929	0.571707	0.987777	k4	k4	k4
Mir7036b	0.554872	0.624174	k4	k4	k4
Mir219b	0	0	k4|k27	k4	k4
Mir7238	0	0	k4	k4	k4
Mir7647	0.87631	0.432874	k4	k4	k4
Mir7027	0.461292	0	None	k4	None
Mir7578	0.801367	0	k4	k4	k4
Mir7025	0.720818	0	None	k4	k4|k27
Mir7023	0	0	None	k4	None
Mir7021	0.592485	0.416367	None	k4	None
Mir7228	0	0	k4	k4	k4
Mir7225	0	0	k4	k4	k4
Mir7015	0	0	None	k4	None
Mir7009	0	0	None	k4	k4
Mir7006	0	0	k4	k4	k4
Mir7213	0	0	None	k4	None
Mir7212	0	0	None	k4	k4
Mir7003	0.576721	0	None	k4	None
Mir7118	0	0	k4	k4	k4
Mir6410	0.360115	0	k4	k4	k4
Mir7093	0.44344	0	k4	k4	k4|k27
Mir130c	0	0	k4	k4	k4
Mir6941	0.876262	0.462265	k4	k4	k4
Mir6942	0.914745	0.410274	k4	k4	k4
Mir6413	0	0	None	k4	k4
Mir6991	0.990502	0	k4	k4	k4|k9
Mir7088	0.457626	0.369517	k4	k4	k4
Mir6387	0	0	None	k4	k4
Mir6934	0	0.449381	None	k4	None
Mir7048	0	0.88949	k4	k4	k4
Mir6400	0	0	k4	k4	k4
Mir6403	0	0	None	k4	None
Mir6959	0	0.401926	k4	k4	k4
Mir7071	0	0.79106	k4	k4	k4
Mir6971	0	0.433008	k4	k4	k4
Mir6769b	0	0.601973	k4|k9	k4	k4
Mir6968	0.478461	0.565896	k4	k4	k4
Mir3544	0	0	None	k4	k4
Mir7053	0.507501	0	None	k4	k4
Mir6987	0.687247	0	k4	k4	k4
Mir6986	0.620987	0.422742	k4	k4	k4
Mir7677	0	0	None	k4	k4
Mir1191b	0	0	k27	k4	k4
Mir129b	0	0	k4|k27	k4	k4
Mir3569	0	0.466761	k4	k4	k4|k27
Mir7671	0	0	k4	k4	k4|k9
Mir7075	0	0	k4	k4	k4
Mir8109	0.40211	0	k4	k4	k4
Mir8120	0	0	k4	k4	k4
Mir8119	0	0.302997	k4	k4	k4
Mir8113	0	0.524945	k4	k4	k4
Mir7034	0	0.975622	k4	k4	k4
Mir6926	0	0	None	k4	None
Mir7033	0.912261	0.847389	None	k4	None
Mir6922	0.950329	0	k4	k4	k4
Mir6919	0	0.406302	k4|k27	k4	k4
Mir6915	0.708085	0	None	k4	k4
Mir6909	0	0	k4	k4	k4
Mir8105	0	0	k4	k4	k4
Mir8104	0	0	k4	k4	k4
Mir8101	0	0	k4	k4	k4
Mir8102	0	0	k4	k4	k4
Mir6540	0.551253	0.283869	k4	k4	k4
Mir6538	0	0	k4	k4	k4
Mir6927	0	0	k4	k4	k4
Mir8098	0	0	k4	k4	k4
Mir219c	0	0	k4|k9	k4	k4
Mir6899	0.79952	0.583326	None	k4	None
Mir378c	0	0	k9	k4	k4
Mir7658	0	0	k4	k4	k4
Mir7655	0	0.889503	k4	k4	k4
Mir7654	0	0	k4	k4	k4
Mir7653	0	0	k4	k4	k4|k27
Mir7663	0	0.441181	k4	k4	k4
Mir7668	0	0	k4|k9	k4	k4
Mir7062	0	0	k4	k4	k4
Mir6963	0.966599	0	None	k4	k4
Mir6946	0	0	k4	k4	k4
Mir7646	0	0	k4	k4	k4
Mir6372	0	0	k4	k4	k4
Mir7042	0.528062	0.437181	k4	k4	k4
Mir7231	0.576628	0	None	k4	k4
Mir7648	0	0	k4	k4	k4|k27
Ifna15	0.736076	0.849933	None	k4	k4
Teddm1a	0.19064	0.101099	k4	k4	k4
Foxo3	0.488138	0.0711833	k4|k9|k27	k4	k4
Ptgs2os2	0.199386	0.0996254	None	k4	k4
Ido1	0.405047	0.63469	k4	k4	k4
Ddx60	0.973884	0.806792	k4	k4	k4
Gm13986	0.36225	0.932791	k4	k4	k4
Lbhd1	0.33943	0.270713	k4	k4	k4
Mir3618	0	0	k4	k4	k4
Mir9769	0	0.700984	k4	k4	k4
S100a5	0.842956	0.204119	k4	k4|k27	k4
Fzd5	0.605852	0.382813	k4|k27	k4|k27	k4|k9|k27
Tgfa	0.790712	0.617825	k4|k27	k4|k27	k4
Clcnka	0.346334	0.17032	None	k4|k27	k4|k27
Spib	0.540846	0.207061	None	k4|k27	k4|k27
Lypd3	0.638397	0.465071	k4|k27	k4|k27	k4|k27
Chst13	0.834365	0.64785	None	k4|k27	k27
Rgl3	0.859311	0.945186	k4|k27	k4|k27	k4|k27
Tmem100	0.691025	0.55125	None	k4|k27	k4|k27
2310014L17Rik	0.952339	0.495575	k4	k4|k27	k4|k27
Wnt8a	0.0796056	0.0642898	k4|k27	k4|k27	k4|k27
Wbp2nl	0.358376	0.558413	k9	k4|k27	k4
Ptgfr	0.139555	0.215198	k4|k27	k4|k27	k4|k27
Hrk	0.193567	0.620192	k4|k9|k27	k4|k27	k4|k9|k27
Cav3	0.214374	0.603194	None	k4|k27	None
Sstr5	0.414986	0.679253	k27	k4|k27	k4|k27
Dnase1l3	0.483781	0.486689	k4	k4|k27	k4
Cldn6	0.832217	0.701683	k4|k27	k4|k27	k4|k27
Syt8	0.629903	0.779432	None	k4|k27	None
4930591A17Rik	0.277215	0.23742	None	k4|k27	k27
Mir135a-1	0	0	k4	k4|k27	k4|k27
Lif	0.0891759	0.480867	k27	k4|k27	k4|k27
D6Ertd527e	0.899426	0.391139	None	k4|k27	k4
Gm19424	0.0242835	0.164321	k4|k27	k4|k27	k4
Rnf144b	0.543595	0.894096	k4|k27	k4|k27	k4|k27
Cdx1	0.782389	0.790455	k4|k27	k4|k27	k4|k27
Grem1	0.77696	0.276452	k4|k27	k4|k27	k4|k27
Wnt11	0.999215	0.947811	k4|k27	k4|k27	k4|k27
Ptcra	0.509273	0.713112	k4	k4|k27	k4
Fam169b	0.194802	0.324421	k4|k27	k4|k27	k4|k27
Oxct2b	0.421208	0.986576	k4	k4|k27	k4|k27
Pvrl4	0.296451	0.593313	k4	k4|k27	k4|k27
Spata31d1b	0.970692	0.373527	None	k4|k27	k4|k27
Gm5424	0	0	k4|k27	k4|k27	k4
Egr4	0.0654066	0.111477	k4|k27	k4|k27	k4|k27
Pfn3	0.214531	0.36036	k4|k27	k4|k27	k4|k27
Zpbp2	0.658572	0.49451	k4|k9|k27	k4|k27	k4|k27
Ankrd33b	0.233961	0.597348	k4|k27	k4|k27	k4|k27
Tcam1	0.608265	0.464573	k4	k4|k27	k4|k27
Htr5b	0.178461	0.72593	k4|k27	k4|k27	k4|k27
Pla2g10	0.156907	0.368847	None	k4|k27	k27
Foxi1	0.134235	0.211533	None	k4|k27	None
F930015N05Rik	0.0559105	0.0466329	k4	k4|k27	k4|k27
Mb	0.51287	0.597499	None	k4|k27	None
Lgals12	0.775039	0.851223	k4|k27	k4|k27	k4|k27
Phlda2	0.0702443	0	k4|k27	k4|k27	k4|k27
Apol6	0.276748	0.358159	None	k4|k27	None
Fgf3	0.67601	0.382218	k27	k4|k27	k4|k27
Cldnd2	0.712042	0.222758	k4	k4|k27	k4
Htr3a	0.809812	0.225106	None	k4|k27	k27
Wnt16	0.758666	0.815033	k4|k27	k4|k27	k4|k27
Eda2r	0.91358	0.291873	k4	k4|k27	k4|k27
Htr1d	0.804347	0.988874	k27	k4|k27	k4
Nrap	0.333207	0.684467	k4	k4|k27	k4|k27
Lrrc38	0.137478	0.754993	k4|k27	k4|k27	k4|k27
AI661453	0.0538635	0.570426	k27	k4|k27	k4|k9|k27
Pgc	0.47366	0.336961	None	k4|k27	k4
Best2	0.829858	0.805252	k4|k27	k4|k27	k4|k9|k27
Klk4	0.845397	0.868783	None	k4|k27	k4|k27
Olfr282	0.0660963	0.29235	None	k4|k27	None
Myf6	0.218599	0.799421	None	k4|k27	k4
Fga	0.570528	0.970005	None	k4|k27	k4|k27
Nkx3-1	0.44359	0.317088	k4|k27	k4|k27	k4|k27
E030013I19Rik	0.506144	0.0888794	k4	k4|k27	k4|k27
Cdh1	0.965541	0.52312	k4|k27	k4|k27	k4|k27
Nipal1	0.745266	0.866154	k4	k4|k27	k4|k9|k27
Cfi	0.361874	0.493737	k4	k4|k27	k4
Mir142	0	0	k4	k4|k27	k4
Tcf23	0.122151	0.105813	k4	k4|k27	k4
Mir3100	0.492245	0	k4	k4|k27	k4|k27
Sit1	0.160983	0.562675	k4	k4|k27	k4
Gm5069	0.46505	0.847305	k4	k4|k27	k4|k27
Fosb	0.115713	0.115427	k4|k27	k4|k27	k4|k27
Scarna17	0	0.437052	k4	k4|k27	k4
Gja3	0.501255	0.226129	k4|k27	k4|k27	k4|k27
Ano5	0.964772	0.978246	k4|k27	k4|k27	k4|k27
Tmem200b	0.365253	0.171619	k27	k4|k27	k4|k27
Ffar1	0.140321	0.0566493	None	k4|k27	None
Slurp1	0.122973	0.739715	None	k4|k27	k4
Pth2r	0.477745	0.213585	k4|k27	k4|k27	k4|k27
Gm10584	0.779472	0.0928188	k4	k4|k27	k4|k27
Krt14	0.696109	0.138705	None	k4|k27	k27
Nodal	0.902192	0.401054	k4|k27	k4|k27	k4|k27
Fam167b	0.940781	0.764663	None	k4|k27	k4|k27
Mir1941	0	0	None	k4|k27	k4
Mef2b	0.870292	0.923098	k4	k4|k27	k4|k27
Pcdh20	0.672166	0.700982	k4	k4|k27	k4
Sco2	0	0	k4|k27	k4|k27	k4|k27
Lrrk1	0.695678	0.182722	k4|k27	k4|k27	k4
Tpsb2	0.17109	0.513123	None	k4|k27	None
Mir19b-2	0	0	k4	k4|k27	k4|k27
Mir6366	0	0	None	k4|k27	None
Htr1a	0.324592	0.759118	k4|k27	k4|k27	k4
Zbtb42	0.619697	0.762416	k4	k4|k27	k4|k27
Ppp1r3g	0.272662	0.253653	k4|k27	k4|k27	k4|k27
Slamf9	0	0.489179	k4	k4|k27	k4
Fam19a4	0.659664	0.335227	k4|k27	k4|k27	k4|k27
Mir449a	0	0	k4|k27	k4|k27	k4|k27
Mir497	0	0	k4|k27	k4|k27	k4|k27
Ankrd63	0.0759203	0.0908044	k4|k27	k4|k27	k4|k27
L1td1	0.18461	0.904522	k4|k27	k4|k27	None
G730013B05Rik	0.816425	0.828816	k4	k4|k27	k4|k9|k27
Gm16796	0.195571	0.811997	k4	k4|k27	k4|k27
Gm19277	0.382984	0.108931	None	k4|k27	None
Mir3073a	0	0	None	k4|k27	k27
Krt86	0.180726	0.64764	None	k4|k27	k4|k27
Actrt2	0.136271	0.190639	None	k4|k27	k4|k27
Egln3	0.89262	0.606062	k4|k27	k4|k27	k4|k9|k27
Apoa5	0.843554	0.219262	k4	k4|k27	k4
Abo	0.148185	0.143976	None	k4|k27	k9
Csf2	0.754761	0.168517	None	k4|k27	k4|k27
Zcchc16	0.76452	0.78056	k4	k4|k27	k4|k27
Kcnj4	0.790071	0.470331	k27	k4|k27	k4|k27
Kcnj3	0.332946	0.701	k4|k27	k4|k27	k4
Foxq1	0.99844	0.105104	k4|k27	k4|k27	k4|k27
Krt13	0.261176	0.51249	None	k4|k27	k4|k27
Hfe2	0.74566	0.293637	k4|k27	k4|k27	k4|k9|k27
Mir145b	0	0	None	k4|k27	None
Gsto2	0.846314	0.761469	k4	k4|k27	k4|k27
Cxcl10	0.110797	0.0761365	None	k4|k27	k4|k27
1700001C02Rik	0.17807	0.117371	None	k4|k27	k4|k27
4933417A18Rik	0.524674	0.1764	k4	k4|k27	k4
Spata31d1a	0.593029	0.638649	None	k4|k27	k27
Mir1903	0	0	k4	k4|k27	k4
Mir1199	0	0	k4|k27	k4|k27	k4|k27
Ch25h	0.912633	0.505962	k4|k27	k4|k27	k4|k27
1700011A15Rik	0.545692	0.502443	k27	k4|k27	k4|k27
Snai3	0.265264	0.656104	k27	k4|k27	k4|k27
Gpr88	0.159075	0.125073	k4|k27	k4|k27	k4|k27
Cyp1a1	0.0680137	0.295124	k4|k27	k4|k27	k4
Pax8	0.456161	0.925151	k27	k4|k27	k4|k27
Npy2r	0.60403	0.0935712	k4|k27	k4|k27	k4|k27
Rorc	0.381683	0.776868	k4	k4|k27	k4
Gcnt4	0.514564	0.601369	k4|k27	k4|k27	k4|k27
Cebpa	0.136717	0.035648	k4|k27	k4|k27	k4|k27
Sowahb	0.0651768	0.529269	k4|k27	k4|k27	k4|k27
Mir203	0	0	k27	k4|k27	k4
Mir195a	0	0.324169	k4|k27	k4|k27	k4|k27
Spata21	0.682229	0.655055	k4	k4|k27	k4
Mir129-1	0	0.776077	k9	k4|k27	k4|k9
Cebpe	0	0.0982845	k4	k4|k27	k4
Stc1	0.800698	0.841935	k4	k4|k27	k4|k27
Mir208b	0	0	None	k4|k27	None
Tmem102	0	0	k4|k27	k4|k27	k4|k27
Mall	0.0323172	0.367117	None	k4|k27	k4|k27
Mir20b	0	0.346817	k4	k4|k27	k4|k27
Mir1932	0.712446	0	k4|k27	k4|k27	k4|k27
Ildr1	0.962124	0.255021	k4|k27	k4|k27	k4|k27
Mir5130	0	0	k4|k27	k4|k27	k4|k27
Vipr1	0.611871	0.705891	k27	k4|k27	k4|k27
1700051A21Rik	0.254056	0.135948	k4|k27	k4|k27	k4|k27
Ppm1n	0.850082	0.0600538	k4|k27	k4|k27	k4|k27
Prlh	0	0	None	k4|k27	k4
Kcns1	0.652685	0.419917	k4|k27	k4|k27	k4|k27
Klhdc7b	0.073725	0.0279127	k27	k4|k27	k4|k27
Clcnkb	0.184436	0.248734	k4	k4|k27	k4|k9|k27
Ubald2	0	0.212751	k4	k4|k27	k4
Ush1g	0.190885	0.176384	k27	k4|k27	k4|k27
Inmt	0.935751	0.601723	None	k4|k27	None
Mrgprg	0.346091	0.615114	None	k4|k27	k4|k27
Otop3	0.296575	0.603135	None	k4|k27	k4|k27
Gm13547	0.847963	0.966181	k27	k4|k27	k9|k27
Spint3	0	0	k4	k4|k27	k4|k9|k27
Gjb4	0.684123	0.311609	None	k4|k27	None
Bhlhe22	0.498583	0.602975	k4|k27	k4|k27	k4|k9|k27
Gdnf	0.543071	0.374664	k4|k27	k4|k27	k4|k27
Mir106a	0.760689	0.414346	k4	k4|k27	k4|k27
Slc10a3-ubl4	0.278855	0	k4	k4|k27	k4
4930465K10Rik	0.931833	0.455376	k4	k4|k27	k4|k27
Ltb4r1	0	0.414923	k4	k4|k27	k4|k27
Mir686	0	0	k4	k4|k27	k4
Lrrc15	0.507482	0.204718	k4	k4|k27	k4|k27
Il12a	0.665291	0.135514	None	k4|k27	k4
Mir483	0	0	k4|k27	k4|k27	k27
Slc22a3	0.485683	0.983118	k27	k4|k27	k4|k27
Ferd3l	0.201978	0.855652	k4|k27	k4|k27	k4|k9|k27
Mir3962	0	0	k4	k4|k27	k4|k27
Htra4	0.0292406	0.217916	k4|k27	k4|k27	k4|k27
Espn	0.477961	0.869707	k27	k4|k27	k4|k27
Ly6g6c	0.515074	0.0511537	k4	k4|k27	k4|k27
Acan	0.379771	0.236314	k4|k27	k4|k27	k4|k27
Cdcp2	0.50398	0.641293	None	k4|k27	k4
Tnfsf13	0.357899	0.388658	k4	k4|k27	k4
Mir449b	0.430712	0	k4|k27	k4|k27	k4|k27
Krt17	0.196975	0.804302	None	k4|k27	k4
Mir2861	0	0	k4	k4|k27	k4|k27
Fam46b	0.50373	0.456669	k4	k4|k27	k4|k27
Pkp1	0.612273	0.219675	k27	k4|k27	k27
1700020L24Rik	0.106927	0.334183	k4|k27	k4|k27	k4|k27
Ly6g6e	0.51811	0.0410114	None	k4|k27	k27
Slpi	0.852594	0.787221	None	k4|k27	k27
Plekha2	0.689128	0.828928	k4|k27	k4|k27	k4|k27
Rsph6a	0.251415	0.308609	None	k4|k27	k4|k27
Tac4	0.698847	0.974278	k4	k4|k27	k4|k27
Bsnd	0.114422	0.733454	None	k4|k27	None
Mir3073b	0	0	None	k4|k27	k27
Cldn26	0.150908	0.260014	k4|k27	k4|k27	k4
Krt42	0.15845	0.118211	None	k4|k27	k4
3425401B19Rik	0.1295	0.235379	None	k4|k27	k4
Chrm2	0.830793	0.950619	k4|k27	k4|k27	k4|k27
Sowahd	0.173027	0.224068	k4|k27	k4|k27	k4|k27
Synpo2l	0.863356	0.571538	k4	k4|k27	k4|k27
Foxa3	0.172346	0.242811	k4|k27	k4|k27	k4|k27
Scnn1g	0.919827	0.727536	k4|k27	k4|k27	k4
Hamp2	0.233705	0	None	k4|k27	k4
Ascl2	0.103768	0.734697	k4|k27	k4|k27	k4|k27
Tpsab1	0.920077	0.685364	None	k4|k27	k4|k27
Kcnk15	0.163923	0.0903749	k27	k4|k27	k4|k27
G6bos	0.109673	0.0481545	k4	k4|k27	k4|k27
Sycn	0.0909138	0.314623	k27	k4|k27	k4|k27
4933411K16Rik	0.0447813	0.0694516	None	k4|k27	k4|k27
4930562F07Rik	0.521537	0	None	k4|k27	None
Igf2os	0.482832	0.106268	k4|k9|k27	k4|k27	k27
Kis2	0	0.0251445	k4	k4|k27	k4|k27
Frem3	0.231075	0.295211	k4|k27	k4|k27	k4|k27
Tfeb	0.214141	0.671593	k4|k27	k4|k27	k4
Cfap58	0.272807	0.25702	k4	k4|k27	k4|k27
Irak3	0.583177	0.444594	k4|k9|k27	k4|k27	k4|k27
Ptgdr2	0.294192	0.0906728	k4	k4|k27	k4
G630025P09Rik	0.748818	0	k4|k27	k4|k27	k4|k27
Dsg2	0.126324	0.171451	k4	k4|k27	k4|k27
Tbx10	0.103223	0.142713	k4	k4|k27	k4
Oxct2a	0.492489	0.806028	k27	k4|k27	k4|k27
Otop2	0.774164	0.786975	k4	k4|k27	k4|k27
Sost	0.177333	0.024674	k27	k4|k27	k4|k27
Tacstd2	0.0993724	0.800967	k4|k27	k4|k27	k4|k27
Gm19434	0.804021	0.843041	k4	k4|k27	k4
Ugt1a2	0.801735	0.7498	k4|k9	k4|k27	k4
Rgs9bp	0.10846	0.222834	k4|k27	k4|k27	k4|k27
Tnni2	0.705226	0.135409	None	k4|k27	None
Nr0b2	0.211972	0.327476	k4	k4|k27	k4|k27
Bhlha9	0	0	k27	k4|k27	k4|k27
4933427E11Rik	0.150207	0.0456577	k4	k4|k27	k4|k27
Slc9a2	0.338866	0.646047	k4|k27	k4|k27	k4|k27
Olfr71	0.128557	0.679962	None	k4|k27	None
Klhl14	0.730012	0.271912	k4|k27	k4|k27	k4|k27
5031414D18Rik	0.899839	0.480719	k4	k4|k27	k4|k27
Nxph2	0.0525537	0.604129	k4	k4|k27	k4|k27
Etv2	0.592922	0.626833	k4|k27	k4|k27	k4|k27
Cmklr1	0.312375	0.144176	None	k4|k27	k4|k27
Rtn4rl2	0.582886	0.0413881	k4|k27	k4|k27	k4|k27
Clic5	0.781203	0.660411	k4	k4|k27	k4|k9|k27
Ltb4r2	0.817422	0.360362	k4	k4|k27	k4|k27
Capn1	0.704799	0.877586	k4	k4|k27	k4|k27
Gm10684	0.346472	0.274547	k4|k27	k4|k27	k4|k27
1700056E22Rik	0.215565	0.170666	k4	k4|k27	k4
Hspb2	0.146075	0.284325	k4	k4|k27	k4|k27
1700122O11Rik	0.348321	0.0589596	k4	k4|k27	k4|k27
Sp6	0.616882	0.295318	k4|k27	k4|k27	k4|k27
Galr3	0.0693064	0.0493281	k4|k27	k4|k27	k4|k27
Ier5l	0.696529	0.732199	k4	k4|k27	k4
Nyx	0.536294	0.324057	k4	k4|k27	k4|k9|k27
1700029J03Rik	0.142772	0.480612	None	k4|k27	k4|k27
D030025P21Rik	0.936121	0.369299	k4|k27	k4|k27	k4|k27
Mesp1	0.0937512	0.220478	k4|k27	k4|k27	k4|k27
Hrct1	0.0671098	0.586883	None	k4|k27	None
Casr	0.139629	0.855958	k4|k27	k4|k27	k27
Krt80	0.721699	0.844517	None	k4|k27	k4
Gpr6	0.0567311	0.403643	k4|k27	k4|k27	k4
Ccl1	0.296906	0.407784	None	k4|k27	k27
Rmrp	0	0	k4	k4|k27	k4|k27
Gm16998	0.350456	0.401045	k4|k27	k4|k27	k4
Fgf2	0.0863666	0.178927	k4	k4|k27	k4|k9|k27
Gpr25	0.128803	0.589415	k4|k27	k4|k27	k4
Gp5	0.890816	0.198058	k4|k27	k4|k27	k4|k27
Olfr70	0.66632	0.637525	None	k4|k27	None
Tlr5	0.820553	0.106294	k4	k4|k27	k4|k27
Gm20556	0.112485	0.115642	None	k4|k27	k4|k27
1810019D21Rik	0.6288	0.658611	k4|k9|k27	k4|k27	k4|k27
9130008F23Rik	0.448835	0.0221777	k4	k4|k27	k4|k27
Fam110c	0.723333	0.483432	k4|k27	k4|k27	k4|k27
Trim58	0.611332	0.447244	k4	k4|k27	k4|k9|k27
Fgr	0.642181	0.287032	k27	k4|k27	k4|k27
Xirp1	0.380591	0.512678	None	k4|k27	None
Gatsl3	0.453801	0.817296	k4|k27	k4|k27	k4|k27
Lyzl4	0.0687108	0.0517207	k4|k27	k4|k27	k4|k27
Gsc2	0.560052	0.375398	k4|k27	k4|k27	k4|k27
E130012A19Rik	0.470673	0.50058	k4|k27	k4|k27	k4|k27
Rad21l	0.572213	0.662563	None	k4|k27	k4
Kctd8	0.63701	0.384746	k4|k27	k4|k27	k4
Fgf5	0.510035	0.43657	k4|k27	k4|k27	k4|k27
Cfc1	0.436198	0.267822	k27	k4|k27	k27
Cnga1	0.454845	0.404771	k4	k4|k27	k4|k27
D730005E14Rik	0.8855	0.0731456	k4	k4|k27	k4
9330175E14Rik	0.239772	0.528988	k4	k4|k27	k4|k27
Gm20735	0.207777	0.472464	k4|k27	k4|k27	k4|k27
1700017G19Rik	0.178178	0.224185	k4|k9	k4|k27	k4|k9|k27
Gm13003	0.638823	0.966182	None	k4|k27	k4
Ppy	0	0.928818	k4|k27	k4|k27	k4|k27
Krt1	0.801111	0.918964	k4	k4|k27	k4|k27
Lcn2	0.0793266	0.312768	k4	k4|k27	k4
Hnf1b	0.666639	0.259488	k27	k4|k27	k27
Tcf15	0.653737	0.200704	k27	k4|k27	k4|k27
Wnt10a	0.667366	0.0473673	k4|k27	k4|k27	k4|k27
Gm10863	0.550705	0.286653	k27	k4|k27	k4|k27
Cpn2	0.228117	0.559231	None	k4|k27	k4
Gdf3	0.220456	0.596716	k4	k4|k27	k4
Gnat1	0.321829	0.0674966	k4|k27	k4|k27	k4|k27
Oprd1	0.182049	0.361066	k4|k27	k4|k27	k27
Olfr523	0.126665	0.584802	None	k4|k27	k9
Igfbp6	0.741824	0.484964	k4|k27	k4|k27	k4|k27
Ddit4l	0.501922	0.113462	k4	k4|k27	k4|k27
Hs3st3a1	0.95971	0.106514	k4	k4|k27	k4|k27
Gm3336	0.435476	0.266893	None	k4|k27	k4
AW011738	0.743404	0.135219	k4	k4|k27	k4|k27
Ubl4b	0.183723	0.0726708	None	k4|k27	None
Apoo-ps	0	0	k4	k4|k27	k4|k27
Spi1	0.300903	0.0968828	None	k4|k27	k4
Fermt1	0.242822	0.863501	k4|k27	k4|k27	k4|k27
Vwc2	0.869464	0.471165	k4|k27	k4|k27	k4
Gucy2e	0.554115	0.932565	k4|k27	k4|k27	k4
Gdf9	0.107016	0.567211	k4	k4|k27	k4
Slc24a1	0.318272	0.275898	k4	k4|k27	k4
2310001K24Rik	0	0.396637	k4	k4|k27	k4
Mir3960	0	0	k4	k4|k27	k4|k27
Fosl2	0.66582	0.748716	k4|k27	k4|k27	k4
Kcng2	0.436034	0.772867	k4|k27	k4|k27	k27
Clic6	0.827232	0.521574	k4|k9|k27	k4|k27	k4|k9|k27
Htr4	0.42375	0.82268	k4	k4|k27	k4|k9|k27
Vpreb3	0.180091	0.0701584	k4	k4|k27	k4|k27
Ucp1	0.743101	0.835693	k4|k9|k27	k4|k27	k4|k9|k27
Mir5135	0	0	k4|k27	k4|k27	k4|k9|k27
Ptgdr	0.467306	0.251168	k4	k4|k27	k4|k27
Pgm5	0.744371	0.196242	k4	k4|k27	k4|k27
Rnf224	0.192345	0.505037	k4	k4|k27	k4|k27
Mos	0.048297	0.622026	k4|k27	k4|k27	k4|k27
Sbspon	0.13657	0.697249	k4	k4|k27	k4|k27
Gjb5	0.427909	0.389152	None	k4|k27	None
Shisa8	0.899003	0.526114	k9|k27	k4|k27	k4|k27
Gpr143	0.56305	0.792285	None	k4|k27	k4|k27
Cideb	0.496131	0.235281	k4	k4|k27	k4|k27
3110079O15Rik	0	0.0889789	None	k4|k27	k4|k27
Tex33	0.343584	0.534659	None	k4|k27	k4|k9
Adad2	0.705627	0.791836	k4	k4|k27	k4
Pdk4	0.292477	0.304899	k4	k4|k27	k4|k27
Il25	0.199614	0.0413913	k4	k4|k27	k4|k27
Trim15	0.497536	0.697286	None	k4|k27	k4
Tnfaip8l3	0	0.149119	k4	k4|k27	k4|k27
Nhlrc4	0.665813	0.638323	k4|k27	k4|k27	k4|k27
Nr4a3	0.721247	0.565415	k4|k27	k4|k27	k4|k27
Tnfrsf13c	0.435542	0.256267	k4|k27	k4|k27	k4|k27
Prkcq	0.849179	0.956479	k4	k4|k27	k4
Cyp27b1	0.729559	0.68861	k4|k27	k4|k27	k4|k27
Hes2	0.783148	0.230538	k27	k4|k27	k4|k27
Qrfp	0.560525	0.542452	None	k4|k27	None
Htr1b	0	0.19352	k4|k27	k4|k27	k4
Siglec1	0.320398	0.617987	None	k4|k27	k4|k27
Mir15b	0	0	k4	k4|k27	k4|k27
Ass1	0	0.90173	k4|k27	k4|k27	k4
Car3	0.420949	0.0631478	k4	k4|k27	k4|k27
Slc25a34	0.379805	0.360426	None	k4|k27	k4|k27
Gm11541	0.238053	0.59379	None	k4|k27	None
Ism2	0.600885	0.783708	k4|k27	k4|k27	k4|k27
Pabpn1l	0.462383	0.35343	None	k4|k27	k4
Zfp488	0.373639	0.653235	k4	k4|k27	k27
Lcn12	0.378302	0.799031	k4	k4|k27	k4
Cyp26c1	0.855382	0.705721	k4|k27	k4|k27	k4|k27
Slc36a1os	0.892105	0.624078	k4	k4|k27	k4
Unc5cl	0.607147	0.346902	None	k4|k27	None
C2cd4a	0.0978773	0.380414	k4|k27	k4|k27	k4|k27
Mafb	0.866117	0.38132	k4|k27	k4|k27	k4|k27
Cdsn	0.360396	0.225042	None	k4|k27	None
Kcnv1	0.626791	0.633269	k4	k4|k27	k4|k27
Sp7	0.0311767	0.0999157	k4|k27	k4|k27	k4|k27
Cysrt1	0.633593	0.390638	k4	k4|k27	k4|k27
9530051G07Rik	0.808835	0.772925	k4	k4|k27	k4|k27
4930471M09Rik	0.289374	0.371086	k4	k4|k27	k4|k27
Gm12409	0.631997	0.250093	None	k4|k27	k4|k9
Kcnk12	0.697836	0.305606	k4|k27	k4|k27	k4|k27
4933404K08Rik	0.879888	0.328378	k4|k27	k4|k27	k4|k27
Grhl3	0.601783	0.762119	k4|k27	k4|k27	k4
Aym1	0.315252	0	k27	k4|k27	k4|k27
4933439K11Rik	0.570722	0.371899	None	k4|k27	k4|k27
1700003D09Rik	0.0968987	0.192611	k4|k27	k4|k27	k4|k27
Crlf1	0.428003	0.176836	k4|k27	k4|k27	k4|k27
Psmb11	0.3317	0.438745	k4	k4|k27	k4
Slc9a3	0.523607	0.525535	k4|k9|k27	k4|k27	k4|k27
Egr2	0.552	0.414247	k4|k27	k4|k27	k4|k27
Mir16-2	0.803587	0	k4	k4|k27	k4|k27
Gpr142	0.928213	0.927413	k4	k4|k27	k4
Psca	0.297261	0.402119	k4	k4|k27	k4|k27
Itpripl2	0.965622	0.809629	k4|k27	k4|k27	k4|k27
Rprml	0.06415	0.594928	k4|k27	k4|k27	k4|k27
Arhgap30	0.161965	0.860503	k4	k4|k27	k4
Klk9	0.662377	0.385729	k4	k4|k27	k4|k27
Prlhr	0.181623	0.0928717	k4|k27	k4|k27	k4|k27
Gm7367	0	0	k4	k4|k27	k4
Nphs1os	0.880484	0.355407	k4|k27	k4|k27	k4|k27
Tmem171	0.610793	0.404451	k4|k27	k4|k27	k4|k27
9330158H04Rik	0.748173	0.736436	k4|k27	k4|k27	k4|k27
4933432I09Rik	0.5842	0.760975	None	k4|k27	k4
Dmr	0	0	k4|k27	k4|k27	k4|k27
Mir18b	0	0	k4	k4|k27	k4|k27
Prr33	0.950646	0.376036	None	k4|k27	k4
Mir92-2	0.441125	0	k4	k4|k27	k4|k27
Sds	0.245041	0.927411	None	k4|k27	k4|k27
Atoh8	0.857712	0.138876	k4	k4|k27	k4|k27
Pldi	0.213052	0.360681	None	k4|k27	None
Rnase12	0.107647	0.508878	k4	k4|k27	k4
9430021M05Rik	0.106914	0.861367	k4|k27	k4|k27	k4
Plekhd1os	0.562035	0.286894	k4|k27	k4|k27	k4|k27
2310043L19Rik	0.0738822	0.661097	None	k4|k27	k4|k27
Gm16157	0.196679	0.16144	k4|k27	k4|k27	k4|k27
She	0.104337	0.0622627	k4|k27	k4|k27	k27
1700119H24Rik	0.341968	0.0803753	None	k4|k27	None
Gm9899	0.747196	0.544791	k4|k27	k4|k27	k4
4833428L15Rik	0.313195	0.191333	k4|k27	k4|k27	k4|k27
4933429K18Rik	0.128284	0.0964587	k27	k4|k27	k4|k27
1700012D01Rik	0.638387	0.399229	k4|k27	k4|k27	k4|k27
Gm2115	0.512553	0.319326	k4	k4|k27	k4|k27
Insc	0.126039	0.556477	k4	k4|k27	k4|k27
Cd14	0.74578	0.225645	k4|k27	k4|k27	k4|k27
Nlrp10	0.121181	0.62609	k4	k4|k27	k4|k27
Mir7240	0	0	k4|k27	k4|k27	k4|k27
Mir7239	0	0	k4|k27	k4|k27	k4|k27
Mir7222	0	0.792159	k4	k4|k27	k4|k27
Mir7221	0	0	k4	k4|k27	k4|k27
Mir7119	0	0	k4	k4|k27	k4
Mir1900	0.486989	0	k4|k27	k4|k27	k4|k27
Mir6376	0	0	None	k4|k27	k4
Mir6404	0	0	None	k4|k27	k4
Mir6408	0	0.318828	None	k4|k27	k4|k27
Mir7040	0.805666	0.638671	k4	k4|k27	k4
Mir7086	0	0	k4	k4|k27	k4|k27
Mir6396	0	0.845175	None	k4|k27	k4
Mir6974	0	0.558211	k4	k4|k27	k4|k27
Mir6973a	0.663302	0.843834	k4	k4|k27	k4|k27
Mir6957	0.843662	0	None	k4|k27	None
Mir6715	0	0.4586	None	k4|k27	k4
Mir7679	0	0.402398	k4	k4|k27	k4|k9|k27
Mir7678	0	0.418833	None	k4|k27	k27
Mir7672	0	0	k4	k4|k27	k4|k27
Mir6978	0	0	None	k4|k27	k4|k27
Mir8110	0.455247	0	k4	k4|k27	k4|k27
Mir6924	0.74213	0	k4	k4|k27	k4|k27
Mir497b	0	0	k4|k27	k4|k27	k4|k27
Mir126b	0	0	k4	k4|k27	k4
Mir6903	0	0	k4	k4|k27	None
Mir6401	0	0	None	k4|k27	None
Mir6961	0	0	None	k4|k27	None
Mir7057	0	0	k4|k27	k4|k27	k4
Cistr-act	0	0.0979157	k4|k27	k4|k27	k4|k27
Sstr4	0.629982	0	k4	k4|k27	k4|k27
Noto	0.760819	0.673127	k4	k4|k27	k4|k27
Ccrl2	0.146085	0.670921	k4	k4|k27	k4
Mir5615-2	0	0	k4	k4|k27	k4
Mir5615-1	0	0	k4	k4|k27	k4
Mir935	0	0	k4|k27	k4|k27	k4|k27
1700109I08Rik	0.34187	0.539567	k9	k4|k9	k9
Pdxk-ps	0.739556	0.411617	k4|k9|k27	k4|k9	k4
Hrh2	0.374506	0.634803	k27	k4|k9	k4|k9
H2-Q9	0	0	None	k4|k9	k27
Klrb1c	0.804946	0.309893	k4|k9	k4|k9	k4|k9
Olfr822	0	0.971013	None	k4|k9	k4|k9|k27
Mir148a	0	0	k4	k4|k9	k4|k9|k27
1700013G24Rik	0.124437	0.26002	None	k4|k9	k9
H2-Q7	0	0	None	k4|k9	k27
Pabpc5	0.30836	0.32498	k4	k4|k9	k4
1600010M07Rik	0.0963998	0.194009	None	k4|k9	k4|k9
C2cd4d	0.141014	0.303059	k4|k9	k4|k9	k4|k9
Mgat4e	0.256695	0.842624	k4	k4|k9	k4|k9
Olfr211	0.288629	0.350639	k9	k4|k9	k9
Olfr1395	0	0.0538358	None	k4|k9	None
Oas1b	0.283197	0.955973	k4|k9	k4|k9	k4|k9
Adam5	0.284425	0.264894	k4|k9	k4|k9	k4|k9
Magix	0.492753	0.409932	k4	k4|k9	k4|k27
Pcdha7	0	0	k9	k4|k9	k9
Hnf4a	0.186776	0.0815395	None	k4|k9	None
Klk7	0.983375	0.584679	None	k4|k9	k27
B020004J07Rik	0.814968	0.143467	k9	k4|k9	k9
Olfr1341	0.459216	0.101152	None	k4|k9	k9|k27
Rnase6	0.304844	0.0779902	None	k4|k9	k4|k9
Sdr9c7	0.132918	0.223264	None	k4|k9	k9|k27
Sstr3	0.44332	0.687512	k9	k4|k9	k4|k9
Eddm3b	0.312475	0.0421447	None	k4|k9	k4|k9
Pcdha6	0	0	k9	k4|k9	k4|k9
4930483O08Rik	0	0.042642	k4|k27	k4|k9	k4|k9|k27
4930451I11Rik	0	0.562469	k4	k4|k9	k4|k9
Vmn1r43	0.121041	0.32913	k9	k4|k9	k9|k27
9830166K06Rik	0.409757	0.0911342	k4	k4|k9	k4
Skint1	0.0551048	0.341771	k9	k4|k9	k9|k27
Rprl3	0.786589	0.337844	k9	k4|k9	k4|k9|k27
Gm9733	0.865498	0.997648	None	k4|k9	None
Olfr50	0.121348	0.298832	k9	k4|k9	k9
AU022751	0.83426	0.665686	k4|k9	k4|k9	k4|k9
Stpg1	0.199596	0.521013	k4|k9	k4|k9	k4|k9
Cox6a2	0.675721	0.155158	None	k4|k9	None
1700007G11Rik	0.114659	0.722519	k4	k4|k9	k4|k9
Ceacam15	0.294012	0.858874	None	k4|k9	k9|k27
Olfr655	0	0.0967712	None	k4|k9	k9
Pcdha7-g	0.750496	0.787172	k9	k4|k9	k9
Olfr502	0.264129	0.61396	k9	k4|k9	k9
Pxt1	0.312095	0.18781	k4|k9	k4|k9	k4|k9
Mir6349	0	0	k4|k27	k4|k9	k4|k9
Ifi44l	0.102636	0.499913	None	k4|k9	k9
Olfr654	0.580491	0.0503091	None	k4|k9	k9
Pcdha4	0	0	k9	k4|k9	k9
Ccdc13	0.429683	0.369599	k4	k4|k9	k4|k9
Fgb	0.790499	0.207966	k4	k4|k9	k4
Olfr286	0.271239	0.781857	None	k4|k9	k4|k9|k27
Gm16675	0.37744	0.299485	k4|k9	k4|k9	k4
4930429D17Rik	0.297527	0.146303	None	k4|k9	k4|k9
4933427I22Rik	0.359643	0.329528	None	k4|k9	k4|k9
Mir7084	0	0	k4	k4|k9	k4|k9
Mir7685	0	0	None	k4|k9	k4|k9
Mir6395	0	0	k9	k4|k9	k4|k9
B230119M05Rik	0.547187	0.133581	k4	k4|k9|k27	k4|k27
Gpr101	0.201418	0.820872	k4	k4|k9|k27	k4|k27
Lrg1	0.16687	0.765213	k4|k9|k27	k4|k9|k27	k4|k9|k27
Pom121l2	0.810604	0.532171	k4|k27	k4|k9|k27	k4|k9|k27
Klk1b26	0	0	None	k4|k9|k27	k4
Foxl1	0.42209	0.220116	k9|k27	k4|k9|k27	k9|k27
A730006G06Rik	0.742992	0.73186	k4|k27	k4|k9|k27	k4|k9|k27
Prdm13	0.995847	0.457221	k9|k27	k4|k9|k27	k9|k27
Hoxc5	0.227453	0.0890918	k27	k4|k9|k27	k9|k27
AA388235	0.202436	0.531856	k4|k27	k4|k9|k27	k4|k9|k27
Il22ra1	0.623647	0.190139	k9	k4|k9|k27	k9|k27
Tdrd6	0.125906	0.795546	k4|k9|k27	k4|k9|k27	k4|k9|k27
Mir675	0	0	k4	k4|k9|k27	k4|k27
Nkx2-2os	0.706635	0.649776	k4|k27	k4|k9|k27	k4|k9|k27
Fam187a	0.17906	0.105847	k4	k4|k9|k27	k4
Foxc2	0.52949	0.0512718	k4|k27	k4|k9|k27	k4|k27
Fut1	0.59868	0.536516	None	k4|k9|k27	k27
Slc16a8	0.197194	0.456643	k4|k27	k4|k9|k27	k4|k9|k27
Sim2	0.460527	0.631426	k4|k27	k4|k9|k27	k4|k9|k27
Il11	0.714029	0.752009	k4|k9|k27	k4|k9|k27	k4|k9|k27
Nr0b1	0.290522	0	k4|k27	k4|k9|k27	k4|k27
Htr1f	0.847638	0.693159	k4|k27	k4|k9|k27	k4|k27
Mafa	0.106352	0	k27	k4|k9|k27	k4|k27
Hoxb9	0.355151	0.317423	k27	k4|k9|k27	k4|k9|k27
Ikzf3	0.132723	0.349963	k4|k9|k27	k4|k9|k27	k4|k9|k27
1700067P10Rik	0.155798	0.193187	k4|k27	k4|k9|k27	k4|k9|k27
Guca1b	0.307936	0.380197	k9	k4|k9|k27	k4|k9|k27
2610528J11Rik	0.131705	0	None	k4|k9|k27	k4
Msx3	0.109228	0.120794	k4|k27	k4|k9|k27	k4|k27
Bcl3	0.372206	0.883603	k4|k27	k4|k9|k27	k4|k9|k27
Qrich2	0.0835427	0.323738	None	k4|k9|k27	k9|k27
Mir615	0	0	k27	k4|k9|k27	k9|k27
Mir3093	0.942157	0	k4|k27	k4|k9|k27	k4|k27
Hoxd10	0.452634	0.674279	k27	k4|k9|k27	k4|k9|k27
Hoxc6	0.154368	0.0940636	k9|k27	k4|k9|k27	k4|k9|k27
Hoxa9	0.119109	0.0954869	k4|k27	k4|k9|k27	k4|k9|k27
Foxl2	0.686634	0.147814	k4|k9|k27	k4|k9|k27	k4|k9|k27
4933417O13Rik	0.439455	0.0661424	None	k4|k9|k27	None
B230214G05Rik	0.130243	0.170606	k9	k4|k9|k27	k4|k27
Nlrp6	0.325419	0.384192	k4|k27	k4|k9|k27	k4|k9|k27
Mir196a-2	0.495096	0	k9|k27	k4|k9|k27	k4|k9|k27
Gm20554	0.832068	0.129093	k4|k27	k4|k9|k27	k4|k27
Prdm6	0.619812	0.0391947	k4|k9|k27	k4|k9|k27	k4|k9|k27
Kbtbd13	0.164493	0.033897	k4|k27	k4|k9|k27	k4|k27
Hoxa6	0.328021	0.525418	k9|k27	k4|k9|k27	k9|k27
Olfr1416	0.754012	0.253444	k4|k9	k4|k9|k27	k4|k9|k27
Galr2	0.205168	0.726988	k4|k27	k4|k9|k27	k4|k27
Hoxb7	0.190486	0.0393497	k4|k9|k27	k4|k9|k27	k4|k9|k27
Tfap2e	0.912225	0.730358	k9|k27	k4|k9|k27	k4|k27
Rbpjl	0.432184	0.138713	k27	k4|k9|k27	k4|k27
Tcf21	0.241091	0.182245	k27	k4|k9|k27	k4|k9|k27
Hoxaas3	0.148019	0.172945	k4|k9|k27	k4|k9|k27	k9|k27
Plin5	0.0720845	0.99488	k4|k9|k27	k4|k9|k27	k4|k9|k27
Ap1m2	0.408522	0.554566	k4|k27	k4|k9|k27	k4|k27
Gm6406	0.0879816	0.0565164	None	k4|k9|k27	k9|k27
Mir182	0.449316	0	k27	k4|k9|k27	k27
Gm11545	0.652239	0.913922	None	k4|k9|k27	k9
Grrp1	0.529341	0.501117	k4|k27	k4|k9|k27	k4|k9|k27
Mir196b	0.733822	0	k4|k27	k4|k9|k27	k4|k9|k27
2410004P03Rik	0.988525	0.34632	k4|k9	k4|k9|k27	k4|k27
Gstt3	0.761409	0.716441	k4|k27	k4|k9|k27	k4|k27
Smok2b	0.965008	0.833527	k9	k4|k9|k27	k9
Nxnl1	0.130067	0.307917	k4|k27	k4|k9|k27	k4|k9|k27
Myo5b	0.831751	0.985816	k4|k9|k27	k4|k9|k27	k4|k9|k27
Prr30	0.132909	0.95206	None	k4|k9|k27	k4
Tspo2	0.196246	0.698988	None	k4|k9|k27	k9
Hoxd4	0.16751	0.23697	k27	k4|k9|k27	k9|k27
Crhr2	0.214589	0.894842	None	k4|k9|k27	None
Hand2	0.265614	0.129262	k4|k27	k4|k9|k27	k9|k27
Pkdrej	0.0631148	0.47493	k4|k27	k4|k9|k27	k4
Hmx2	0.597897	0.374767	k4|k9|k27	k4|k9|k27	k4|k27
Pou4f3	0.586818	0	k4|k27	k4|k9|k27	k4|k9|k27
Hoxb8	0.458338	0.613394	k9|k27	k4|k9|k27	k4|k9|k27
Fosl1	0.169138	0.325269	k4|k27	k4|k9|k27	k4|k9|k27
Tlx2	0.95292	0.752934	k4|k27	k4|k9|k27	k4|k27
Cdkn2a	0.359948	0.239232	k4|k9|k27	k4|k9|k27	k4|k9|k27
Dmrt1	0.747288	0.107023	k27	k4|k9|k27	k9|k27
Hoxa7	0.293128	0.0492156	k9|k27	k4|k9|k27	k4|k9|k27
Matn4	0.578668	0.754142	k27	k4|k9|k27	k4|k27
Six6	0.39496	0.110398	k4|k27	k4|k9|k27	k9|k27
Six4	0.992742	0.78957	k4|k27	k4|k9|k27	k4|k9|k27
Muc4	0.779275	0.495478	None	k4|k9|k27	k9
Slc25a21	0.466557	0.396093	k4|k27	k4|k9|k27	k4|k27
Gata6	0.992872	0.558385	k4|k9|k27	k4|k9|k27	k4|k9|k27
BB283400	0.481466	0.485368	k27	k4|k9|k27	k9|k27
Lrat	0.57018	0.184498	k4|k9|k27	k4|k9|k27	k4|k27
1700039E22Rik	0.556877	0.453378	k4|k9|k27	k4|k9|k27	k4|k27
Gm6040	0.13999	0.737135	k9	k4|k9|k27	k9
Gdf6	0.674414	0.973127	k4|k9|k27	k4|k9|k27	k27
Edaradd	0.541398	0.275509	k4	k4|k9|k27	k4|k9|k27
Hoxc9	0.685494	0.24618	k27	k4|k9|k27	k4|k9|k27
Mir183	0	0	k27	k4|k9|k27	k27
2410012M07Rik	0.10474	0.029311	None	k4|k9|k27	k9|k27
Aqp12	0.190769	0.69751	None	k4|k9|k27	k4|k9
Egfbp2	0	0	None	k4|k9|k27	k4
Olfr1394	0	0.696586	k4|k9	k4|k9|k27	k4|k9|k27
Hand1	0.157423	0.26176	k4|k27	k4|k9|k27	k4|k27
Hoxa5	0.212548	0.190592	k9|k27	k4|k9|k27	k9|k27
Gm6249	0.455443	0.39105	None	k4|k9|k27	k9|k27
Dlx4	0.0768583	0.17593	k27	k4|k9|k27	k4|k9|k27
Barx1	0.495985	0.232751	k9|k27	k4|k9|k27	k4|k9|k27
Odf1	0.21666	0.0847424	None	k4|k9|k27	k4
Mir1247	0	0	k4|k27	k4|k9|k27	k27
Arhgef37	0.136144	0.454602	k4|k9	k4|k9|k27	k4|k9
Otp	0.762149	0.121023	k4|k27	k4|k9|k27	k4|k9|k27
Gata4	0.293095	0.571972	k9|k27	k4|k9|k27	k9|k27
Olfr60	0	0.321767	None	k4|k9|k27	k9
Tlx1	0.208936	0.0993777	k27	k4|k9|k27	k4|k9|k27
Ccno	0.898367	0.0806499	k4|k27	k4|k9|k27	k4|k9|k27
Pcdhb1	0.318199	0.634816	k9	k4|k9|k27	k4|k9|k27
Irf4	0.929857	0.539832	k4|k27	k4|k9|k27	k4|k27
Npffr2	0.38231	0.456049	k4	k4|k9|k27	k4|k27
Fam71a	0.0285671	0.165626	k9	k4|k9|k27	k9
Bdkrb2	0.804384	0.285961	k4	k4|k9|k27	k4|k9
Zbp1	0.462389	0.785528	None	k4|k9|k27	k9
Hoxd3	0.100538	0.0343174	k27	k4|k9|k27	k9|k27
Hoxc8	0.182587	0.237569	k27	k4|k9|k27	k4|k9|k27
Evx1	0.0702964	0.121744	k4|k27	k4|k9|k27	k4|k9|k27
Wnt9b	0.716811	0.24334	k4|k27	k4|k9|k27	k4|k9|k27
Fam162b	0.954895	0.76531	k4|k9	k4|k9|k27	k27
Znrf4	0.0431076	0.0378929	k4|k27	k4|k9|k27	k4|k27
Fam83g	0.815278	0.630942	k4	k4|k9|k27	k4|k27
Hoxa3	0.0538542	0.208953	k9|k27	k4|k9|k27	k4|k9|k27
Mira	0.349078	0.0542119	k9|k27	k4|k9|k27	k4|k9|k27
Mir9-1	0.44757	0	k4|k27	k4|k9|k27	k4|k27
Atf3	0.688305	0.973892	k4|k27	k4|k9|k27	k4|k27
Zdhhc25	0.0752819	0.177363	None	k4|k9|k27	k9
Lbx2	0	0.059406	k4|k27	k4|k9|k27	k4|k9|k27
Fam71e2	0.599908	0.974581	k9|k27	k4|k9|k27	k4|k9|k27
Wt1	0.593389	0.498601	k9|k27	k4|k9|k27	k4|k9|k27
Prss16	0.703282	0.655332	k4|k9|k27	k4|k9|k27	k4|k9|k27
Lrrc8e	0.445465	0.330424	k4	k4|k9|k27	k4|k27
Adamts14	0.524169	0.21948	k4|k27	k4|k9|k27	k9|k27
Ccr7	0.221334	0.797668	None	k4|k9|k27	k4
Mir96	0.355309	0.312745	k27	k4|k9|k27	k27
Prdm14	0.941571	0.724518	k27	k4|k9|k27	k9|k27
Rassf10	0.0514576	0.459119	k4|k27	k4|k9|k27	k4|k9|k27
Gm10768	0.472844	0.481266	None	k4|k9|k27	k4|k9|k27
Ccin	0.112776	0.26257	None	k4|k9|k27	k4|k9|k27
BC051537	0.740117	0.907276	None	k4|k9|k27	k4|k27
Gm6792	0.463506	0.881726	k9	k4|k9|k27	None
Gm614	0.957159	0.3901	k4	k4|k9|k27	k4|k27
Osm	0.192058	0.349491	None	k4|k9|k27	k9
Nkx1-1	0	0	k4|k27	k4|k9|k27	k4|k27
Hoxb2	0.29754	0.165557	k27	k4|k9|k27	k9|k27
Gm14858	0.129095	0.688863	k4	k4|k9|k27	k4|k27
Wt1os	0.682089	0.753581	k9|k27	k4|k9|k27	k4|k9|k27
5730488B01Rik	0.140605	0.0196304	k4|k9|k27	k4|k9|k27	k4|k9|k27
Hoxd3os1	0.422258	0.101664	k27	k4|k9|k27	k9|k27
Parp14	0.700912	0.616587	k4|k27	k4|k9|k27	k4|k9|k27
Foxe1	0.0475209	0	k27	k4|k9|k27	k4|k27
Fam83a	0.631618	0.575495	k4	k4|k9|k27	k4|k9
Cldn23	0.756336	0.0745882	k4|k27	k4|k9|k27	k4|k27
Dio3	0.647123	0.0734731	k4|k27	k4|k9|k27	k27
Terc	0	0.11795	k4|k9|k27	k4|k9|k27	k4|k9|k27
Mir34a	0	0.320855	None	k4|k9|k27	k4
Pmis2	0.297855	0.729213	k4	k4|k9|k27	k4|k27
1810010D01Rik	0.827979	0.922221	k9	k4|k9|k27	k4|k9
5730457N03Rik	0.171998	0.119015	k4|k27	k4|k9|k27	k4|k9|k27
Arhgef19	0.23413	0.126587	k4|k27	k4|k9|k27	k4|k27
4930448H16Rik	0.600623	0.0699472	k4|k9	k4|k9|k27	k4|k9|k27
4930478P22Rik	0.581991	0.544934	None	k4|k9|k27	k4
Gm16063	0.111366	0.683568	k27	k4|k9|k27	k9|k27
Mir7230	0.539392	0	k4|k27	k4|k9|k27	k4|k9|k27
Mir7229	0.874276	0.803539	k4|k27	k4|k9|k27	k4|k9|k27
Mir7218	0	0	None	k4|k9|k27	k4
Mir7217	0.506942	0	None	k4|k9|k27	k4
Mir7216	0	0	None	k4|k9|k27	k4|k27
Mir7214	0	0	None	k4|k9|k27	k4|k9|k27
Mir7055	0	0	k9|k27	k4|k9|k27	k4|k27
Mir6917	0.512017	0	k4|k27	k4|k9|k27	k4|k27
Mir8092	0	0	k4	k4|k9|k27	k4|k9|k27
Nkx2-5	0.260169	0.0596015	k27	k4|k9|k27	k9|k27
LOC102636514	0.710811	0.673145	k4|k27	k4|k9|k27	k9|k27
Cdkn2c	0.325146	0.101969	k4|k27	k4|k9|k27	k4|k27
E230013L22Rik	0.654952	0.0300437	k4|k27	k4|k9|k27	k4|k9|k27
Mirc35hg	0.648499	0.610012	k27	k4|k9|k27	k9|k27
Vmn1r169	0.441545	0.94431	k9	k9	k9
Olfr51	0.369869	0.322017	None	k9	k9
Olfr141	0.062989	0	k4|k9	k9	k9
Lrit1	0.159405	0.168206	None	k9	None
Gimap3	0.585528	0.72076	None	k9	None
Gm590	0.345498	0.391621	None	k9	k4
Gm13040	0	0	k9	k9	k9
4933401B06Rik	0.155012	0.58331	None	k9	k9
H1fnt	0.278065	0.0712943	None	k9	k9
Galntl5	0.473818	0.425496	None	k9	k9
9130204L05Rik	0.871112	0.810312	None	k9	k9
Fscb	0.0509147	0.121076	k9	k9	k9
Olfr165	0.313629	0.396745	k9	k9	k9
Tmem174	0.12869	0.215901	None	k9	k4|k9
Zfp616	0.438121	0.250558	k9	k9	k9|k27
Rnase2b	0	0.351249	None	k9	k4|k9
H1foo	0.640676	0.327913	None	k9	k9
Krtap12-1	0.164391	0.610297	k9	k9	None
Ceacam12	0.12881	0.418616	k9	k9	k9
D730048I06Rik	0.189111	0.807356	k9	k9	k9
Tpbpb	0.239767	0.464984	None	k9	k9
Vmn2r13	0.390626	0.209547	None	k9	k9
Defb39	0	0.149344	k9	k9	k9
Slc22a19	0.269158	0.502473	k9	k9	k4|k9
Rprl2	0	0.276187	k9	k9	k9
Fbxw18	0.774222	0.395895	None	k9	None
Olfr348	0.327735	0.545334	k9	k9	k9
Olfr342	0	0.124688	k9	k9	k9
Olfr829	0.705868	0.722853	None	k9	k9
Olfr61	0.121713	0.177889	None	k9	k9
Olfr541	0.0559754	0.243531	None	k9	k9|k27
Lrit2	0.379582	0.0849089	None	k9	None
Hdgfl1	0.231145	0.123815	None	k9	None
Olfr118	0.186933	0.717883	k9	k9	k9
Vmn2r15	0.351392	0.376305	None	k9	k9
4930584F24Rik	0.28417	0.762664	None	k9	k9
Gm20750	0.371324	0.561528	None	k9	k9
Olfr372	0.856019	0.96851	None	k9	k9
Gm10081	0.28449	0.432162	None	k9	k4
Olfr1432	0.635667	0.223589	None	k9	k9
Vmn2r88	0.43762	0.252571	None	k9	None
Rnase10	0.562066	0.278775	None	k9	None
C87977	0.737605	0.745549	None	k9	k9
Olfr131	0	0	k9	k9	k9
Klra23	0.909985	0.654242	k9	k9	k4|k9
Olfr810	0.0725819	0.976296	None	k9	None
Olfr855	0.393768	0.332389	k9	k9	k9
Olfr850	0.0647917	0.0978609	k9	k9	k9
Olfr119	0.227218	0.6819	k9	k9	k9
Sectm1a	0.115936	0.246783	None	k9	None
Olfr367-ps	0.993627	0.145409	k9	k9	k9
E030011O05Rik	0.434909	0.937784	k4|k9	k9	k4|k9
Cxcr5	0.730539	0.87494	None	k9	None
Olfr59	0.325885	0.758706	k9	k9	k9|k27
Olfr1295	0.386634	0.470235	None	k9	k9
Gm436	0.4245	0.504457	k9	k9	k9
Olfr512	0.498465	0.813071	None	k9	k9
Olfr651	0.0578811	0	None	k9	None
Olfr1310	0	0.223792	None	k9	k9
Akr1d1	0.344457	0.335001	None	k9	k9
Cplx4	0.730127	0.570995	None	k9	k9|k27
Vmn1r229	0.830091	0.445171	k9	k9	k9
Vmn1r16	0.0575372	0.477811	k9	k9	k9
Tcl1b3	0.562034	0.116303	None	k9	k9
Olfr774	0.339125	0.229616	k9	k9	k9|k27
Gp6	0.250983	0.24379	None	k9	k9|k27
Gm2176	0.553284	0.334876	None	k9	None
Olfr57	0.554085	0.554445	k9	k9	k9
Olfr1351	0.281695	0.0455626	k9	k9	k9|k27
Gata1	0.550402	0.378451	None	k9	k27
Olfr867	0.292184	0.351895	k9	k9	k9
Defa21	0.117451	0.400622	k9	k9	k9
Olfr432	0.0653723	0.511865	None	k9	None
Olfr433	0.161304	0.624053	None	k9	None
Klri2	0.808355	0.618457	k9	k9	k9
Vmn2r18	0.88856	0.586106	None	k9	k9|k27
Rplp2-ps1	0	0	k9	k9	k9
Mucl1	0.672759	0.348264	None	k9	None
Ifi205	0.996996	0.827789	None	k9	None
Treml4	0.406675	0.397804	k9	k9	k4|k9
Olfr658	0.0619344	0.523908	k4	k9	k4|k9|k27
Olfr910	0.535719	0.0850637	None	k9	k9
G630055G22Rik	0.91265	0.814898	None	k9	None
Prss40	0	0.281154	None	k9	None
4933416I08Rik	0	0	None	k9	None
Zfp735	0.762262	0.0621338	k9	k9	k4|k9
Gm5065	0.640895	0.39026	k9	k9	k9
Lrrc52	0.0466844	0	None	k9	None
A630010A05Rik	0.0934098	0.396082	None	k9	k9
Defb15	0.348983	0.80749	None	k9	k9
Lyrm7os	0.0660963	0.049638	k9	k9	k4
Rdh7	0.591695	0.645154	None	k9	k9|k27
Gm21944	0.707645	0.194161	None	k9	k9
Mrgprb8	0.115867	0	None	k9	k9
Ifi44	0.239987	0.207091	None	k9	k9
Gm4262	0.583229	0.120798	None	k9	None
Il1f6	0.459495	0.246788	None	k9	None
5430428K19Rik	0.486538	0.294695	None	k9	None
Olfr351	0.281958	0.107491	k9	k9	k9|k27
Olfr124	0.657782	0.444376	None	k9	k9
Olfr346	0.328473	0.591117	k9	k9	k9|k27
5730435O14Rik	0.0962582	0	k9	k9	k9
4930544G11Rik	0.0435063	0.147805	None	k9	k9
Kif2b	0.189137	0.397133	k9	k9	None
Olfr358	0.299232	0.77042	k9	k9	k9
Olfr919	0.1993	0.105909	k9	k9	k9
Ocstamp	0.160502	0.0980482	None	k9	k4
Skint2	0.678197	0.309053	None	k9	None
Olfr481	0	0.711081	None	k9	k9|k27
Ly6k	0.745251	0.0653598	k9	k9	k4|k9
Fpr3	0.565547	0.722906	k9	k9	k9
Fpr-rs4	0	0.263524	None	k9	k9
Fpr-rs3	0.157283	0.042564	k9	k9	k9
4930412D23Rik	0.145844	0.061917	k9	k9	k9
Tas2r117	0.957573	0.14134	k9	k9	k9|k27
Tas2r114	0.301645	0.959605	k9	k9	k9
Vmn2r16	0.175797	0.441717	k9	k9	k9
Vmn1r68	0.0640334	0.239189	k9	k9	k9
Olfr525	0.0564865	0.159457	None	k9	k9
Cyp3a25	0.246798	0.941094	k9	k9	k9
Vmn1r183	0.332101	0.371444	k9	k9	k9
Vmn2r123	0.665254	0.528833	k9	k9	k4|k9
Olfr492	0.386352	0.398783	None	k9	None
Olfr196	0	0.523533	None	k9	k9
Olfr873	0.817489	0.311216	k9	k9	k9
Pcdhb15	0.385807	0.567801	k9	k9	k4|k9|k27
Olfr733	0	0	k9	k9	k9|k27
Olfr123	0	0.0551241	None	k9	k9
Olfr350	0.439865	0.472986	k9	k9	k9|k27
Olfr356	0	0.750227	k9	k9	k9|k27
Olfr360	0.0551438	0.911197	k9	k9	k9
Ceacam11	0.765441	0.759441	k9	k9	k9
Psg29	0.85588	0.797963	k9	k9	k9|k27
Vmn1r224	0.143952	0.284124	k9	k9	k9
Tex28	0.0819438	0.0370387	None	k9	None
Olfr378	0.197938	0.28408	k9	k9	k9
Gm10024	0.376199	0.136095	k9	k9	k9
Vmn1r76	0.235779	0.191072	None	k9	k9
Vmn1r225	0.630948	0	None	k9	k9
Vmn2r67	0.495083	0.814559	None	k9	k9
Psapl1	0.39348	0.245275	None	k9	None
Mir201	0.787564	0	None	k9	k9
Mir188	0	0	None	k9	None
Vmn1r74	0	0.595752	None	k9	k4|k9
Olfr411	0	0.68073	None	k9	None
Gm597	0.0888635	0.370132	k9	k9	k9|k27
Slc22a27	0.684298	0.4232	k9	k9	k9
Defb1	0.124205	0.289498	None	k9	k9
Olfr181	0.210614	0.200137	None	k9	k4|k9
Aadacl3	0.125684	0.768135	k9	k9	k9
Defb43	0.153124	0.177027	None	k9	k9
Vmn2r121	0.44756	0.222558	k9	k9	k9
Gm13119	0.311694	0.622818	k9	k9	k9
Olfr390	0.24478	0.371741	None	k9	k9
Olfr397	0	0.105909	k9	k9	k9|k27
S100a2	0	0.975134	None	k9	k9
Gm438	0.104544	0.674527	None	k9	k9
Vmn1r64	0	0.561005	None	k9	k9
Rhox12	0.266535	0	k9	k9	k9
Rp1l1	0.243168	0.29002	None	k9	k27
Slamf7	0.484694	0.568875	None	k9	k27
Gsdma3	0.809314	0.692967	k9	k9	k9
Vmn2r10	0.561132	0.91229	None	k9	k9
Cd209c	0.303636	0.782251	k9	k9	k9|k27
Vmn1r50	0.258472	0.698495	k9	k9	k9|k27
Rprl1	0	0.163908	k9	k9	k9
Olfr100	0	0	k9	k9	k4|k9|k27
Vmn2r81	0.338823	0.557258	k9	k9	k9
1700074P13Rik	0.0383518	0.799686	None	k9	k9
2610037D02Rik	0.791201	0.449856	None	k9	k9
Cd53	0.534328	0.446848	None	k9	k4|k9
Fpr-rs6	0.181423	0.384727	None	k9	k9
Ctag2	0.18632	0.40364	None	k9	k9
LOC100504039	0	0	None	k9	None
Mrgprb5	0.131959	0.0982257	k9	k9	k9
Mrgprb3	0.122912	0.155947	k9	k9	k9
4930430J02Rik	0	0.932857	k9	k9	k9
Vmn1r58	0.146135	0.535792	None	k9	k4|k9
Olfr103	0	0.55922	None	k9	k9
[truncated: 3,117 more rows]

## Sheet: K4K9K27 and K9K27 in mDA
Gene	NPC.log.mean.RPKM	mDA.log.mean.RPKM	NPC.state	mDA.state	SER.state
B230119M05Rik	0.547187	0.133581	k4	k4|k9|k27	k4|k27
Gpr101	0.201418	0.820872	k4	k4|k9|k27	k4|k27
Lrg1	0.16687	0.765213	k4|k9|k27	k4|k9|k27	k4|k9|k27
Pom121l2	0.810604	0.532171	k4|k27	k4|k9|k27	k4|k9|k27
Klk1b26	0	0	None	k4|k9|k27	k4
Foxl1	0.42209	0.220116	k9|k27	k4|k9|k27	k9|k27
A730006G06Rik	0.742992	0.73186	k4|k27	k4|k9|k27	k4|k9|k27
Prdm13	0.995847	0.457221	k9|k27	k4|k9|k27	k9|k27
Hoxc5	0.227453	0.0890918	k27	k4|k9|k27	k9|k27
AA388235	0.202436	0.531856	k4|k27	k4|k9|k27	k4|k9|k27
Il22ra1	0.623647	0.190139	k9	k4|k9|k27	k9|k27
Tdrd6	0.125906	0.795546	k4|k9|k27	k4|k9|k27	k4|k9|k27
Mir675	0	0	k4	k4|k9|k27	k4|k27
Nkx2-2os	0.706635	0.649776	k4|k27	k4|k9|k27	k4|k9|k27
Fam187a	0.17906	0.105847	k4	k4|k9|k27	k4
Foxc2	0.52949	0.0512718	k4|k27	k4|k9|k27	k4|k27
Fut1	0.59868	0.536516	None	k4|k9|k27	k27
Slc16a8	0.197194	0.456643	k4|k27	k4|k9|k27	k4|k9|k27
Sim2	0.460527	0.631426	k4|k27	k4|k9|k27	k4|k9|k27
Il11	0.714029	0.752009	k4|k9|k27	k4|k9|k27	k4|k9|k27
Nr0b1	0.290522	0	k4|k27	k4|k9|k27	k4|k27
Htr1f	0.847638	0.693159	k4|k27	k4|k9|k27	k4|k27
Mafa	0.106352	0	k27	k4|k9|k27	k4|k27
Hoxb9	0.355151	0.317423	k27	k4|k9|k27	k4|k9|k27
Ikzf3	0.132723	0.349963	k4|k9|k27	k4|k9|k27	k4|k9|k27
1700067P10Rik	0.155798	0.193187	k4|k27	k4|k9|k27	k4|k9|k27
Guca1b	0.307936	0.380197	k9	k4|k9|k27	k4|k9|k27
2610528J11Rik	0.131705	0	None	k4|k9|k27	k4
Msx3	0.109228	0.120794	k4|k27	k4|k9|k27	k4|k27
Bcl3	0.372206	0.883603	k4|k27	k4|k9|k27	k4|k9|k27
Qrich2	0.0835427	0.323738	None	k4|k9|k27	k9|k27
Mir615	0	0	k27	k4|k9|k27	k9|k27
Mir3093	0.942157	0	k4|k27	k4|k9|k27	k4|k27
Hoxd10	0.452634	0.674279	k27	k4|k9|k27	k4|k9|k27
Hoxc6	0.154368	0.0940636	k9|k27	k4|k9|k27	k4|k9|k27
Hoxa9	0.119109	0.0954869	k4|k27	k4|k9|k27	k4|k9|k27
Foxl2	0.686634	0.147814	k4|k9|k27	k4|k9|k27	k4|k9|k27
4933417O13Rik	0.439455	0.0661424	None	k4|k9|k27	None
B230214G05Rik	0.130243	0.170606	k9	k4|k9|k27	k4|k27
Nlrp6	0.325419	0.384192	k4|k27	k4|k9|k27	k4|k9|k27
Mir196a-2	0.495096	0	k9|k27	k4|k9|k27	k4|k9|k27
Gm20554	0.832068	0.129093	k4|k27	k4|k9|k27	k4|k27
Prdm6	0.619812	0.0391947	k4|k9|k27	k4|k9|k27	k4|k9|k27
Kbtbd13	0.164493	0.033897	k4|k27	k4|k9|k27	k4|k27
Hoxa6	0.328021	0.525418	k9|k27	k4|k9|k27	k9|k27
Olfr1416	0.754012	0.253444	k4|k9	k4|k9|k27	k4|k9|k27
Galr2	0.205168	0.726988	k4|k27	k4|k9|k27	k4|k27
Hoxb7	0.190486	0.0393497	k4|k9|k27	k4|k9|k27	k4|k9|k27
Tfap2e	0.912225	0.730358	k9|k27	k4|k9|k27	k4|k27
Rbpjl	0.432184	0.138713	k27	k4|k9|k27	k4|k27
Tcf21	0.241091	0.182245	k27	k4|k9|k27	k4|k9|k27
Hoxaas3	0.148019	0.172945	k4|k9|k27	k4|k9|k27	k9|k27
Plin5	0.0720845	0.99488	k4|k9|k27	k4|k9|k27	k4|k9|k27
Ap1m2	0.408522	0.554566	k4|k27	k4|k9|k27	k4|k27
Gm6406	0.0879816	0.0565164	None	k4|k9|k27	k9|k27
Mir182	0.449316	0	k27	k4|k9|k27	k27
Gm11545	0.652239	0.913922	None	k4|k9|k27	k9
Grrp1	0.529341	0.501117	k4|k27	k4|k9|k27	k4|k9|k27
Mir196b	0.733822	0	k4|k27	k4|k9|k27	k4|k9|k27
2410004P03Rik	0.988525	0.34632	k4|k9	k4|k9|k27	k4|k27
Gstt3	0.761409	0.716441	k4|k27	k4|k9|k27	k4|k27
Smok2b	0.965008	0.833527	k9	k4|k9|k27	k9
Nxnl1	0.130067	0.307917	k4|k27	k4|k9|k27	k4|k9|k27
Myo5b	0.831751	0.985816	k4|k9|k27	k4|k9|k27	k4|k9|k27
Prr30	0.132909	0.95206	None	k4|k9|k27	k4
Tspo2	0.196246	0.698988	None	k4|k9|k27	k9
Hoxd4	0.16751	0.23697	k27	k4|k9|k27	k9|k27
Crhr2	0.214589	0.894842	None	k4|k9|k27	None
Hand2	0.265614	0.129262	k4|k27	k4|k9|k27	k9|k27
Pkdrej	0.0631148	0.47493	k4|k27	k4|k9|k27	k4
Hmx2	0.597897	0.374767	k4|k9|k27	k4|k9|k27	k4|k27
Pou4f3	0.586818	0	k4|k27	k4|k9|k27	k4|k9|k27
Hoxb8	0.458338	0.613394	k9|k27	k4|k9|k27	k4|k9|k27
Fosl1	0.169138	0.325269	k4|k27	k4|k9|k27	k4|k9|k27
Tlx2	0.95292	0.752934	k4|k27	k4|k9|k27	k4|k27
Cdkn2a	0.359948	0.239232	k4|k9|k27	k4|k9|k27	k4|k9|k27
Dmrt1	0.747288	0.107023	k27	k4|k9|k27	k9|k27
Hoxa7	0.293128	0.0492156	k9|k27	k4|k9|k27	k4|k9|k27
Matn4	0.578668	0.754142	k27	k4|k9|k27	k4|k27
Six6	0.39496	0.110398	k4|k27	k4|k9|k27	k9|k27
Six4	0.992742	0.78957	k4|k27	k4|k9|k27	k4|k9|k27
Muc4	0.779275	0.495478	None	k4|k9|k27	k9
Slc25a21	0.466557	0.396093	k4|k27	k4|k9|k27	k4|k27
Gata6	0.992872	0.558385	k4|k9|k27	k4|k9|k27	k4|k9|k27
BB283400	0.481466	0.485368	k27	k4|k9|k27	k9|k27
Lrat	0.57018	0.184498	k4|k9|k27	k4|k9|k27	k4|k27
1700039E22Rik	0.556877	0.453378	k4|k9|k27	k4|k9|k27	k4|k27
Gm6040	0.13999	0.737135	k9	k4|k9|k27	k9
Gdf6	0.674414	0.973127	k4|k9|k27	k4|k9|k27	k27
Edaradd	0.541398	0.275509	k4	k4|k9|k27	k4|k9|k27
Hoxc9	0.685494	0.24618	k27	k4|k9|k27	k4|k9|k27
Mir183	0	0	k27	k4|k9|k27	k27
2410012M07Rik	0.10474	0.029311	None	k4|k9|k27	k9|k27
Aqp12	0.190769	0.69751	None	k4|k9|k27	k4|k9
Egfbp2	0	0	None	k4|k9|k27	k4
Olfr1394	0	0.696586	k4|k9	k4|k9|k27	k4|k9|k27
Hand1	0.157423	0.26176	k4|k27	k4|k9|k27	k4|k27
Hoxa5	0.212548	0.190592	k9|k27	k4|k9|k27	k9|k27
Gm6249	0.455443	0.39105	None	k4|k9|k27	k9|k27
Dlx4	0.0768583	0.17593	k27	k4|k9|k27	k4|k9|k27
Barx1	0.495985	0.232751	k9|k27	k4|k9|k27	k4|k9|k27
Odf1	0.21666	0.0847424	None	k4|k9|k27	k4
Mir1247	0	0	k4|k27	k4|k9|k27	k27
Arhgef37	0.136144	0.454602	k4|k9	k4|k9|k27	k4|k9
Otp	0.762149	0.121023	k4|k27	k4|k9|k27	k4|k9|k27
Gata4	0.293095	0.571972	k9|k27	k4|k9|k27	k9|k27
Olfr60	0	0.321767	None	k4|k9|k27	k9
Tlx1	0.208936	0.0993777	k27	k4|k9|k27	k4|k9|k27
Ccno	0.898367	0.0806499	k4|k27	k4|k9|k27	k4|k9|k27
Pcdhb1	0.318199	0.634816	k9	k4|k9|k27	k4|k9|k27
Irf4	0.929857	0.539832	k4|k27	k4|k9|k27	k4|k27
Npffr2	0.38231	0.456049	k4	k4|k9|k27	k4|k27
Fam71a	0.0285671	0.165626	k9	k4|k9|k27	k9
Bdkrb2	0.804384	0.285961	k4	k4|k9|k27	k4|k9
Zbp1	0.462389	0.785528	None	k4|k9|k27	k9
Hoxd3	0.100538	0.0343174	k27	k4|k9|k27	k9|k27
Hoxc8	0.182587	0.237569	k27	k4|k9|k27	k4|k9|k27
Evx1	0.0702964	0.121744	k4|k27	k4|k9|k27	k4|k9|k27
Wnt9b	0.716811	0.24334	k4|k27	k4|k9|k27	k4|k9|k27
Fam162b	0.954895	0.76531	k4|k9	k4|k9|k27	k27
Znrf4	0.0431076	0.0378929	k4|k27	k4|k9|k27	k4|k27
Fam83g	0.815278	0.630942	k4	k4|k9|k27	k4|k27
Hoxa3	0.0538542	0.208953	k9|k27	k4|k9|k27	k4|k9|k27
Mira	0.349078	0.0542119	k9|k27	k4|k9|k27	k4|k9|k27
Mir9-1	0.44757	0	k4|k27	k4|k9|k27	k4|k27
Atf3	0.688305	0.973892	k4|k27	k4|k9|k27	k4|k27
Zdhhc25	0.0752819	0.177363	None	k4|k9|k27	k9
Lbx2	0	0.059406	k4|k27	k4|k9|k27	k4|k9|k27
Fam71e2	0.599908	0.974581	k9|k27	k4|k9|k27	k4|k9|k27
Wt1	0.593389	0.498601	k9|k27	k4|k9|k27	k4|k9|k27
Prss16	0.703282	0.655332	k4|k9|k27	k4|k9|k27	k4|k9|k27
Lrrc8e	0.445465	0.330424	k4	k4|k9|k27	k4|k27
Adamts14	0.524169	0.21948	k4|k27	k4|k9|k27	k9|k27
Ccr7	0.221334	0.797668	None	k4|k9|k27	k4
Mir96	0.355309	0.312745	k27	k4|k9|k27	k27
Prdm14	0.941571	0.724518	k27	k4|k9|k27	k9|k27
Rassf10	0.0514576	0.459119	k4|k27	k4|k9|k27	k4|k9|k27
Gm10768	0.472844	0.481266	None	k4|k9|k27	k4|k9|k27
Ccin	0.112776	0.26257	None	k4|k9|k27	k4|k9|k27
BC051537	0.740117	0.907276	None	k4|k9|k27	k4|k27
Gm6792	0.463506	0.881726	k9	k4|k9|k27	None
Gm614	0.957159	0.3901	k4	k4|k9|k27	k4|k27
Osm	0.192058	0.349491	None	k4|k9|k27	k9
Nkx1-1	0	0	k4|k27	k4|k9|k27	k4|k27
Hoxb2	0.29754	0.165557	k27	k4|k9|k27	k9|k27
Gm14858	0.129095	0.688863	k4	k4|k9|k27	k4|k27
Wt1os	0.682089	0.753581	k9|k27	k4|k9|k27	k4|k9|k27
5730488B01Rik	0.140605	0.0196304	k4|k9|k27	k4|k9|k27	k4|k9|k27
Hoxd3os1	0.422258	0.101664	k27	k4|k9|k27	k9|k27
Parp14	0.700912	0.616587	k4|k27	k4|k9|k27	k4|k9|k27
Foxe1	0.0475209	0	k27	k4|k9|k27	k4|k27
Fam83a	0.631618	0.575495	k4	k4|k9|k27	k4|k9
Cldn23	0.756336	0.0745882	k4|k27	k4|k9|k27	k4|k27
Dio3	0.647123	0.0734731	k4|k27	k4|k9|k27	k27
Terc	0	0.11795	k4|k9|k27	k4|k9|k27	k4|k9|k27
Mir34a	0	0.320855	None	k4|k9|k27	k4
Pmis2	0.297855	0.729213	k4	k4|k9|k27	k4|k27
1810010D01Rik	0.827979	0.922221	k9	k4|k9|k27	k4|k9
5730457N03Rik	0.171998	0.119015	k4|k27	k4|k9|k27	k4|k9|k27
Arhgef19	0.23413	0.126587	k4|k27	k4|k9|k27	k4|k27
4930448H16Rik	0.600623	0.0699472	k4|k9	k4|k9|k27	k4|k9|k27
4930478P22Rik	0.581991	0.544934	None	k4|k9|k27	k4
Gm16063	0.111366	0.683568	k27	k4|k9|k27	k9|k27
Mir7230	0.539392	0	k4|k27	k4|k9|k27	k4|k9|k27
Mir7229	0.874276	0.803539	k4|k27	k4|k9|k27	k4|k9|k27
Mir7218	0	0	None	k4|k9|k27	k4
Mir7217	0.506942	0	None	k4|k9|k27	k4
Mir7216	0	0	None	k4|k9|k27	k4|k27
Mir7214	0	0	None	k4|k9|k27	k4|k9|k27
Mir7055	0	0	k9|k27	k4|k9|k27	k4|k27
Mir6917	0.512017	0	k4|k27	k4|k9|k27	k4|k27
Mir8092	0	0	k4	k4|k9|k27	k4|k9|k27
Nkx2-5	0.260169	0.0596015	k27	k4|k9|k27	k9|k27
LOC102636514	0.710811	0.673145	k4|k27	k4|k9|k27	k9|k27
Cdkn2c	0.325146	0.101969	k4|k27	k4|k9|k27	k4|k27
E230013L22Rik	0.654952	0.0300437	k4|k27	k4|k9|k27	k4|k9|k27
Mirc35hg	0.648499	0.610012	k27	k4|k9|k27	k9|k27
Krt9	0.0211342	0.472927	k9	k9|k27	None
Ctsj	0.731031	0.556682	k9	k9|k27	k9|k27
Foxe3	0.113952	0	k27	k9|k27	k4|k9|k27
Nr5a2	0.590977	0.403193	k4|k9|k27	k9|k27	k27
Foxb2	0	0.152489	k4|k27	k9|k27	k27
Foxd4	0.0821764	0.237208	k4|k27	k9|k27	k27
Hoxb3	0.456919	0.575123	k9|k27	k9|k27	k9|k27
Olfr1340	0.134509	0.101225	None	k9|k27	k9
Rbmxl2	0.0839985	0.0941092	k9|k27	k9|k27	k9|k27
Klk15	0.234636	0.520289	None	k9|k27	k27
2310050C09Rik	0.365685	0.320125	None	k9|k27	None
Krt2	0.699743	0.754921	None	k9|k27	None
Gip	0.180806	0.490404	None	k9|k27	k4|k9|k27
9230102K24Rik	0.450026	0.532328	None	k9|k27	None
5830416P10Rik	0.679907	0.886692	None	k9|k27	k4|k9|k27
Hsh2d	0.901147	0.214343	None	k9|k27	k27
Rpl39l	0.365916	0.379145	None	k9|k27	k9
Mir152	0	0	k4	k9|k27	k4|k9|k27
Tescl	0.879483	0.842688	None	k9|k27	k4|k9|k27
Cd209a	0.187047	0.199415	k9	k9|k27	k9|k27
1700034O15Rik	0.171689	0	None	k9|k27	k9
Pou2f3	0.760688	0.264957	k4|k27	k9|k27	k4|k9|k27
Olfr338	0.359771	0.750613	k9	k9|k27	k9|k27
Chmp4c	0.0758826	0.415845	k4	k9|k27	k4|k9|k27
Foxd3	0.0583193	0.0215753	k27	k9|k27	k9|k27
Gm13178	0.10731	0.801873	k9	k9|k27	k9
Mir2137	0	0	k4|k27	k9|k27	k27
Tmem89	0.239757	0.466281	None	k9|k27	None
1700092C10Rik	0.578072	0.322288	k4|k27	k9|k27	k4|k9|k27
Cbr3	0.535068	0.99947	k4|k27	k9|k27	k4|k9|k27
Olfr382	0.767914	0.808112	k9	k9|k27	k9
Defb14	0.797918	0.36963	k9	k9|k27	k9|k27
Prl2c3	0.901597	0	k9	k9|k27	k9|k27
Avp	0.241632	0.18166	k27	k9|k27	k27
1700080O16Rik	0.451309	0.411098	None	k9|k27	k9|k27
Gata5	0.46005	0.553284	k27	k9|k27	k4|k27
Ankrd60	0.473508	0.619496	k4|k27	k9|k27	k4|k27
Esrp1	0.321238	0.206955	k4|k9|k27	k9|k27	k4|k9|k27
Ctcflos	0.0644053	0.0810285	k9	k9|k27	k4|k9
Mir3965	0	0	None	k9|k27	k27
4930453H23Rik	0	0.192336	k9	k9|k27	k9
Psg27	0.51151	0.211465	k9	k9|k27	k9|k27
Samt2	0.327897	0.459496	k9	k9|k27	k9
D1Pas1	0.7911	0.385961	k9	k9|k27	k9|k27
Lmod1	0.680542	0.937695	None	k9|k27	k4|k27
9530053A07Rik	0.589062	0.97532	None	k9|k27	k4|k9|k27
Nod2	0.826621	0.274773	None	k9|k27	k4
Ankrd33	0.0855557	0.2446	None	k9|k27	k4|k9
Vmn1r73	0.609092	0.14367	k9	k9|k27	k9
Hoxb6	0.219149	0.178737	k27	k9|k27	k4|k9|k27
Hoxb13	0.178829	0.148369	k9|k27	k9|k27	k4|k9|k27
Hoxa4	0.122262	0.29682	k4|k9|k27	k9|k27	k9|k27
Klf14	0.342102	0.261899	k4|k9|k27	k9|k27	k4|k9|k27
Hoxc4	0.0904159	0.0760211	k27	k9|k27	k9|k27
Evx2	0.0815038	0.0968576	k27	k9|k27	k9|k27
Cxcr3	0.40173	0.0909354	None	k9|k27	k27
Psg23	0.424909	0.901454	k9	k9|k27	k9|k27
Hoxa11	0.0777597	0.112547	k27	k9|k27	k4|k9|k27
Kl	0.566458	0.417952	k4|k27	k9|k27	k4|k27
Runx3	0.638225	0.280126	k9	k9|k27	k4|k9
Defb4	0.442316	0.604495	k9	k9|k27	k9|k27
Tmprss12	0.690501	0.425174	None	k9|k27	k9|k27
Prss27	0.952156	0.93957	None	k9|k27	None
Mir503	0	0	k4	k9|k27	k27
Mir450b	0.90725	0.529389	k4	k9|k27	k27
4921501E09Rik	0.075563	0.0777243	None	k9|k27	k9|k27
Irx3	0.945386	0.4062	k4|k27	k9|k27	k4|k9|k27
A530064D06Rik	0.622351	0.880017	None	k9|k27	k4|k9
Fbxo40	0.550952	0.14971	None	k9|k27	k9
Hoxd9	0.478841	0.175228	k27	k9|k27	k4|k9|k27
Vmn1r53	0.268126	0.218073	k9|k27	k9|k27	k4|k9|k27
Pax2	0.988138	0.679345	k4|k27	k9|k27	k4|k9|k27
Gata5os	0.321205	0.431529	k27	k9|k27	k4|k27
1700060C16Rik	0.171933	0.362185	None	k9|k27	k9|k27
Hoxc10	0.334802	0.114828	k9|k27	k9|k27	k4|k9|k27
Barhl1	0.928765	0.619419	k27	k9|k27	k4|k9|k27
Trim54	0.730708	0	None	k9|k27	k4|k9|k27
Vax2	0.73791	0.379212	k4|k9|k27	k9|k27	k4|k9|k27
Runx1	0.306343	0.771898	None	k9|k27	k9
Hoxa13	0.0476386	0.039896	k27	k9|k27	k4|k9|k27
Dlx3	0.119045	0.416258	k4|k27	k9|k27	k4|k27
Psg21	0.243592	0.624579	k9	k9|k27	k9|k27
Mrgprd	0.100172	0.0916869	None	k9|k27	None
Tcstv3	0.763135	0.440396	None	k9|k27	k9|k27
Olfr1338	0.137545	0.130529	None	k9|k27	k9|k27
Actl9	0.075231	0.257204	None	k9|k27	k9|k27
Plekhg6	0.291904	0.443252	k4|k27	k9|k27	k27
Gm11538	0.102818	0.0493624	k27	k9|k27	k9|k27
Krtap10-4	0.577905	0.714242	k9	k9|k27	k9
Cd22	0.598401	0.970976	None	k9|k27	k9|k27
2310043O21Rik	0	0.131761	None	k9|k27	k27
Otud6a	0.0599537	0	None	k9|k27	k27
Rtp2	0.363879	0.687985	None	k9|k27	k4
Dsc3	0.421621	0.161169	k4	k9|k27	k27
Hoxa10	0.251362	0.438957	k27	k9|k27	k4|k9|k27
Scgb2b24	0.577389	0.0824936	k9	k9|k27	k9
Hoxd1	0.132909	0.303398	k4|k9|k27	k9|k27	k4|k9|k27
Olfr1413	0.496114	0.284992	None	k9|k27	k9
Pou4f2	0.113684	0.0936669	k27	k9|k27	k4|k9|k27
Olfr652	0.0582921	0.578885	None	k9|k27	None
Hoxb4	0.348568	0.77985	k27	k9|k27	k9|k27
1700029M20Rik	0.662779	0.464734	None	k9|k27	k4|k9
Dlx6as2	0.957691	0.0417945	k4|k9|k27	k9|k27	k4|k9|k27
9830107B12Rik	0.174779	0.713011	None	k9|k27	k9
Skor2	0.582906	0.28967	k27	k9|k27	k9|k27
B3gnt3	0.4381	0.0496984	k9|k27	k9|k27	k4|k27
Mir1897	0	0	k4|k9|k27	k9|k27	k4|k9|k27
Hoxd8	0.23349	0.251605	k27	k9|k27	k4|k9|k27
Zfp36l3	0.700146	0.40631	None	k9|k27	k27
Olfr161	0.173831	0.0984434	k9	k9|k27	k9|k27
Vsx1	0.172762	0.160037	k4|k27	k9|k27	k27
Ceacam3	0.1947	0.0466179	k9	k9|k27	k4|k9
Psg25	0.0837714	0.194179	k9	k9|k27	k9|k27
Pax9	0.133659	0.143393	k27	k9|k27	k9|k27
Vmn1r231	0	0.0466585	k9	k9|k27	k9
Gm11426	0.143583	0.0683241	k9	k9|k27	None
Olfr1410	0.430379	0.38511	None	k9|k27	k27
Olfr1411	0.87166	0.826652	None	k9|k27	k9|k27
Hoxa1	0.999301	0.133692	k4|k9|k27	k9|k27	k4|k9|k27
Olfr63	0.892392	0.503229	None	k9|k27	k9|k27
Gm19402	0.938319	0.578577	None	k9|k27	k4|k9|k27
Mir450-2	0.561914	0.699417	k4	k9|k27	k27
Arsi	0.280298	0.0732552	k4|k27	k9|k27	k27
Pramef25	0.405886	0.50885	k9	k9|k27	k9
Lilra5	0.205878	0.696342	None	k9|k27	k9|k27
Il27	0.437205	0.647382	None	k9|k27	k27
Urad	0.712491	0.328667	k27	k9|k27	k27
Cyp2a12	0.220954	0.316498	None	k9|k27	k4|k9|k27
Oxt	0	0.508689	k27	k9|k27	k27
Chat	0.8879	0.733705	k4|k27	k9|k27	k4|k27
Dnajc5g	0.0403289	0.146044	None	k9|k27	k4|k9|k27
Psg17	0.67651	0.623063	None	k9|k27	k4|k9|k27
Cdx4	0.816237	0.182073	k9|k27	k9|k27	k9|k27
Lhx3	0.0843902	0.0504749	k27	k9|k27	k27
Gsc	0.380745	0.543571	k4|k27	k9|k27	k4|k27
Hoxc13	0.0437681	0	k9|k27	k9|k27	k9|k27
Mir542	0	0	k4	k9|k27	k27
Avpr1b	0.43301	0.403274	k9	k9|k27	k4|k9
1700016D06Rik	0.518091	0.705733	None	k9|k27	k9|k27
Gja10	0	0.205369	None	k9|k27	k9
4930486L24Rik	0.0897763	0.42235	k9	k9|k27	k9|k27
Neu2	0.204017	0.844283	None	k9|k27	k27
Gna15	0.624614	0.832049	None	k9|k27	None
Psg18	0.765827	0.745166	k9	k9|k27	k9
Olfr653	0.0656404	0.0889515	None	k9|k27	None
Olfr62	0.0647917	0.305522	None	k9|k27	None
Aim1l	0.234854	0.973827	None	k9|k27	k27
Hoxd13	0.208739	0.0767298	k4|k27	k9|k27	k4|k9|k27
Hoxd11	0.676023	0.292377	k4|k27	k9|k27	k4|k9|k27
Hoxb1	0.176449	0.389675	k9|k27	k9|k27	k9|k27
Ctcfl	0.128455	0.192222	k9	k9|k27	k4|k9
Treml2	0.897931	0.328724	None	k9|k27	k4|k9
Sycp1-ps1	0.368285	0.119523	None	k9|k27	k9|k27
Ifitm6	0.507459	0	None	k9|k27	k9|k27
4632428N05Rik	0.746943	0.989719	None	k9|k27	k4|k9|k27
Prr23a	0.172	0.132062	None	k9|k27	k4|k9|k27
4932435O22Rik	0.408838	0.14125	None	k9|k27	k4|k27
E230008N13Rik	0.69028	0.320557	None	k9|k27	None
Mir196a-1	0	0	k27	k9|k27	k9|k27
Pbp2	0.0424506	0.0397354	None	k9|k27	k4|k9
Vmn1r46	0.0732334	0.0526888	k9	k9|k27	k9|k27
Vmn1r40	0.0730149	0.14872	k9	k9|k27	k9
Cd209d	0.527842	0.425187	k9	k9|k27	k9|k27
Pla2g12b	0.561478	0.428264	None	k9|k27	k9
Scgb2b3	0.141434	0.355006	k9	k9|k27	k4|k9
Serpina3c	0.246749	0.521353	None	k9|k27	None
I730028E13Rik	0.337774	0.41139	None	k9|k27	k4|k27
AW549542	0.896565	0.187882	k9	k9|k27	k4|k9|k27
Mir10b	0	0	k27	k9|k27	k9|k27
Scgb1b24	0	0.218193	k9	k9|k27	k9
B930092H01Rik	0.690451	0.377129	None	k9|k27	k9|k27
E330023G01Rik	0.514531	0.4658	None	k9|k27	k9
Olfr1	0.734439	0.176999	k9	k9|k27	k9|k27
Cyp4f40	0.517571	0.823596	k9	k9|k27	k9|k27
Serpina4-ps1	0.640474	0.539147	None	k9|k27	k4|k27
4930571K23Rik	0.0787877	0.115076	None	k9|k27	k4|k9
Krt15	0.8405	0.45722	k4|k27	k9|k27	k27
4930433I11Rik	0.283728	0.425821	k9	k9|k27	k9|k27
Olfr31	0.749827	0.248939	k9	k9|k27	k9
Vmn1r83	0	0.0973609	k9	k9|k27	k9
Olfr1412	0.273634	0.26496	None	k9|k27	k9|k27
Prl2c4	0	0	k9	k9|k27	k9|k27
LOC102634401	0.24046	0.153662	k9|k27	k9|k27	k9|k27
Hottip	0.339648	0.185115	k27	k9|k27	k4|k9|k27
Olfr399	0.128031	0.25503	k9	k9|k27	k9|k27
Hoxa2	0.0397563	0.15451	k4|k27	k9|k27	k4|k9|k27
Mixl1	0.178392	0.843757	k4|k27	k9|k27	k27
Olfr1414	0.854701	0.245055	None	k9|k27	None
Tmem30b	0.184169	0.0917809	k4|k9|k27	k9|k27	k27
Dsp	0.980901	0.399519	k4|k27	k9|k27	k9|k27
Ptchd3	0.0781491	0.473408	None	k9|k27	k9|k27
Ntf5	0.215662	0.195409	k27	k9|k27	k4|k27
BC049352	0.710836	0.623221	None	k9|k27	None
Mycs	0.0802792	0.312517	None	k9|k27	k9|k27
Vmn1r69	0.716746	0.0566028	k9	k9|k27	k9
Oog4	0.215891	0.808872	k9	k9|k27	k4|k9
Olfr393	0.229022	0.246614	k9	k9|k27	k9|k27
Osmr	0.911453	0.442592	k4|k27	k9|k27	k4|k27
Nkx2-6	0.23621	0.117084	k4|k27	k9|k27	k4|k9|k27
Vmn1r39	0.891468	0.23316	None	k9|k27	k9
Dpep1	0.747545	0.211511	k9	k9|k27	k9
Olfr531	0.0743457	0.0897536	None	k9|k27	k9|k27
Olfr1339	0.189982	0.308164	None	k9|k27	k9|k27
Vmn1r55	0	0.545559	None	k9|k27	k9|k27
Pcdhb8	0.924003	0.929924	k9	k9|k27	k9|k27
Pcdhb2	0.732506	0.785128	k9	k9|k27	k9|k27
Vmn1r77	0	0.446837	k9	k9|k27	k9
Mir351	0	0	k4	k9|k27	k27
Olfr157	0.970065	0.151648	k9	k9|k27	k9
Il2rb	0.470805	0.768599	None	k9|k27	k9
Tcfl5	0.933596	0.381666	k9|k27	k9|k27	k9|k27
Rdh19	0.616189	0.671461	k9	k9|k27	k9
4933433G08Rik	0.13606	0.202918	None	k9|k27	k27
Trem1	0.850585	0.115946	None	k9|k27	k9
Dmrt2	0.0273431	0.491516	k4|k27	k9|k27	k4|k9|k27
2300003K06Rik	0.606454	0.381425	None	k9|k27	k4|k9
Rspo4	0.488155	0.459881	k27	k9|k27	k4|k9|k27
Foxf1	0.802845	0.521388	k27	k9|k27	k4|k27
Serpinf2	0.224451	0.249475	None	k9|k27	k9
Trpc2	0	0	None	k9|k27	k9
Tbx3os2	0.707578	0.452355	k27	k9|k27	k4|k27
Cyp2d10	0.199063	0.636946	None	k9|k27	None
Ugt1a1	0.709198	0.641509	k9	k9|k27	k4
Prss43	0.177471	0.8725	None	k9|k27	k4
Cyp2d12	0.86779	0.962245	k9	k9|k27	k4|k9|k27
Gm17830	0.384954	0.413377	None	k9|k27	k9
D630033O11Rik	0.664244	0.0818784	None	k9|k27	k4|k9|k27
Scgb2b23-ps	0.505206	0.780662	k9	k9|k27	k9
Trem3	0.211691	0.0471266	None	k9|k27	k4|k9|k27
Vax1	0.780853	0.368971	k4|k27	k9|k27	k9|k27
Olfr410	0.241938	0.408986	None	k9|k27	k9
Olfr401	0.299821	0.384982	k9	k9|k27	k9
Olfr849	0.914866	0.0546338	k9	k9|k27	k9
Klk1b3	0.814344	0.334779	None	k9|k27	k27
Vmn1r70	0	0.106209	k9	k9|k27	k9
4933421I07Rik	0.845798	0.274413	k9	k9|k27	k9
Cdx2	0.777666	0.169962	k4|k27	k9|k27	k4|k27
Atoh1	0.0564318	0.0947382	k4|k27	k9|k27	k9|k27
Gm10512	0.258148	0.799074	None	k9|k27	k9
Olfr55	0.978241	0.99595	None	k9|k27	k9
Adad1	0.665192	0.250446	None	k9|k27	k9|k27
Phox2b	0.245803	0.555099	k27	k9|k27	k4|k9|k27
Mlph	0.500238	0.418667	k9	k9|k27	k4|k9
Mir10a	0	0	k27	k9|k27	k9|k27
Pramel1	0.417747	0.249901	None	k9|k27	k9|k27
Hoxc12	0	0.105739	k9|k27	k9|k27	k4|k9|k27
Ptf1a	0.273304	0.188672	k4|k27	k9|k27	k4|k27
Cxcl14	0.676798	0.59948	k4|k27	k9|k27	k4|k27
Fgf4	0.381999	0.16083	k4|k27	k9|k27	k27
Hoxd12	0.461106	0.180472	k4|k27	k9|k27	k4|k9|k27
Rnf186	0.350906	0	k4	k9|k27	k4|k9
Slc18a3	0.851586	0.0630961	k4|k27	k9|k27	k4|k27
A630076J17Rik	0.505547	0	k9	k9|k27	k9|k27
Pax1	0.345783	0.208525	k9|k27	k9|k27	k9|k27
Gm5878	0.2465	0.244513	k27	k9|k27	k27
Defa-ps12	0.252328	0.234173	k9	k9|k27	k9|k27
Hmx3	0.03914	0.100876	k9|k27	k9|k27	k4|k27
Foxd2	0.35895	0	k4|k27	k9|k27	k4|k9|k27
Rhox6	0.0604747	0.0992	None	k9|k27	None
Flg2	0.284176	0.440613	k9	k9|k27	k4|k9
Olfr3	0.429414	0.410828	k9	k9|k27	k9
Kcnk16	0.608322	0.934379	None	k9|k27	k4|k9|k27
Qprt	0.052014	0.140282	k4	k9|k27	k9|k27
Kif4-ps	0.260016	0.0280343	None	k9|k27	k9|k27
Nkx6-1	0.525063	0.350869	k4|k27	k9|k27	k9|k27
Gm7538	0.462917	0.213762	None	k9|k27	k4|k9
Klk1b7-ps	0.762419	0.208224	None	k9|k27	k27
Gm16863	0.278268	0.378008	None	k9|k27	k9
A530065N20Rik	0.079465	0.460017	None	k9|k27	k4|k9
Cyp24a1	0.935095	0.437077	k4|k27	k9|k27	k27
Mill1	0.0476067	0.171867	None	k9|k27	k9
Kcna7	0.294715	0.057356	k4|k27	k9|k27	k4|k27
Hmx1	0.324201	0.20605	k4|k27	k9|k27	k4|k9|k27
Gm266	0.444261	0.195601	k4|k27	k9|k27	k9|k27
Pramef12	0.0771661	0.585134	k9	k9|k27	k9|k27
A730090H04Rik	0	0.16726	k27	k9|k27	k4|k9|k27
Hoxc11	0.402832	0	k9|k27	k9|k27	k9|k27
Hoxa11os	0	0.0747192	k27	k9|k27	k4|k9|k27
2610016A17Rik	0	0.198235	k4|k27	k9|k27	k4|k9|k27
Meox1	0.73012	0.16967	k4	k9|k27	k4|k9|k27
Tdpoz3	0.958972	0.96838	k9	k9|k27	k9|k27
Krtap10-10	0.438258	0.349851	None	k9|k27	k9
Olfr366	0	0.430593	k9	k9|k27	k9
Olfr194	0.996914	0.853644	None	k9|k27	k9
Lao1	0.544127	0.727318	None	k9|k27	None
4930465M20Rik	0.393536	0.160616	k9	k9|k27	k9|k27
Olfr527	0.154471	0.0976584	None	k9|k27	k9
Adam6b	0.554922	0.121683	None	k9|k27	k9|k27
Hotair	0.718043	0.490944	k9|k27	k9|k27	k9|k27
Lrrc30	0.140903	0.139399	None	k9|k27	k4|k27
Gsdma2	0.843186	0.482761	None	k9|k27	k27
Gm4850	0.423608	0.677376	None	k9|k27	None
Cyp2d13	0.525173	0.681016	None	k9|k27	k4
Gm5091	0.323205	0.233621	None	k9|k27	None
Cyp2c66	0.145823	0.941072	k9	k9|k27	k9|k27
Habp2	0.315944	0.767891	None	k9|k27	k9
Mir322	0	0	k4	k9|k27	k27
Nr5a1	0.709383	0.891489	k4|k27	k9|k27	k4|k27
Cyp2c53-ps	0.899105	0.847752	k9	k9|k27	k9|k27
1700008K24Rik	0.366256	0.362506	None	k9|k27	None
4930413E15Rik	0.778794	0.975722	k9	k9|k27	k9|k27
4930552P12Rik	0.350156	0.544931	None	k9|k27	k27
1700097N02Rik	0.360908	0.302544	None	k9|k27	None
Gm5122	0.800945	0.869759	k9	k9|k27	k4|k9|k27
2610027K06Rik	0.201885	0.262568	k4|k27	k9|k27	k9|k27
6430710C18Rik	0.296509	0.195411	k9	k9|k27	k4|k9|k27
Mir6949	0.478471	0.686198	None	k9|k27	k9
Mir6405	0.317389	0.257579	None	k9|k27	k4|k9|k27
Mir7k	0.794222	0	k9|k27	k9|k27	k9|k27
B430306N03Rik	0.524511	0.203491	None	k9|k27	k4
Haglr	0.217392	0.0195827	k4|k9|k27	k9|k27	k4|k9|k27
Paupar	0.899947	0.192588	k4|k27	k9|k27	k4|k9|k27
Vgll2	0.426708	0.405953	k4|k9|k27	k9|k27	k4|k9|k27
D030068K23Rik	0.494017	0.93552	None	k9|k27	k9|k27
