# Supplementary material for: A comprehensive map coupling histone modifications with gene regulation in adult dopaminergic and serotonergic neurons
Source: Nat Commun. 2018 Mar 26;9:1226. doi: 10.1038/s41467-018-03538-9 (PMC5964330; doi:10.1038/s41467-018-03538-9)
Supplement: Supplementary file 7 — Supplementary Data 4 [file 41467_2018_3538_MOESM7_ESM.xlsx]

## Sheet: mDA_genes_total
Supplementary data 4 mDA vs SER
Gene	baseMean	log2FoldChange	lfcSE	stat	pvalue	padj	NPC.state	mDA.state	SER.state
Slc6a3	40520	7.98633	0.376978	19.8588	9.24781e-88	1.81349e-83	k4|k27	k4	k4|k9|k27
Chrna6	1723.6	5.0745	0.29553	15.479	4.80875e-54	4.71498e-50	k9	k4	k4|k27
Bora	4096.42	5.80468	0.402317	13.1853	1.06583e-39	6.967e-36	k4	k4	k4
Gucy2c	404.296	6.51031	0.468465	12.8298	1.11655e-37	5.47391e-34	None	k4|k27	None
Esr1	904.155	4.19421	0.300794	12.2815	1.13837e-34	3.72057e-31	k9	k4	k4
Lpcat1	751.389	3.56469	0.252498	12.1375	6.68319e-34	1.87225e-30	k4	k4	k4
Lpl	260.195	7.11928	0.582721	11.3593	6.67003e-30	1.63499e-26	k4	k4	k4|k27
Satb1	1214.93	3.77682	0.291241	11.2513	2.2833e-29	4.97505e-26	k4|k27	k4	k4|k27
Nr4a2	777.859	4.99207	0.408472	10.9973	3.93908e-28	7.02231e-25	k4|k27	k4	k4|k27
Aldh1a1	2613.96	5.36304	0.463671	10.4881	9.79376e-26	1.60046e-22	None	k4	None
Th	8265.6	5.76221	0.517661	10.1654	2.8305e-24	4.26969e-21	None	k4	k4
Oprk1	785.877	5.04426	0.463618	9.80175	1.10652e-22	1.35618e-19	k4	k4	k4|k27
Dis3	1031.01	3.77507	0.347635	9.42099	4.46853e-21	4.86821e-18	k4	k4	k4
Ntn1	921.333	3.54265	0.327349	9.29482	1.47456e-20	1.52191e-17	k4|k27	k4	k4
Pou3f2	877.492	3.74546	0.350104	9.26999	1.86157e-20	1.82527e-17	k4|k27	k4	k4|k27
Ret	5378.79	4.4543	0.432618	9.14039	6.22285e-20	5.18035e-17	k4|k27	k4	k4
Chrnb3	1757.22	5.52342	0.549706	9.13837	6.34005e-20	5.18035e-17	k4	k4	k4
Cadps2	777.264	4.03377	0.393781	8.97395	2.86065e-19	2.2439e-16	k4	k4	k4|k27
Mpped2	392.916	2.92928	0.276687	8.77987	1.63665e-18	1.18869e-15	k4	k4	k4
Plcxd2	1511.48	2.6792	0.251072	8.6796	3.97159e-18	2.78153e-15	k4	k4	k4
Mob3b	246.082	3.80657	0.382599	8.64238	5.50531e-18	3.72273e-15	k4	k4	k4|k27
Sv2c	215.498	3.76512	0.383603	8.51173	1.71358e-17	1.12011e-14	k4|k27	k4	k4|k27
Etv5	801.622	3.08192	0.308434	8.37107	5.70968e-17	3.61183e-14	k4|k27	k4	k4
Fgf20	61.7388	7.84213	0.891053	8.23984	1.72435e-16	1.0567e-13	k4|k27	k4	k27
Rreb1	5377.87	4.08323	0.437406	8.19201	2.56895e-16	1.52658e-13	k4	k4|k9	k4|k9|k27
Wnt7a	127.456	4.43402	0.511404	7.69258	1.44195e-14	7.85461e-12	k4	k4|k27	k4|k27
Kcns3	339.21	3.68321	0.420473	7.57054	3.71667e-14	1.74908e-11	k4|k27	k4	k4|k27
Whrn	456.111	3.85229	0.442868	7.56952	3.74611e-14	1.74908e-11	k4	k4	k4
Il13ra1	423.195	3.42234	0.386439	7.56223	3.96206e-14	1.76582e-11	k4	k4	k4
Cldn1	105.418	6.22686	0.768078	7.45609	8.91254e-14	3.88389e-11	k4	k4	k4
Tagln3	1807.67	1.90849	0.193086	7.29459	2.99564e-13	1.24988e-10	k4	k4	k4
Ebf3	416.478	3.9449	0.47244	7.29171	3.06053e-13	1.25035e-10	k4|k27	k4|k27	k4|k27
Lrrc16b	1894.58	1.94147	0.198358	7.26701	3.67523e-13	1.47084e-10	k4	k4	k4
Neurod6	117.942	3.97498	0.480597	7.23055	4.81042e-13	1.81408e-10	k4	k4|k27	k27
Ntf3	209.176	5.02166	0.634177	7.12997	1.0039e-12	3.64563e-10	k4|k27	k4	k4|k9|k27
Klhl1	682.732	2.77614	0.321389	7.08219	1.41889e-12	5.059e-10	k4|k27	k4	k4|k27
Jag1	335.158	3.90774	0.483068	7.05436	1.73397e-12	5.96545e-10	k4	k4|k27	k4|k9|k27
Grp	115.093	4.26399	0.535905	7.02363	2.16181e-12	7.30916e-10	k4|k27	k4|k27	k4|k27
Grik3	810.509	3.88265	0.482231	7.01458	2.30642e-12	7.66591e-10	k4|k27	k4|k27	k4|k27
Fgl2	108.905	6.09653	0.807223	6.93307	4.11807e-12	1.34592e-09	k4	k4	k4
Mboat1	281.929	3.41189	0.431259	6.75207	1.45751e-11	4.46589e-09	k4	k4	k4|k27
Arl4d	62.4375	5.19101	0.695565	6.74417	1.53906e-11	4.64323e-09	k4	k4	k4
Lix1	708.623	2.30947	0.269057	6.72523	1.75318e-11	5.13132e-09	k4	k4	None
Sertad4	211.025	3.04539	0.379396	6.70904	1.95903e-11	5.64949e-09	k4|k27	k4	k4
Slc39a4	129.416	4.11852	0.548405	6.59827	4.15996e-11	1.18227e-08	k4	k4	k4
Npbwr1	79.5465	6.22548	0.868502	6.59235	4.32906e-11	1.21275e-08	k4|k27	k4	k4|k27
Clec2g	37.2311	4.13286	0.551826	6.58333	4.60018e-11	1.27056e-08	k9	None	None
Drd2	338.353	4.20269	0.568074	6.51798	7.12618e-11	1.88844e-08	k4|k27	k4	k4|k27
Rgs6	131.302	3.99654	0.5415	6.45714	1.06702e-10	2.78991e-08	k4|k27	k4	k4|k9|k27
Glt28d2	29.9318	5.0632	0.70854	6.4403	1.19241e-10	3.03679e-08	k4	k4	k4|k27
Lmx1a	291.971	3.15916	0.414088	6.42173	1.34736e-10	3.38741e-08	k4|k9|k27	k4	k9|k27
Chrna4	1741.21	2.77537	0.355969	6.39204	1.6369e-10	4.06324e-08	k4|k27	k4	k4
Npw	24.2167	5.57321	0.793975	6.38963	1.66284e-10	4.07604e-08	k4|k27	k4|k27	k4|k27
Igfbp2	301.913	3.38576	0.462616	6.23792	4.4342e-10	1.04765e-07	k4	k4	k4|k27
Sdc1	395.955	5.15501	0.753495	6.17789	6.49658e-10	1.51664e-07	k4	k4|k27	k4|k27
Col23a1	335.222	3.53177	0.491642	6.16663	6.97622e-10	1.60946e-07	k4	k4|k9	k4|k9
Gsg1l	512.785	3.83889	0.542875	6.15038	7.72983e-10	1.76258e-07	k4|k27	k4	k4|k27
Tle2	897.253	2.80531	0.374941	6.14848	7.82308e-10	1.76334e-07	k4|k27	k4	k4|k27
Sphkap	615.89	2.18121	0.27354	6.14612	7.94004e-10	1.76937e-07	k4	k4	k4
Zdhhc2	321.971	1.76775	0.206828	6.12947	8.81706e-10	1.94273e-07	k4	k4	k4
Fam167a	363.87	3.78098	0.535632	6.12543	9.04384e-10	1.97055e-07	k4	k4	k4
Ptpru	3147.05	2.21352	0.282411	6.06745	1.29961e-09	2.80059e-07	k4	k4	k4
Rbp4	70.896	4.13108	0.602302	6.02866	1.65321e-09	3.48597e-07	k4|k27	k4	k4|k27
Cdk18	634.485	1.67478	0.197583	5.94575	2.75197e-09	5.68064e-07	None	k4	k4|k27
Dlk1	5476.28	1.91077	0.237623	5.93699	2.90295e-09	5.92988e-07	k4|k27	k4	k4|k27
Abhd17c	132.779	3.31546	0.474409	5.93466	2.94456e-09	5.95288e-07	k4	k4	k4
Insm1	45.6031	5.93724	0.91752	5.92602	3.10365e-09	6.21048e-07	k4|k27	k4	k4|k27
Col11a1	1963.65	2.69872	0.372324	5.90541	3.5177e-09	6.96789e-07	k4|k9	k4	k4|k9|k27
Igfbp4	546.496	2.95448	0.417497	5.87903	4.12676e-09	8.01244e-07	k4	k4	k4|k27
Rasgrf2	1058.97	2.83815	0.40026	5.84158	5.17094e-09	9.84487e-07	None	None	None
2900092D14Rik	168.1	3.64793	0.541427	5.81413	6.09515e-09	1.13834e-06	k4|k27	k4	k4|k27
Trpc6	446.383	3.75686	0.562677	5.78816	7.11612e-09	1.31648e-06	k4	k4	k4|k27
Syt17	232.213	3.42517	0.507484	5.76407	8.21086e-09	1.49088e-06	k4	k4	k4
Fam210b	667.64	2.4209	0.336998	5.70003	1.19784e-08	2.11932e-06	k4	k4	k4
Ctnna1	859.311	2.5231	0.355077	5.69763	1.21483e-08	2.12704e-06	k4	k4	k4|k27
Nrxn3	3132.18	1.89185	0.2444	5.69495	1.23407e-08	2.14161e-06	None	None	None
Snca	1469.94	1.98917	0.263849	5.64402	1.66125e-08	2.83279e-06	k4	k4	k4
Mc3r	76.5177	4.28045	0.671105	5.63317	1.76929e-08	2.99101e-06	None	k4|k27	k4|k27
Phldb2	759.883	3.1575	0.475397	5.59007	2.26982e-08	3.80437e-06	k4|k27	k4	k4|k27
Vmn2r62	166.574	2.38758	0.338444	5.57725	2.44357e-08	4.06088e-06	None	None	None
Glce	580.167	2.10017	0.289195	5.53319	3.14466e-08	5.1389e-06	None	None	None
Pappa	351.628	3.21979	0.493391	5.51244	3.53894e-08	5.73542e-06	k4|k27	k4	k4|k27
Pbx1	2483.28	2.18597	0.308281	5.46895	4.52708e-08	7.21756e-06	k4	k4	k4
Anxa1	152.929	3.10053	0.478172	5.43848	5.3738e-08	8.43042e-06	None	None	None
4921506M07Rik	41.0112	3.60943	0.577748	5.38199	7.36668e-08	1.14651e-05	k27	None	k9|k27
Fbxl7	69.1468	3.87871	0.630245	5.36095	8.27838e-08	1.26827e-05	k4	k4	k4|k27
Kank4	299.977	2.30017	0.338095	5.32443	1.01271e-07	1.52764e-05	k4|k27	k4	k4
Elfn1	173.429	2.76009	0.425047	5.31727	1.05335e-07	1.57681e-05	k4|k27	k4	k4|k27
5031434C07Rik	80.4742	3.52571	0.570872	5.30016	1.15701e-07	1.71886e-05	None	None	None
Zfp503	69.8895	3.26554	0.521995	5.29802	1.17067e-07	1.72608e-05	k4|k27	k4	k4|k27
Gldn	108.891	3.12761	0.496476	5.29254	1.20632e-07	1.7523e-05	k4	k4	k4
Slc15a5	38.6161	4.12512	0.687918	5.2697	1.36648e-07	1.96024e-05	None	None	None
Ankrd34b	281.111	2.37322	0.355497	5.2693	1.36947e-07	1.96024e-05	k4|k27	k4	k4
Lama5	957.995	2.83396	0.447206	5.21898	1.79909e-07	2.53814e-05	k4	k4	k4|k27
Gkn1	14.6983	5.37806	0.936713	5.20764	1.91261e-07	2.67902e-05	None	k27	None
Lbh	726.121	1.96901	0.285904	5.13814	2.77471e-07	3.83183e-05	k4	k4	k4
Gm12216	35.5543	4.80337	0.84445	5.09606	3.46804e-07	4.7228e-05	k4	k4	k4
Tmem207	33.5224	4.15109	0.717588	5.088	3.6186e-07	4.89384e-05	None	k4	k4
Ccdc171	322.314	2.86745	0.46707	5.06872	4.00503e-07	5.27105e-05	k4	k4	k4
Rab3c	2711.98	2.31518	0.361308	5.02391	5.06287e-07	6.61885e-05	k4	k4	k4
Klhl13	726.018	1.86848	0.273557	5.00255	5.65778e-07	7.34763e-05	k4	k4	k4
Mylip	159.441	3.61564	0.624376	4.99001	6.03764e-07	7.73844e-05	k4	k4	k4|k27
Apba1	2360.64	2.12065	0.325168	4.98403	6.22718e-07	7.92955e-05	k4	k4	k4|k9
Ndnf	226.185	2.52161	0.406512	4.97307	6.59021e-07	8.33768e-05	k4	k4	k4|k27
Gm11346	17.6579	4.97874	0.901936	4.96569	6.84561e-07	8.55388e-05	k4	k4	k4
Pou3f4	84.0147	4.90792	0.891322	4.94537	7.59987e-07	9.37318e-05	k4	k4	k4|k27
Gm10421	43.0789	4.10237	0.729092	4.9409	7.77641e-07	9.53096e-05	k4|k27	k4	k4
Ccdc61	128.304	2.93528	0.494353	4.9262	8.38444e-07	0.000102124	k4	k4	k4
Erdr1	1587.08	2.62192	0.430976	4.92351	8.50062e-07	0.000102899	k4	None	k4
Cpvl	43.1349	3.02879	0.515206	4.90831	9.18646e-07	0.000110519	None	None	k27
1700034E13Rik	135.38	1.75247	0.255693	4.89834	9.66497e-07	0.000114867	None	None	None
Angpt1	102.792	2.98288	0.507846	4.88905	1.01322e-06	0.000119694	k4	k4	k4|k27
Drp2	1515.96	1.71391	0.249489	4.86558	1.1412e-06	0.000134005	k4	k4	k4
Serpine2	1670.42	1.90093	0.289323	4.8421	1.28475e-06	0.000149964	k4	k4	k4
Prima1	98.6511	3.33182	0.587329	4.82153	1.42461e-06	0.000164334	k4	k4	k4
Erbb4	126.235	2.52088	0.419499	4.81737	1.45464e-06	0.000166816	k4|k27	k4	k4|k27
B230216G23Rik	207.226	2.68341	0.456661	4.78126	1.74199e-06	0.000197459	k4|k27	k4	k4|k27
Ntsr1	671.05	4.80539	0.901336	4.77667	1.78219e-06	0.000200855	k4|k27	k4	k4|k27
Itga9	167.115	3.42505	0.624965	4.68035	2.86392e-06	0.000315514	k4	k4	k4|k27
Chrna3	123.933	2.52878	0.433994	4.67468	2.94414e-06	0.000320748	k4|k27	k4|k27	k4|k27
Fat4	1101.64	1.89346	0.298518	4.66792	3.04258e-06	0.000328799	k4	k4	k4
Rgma	382.9	2.28622	0.389628	4.58442	4.55258e-06	0.000479979	k4	k4	k4
Sox6	240.364	2.52878	0.444903	4.56006	5.1139e-06	0.000536276	k4|k27	k4|k27	k4|k27
Cyp2j8	40.7814	3.76988	0.717764	4.55564	5.22256e-06	0.000544757	None	None	None
Boc	443.197	2.49209	0.437771	4.55053	5.35121e-06	0.000554305	k4	k4	k4|k9|k27
Sdc2	938.061	2.35416	0.411993	4.50047	6.78043e-06	0.000692522	k4	k4	k4
Igf1	539.665	2.06561	0.348794	4.48865	7.16764e-06	0.000728277	k4	k4	k4|k27
B3gnt5	256.105	3.06463	0.574067	4.46748	7.91456e-06	0.000800023	k4	k4	k4|k27
Kcnip4	623.995	2.0644	0.350302	4.46587	7.97432e-06	0.00080193	k4	k4	k4
Tbc1d2	58.8676	3.34507	0.638603	4.45514	8.38376e-06	0.000838804	k4	k4|k27	k4
Mab21l1	189.951	3.38633	0.648536	4.45054	8.56559e-06	0.00084834	k4|k27	k4	k4
2004-03-01	270.338	2.56645	0.465672	4.43756	9.09841e-06	0.000896582	k4|k27	k4	k4
Rasa2	573.997	1.34086	0.190988	4.40267	1.06929e-05	0.00103294	k4	k4	k4
Gpr158	1378.28	1.44443	0.215745	4.37751	1.20043e-05	0.00113175	k4|k27	k4|k9	k4
4921529L05Rik	24.8897	3.24165	0.626878	4.37349	1.22277e-05	0.00114184	None	None	k27
Caln1	381.39	1.82513	0.30315	4.37122	1.23555e-05	0.0011483	None	None	k9
Cdh20	150.378	2.85569	0.539185	4.36898	1.24829e-05	0.00115467	k4	k4	k4|k27
Cdc42ep3	303.279	2.28248	0.408276	4.36587	1.26619e-05	0.00116573	k4|k27	k4	k4
Nnat	6820.77	1.57733	0.247017	4.36134	1.29268e-05	0.00117905	k4|k9	k4	k4
Styk1	38.4085	4.56424	0.942404	4.31263	1.61325e-05	0.00143148	None	None	k4|k27
Sema6d	1680.47	1.67592	0.273022	4.30705	1.65446e-05	0.00146144	k4|k27	k4	k4
Pcdhga11	57.8171	3.31829	0.656311	4.29413	1.75377e-05	0.00153533	k4|k9|k27	k4|k9	k4|k9|k27
Agk	705.212	1.62554	0.264738	4.25152	2.12325e-05	0.00184138	k4	k4	k4
Olfr788	12.139	5.09058	1.0822	4.24191	2.21627e-05	0.00190619	None	None	None
Itpripl2	32.3377	3.51693	0.711417	4.24073	2.22791e-05	0.00190783	k4|k27	k4|k27	k4|k27
Prkca	674.643	2.42818	0.457022	4.21902	2.45363e-05	0.00204748	k4|k27	k4	k4
Lrrc32	47.6736	3.3386	0.675651	4.20129	2.65401e-05	0.0022053	k4	k4	k4
Gm15319	474.963	1.77568	0.303922	4.19739	2.70007e-05	0.00223411	None	None	None
Pld5	156.218	2.14346	0.393007	4.18176	2.89264e-05	0.00238339	k4|k27	k4	k4
Fam102b	385.293	2.72611	0.533507	4.17259	3.01154e-05	0.00246068	k4	k4	k4
Nostrin	120.42	2.07164	0.376881	4.17013	3.04427e-05	0.0024771	None	None	k4
En1	556.108	2.33107	0.439474	4.1665	3.09308e-05	0.00249722	k4|k9|k27	k4	k4|k27
Trpv1	73.1997	3.09511	0.623768	4.16039	3.1771e-05	0.00254297	None	k27	k4
Vwce	88.82	2.71464	0.534898	4.1403	3.46845e-05	0.00274259	k4	k4	k4
Igfbp3	93.7016	2.11716	0.391109	4.13482	3.55238e-05	0.00279589	k4	k4	k4
Wipf3	241.103	2.22993	0.423146	4.08825	4.34647e-05	0.00336894	None	None	k4|k9
Pcdh8	266.399	2.50603	0.492048	4.07689	4.56411e-05	0.00350989	k4|k27	k4	k4|k9|k27
Olfr490	10.5528	4.52261	0.987839	4.07213	4.65849e-05	0.00356848	k9	None	k4|k9
Olfr1223	6.39574	4.72747	1.03882	4.06949	4.7117e-05	0.00359519	None	None	None
Gfra2	195.024	2.59182	0.515524	4.05767	4.95646e-05	0.00375275	k4|k27	k4|k27	k4|k27
Pbdc1	301.015	2.23561	0.429618	4.03989	5.34763e-05	0.00400256	k4	k4	k4
3930402G23Rik	37.1096	3.51824	0.750691	4.02061	5.80466e-05	0.00432812	None	None	k4
Clptm1l	1284.45	2.09858	0.401985	3.97673	6.98702e-05	0.00515096	k4	k4	k4|k27
Lmo4	447.786	3.08845	0.652738	3.96553	7.3234e-05	0.00533873	k4	k4	k4|k27
Slc35f1	961.689	1.85374	0.341627	3.96262	7.41309e-05	0.0053841	k4|k9	k4	k4
Enc1	418.964	2.33218	0.462574	3.96084	7.46877e-05	0.00540452	k4	k4	k4
Marcksl1	352.267	2.4638	0.49738	3.9483	7.87096e-05	0.00567461	k4	k4	k4|k27
Lhx1	47.1859	3.81583	0.842269	3.93678	8.25816e-05	0.00593196	k4|k27	k4|k9|k27	k4|k9|k27
Zbtb39	115.025	2.80568	0.59161	3.8973	9.72713e-05	0.00686994	k4	k4|k27	k4|k27
Tacr3	443.56	2.92054	0.621128	3.897	9.73914e-05	0.00686994	k4	k4|k27	k4|k27
Ccdc154	16.7871	3.85097	0.861797	3.88835	0.000100928	0.00709393	None	None	None
Greb1	353.471	2.15907	0.428053	3.87585	0.000106252	0.00741494	k4	k4|k27	k4|k27
Tmtc2	182.246	2.72623	0.574952	3.87203	0.000107931	0.00750541	k4|k27	k4	k4
Rem2	68.3659	2.65319	0.556546	3.86884	0.000109352	0.00757737	k4	k4|k27	k4
Nod1	49.4394	3.76912	0.846878	3.8602	0.000113293	0.00781819	k4	k4	k4|k27
Dnah7b	494.13	2.02427	0.394942	3.85949	0.000113625	0.00781819	k4	k4	k4
A330069E16Rik	85.5748	2.27961	0.463316	3.84102	0.000122525	0.00837183	k4	k4	k4
Xpc	493.363	1.74043	0.323081	3.83939	0.000123341	0.00838763	k4	k4	k4
E130308A19Rik	448.064	2.05644	0.406959	3.82455	0.000131009	0.00882849	k4	k4	k4
Erc2	3260.21	1.59798	0.287356	3.82096	0.000132932	0.00892737	k4	k4	k4
Vwc2l	238.606	1.7711	0.332881	3.81847	0.000134284	0.00898739	None	k4	k4
Ttll2	25.0887	3.90929	0.894002	3.81351	0.000137006	0.00910312	None	None	None
Igsf21	277.527	2.00806	0.397296	3.79582	0.000147159	0.00968386	k4|k27	k4	k4|k27
Cyp4v3	49.8889	3.44166	0.778734	3.77749	0.000158417	0.0103609	k4	k4	k4
Dmrta1	66.0916	3.40388	0.76893	3.77652	0.000159033	0.0103609	k4	k4	k4|k27
Tmem132b	415.837	1.56118	0.282203	3.76035	0.000169678	0.0109454	k4|k9|k27	k4	k4|k27
Rai14	314.645	2.65984	0.57512	3.75546	0.000173022	0.011052	k4|k9	k4|k9	k4|k9|k27
Capsl	11.4636	3.97901	0.92693	3.75326	0.00017455	0.0111134	None	None	None
Wnt7b	304.03	2.71677	0.591403	3.74833	0.000178016	0.0112974	k4|k27	k4|k9|k27	k4|k27
Rnf133	12.0076	4.52979	1.07887	3.73519	0.000187572	0.0118655	None	None	k27
Mogs	346.237	1.74488	0.333432	3.73353	0.000188815	0.0119057	k4	k4	k4
Fam71f1	45.0951	2.62504	0.569348	3.73241	0.00018966	0.0119206	None	k4	k4|k9
Scn5a	122.707	3.06429	0.691783	3.70679	0.000209907	0.0130686	k4|k27	k4|k27	k4|k27
Mchr1	88.0566	3.28708	0.753117	3.70073	0.000214983	0.0133412	k4	k4	k4|k9
Naip6	16.9689	3.83129	0.900954	3.69752	0.000217718	0.013427	None	None	None
Sdhaf1	27.4515	3.19175	0.727991	3.6975	0.000217734	0.013427	k4	k4|k9	k4
Olfr1037	15.3933	4.10787	0.975981	3.69666	0.000218451	0.0134289	None	k4	None
9630033F20Rik	345.58	2.08366	0.428754	3.69364	0.000221069	0.0135474	k4	k4	k4|k27
Ghr	347.77	1.75707	0.340529	3.69151	0.000222927	0.0136187	k4	k4	k4
Olfr125	6.6934	4.12376	0.985793	3.67599	0.000236931	0.0144292	None	k9	k9
Rapgef4	783.085	1.94547	0.393685	3.67163	0.000241006	0.014632	k4	k4	k4|k27
Gm9758	111.236	1.99512	0.408254	3.66223	0.00025003	0.015133	None	k9	None
Cd86	26.7344	3.49591	0.819419	3.65614	0.000256037	0.0154015	None	k9	k9
Cys1	82.4153	2.06606	0.429453	3.64665	0.000265684	0.0159329	k4|k27	k4	k4
Pramef6	16.5983	3.54124	0.836836	3.63422	0.000278827	0.0166195	k9	k9	k9
Malat1	362711	1.44163	0.259465	3.62914	0.000284371	0.0168985	k4	k4	k4
4930467E23Rik	337.928	2.20267	0.469511	3.62647	0.000287323	0.0169735	None	None	None
Epb4.1l4a	311.29	1.82948	0.366609	3.62643	0.000287364	0.0169735	k4	k4	k4
Cav2	158.72	2.6058	0.581839	3.61921	0.000295502	0.0173843	k4	k4	k4
Arhgap6	557.696	1.69165	0.329318	3.61853	0.000296284	0.0173843	k4|k27	k4|k9|k27	k4|k27
Cep290	868.832	1.17452	0.186438	3.61792	0.000296978	0.0173843	k4	k4	k4
Gm8267	17.0755	3.04398	0.704543	3.61083	0.000305217	0.0178134	None	None	None
Mug2	49.7507	1.97755	0.409301	3.60995	0.000306261	0.0178213	None	None	None
Ttc12	178.189	1.76682	0.351114	3.60801	0.000308555	0.0178914	k4	k4	k4
Vmn2r113	45.0285	2.49579	0.553731	3.60425	0.000313057	0.018056	None	None	None
Sult5a1	33.2904	3.28071	0.771677	3.60347	0.000313996	0.0180571	None	None	None
LOC100038947	17.2605	2.86702	0.659177	3.59088	0.000329568	0.0188421	None	k9	k9
Gm7694	284.581	2.95591	0.684668	3.58701	0.000334488	0.0190166	None	None	None
Tpbg	256.132	2.20454	0.475204	3.58696	0.00033456	0.0190166	k4	k4	k4|k27
Olfr139	9.51021	4.46786	1.10871	3.57881	0.000345159	0.0195623	k9	k9|k27	k9
Gtse1	127.694	3.44089	0.822454	3.57576	0.000349216	0.0197352	k4	k4	k4
Gbf1	1990.28	1.18511	0.191919	3.5698	0.00035725	0.0201216	k4|k27	k4	k4|k27
Aldh1a7	184.767	2.15447	0.463544	3.56918	0.000358105	0.0201216	None	None	None
Spata31d1a	12.5619	3.36038	0.802119	3.56603	0.000362435	0.0201341	None	k4|k27	k27
Cntnap4	549.251	1.921	0.399264	3.55905	0.000372199	0.0206181	k4	k4	k4
Olfr772	12.9021	3.95277	0.970646	3.55718	0.000374852	0.0207066	None	None	None
2210016F16Rik	47.1849	2.59377	0.591426	3.5402	0.000399822	0.0220239	k4|k9	k4|k9	k4|k9
Pcdhga12	59.42	3.5017	0.848438	3.53791	0.000403311	0.0221538	k9|k27	k4|k9	k4|k9|k27
Ppic	393.03	2.80999	0.659107	3.50473	0.000457068	0.0247624	k4|k9	k4|k9|k27	k4|k9|k27
Kif12	200.374	1.83372	0.380696	3.50337	0.000459413	0.0247832	None	k27	k9|k27
Vmn1r168	8.75232	4.03351	1.00871	3.50301	0.000460024	0.0247832	None	k9	k9
Atp2a3	418.814	2.12616	0.464422	3.50147	0.0004627	0.0248591	k4|k27	None	k27
Lrrc3b	376.24	1.48926	0.282697	3.49936	0.000466378	0.0249882	k4|k27	k4	k4
Vmn1r12	8.88476	4.11703	1.03913	3.48082	0.000499888	0.0265659	None	None	None
Inhbb	109.146	2.80247	0.662731	3.47421	0.000512358	0.027155	k4|k27	k4|k27	k4|k27
Olfr1200	12.9655	4.14243	1.05004	3.46886	0.000522672	0.0275527	None	None	k9
Gm17019	177.447	1.83244	0.385167	3.45939	0.00054141	0.0283878	None	None	None
Kng1	9.88813	3.67971	0.923304	3.44385	0.000573503	0.0296739	None	None	None
Ugt3a2	9.47305	3.64501	0.91666	3.43094	0.00060149	0.0309586	None	None	None
Bmp2	26.546	3.80739	0.96468	3.42849	0.000606954	0.031158	k4|k27	k4	k4|k27
Pabpc4l	47.5053	3.78418	0.958573	3.42612	0.00061228	0.0312296	k4	k4|k27	k4|k9|k27
Foxh1	11.8697	3.65068	0.919709	3.42574	0.000613126	0.0312296	k4|k27	k4	k4
Bnc2	108.845	2.96648	0.721381	3.41912	0.000628251	0.0319171	k4|k27	k4	k4|k27
Alyref	75.3441	2.55913	0.602834	3.41576	0.000636041	0.0322294	k4	k4	k4
Bard1	81.434	2.18986	0.495334	3.41155	0.000645935	0.0325683	k4	k4	k4
Olfr1507	10.2216	4.2454	1.09787	3.41151	0.000646051	0.0325683	None	None	None
Pantr1	112.179	2.68302	0.640442	3.40861	0.000652942	0.0327473	k4|k27	k4	k4|k27
Vcan	995.795	1.8508	0.396741	3.40473	0.000662295	0.0330473	k4	k4|k27	k4|k27
Rassf6	64.3023	1.77147	0.375277	3.38809	0.0007038	0.0347645	k4	k4	k4
Isoc1	158.487	1.94967	0.428028	3.38685	0.000707011	0.0348293	k4	k4	k4
Il21	9.57464	3.89329	1.00545	3.3749	0.000738432	0.0362016	None	None	k9
Krtap5-1	20.7985	3.2432	0.814053	3.3698	0.000752222	0.0367857	None	None	None
Fam160a1	49.6795	3.27975	0.827634	3.35867	0.000783172	0.0380148	None	None	None
Pou3f1	51.3714	3.04404	0.7603	3.3461	0.000819581	0.0394786	k4|k27	k4	k4|k27
Adrb3	88.7469	2.53902	0.609483	3.34549	0.000821379	0.0394786	k4|k27	k4	k4|k9|k27
Trpc5os	32.8993	3.23315	0.817348	3.34392	0.000826037	0.0396053	None	None	None
Kcnj6	623.273	1.36338	0.258301	3.34252	0.000830209	0.0397083	k4|k9|k27	k4	k4
Otx2	372.618	2.48877	0.595322	3.34066	0.000835792	0.0397813	k4|k27	k4|k27	k4|k9|k27
Ddah1	428.559	1.56589	0.319887	3.33208	0.000862004	0.0408307	k4	k4	k4
Rgl3	13.9098	3.69451	0.963156	3.31671	0.000910835	0.0428333	k4|k27	k4|k27	k4|k27
A830009L08Rik	14.8143	3.40894	0.878149	3.31258	0.000924383	0.0433664	None	None	None
Olfr1453	22.6695	3.31231	0.849488	3.31059	0.000930984	0.0434843	k9	k9	k9
Rbp3	15.2522	3.64923	0.951287	3.31049	0.000931332	0.0434843	None	k27	None
Cpa3	18.3384	3.07948	0.780947	3.30302	0.000956505	0.0445536	None	None	None
Lysmd1	175.982	1.84662	0.408614	3.29557	0.000982211	0.0456426	None	k4	k4
Cyth1	1978.03	1.24138	0.225252	3.29136	0.000997036	0.0462219	k4	k4	k4
Mug-ps1	60.0155	2.70231	0.672088	3.27681	0.00104986	0.0484417	None	None	None
Dusp9	22.1504	3.9362	1.04967	3.2736	0.00106186	0.0487661	k4|k27	k4|k9|k27	k4|k27
Olfr1079	10.6043	4.0335	1.08085	3.2692	0.00107853	0.0494157	None	None	None
Oog3	13.8512	3.78224	1.00499	3.26596	0.00109095	0.049665	None	k9	k9
Foxa2	140.225	3.92592	1.04903	3.2658	0.00109157	0.049665	k4|k27	k4|k27	k4|k9|k27
Gm10319	7.74862	4.00837	1.07465	3.26466	0.00109595	0.0497491	k9	k9	k9

## Sheet: SER_genes_total
Gene	baseMean	log2FoldChange	lfcSE	stat	pvalue	padj	NPC.state	mDA.state	SER.state
Maob	584.418	-4.64147	0.333789	-12.4074	2.38116e-35	9.33893e-32	None	k4	k4
Tph2	7347.43	-4.78866	0.389372	-11.0143	3.26092e-28	6.39467e-25	None	None	k4
Gchfr	331.89	-4.44253	0.394414	-9.99591	1.58823e-23	2.22466e-20	k4	k4|k27	k4
Pyy	179.034	-6.38462	0.590704	-9.96205	2.23408e-23	2.92069e-20	k27	k4|k27	k4|k27
Prkcd	1655.07	-5.31065	0.501337	-9.59565	8.33901e-22	9.61929e-19	None	k4|k27	k4|k27
Slc6a4	6370.18	-5.60588	0.55182	-9.25281	2.18672e-20	2.04198e-17	k4|k27	k4|k27	k4|k27
Slc22a3	367.194	-5.09184	0.501424	-9.1576	5.30667e-20	4.73017e-17	k27	k4|k27	k4|k27
Nags	481.464	-5.44511	0.559575	-8.83726	9.80983e-19	7.39888e-16	k4|k27	k4|k27	k4|k27
Ppy	100.58	-5.79215	0.652399	-8.11183	4.98629e-16	2.87592e-13	k4|k27	k4|k27	k4|k27
Stard13	380.311	-3.87969	0.420484	-8.03761	9.16085e-16	5.13269e-13	k4	k4|k27	k4
Patz1	809.485	-2.65729	0.281171	-7.67252	1.6865e-14	8.93845e-12	k4|k9	k4	k4|k9
Fstl1	1206.09	-3.0477	0.332565	-7.66075	1.84848e-14	9.53912e-12	k4	k4	k4
Gata2	249.056	-4.11727	0.474658	-7.62078	2.52143e-14	1.26782e-11	k4|k27	k4|k9|k27	k4|k27
Gabrd	268.164	-5.44868	0.653567	-7.5718	3.68094e-14	1.74908e-11	k4|k27	k4|k27	k4|k27
Nbl1	154.708	-5.93401	0.718461	-7.5634	3.9268e-14	1.76582e-11	k4|k27	k27	k4
Ccna1	63.4578	-6.02063	0.75199	-7.34137	2.11423e-13	9.01305e-11	k4	k4	k4
Blmh	1116.21	-2.20932	0.235631	-7.25422	4.03984e-13	1.58443e-10	k4	k4	k4
Rasgrf1	1945.53	-2.69298	0.302854	-7.24106	4.45204e-13	1.71185e-10	k4|k27	k4|k9|k27	k4|k27
Htr1a	241.146	-4.65522	0.582507	-7.13333	9.79722e-13	3.62497e-10	k4|k27	k4|k27	k4
Zic4	302.638	-5.53229	0.71327	-7.05523	1.7231e-12	5.96545e-10	k4|k9|k27	k9|k27	k4|k9|k27
Stxbp2	943.009	-2.7114	0.32026	-6.90501	5.02003e-12	1.61382e-09	k4	k4|k27	k4|k27
Fryl	2459.25	-1.95349	0.211935	-6.85818	6.9745e-12	2.20597e-09	k4	k4	k4
Lrrk1	78.2073	-4.4226	0.575581	-6.81502	9.42502e-12	2.93372e-09	k4|k27	k4|k27	k4
Tns1	833.325	-2.96158	0.365483	-6.73514	1.63772e-11	4.86601e-09	k4	k27	k4
Lgals2	57.7416	-5.01762	0.68916	-6.55526	5.55451e-11	1.51283e-08	None	k27	k4
Gata3	347.912	-3.96218	0.530009	-6.5323	6.47683e-11	1.73987e-08	k4|k27	k4|k9|k27	k4|k27
A2m	312.147	-2.1746	0.259691	-6.44842	1.13023e-10	2.91628e-08	k4	k4|k27	k4
Rasgrp1	724.153	-3.12729	0.414952	-6.33155	2.42712e-10	5.87603e-08	k4|k27	k4|k27	k4
Sez6	1507.68	-1.98969	0.237027	-6.2849	3.2807e-10	7.84567e-08	k4|k27	k4	k4
Pitpnc1	1249.54	-2.0985	0.263744	-6.06082	1.35432e-09	2.88677e-07	k4	k4	k4
Tspan11	138.689	-4.52919	0.670528	-6.00898	1.86699e-09	3.89486e-07	k4	k4|k9|k27	k4|k9
Ctsz	533.449	-2.58841	0.353975	-5.89988	3.63769e-09	7.1335e-07	k4	k4|k27	k4
Col6a3	359.143	-2.8071	0.393096	-5.86907	4.38247e-09	8.42552e-07	None	k27	k27
Sfrp1	1130.79	-2.88124	0.409511	-5.81482	6.06992e-09	1.13834e-06	k4|k27	k9|k27	k4|k27
Arhgap36	227.099	-3.34957	0.493565	-5.77346	7.76617e-09	1.42331e-06	k4	k4|k27	k4|k27
Sox5	229.49	-3.53024	0.528214	-5.73677	9.65002e-09	1.73612e-06	k4	k27	k4
Gimap6	49.4632	-5.34226	0.849552	-5.69978	1.19961e-08	2.11932e-06	None	None	k4
Gpr88	27.2045	-4.58592	0.722535	-5.65497	1.55869e-08	2.68123e-06	k4|k27	k4|k27	k4|k27
Npy2r	41.6065	-5.18909	0.844517	-5.55239	2.81793e-08	4.64366e-06	k4|k27	k4|k27	k4|k27
Kcnk10	137.763	-4.18525	0.673644	-5.47061	4.48482e-08	7.2088e-06	k4	k4	k4
4921511H03Rik	20.9512	-4.35848	0.70824	-5.44798	5.0944e-08	8.05655e-06	None	None	None
Fzd2	449.724	-4.4233	0.729748	-5.37624	7.6056e-08	1.17438e-05	k4	k9|k27	k27
Gjc1	362.034	-2.49097	0.372115	-5.35043	8.77478e-08	1.3339e-05	k4	k27	k4|k9
Id4	417.069	-3.03022	0.477898	-5.29447	1.1936e-07	1.74675e-05	k4|k9	k4|k27	k4
Cryba2	75.087	-3.39417	0.552634	-5.23705	1.63167e-07	2.31863e-05	k4|k27	k27	k4|k27
Ctla2a	67.1281	-4.39087	0.754435	-5.15732	2.50506e-07	3.48399e-05	k9	k9	k9
Nxph4	255.946	-2.64044	0.418245	-5.11768	3.09323e-07	4.24183e-05	k4|k9|k27	k4|k27	k4|k27
Sox14	30.3163	-5.33667	0.951611	-5.08261	3.7229e-07	5.00042e-05	k4|k9|k27	k9|k27	k4|k9|k27
Adamts19	118.441	-3.69583	0.629486	-5.07689	3.83671e-07	5.11822e-05	k4|k27	k4|k27	k4|k27
Muc6	335.562	-3.04697	0.501956	-5.0741	3.89334e-07	5.15867e-05	None	None	k4
Cldn26	36.9385	-4.73035	0.846581	-4.99698	5.82341e-07	7.51296e-05	k4|k27	k4|k27	k4
Gpr116	250.028	-3.29813	0.563501	-4.96562	6.84834e-07	8.55388e-05	None	None	k9
Tmod4	30.133	-4.28991	0.765266	-4.9524	7.33026e-07	9.09788e-05	None	k4	k4
Lypd6	138.852	-3.18945	0.548669	-4.90177	9.49781e-07	0.000113568	k4	k4	k4
Utrn	489.671	-2.04344	0.319527	-4.8304	1.36262e-06	0.000158113	k4	k4|k27	k4|k27
Tnfrsf11b	46.8242	-4.57165	0.848489	-4.7987	1.59695e-06	0.000182071	k4	k4	k4
Htr1d	96.7193	-3.15697	0.556477	-4.77463	1.80034e-06	0.000201741	k27	k4|k27	k4
Chst5	42.6472	-4.07545	0.753806	-4.74319	2.10375e-06	0.000234401	k4|k27	k4|k27	k4
Ifitm2	138.511	-4.31388	0.805571	-4.73438	2.19726e-06	0.000243436	k4	k27	k4
N28178	610.56	-1.59905	0.235024	-4.67631	2.92077e-06	0.000319979	k4|k27	k4	k4
Wfdc12	15.5179	-5.24687	1.01704	-4.66732	3.05158e-06	0.000328799	None	k27	k4|k9
Cd1d2	113.883	-2.76823	0.488753	-4.64086	3.46958e-06	0.000371795	k4	k27	k4|k9
Sgk1	415.041	-2.27239	0.382372	-4.63525	3.56507e-06	0.000379952	k4	k4	k4
Slc17a7	151.941	-2.98654	0.541821	-4.58923	4.44889e-06	0.000471582	k4|k9|k27	k4|k9|k27	k4|k27
Rmdn3	1223.13	-1.75699	0.276276	-4.54976	5.37062e-06	0.000554305	k4	k4|k27	k4
Asic2	413.715	-1.98387	0.326818	-4.54035	5.61618e-06	0.000576615	k4	k4|k27	k4
Sostdc1	70.0708	-4.01857	0.790004	-4.45387	8.43363e-06	0.00083951	k4	k4	k4
Trpc3	212.138	-2.67893	0.491403	-4.43409	9.24601e-06	0.000906572	k4	k4|k27	k4
Fras1	481.538	-2.22223	0.389372	-4.4231	9.72932e-06	0.000949214	k4	k4|k27	k4
Dtna	955.363	-1.68329	0.268236	-4.41136	1.02722e-05	0.00099722	k4	k4	k4
Chgb	2449.75	-2.38011	0.427504	-4.39787	1.09319e-05	0.00105085	k4	k4	k4
Gucy2f	59.1055	-3.35844	0.65012	-4.39678	1.09868e-05	0.00105098	None	k27	None
Col4a2	2155.24	-1.5905	0.248283	-4.39218	1.12221e-05	0.00106828	k4|k27	k4	k4
Ifitm3	25.9766	-4.56858	0.929291	-4.37815	1.19689e-05	0.00113175	None	k9|k27	k4|k9|k27
Neto1	76.5887	-3.10271	0.594706	-4.37646	1.20625e-05	0.0011318	k4|k27	k4	k4
Htr1b	17.5894	-4.82672	0.992032	-4.36147	1.29192e-05	0.00117905	k4|k27	k4|k27	k4
Fam84a	186.919	-3.02047	0.578078	-4.36009	1.30009e-05	0.00118031	k4|k27	k4|k27	k4
Casq2	69.046	-3.57911	0.709456	-4.34011	1.42413e-05	0.00128697	None	k27	k4|k9|k27
Col4a1	2255.52	-1.80777	0.301534	-4.33705	1.44405e-05	0.00129898	k4|k27	k4	k4
Cd300lg	101.533	-2.49648	0.461186	-4.329	1.49785e-05	0.00134123	k9	k4|k9|k27	k4|k9
Bhlha9	10.0606	-5.25622	1.10184	-4.31662	1.58434e-05	0.00141222	k27	k4|k27	k4|k27
Mgll	254.783	-2.6251	0.493776	-4.30378	1.6791e-05	0.00147656	k4	k4	k4
Plxnd1	511.81	-1.67161	0.274732	-4.26454	2.00311e-05	0.00174582	k4|k27	k4	k4
Sorcs1	441.374	-2.96787	0.580586	-4.25065	2.13153e-05	0.00184138	k4	k4	k4
Grid2ip	71.4758	-2.43	0.455675	-4.23547	2.28079e-05	0.00194462	k4|k9	k4|k9|k27	k4|k9|k27
Slc17a8	252.173	-2.13175	0.385359	-4.23437	2.29192e-05	0.00194566	None	k27	k4
Klhl14	27.0958	-3.09426	0.613524	-4.22845	2.35303e-05	0.00198892	k4|k27	k4|k27	k4|k27
Ramp3	262.263	-4.49526	0.945511	-4.2255	2.38406e-05	0.0020065	None	k4|k9|k27	k4|k9|k27
Nebl	162.755	-3.57056	0.727524	-4.22056	2.43696e-05	0.00204225	k4|k27	k4	k4
Lef1	254.017	-2.77294	0.544056	-4.17778	2.9437e-05	0.00241531	k4|k27	k9|k27	k4|k27
4930432M17Rik	19.1926	-3.90119	0.816337	-4.1664	3.09446e-05	0.00249722	None	None	None
Nr3c1	736.977	-2.89877	0.576412	-4.16156	3.16087e-05	0.00254036	k4|k27	k4	k4
Crhr2	151.878	-3.78568	0.790771	-4.15504	3.25236e-05	0.00259263	None	k4|k9|k27	None
Gpr126	32.0274	-3.14428	0.637193	-4.14989	3.32632e-05	0.00264086	k4|k27	k4|k27	k4|k27
Nr2f2	463.257	-2.39309	0.457927	-4.13404	3.56437e-05	0.00279589	k4|k27	k4|k9|k27	k4|k27
Rab37	167.573	-3.36976	0.696055	-4.1229	3.74135e-05	0.00292302	k4|k27	k4|k27	k4|k27
Atp2b1	2754.61	-2.09967	0.388363	-4.11902	3.80483e-05	0.00296082	k4	k4|k9	k4
Lrrtm1	466.488	-2.80019	0.562913	-4.08623	4.38447e-05	0.00338502	k4|k27	k4	k4
Atp8b3	44.9152	-3.19091	0.662784	-4.06001	4.90712e-05	0.00372979	None	k4|k27	None
Prmt8	174.718	-2.87538	0.585899	-4.05425	5.02952e-05	0.00379342	k4|k27	k4|k27	k4
Cdkl5	42.3723	-2.84688	0.580068	-4.04587	5.21282e-05	0.00391661	k4	k4|k27	k4
Mfng	307.292	-2.62885	0.530996	-4.00916	6.09339e-05	0.00452619	k4	k4	k4
Cpne9	307.834	-2.41442	0.479002	-3.99669	6.42353e-05	0.00475341	k4|k27	k4|k27	k4
Trpc7	120.052	-2.70897	0.556281	-3.97097	7.15818e-05	0.00525737	None	k4	k4
Cd1d1	371.186	-2.94148	0.615235	-3.96838	7.23631e-05	0.00529493	k4	k4	k4
Calcr	337.766	-2.08261	0.403267	-3.92447	8.69202e-05	0.00622082	k4|k27	k27	k4|k27
Spock3	1039.77	-2.08066	0.40363	-3.9161	8.99912e-05	0.00641719	k4	k4|k27	k4
Frmpd4	221.739	-1.81797	0.337239	-3.90811	9.30212e-05	0.00660923	None	None	k27
Maged2	1281.76	-1.77516	0.328245	-3.88477	0.000102427	0.00717354	k4	k4|k27	k4
Cthrc1	661.288	-1.9396	0.37346	-3.85476	0.000115844	0.00794298	k4	k4	k4
Ptprm	510.195	-1.95281	0.37845	-3.83885	0.000123612	0.00838763	k4	k4|k27	k4
Hs6st2	822.033	-2.18222	0.439671	-3.82609	0.000130193	0.00880373	k4|k27	k4|k9|k27	k4
Adra1b	244.878	-1.95433	0.381101	-3.81613	0.00013556	0.00904195	None	None	None
Wnt9b	50.6248	-3.69637	0.838328	-3.81279	0.000137406	0.00910312	k4|k27	k4|k9|k27	k4|k9|k27
Crtac1	234.978	-2.53338	0.535484	-3.79727	0.000146296	0.00965951	k4|k27	k4	k4
Kcnj9	358.257	-2.20247	0.450798	-3.77656	0.000159007	0.0103609	k4|k27	k4|k27	k4
Cyp4a30b	33.3731	-2.60207	0.557365	-3.77145	0.000162303	0.0105389	k9	k9	k9|k27
Pxdn	1572.37	-1.52799	0.27291	-3.76677	0.000165371	0.0107027	k4	k4	k4
Col4a5	134.744	-2.47262	0.525014	-3.75728	0.000171772	0.0110298	k4	k27	k4|k27
Hs3st4	64.7543	-2.52821	0.539879	-3.75678	0.000172113	0.0110298	k4|k27	k4|k9|k27	k4
Dynlrb2	7.83966	-4.35557	1.03355	-3.73043	0.000191156	0.0119763	k4	k4	k4
Tnnt1	50.9097	-2.36309	0.50262	-3.70676	0.000209925	0.0130686	None	k27	k4|k27
Rorb	167.403	-2.40982	0.522124	-3.6578	0.000254388	0.0153494	k4|k27	k4|k27	k4
Gm5607	109.107	-2.47758	0.542791	-3.64336	0.000269105	0.0160889	k4|k27	k4|k9|k27	k4|k27
Fam107b	119.829	-3.42938	0.81205	-3.60739	0.000309291	0.0178914	k4	k4	k4
2900055J20Rik	163.506	-2.2072	0.474253	-3.59976	0.000318513	0.0182633	k4|k27	k4	k4
Fgd5	426.333	-2.2706	0.496338	-3.56733	0.000360641	0.0201341	k4	k4|k27	k4
Sorcs3	494.333	-2.19916	0.476446	-3.56633	0.000362018	0.0201341	k4|k9|k27	k4|k9|k27	k4|k27
Fxyd6	1900.8	-1.45945	0.269052	-3.56604	0.000362421	0.0201341	k4	k4|k27	k4
Ak7	40.0219	-2.49179	0.564474	-3.52858	0.000417793	0.0228852	None	None	k4|k9
5330426P16Rik	72.3972	-2.31958	0.516415	-3.52348	0.000425921	0.0232655	k4	k4	k4
Hsd3b7	428.052	-1.66146	0.329909	-3.52055	0.000430655	0.0234587	None	None	k4
Col14a1	181.863	-1.58796	0.31043	-3.50471	0.000457113	0.0247624	k4|k27	k4|k27	k4|k27
Armcx6	335.514	-1.84991	0.385962	-3.49752	0.000469606	0.0250926	k4	k4	k4|k27
Rnf207	652.335	-1.7127	0.347291	-3.49188	0.000479632	0.0255587	k4|k27	k4|k27	k4
Nav3	528.51	-1.67574	0.338844	-3.46986	0.000520728	0.0275242	None	None	None
Txk	975.271	-1.46937	0.279828	-3.46415	0.000531907	0.0279643	None	None	k4
Hspa12b	181.212	-2.34048	0.532827	-3.45417	0.000551987	0.0288652	k4	k4|k27	k4
Gstm7	201.992	-2.04263	0.446832	-3.45237	0.00055568	0.0289811	k4	k4	k4
Tmem136	252.152	-1.42882	0.269534	-3.44603	0.000568883	0.029591	k4	k4	k4
Pcdh11x	332.667	-2.27657	0.515812	-3.44421	0.000572725	0.0296739	k4	k4|k27	k4
Gpr35	41.8478	-2.57185	0.602055	-3.4413	0.000578929	0.0298758	None	None	k4
Hspa1b	32.5947	-2.50769	0.585776	-3.4274	0.000609394	0.0312016	k4|k27	k4	k4|k27
Tpd52l1	140.817	-2.15443	0.48535	-3.40874	0.00065263	0.0327473	k4	k4	k4
Gpr4	172.618	-3.89841	0.998101	-3.40488	0.000661943	0.0330473	k4	k9|k27	k4
Chga	1838.31	-1.17206	0.197501	-3.40282	0.000666939	0.0331946	k4	k4	k4
Lcorl	488.256	-1.95816	0.429128	-3.39796	0.000678894	0.0337041	k4	k4	k4
Ppp4r1l-ps	325.718	-1.86521	0.40249	-3.3919	0.000694086	0.0343713	k4	k4	k4
Armcx2	1245.64	-1.34359	0.249126	-3.38621	0.000708663	0.0348293	k4	k4|k27	k4|k27
C2	21.4089	-2.67628	0.647167	-3.36279	0.000771602	0.0376396	None	k27	k27
Mb21d2	60.5786	-3.05407	0.759807	-3.36147	0.000775289	0.0377256	k4	k4	k4
Plk1	374.325	-1.72717	0.365579	-3.35678	0.000788564	0.0381821	k4	k4|k27	k4|k27
Ncald	687.166	-1.73008	0.367572	-3.34651	0.000818362	0.0394786	k4	k4	k4
9230102O04Rik	22.4953	-3.50427	0.899265	-3.34081	0.00083534	0.0397813	k4|k27	k4|k9|k27	k4|k27
Fam110b	141.542	-2.08688	0.475205	-3.33937	0.000839689	0.03987	k4	k4	k4
Vwc2	59.5123	-3.223	0.817692	-3.33011	0.000868128	0.0410217	k4|k27	k4|k27	k4
Pdgfrl	27.7607	-3.69021	0.961011	-3.31964	0.000901327	0.0424881	k4	k4	k4
Wfdc5	7.75037	-3.75696	0.990959	-3.28667	0.00101379	0.0468876	None	k27	k4|k9
Slc29a4	283.055	-1.76075	0.38501	-3.2746	0.00105811	0.0487077	k4	k4	k4
Hcrtr1	1011.1	-1.54575	0.320065	-3.2673	0.00108579	0.0496325	k27	k4	k4

## Sheet: mDA_vs_SER_K4K27_in_NPC
Gene	baseMean	log2FoldChange	lfcSE	stat	pvalue	padj	NPC.state	mDA.state	SER.state
Fgf20	61.7388	7.84213	0.891053	8.23984	1.72435e-16	1.0567e-13	k4|k27	k4	k27
Atp2a3	418.814	2.12616	0.464422	3.50147	0.0004627	0.0248591	k4|k27	None	k27
Nbl1	154.708	-5.93401	0.718461	-7.5634	3.9268e-14	1.76582e-11	k4|k27	k27	k4
Ret	5378.79	4.4543	0.432618	9.14039	6.22285e-20	5.18035e-17	k4|k27	k4	k4
Gm10421	43.0789	4.10237	0.729092	4.9409	7.77641e-07	9.53096e-05	k4|k27	k4	k4
Foxh1	11.8697	3.65068	0.919709	3.42574	0.000613126	0.0312296	k4|k27	k4	k4
Ntn1	921.333	3.54265	0.327349	9.29482	1.47456e-20	1.52191e-17	k4|k27	k4	k4
Mab21l1	189.951	3.38633	0.648536	4.45054	8.56559e-06	0.00084834	k4|k27	k4	k4
Etv5	801.622	3.08192	0.308434	8.37107	5.70968e-17	3.61183e-14	k4|k27	k4	k4
Sertad4	211.025	3.04539	0.379396	6.70904	1.95903e-11	5.64949e-09	k4|k27	k4	k4
Chrna4	1741.21	2.77537	0.355969	6.39204	1.6369e-10	4.06324e-08	k4|k27	k4	k4
Tmtc2	182.246	2.72623	0.574952	3.87203	0.000107931	0.00750541	k4|k27	k4	k4
2004-03-01	270.338	2.56645	0.465672	4.43756	9.09841e-06	0.000896582	k4|k27	k4	k4
Prkca	674.643	2.42818	0.457022	4.21902	2.45363e-05	0.00204748	k4|k27	k4	k4
Ankrd34b	281.111	2.37322	0.355497	5.2693	1.36947e-07	1.96024e-05	k4|k27	k4	k4
Kank4	299.977	2.30017	0.338095	5.32443	1.01271e-07	1.52764e-05	k4|k27	k4	k4
Cdc42ep3	303.279	2.28248	0.408276	4.36587	1.26619e-05	0.00116573	k4|k27	k4	k4
Pld5	156.218	2.14346	0.393007	4.18176	2.89264e-05	0.00238339	k4|k27	k4	k4
Cys1	82.4153	2.06606	0.429453	3.64665	0.000265684	0.0159329	k4|k27	k4	k4
Sema6d	1680.47	1.67592	0.273022	4.30705	1.65446e-05	0.00146144	k4|k27	k4	k4
Lrrc3b	376.24	1.48926	0.282697	3.49936	0.000466378	0.0249882	k4|k27	k4	k4
Col4a2	2155.24	-1.5905	0.248283	-4.39218	1.12221e-05	0.00106828	k4|k27	k4	k4
N28178	610.56	-1.59905	0.235024	-4.67631	2.92077e-06	0.000319979	k4|k27	k4	k4
Plxnd1	511.81	-1.67161	0.274732	-4.26454	2.00311e-05	0.00174582	k4|k27	k4	k4
Col4a1	2255.52	-1.80777	0.301534	-4.33705	1.44405e-05	0.00129898	k4|k27	k4	k4
Sez6	1507.68	-1.98969	0.237027	-6.2849	3.2807e-10	7.84567e-08	k4|k27	k4	k4
2900055J20Rik	163.506	-2.2072	0.474253	-3.59976	0.000318513	0.0182633	k4|k27	k4	k4
Crtac1	234.978	-2.53338	0.535484	-3.79727	0.000146296	0.00965951	k4|k27	k4	k4
Lrrtm1	466.488	-2.80019	0.562913	-4.08623	4.38447e-05	0.00338502	k4|k27	k4	k4
Nr3c1	736.977	-2.89877	0.576412	-4.16156	3.16087e-05	0.00254036	k4|k27	k4	k4
Neto1	76.5887	-3.10271	0.594706	-4.37646	1.20625e-05	0.0011318	k4|k27	k4	k4
Nebl	162.755	-3.57056	0.727524	-4.22056	2.43696e-05	0.00204225	k4|k27	k4	k4
Rnf207	652.335	-1.7127	0.347291	-3.49188	0.000479632	0.0255587	k4|k27	k4|k27	k4
Kcnj9	358.257	-2.20247	0.450798	-3.77656	0.000159007	0.0103609	k4|k27	k4|k27	k4
Rorb	167.403	-2.40982	0.522124	-3.6578	0.000254388	0.0153494	k4|k27	k4|k27	k4
Cpne9	307.834	-2.41442	0.479002	-3.99669	6.42353e-05	0.00475341	k4|k27	k4|k27	k4
Prmt8	174.718	-2.87538	0.585899	-4.05425	5.02952e-05	0.00379342	k4|k27	k4|k27	k4
Fam84a	186.919	-3.02047	0.578078	-4.36009	1.30009e-05	0.00118031	k4|k27	k4|k27	k4
Rasgrp1	724.153	-3.12729	0.414952	-6.33155	2.42712e-10	5.87603e-08	k4|k27	k4|k27	k4
Vwc2	59.5123	-3.223	0.817692	-3.33011	0.000868128	0.0410217	k4|k27	k4|k27	k4
Chst5	42.6472	-4.07545	0.753806	-4.74319	2.10375e-06	0.000234401	k4|k27	k4|k27	k4
Lrrk1	78.2073	-4.4226	0.575581	-6.81502	9.42502e-12	2.93372e-09	k4|k27	k4|k27	k4
Htr1a	241.146	-4.65522	0.582507	-7.13333	9.79722e-13	3.62497e-10	k4|k27	k4|k27	k4
Cldn26	36.9385	-4.73035	0.846581	-4.99698	5.82341e-07	7.51296e-05	k4|k27	k4|k27	k4
Htr1b	17.5894	-4.82672	0.992032	-4.36147	1.29192e-05	0.00117905	k4|k27	k4|k27	k4
Gpr158	1378.28	1.44443	0.215745	4.37751	1.20043e-05	0.00113175	k4|k27	k4|k9	k4
Hs6st2	822.033	-2.18222	0.439671	-3.82609	0.000130193	0.00880373	k4|k27	k4|k9|k27	k4
Hs3st4	64.7543	-2.52821	0.539879	-3.75678	0.000172113	0.0110298	k4|k27	k4|k9|k27	k4
Calcr	337.766	-2.08261	0.403267	-3.92447	8.69202e-05	0.00622082	k4|k27	k27	k4|k27
Cryba2	75.087	-3.39417	0.552634	-5.23705	1.63167e-07	2.31863e-05	k4|k27	k27	k4|k27
Npbwr1	79.5465	6.22548	0.868502	6.59235	4.32906e-11	1.21275e-08	k4|k27	k4	k4|k27
Insm1	45.6031	5.93724	0.91752	5.92602	3.10365e-09	6.21048e-07	k4|k27	k4	k4|k27
Nr4a2	777.859	4.99207	0.408472	10.9973	3.93908e-28	7.02231e-25	k4|k27	k4	k4|k27
Ntsr1	671.05	4.80539	0.901336	4.77667	1.78219e-06	0.000200855	k4|k27	k4	k4|k27
Drd2	338.353	4.20269	0.568074	6.51798	7.12618e-11	1.88844e-08	k4|k27	k4	k4|k27
Rbp4	70.896	4.13108	0.602302	6.02866	1.65321e-09	3.48597e-07	k4|k27	k4	k4|k27
Gsg1l	512.785	3.83889	0.542875	6.15038	7.72983e-10	1.76258e-07	k4|k27	k4	k4|k27
Bmp2	26.546	3.80739	0.96468	3.42849	0.000606954	0.031158	k4|k27	k4	k4|k27
Satb1	1214.93	3.77682	0.291241	11.2513	2.2833e-29	4.97505e-26	k4|k27	k4	k4|k27
Sv2c	215.498	3.76512	0.383603	8.51173	1.71358e-17	1.12011e-14	k4|k27	k4	k4|k27
Pou3f2	877.492	3.74546	0.350104	9.26999	1.86157e-20	1.82527e-17	k4|k27	k4	k4|k27
Kcns3	339.21	3.68321	0.420473	7.57054	3.71667e-14	1.74908e-11	k4|k27	k4	k4|k27
2900092D14Rik	168.1	3.64793	0.541427	5.81413	6.09515e-09	1.13834e-06	k4|k27	k4	k4|k27
Zfp503	69.8895	3.26554	0.521995	5.29802	1.17067e-07	1.72608e-05	k4|k27	k4	k4|k27
Pappa	351.628	3.21979	0.493391	5.51244	3.53894e-08	5.73542e-06	k4|k27	k4	k4|k27
Phldb2	759.883	3.1575	0.475397	5.59007	2.26982e-08	3.80437e-06	k4|k27	k4	k4|k27
Pou3f1	51.3714	3.04404	0.7603	3.3461	0.000819581	0.0394786	k4|k27	k4	k4|k27
Bnc2	108.845	2.96648	0.721381	3.41912	0.000628251	0.0319171	k4|k27	k4	k4|k27
Tle2	897.253	2.80531	0.374941	6.14848	7.82308e-10	1.76334e-07	k4|k27	k4	k4|k27
Klhl1	682.732	2.77614	0.321389	7.08219	1.41889e-12	5.059e-10	k4|k27	k4	k4|k27
Elfn1	173.429	2.76009	0.425047	5.31727	1.05335e-07	1.57681e-05	k4|k27	k4	k4|k27
B230216G23Rik	207.226	2.68341	0.456661	4.78126	1.74199e-06	0.000197459	k4|k27	k4	k4|k27
Pantr1	112.179	2.68302	0.640442	3.40861	0.000652942	0.0327473	k4|k27	k4	k4|k27
Erbb4	126.235	2.52088	0.419499	4.81737	1.45464e-06	0.000166816	k4|k27	k4	k4|k27
Igsf21	277.527	2.00806	0.397296	3.79582	0.000147159	0.00968386	k4|k27	k4	k4|k27
Dlk1	5476.28	1.91077	0.237623	5.93699	2.90295e-09	5.92988e-07	k4|k27	k4	k4|k27
Gbf1	1990.28	1.18511	0.191919	3.5698	0.00035725	0.0201216	k4|k27	k4	k4|k27
Hspa1b	32.5947	-2.50769	0.585776	-3.4274	0.000609394	0.0312016	k4|k27	k4	k4|k27
Npw	24.2167	5.57321	0.793975	6.38963	1.66284e-10	4.07604e-08	k4|k27	k4|k27	k4|k27
Grp	115.093	4.26399	0.535905	7.02363	2.16181e-12	7.30916e-10	k4|k27	k4|k27	k4|k27
Ebf3	416.478	3.9449	0.47244	7.29171	3.06053e-13	1.25035e-10	k4|k27	k4|k27	k4|k27
Grik3	810.509	3.88265	0.482231	7.01458	2.30642e-12	7.66591e-10	k4|k27	k4|k27	k4|k27
Rgl3	13.9098	3.69451	0.963156	3.31671	0.000910835	0.0428333	k4|k27	k4|k27	k4|k27
Itpripl2	32.3377	3.51693	0.711417	4.24073	2.22791e-05	0.00190783	k4|k27	k4|k27	k4|k27
Scn5a	122.707	3.06429	0.691783	3.70679	0.000209907	0.0130686	k4|k27	k4|k27	k4|k27
Inhbb	109.146	2.80247	0.662731	3.47421	0.000512358	0.027155	k4|k27	k4|k27	k4|k27
Gfra2	195.024	2.59182	0.515524	4.05767	4.95646e-05	0.00375275	k4|k27	k4|k27	k4|k27
Sox6	240.364	2.52878	0.444903	4.56006	5.1139e-06	0.000536276	k4|k27	k4|k27	k4|k27
Chrna3	123.933	2.52878	0.433994	4.67468	2.94414e-06	0.000320748	k4|k27	k4|k27	k4|k27
Col14a1	181.863	-1.58796	0.31043	-3.50471	0.000457113	0.0247624	k4|k27	k4|k27	k4|k27
Klhl14	27.0958	-3.09426	0.613524	-4.22845	2.35303e-05	0.00198892	k4|k27	k4|k27	k4|k27
Gpr126	32.0274	-3.14428	0.637193	-4.14989	3.32632e-05	0.00264086	k4|k27	k4|k27	k4|k27
Rab37	167.573	-3.36976	0.696055	-4.1229	3.74135e-05	0.00292302	k4|k27	k4|k27	k4|k27
Adamts19	118.441	-3.69583	0.629486	-5.07689	3.83671e-07	5.11822e-05	k4|k27	k4|k27	k4|k27
Gpr88	27.2045	-4.58592	0.722535	-5.65497	1.55869e-08	2.68123e-06	k4|k27	k4|k27	k4|k27
Npy2r	41.6065	-5.18909	0.844517	-5.55239	2.81793e-08	4.64366e-06	k4|k27	k4|k27	k4|k27
Nags	481.464	-5.44511	0.559575	-8.83726	9.80983e-19	7.39888e-16	k4|k27	k4|k27	k4|k27
Gabrd	268.164	-5.44868	0.653567	-7.5718	3.68094e-14	1.74908e-11	k4|k27	k4|k27	k4|k27
Slc6a4	6370.18	-5.60588	0.55182	-9.25281	2.18672e-20	2.04198e-17	k4|k27	k4|k27	k4|k27
Ppy	100.58	-5.79215	0.652399	-8.11183	4.98629e-16	2.87592e-13	k4|k27	k4|k27	k4|k27
Dusp9	22.1504	3.9362	1.04967	3.2736	0.00106186	0.0487661	k4|k27	k4|k9|k27	k4|k27
Wnt7b	304.03	2.71677	0.591403	3.74833	0.000178016	0.0112974	k4|k27	k4|k9|k27	k4|k27
Arhgap6	557.696	1.69165	0.329318	3.61853	0.000296284	0.0173843	k4|k27	k4|k9|k27	k4|k27
Nr2f2	463.257	-2.39309	0.457927	-4.13404	3.56437e-05	0.00279589	k4|k27	k4|k9|k27	k4|k27
Gm5607	109.107	-2.47758	0.542791	-3.64336	0.000269105	0.0160889	k4|k27	k4|k9|k27	k4|k27
Rasgrf1	1945.53	-2.69298	0.302854	-7.24106	4.45204e-13	1.71185e-10	k4|k27	k4|k9|k27	k4|k27
9230102O04Rik	22.4953	-3.50427	0.899265	-3.34081	0.00083534	0.0397813	k4|k27	k4|k9|k27	k4|k27
Gata3	347.912	-3.96218	0.530009	-6.5323	6.47683e-11	1.73987e-08	k4|k27	k4|k9|k27	k4|k27
Gata2	249.056	-4.11727	0.474658	-7.62078	2.52143e-14	1.26782e-11	k4|k27	k4|k9|k27	k4|k27
Lef1	254.017	-2.77294	0.544056	-4.17778	2.9437e-05	0.00241531	k4|k27	k9|k27	k4|k27
Sfrp1	1130.79	-2.88124	0.409511	-5.81482	6.06992e-09	1.13834e-06	k4|k27	k9|k27	k4|k27
Slc6a3	40520	7.98633	0.376978	19.8588	9.24781e-88	1.81349e-83	k4|k27	k4	k4|k9|k27
Ntf3	209.176	5.02166	0.634177	7.12997	1.0039e-12	3.64563e-10	k4|k27	k4	k4|k9|k27
Rgs6	131.302	3.99654	0.5415	6.45714	1.06702e-10	2.78991e-08	k4|k27	k4	k4|k9|k27
Adrb3	88.7469	2.53902	0.609483	3.34549	0.000821379	0.0394786	k4|k27	k4	k4|k9|k27
Pcdh8	266.399	2.50603	0.492048	4.07689	4.56411e-05	0.00350989	k4|k27	k4	k4|k9|k27
Foxa2	140.225	3.92592	1.04903	3.2658	0.00109157	0.049665	k4|k27	k4|k27	k4|k9|k27
Otx2	372.618	2.48877	0.595322	3.34066	0.000835792	0.0397813	k4|k27	k4|k27	k4|k9|k27
Lhx1	47.1859	3.81583	0.842269	3.93678	8.25816e-05	0.00593196	k4|k27	k4|k9|k27	k4|k9|k27
Wnt9b	50.6248	-3.69637	0.838328	-3.81279	0.000137406	0.00910312	k4|k27	k4|k9|k27	k4|k9|k27
