# Supplementary material for: A comprehensive map coupling histone modifications with gene regulation in adult dopaminergic and serotonergic neurons
Source: Nat Commun. 2018 Mar 26;9:1226. doi: 10.1038/s41467-018-03538-9 (PMC5964330; doi:10.1038/s41467-018-03538-9)
Supplement: Supplementary file 8 — Supplementary Data 5 [file 41467_2018_3538_MOESM8_ESM.xlsx]

## Sheet: mDA_6OHDA
Supplementary data 5 Trap
Gene	baseMean	log2FoldChange	lfcSE	stat	pvalue	padj	mDA.status	SER.status	NPC.status
Mmp12	70.0864	4.57387	0.756663	6.0448	1.5e-09	6.67e-07	None	None	None
Sprr1a	279.165	4.11488	0.680627	6.04572	1.49e-09	6.67e-07	None	None	None
Mustn1	352.758	3.99192	0.613362	6.50826	7.6e-11	4.93e-08	None	k9	None
Atf3	308.404	3.98413	0.500224	7.9647	1.66e-15	2.02e-12	k4|k9|k27	k4|k27	k4|k27
Nms	54.6428	3.95265	0.386529	10.226	1.52e-24	6.78e-21	None	k4	None
Xirp2	32.4975	3.16964	0.377468	8.3971	4.58e-17	8.77e-14	k4	None	None
Lgals3	19.6252	2.64938	0.425386	6.22818	4.72e-10	2.42e-07	k4|k9|k27	k4|k9|k27	k27
Gpnmb	14.0981	2.46016	0.624386	3.94012	8.14e-05	0.00820953	k27	k4	None
Lag3	33.9686	2.17239	0.643349	3.37669	0.00073363	0.0434095	k4	k4	k4
Cd14	15.1661	2.03431	0.393073	5.1754	2.27e-07	6.78e-05	k4|k27	k4|k27	k4|k27
Tnfrsf12a	112.494	2.02119	0.229134	8.82096	1.13e-18	3.04e-15	k4|k27	k4|k27	k4|k27
Ecel1	472.452	1.99352	0.377336	5.28314	1.27e-07	4.05e-05	k4|k27	k4|k27	k4|k27
Klhl41	14.1757	1.85688	0.415243	4.47179	7.76e-06	0.00126618	None	None	None
Lyz1	21.0148	1.80882	0.485053	3.72912	0.000192148	0.0165136	None	k4	None
Dnase2a	14.3815	1.74722	0.420702	4.15311	3.28e-05	0.00407154	k4	k4	k4|k27
Samsn1	16.5423	1.70707	0.420095	4.06352	4.83e-05	0.00563138	None	None	None
Parp14	13.7914	1.68466	0.461277	3.65217	0.000260039	0.0209371	k4|k9|k27	k4|k9|k27	k4|k27
C1qb	91.5806	1.66742	0.276748	6.02503	1.69e-09	7.08e-07	k4|k27	k4|k27	None
Cd109	14.9884	1.66373	0.420478	3.95675	7.6e-05	0.00783104	k4	k4	k4
Bcl2a1b	18.6276	1.61887	0.435857	3.71423	0.000203827	0.0174058	None	None	None
Flnc	21.1769	1.6056	0.353294	4.54465	5.5e-06	0.00098365	k4|k27	k27	k4|k27
Btk	14.0753	1.53362	0.368927	4.15697	3.22e-05	0.00407154	k4	k4	k4
Rasal3	19.3124	1.49651	0.448968	3.33322	0.000858461	0.0477568	k27	k27	k27
Cd44	51.2708	1.32302	0.293898	4.50164	6.74e-06	0.00115902	None	k4|k27	k4
Nckap1l	92.2718	1.21328	0.257491	4.71195	2.45e-06	0.000513993	None	None	None
Ptpn6	73.9154	1.18202	0.322581	3.66427	0.000248048	0.0202779	k4	k4	k4
Trim30a	37.8143	1.17585	0.263403	4.46408	8.04e-06	0.00127856	None	k4|k9	None
Fyb	28.8663	1.164	0.335545	3.46898	0.000522431	0.034524	None	k4|k9|k27	None
Tfap2d	35.0352	1.1631	0.287009	4.05248	5.07e-05	0.00575791	k9|k27	k9|k27	k4|k9|k27
Vav1	42.8343	1.16291	0.303128	3.83638	0.000124863	0.0115451	k4|k9|k27	k4|k27	k4|k27
A2m	53.9858	1.15403	0.290762	3.96899	7.22e-05	0.00760051	k4|k27	k4	k4
Ddx58	44.2734	1.14409	0.271362	4.21611	2.49e-05	0.00323531	k4	k4	k4
Ctsc	29.8443	1.12455	0.333286	3.37413	0.000740493	0.0434095	k4|k27	k4|k27	k4
Pycard	25.4218	1.12202	0.315707	3.55401	0.000379407	0.0269138	None	k4	None
Csf1r	177.261	1.07839	0.234146	4.60563	4.11e-06	0.000774051	None	k4	None
Cd9	169.01	0.95086	0.176372	5.39121	7e-08	2.29e-05	k4|k27	k4|k27	k4
Fermt3	53.8898	0.9421	0.260202	3.62065	0.000293859	0.022513	None	None	None
Anxa3	56.4788	0.901613	0.239037	3.77186	0.000162038	0.0143658	k9|k27	k9|k27	k4
Vim	187.43	0.894487	0.241984	3.69648	0.000218611	0.0183182	k4	k4	k4
Cstb	482.396	0.865954	0.179656	4.82008	1.44e-06	0.000315396	k4	k4	k4
Lgals9	80.9182	0.86462	0.21426	4.03538	5.45e-05	0.00614172	None	None	None
Olfml3	85.7468	0.814492	0.190212	4.28201	1.85e-05	0.00261379	k4	k4	k4
Tubb6	83.2528	0.809082	0.171619	4.71441	2.42e-06	0.000513993	k4|k27	k4|k27	k4|k27
Hpgds	73.7402	0.795323	0.23047	3.45088	0.000558763	0.03619	None	k4|k27	None
Cyp2d22	57.1022	0.795161	0.209935	3.78766	0.000152075	0.0135924	k4	k4	None
Cfh	71.7455	0.794263	0.221776	3.58137	0.0003418	0.0249443	None	None	None
Tes	47.5654	0.777081	0.208331	3.73004	0.000191452	0.0165136	k4	k4|k27	k4
Aqp4	812.335	0.772441	0.170881	4.52034	6.17e-06	0.00108915	None	k27	None
Ctsd	2181.81	0.770948	0.215791	3.57266	0.000353373	0.0254713	k4	k4	k4
Stk17b	117.712	0.760867	0.223304	3.40731	0.000656061	0.039981	k4	k4	k4
Msn	229.499	0.758602	0.196555	3.85949	0.000113623	0.0107278	k27	k4|k27	k4
Sparc	1385.48	0.757625	0.185651	4.08092	4.49e-05	0.00536981	k4|k27	k4	k4
Hrk	121.12	0.734321	0.163974	4.47828	7.52e-06	0.00124546	k4|k27	k4|k9|k27	k4|k9|k27
B2m	441.629	0.726077	0.1554	4.67231	2.98e-06	0.00061432	k4	k4	k4
Arid5a	109.943	0.7208	0.156581	4.60338	4.16e-06	0.000774051	k4	k4|k27	k4
Rhoc	100.656	0.719949	0.179	4.02205	5.77e-05	0.00644587	k4|k27	k4|k27	k4|k27
Hist1h1c	61.1606	0.716535	0.212685	3.369	0.000754412	0.0434095	k4	k4	k4
Apod	604.779	0.685704	0.173374	3.95505	7.65e-05	0.00783104	k27	None	None
S100a1	268.364	0.685376	0.175278	3.91022	9.22e-05	0.009226	k4|k9|k27	k4|k27	k4
Ramp1	200.72	0.681009	0.202404	3.36461	0.000766531	0.0439183	k27	k4|k9|k27	k27
Lyn	62.181	0.670508	0.199834	3.35532	0.000792746	0.0451754	k4|k27	k4|k27	k4|k27
Mafb	96.843	0.670021	0.198666	3.3726	0.000744633	0.0434095	k4|k27	k4|k27	k4|k27
Atp1a2	1955.35	0.667466	0.154839	4.3107	1.63e-05	0.00232107	k4|k27	None	None
Ptgds	2539.63	0.649241	0.192592	3.37106	0.000748792	0.0434095	k4|k27	k4	k4
Cdkn1a	109.311	0.647218	0.188946	3.42542	0.000613843	0.038457	k4	k4	k4|k27
Nts	78.1472	0.623861	0.186174	3.35096	0.000805319	0.0451754	None	None	None
Agt	426.744	0.62189	0.174448	3.56489	0.000364008	0.0260976	None	k4	None
Pla2g7	521.108	0.618982	0.164161	3.77058	0.00016287	0.0143658	k4|k9	k4|k9	k4
Clu	2007.05	0.597786	0.140008	4.26966	1.96e-05	0.00270589	k4	k4	k4
Htra1	290.584	0.592404	0.174874	3.3876	0.000705079	0.0420133	k4|k27	k4|k27	k4|k27
Gpr37l1	553.818	0.590274	0.164049	3.59816	0.000320479	0.0241808	None	None	None
Mlc1	525.985	0.582551	0.169545	3.43597	0.000590429	0.0376946	None	k4	None
Ntsr2	598.535	0.578839	0.169413	3.41673	0.000633784	0.0393386	k4|k9|k27	k4|k9|k27	k4|k27
Hspb1	69.3358	0.578148	0.172451	3.35253	0.00080076	0.0451754	k4|k27	k4|k27	k27
Gja1	613.781	0.559362	0.145561	3.8428	0.000121639	0.0113813	k4|k27	k4|k9|k27	k4
Slc39a12	206.805	0.545974	0.144994	3.7655	0.000166217	0.0145652	None	k4	None
Ednrb	202.17	0.536276	0.133473	4.01786	5.87e-05	0.00650725	k4|k27	k4|k27	k4|k27
Chac1	224.212	0.529666	0.15031	3.52382	0.000425372	0.0293967	k4|k9	k4|k9	k4|k9
Penk	273.475	0.523574	0.151561	3.45454	0.000551222	0.0360133	k4|k27	k4|k27	k4|k27
Cd63	228.702	0.521036	0.123441	4.22092	2.43e-05	0.00322967	k4|k27	k4	k4
Sox10	237.647	0.51138	0.132484	3.85994	0.000113413	0.0107278	k27	k4|k27	k27
Cyp2j6	140.193	0.51116	0.12889	3.96586	7.31e-05	0.00760051	k4	k4	k4
Stmn4	2542.1	0.508932	0.096685	5.26381	1.41e-07	4.4e-05	k4	k4	k4
Sparcl1	2335.28	0.507993	0.145508	3.49118	0.000480887	0.0325619	k4	k4	k4
Tac1	325.655	0.505689	0.148511	3.40506	0.000661497	0.0401298	k4|k9|k27	k4|k9|k27	k4|k9|k27
Lgi4	154.818	0.504387	0.141852	3.55572	0.000376943	0.0268812	k4	k4	k4|k27
Slc4a4	1282.62	0.500069	0.139457	3.58583	0.00033601	0.0247521	k4	k4|k9|k27	k4
Ankrd34b	1222.1	-0.513241	0.132528	-3.8727	0.000107635	0.0103075	k4	k4	k4|k27
Lmo4	872.423	-0.514668	0.105329	-4.88629	1.03e-06	0.00024169	k4	k4|k27	k4
Celf3	313.266	-0.525892	0.15246	-3.44937	0.000561896	0.036218	k4	k4	k4
Cplx1	19427.5	-0.545112	0.156834	-3.47572	0.000509489	0.0339837	k4	k4|k27	k4
Tmem255a	633.63	-0.545641	0.0969299	-5.62923	1.81e-08	7.14e-06	k4	k4	k4
Prima1	71.6884	-0.552022	0.161695	-3.41397	0.000640239	0.0395562	k4	k4	k4
Pcbd1	507.219	-0.553272	0.133089	-4.15715	3.22e-05	0.00407154	k4	k4	k4
Pbx1	2296.35	-0.554087	0.0917387	-6.03984	1.54e-09	6.67e-07	k4	k4	k4
Hpcal4	1742.84	-0.557829	0.131007	-4.25801	2.06e-05	0.00282167	k4	k4	k4|k27
Etv5	685.115	-0.558241	0.122148	-4.5702	4.87e-06	0.000894877	k4	k4	k4|k27
Chrna4	793.367	-0.56117	0.163097	-3.4407	0.000580202	0.037219	k4	k4	k4|k27
Pou3f2	496.257	-0.566367	0.117491	-4.82052	1.43e-06	0.000315396	k4	k4|k27	k4|k27
Gsg1l	185.945	-0.568575	0.158081	-3.59673	0.000322248	0.0241808	k4	k4|k27	k4|k27
Satb1	662.678	-0.577039	0.120111	-4.80421	1.55e-06	0.000335968	k4	k4|k27	k4|k27
Kcns3	217.122	-0.583716	0.147141	-3.96706	7.28e-05	0.00760051	k4	k4|k27	k4|k27
Dnajc12	509.86	-0.592795	0.178423	-3.32241	0.00089242	0.0490355	k4	k4	k4
Ntn1	223.459	-0.609755	0.156087	-3.9065	9.36e-05	0.0092999	k4	k4	k4|k27
Klf8	70.6548	-0.622034	0.161921	-3.84158	0.000122243	0.0113813	k4|k27	k4	k4
Bend5	135.247	-0.625797	0.141097	-4.43522	9.2e-06	0.00140128	k4	k4	k4
Pde2a	768.607	-0.638782	0.129929	-4.9164	8.81e-07	0.000211968	k4	k4	None
Scml4	112.68	-0.643012	0.156006	-4.12172	3.76e-05	0.00458348	k4	k4	k9
Pbx3	672.814	-0.647124	0.148449	-4.35923	1.31e-05	0.00188158	k4	k4	k4
Vwa5b1	96.1864	-0.673557	0.186331	-3.61484	0.000300537	0.0228937	k4	k4	None
F2r	191.123	-0.676042	0.171378	-3.94474	7.99e-05	0.00811378	k4	k4	k4
Lmx1a	84.2719	-0.695592	0.174396	-3.98859	6.65e-05	0.00718662	k4	k9|k27	k4|k9|k27
Ndnf	90.2401	-0.711759	0.197917	-3.59624	0.000322844	0.0241808	k4	k4|k27	k4
BC048546	177.825	-0.718852	0.163837	-4.38761	1.15e-05	0.00170723	None	None	None
Lmo3	470.301	-0.728642	0.179437	-4.06072	4.89e-05	0.00563138	None	None	None
Fgf13	2531.86	-0.744189	0.134588	-5.5294	3.21e-08	1.16e-05	None	None	None
Arhgap6	232.362	-0.75528	0.1344	-5.61967	1.91e-08	7.33e-06	k4|k9|k27	k4|k27	k4|k27
Tacr3	97.4895	-0.765338	0.210492	-3.63595	0.000276959	0.0217146	k4|k27	k4|k27	k4
Siah3	37.5524	-0.803408	0.238465	-3.36908	0.000754186	0.0434095	k4	k4	k4
Nr4a2	540.906	-0.868218	0.135343	-6.41496	1.41e-10	8.33e-08	k4	k4|k27	k4|k27
Syt17	379.308	-0.873925	0.126885	-6.88756	5.68e-12	4.76e-09	k4	k4	k4
Fam210b	1015.91	-0.877668	0.142358	-6.1652	7.04e-10	3.37e-07	k4	k4	k4
Lix1	915.726	-0.878762	0.177204	-4.95903	7.08e-07	0.00017921	k4	None	k4
Cpne7	870.354	-0.924719	0.081972	-11.2809	1.63e-29	2.19e-25	k4	k4	k4|k27
C130021I20Rik	155.477	-0.944138	0.171757	-5.49694	3.86e-08	1.36e-05	k4	k4|k27	k4|k27
Gucy2c	86.7409	-0.95091	0.191084	-4.9764	6.48e-07	0.000167017	k4|k27	None	None
Cyp26b1	80.708	-0.975015	0.191656	-5.08733	3.63e-07	9.94e-05	k4|k27	k4|k27	k4|k27
Vgll3	37.8837	-0.987653	0.284008	-3.47756	0.000506004	0.03392	k4|k9	k4|k9|k27	k4
Foxa1	78.0769	-1.00258	0.207796	-4.82483	1.4e-06	0.000315396	k4|k27	k4|k9|k27	k4|k27
Dlk1	1471.75	-1.01368	0.162418	-6.24119	4.34e-10	2.33e-07	k4	k4|k27	k4|k27
Ret	933.371	-1.01523	0.187426	-5.4167	6.07e-08	2.03e-05	k4	k4	k4|k27
Fam179a	27.9178	-1.03732	0.280437	-3.69892	0.000216515	0.0182567	k4	k4	None
Slc22a3	34.5745	-1.0472	0.286479	-3.65542	0.000256765	0.0208633	k4|k27	k4|k27	k27
Trpc6	60.8781	-1.04851	0.18213	-5.75695	8.56e-09	3.48e-06	k4	k4|k27	k4
Sncg	1458	-1.05192	0.201179	-5.22878	1.71e-07	5.2e-05	k4	k4	None
Snca	3273.18	-1.05288	0.161836	-6.50583	7.73e-11	4.93e-08	k4	k4	k4
Nostrin	21.5548	-1.05624	0.289269	-3.65142	0.000260796	0.0209371	None	k4	None
Aldh1a1	4793.81	-1.07306	0.163814	-6.55046	5.74e-11	4.05e-08	k4	None	None
Drd2	148.094	-1.11033	0.160972	-6.89764	5.29e-12	4.73e-09	k4	k4|k27	k4|k27
Vip	54.613	-1.13262	0.336022	-3.37069	0.000749812	0.0434095	None	None	None
Aldh1a7	310.721	-1.20904	0.162198	-7.45415	9.05e-14	8.66e-11	None	None	None
Ntsr1	157.677	-1.28974	0.20724	-6.22343	4.86e-10	2.42e-07	k4	k4|k27	k4|k27
Esr1	549.956	-1.29129	0.141407	-9.13173	6.74e-20	2.26e-16	k4	k4	k9
Ntf3	22.314	-1.33514	0.288507	-4.62777	3.7e-06	0.000718179	k4	k4|k9|k27	k4|k27
Gch1	262.229	-1.37527	0.183627	-7.48945	6.92e-14	7.13e-11	k4	k4	k4
Slc17a8	20.2969	-1.42819	0.426183	-3.35112	0.000804857	0.0451754	k27	k4	None
En1	195.209	-1.44387	0.212368	-6.7989	1.05e-11	8.31e-09	k4	k4|k27	k4|k9|k27
Ddc	3465.27	-1.48165	0.173813	-8.5244	1.54e-17	3.43e-14	k4	k4	None
Chrnb3	200.78	-1.49102	0.185027	-8.05839	7.73e-16	1.04e-12	k4	k4	k4
Slc10a4	648.053	-1.50099	0.19241	-7.80098	6.14e-15	6.86e-12	k4	k4	k4|k27
Gm5868	217.122	-1.5264	0.182608	-8.35887	6.33e-17	1.06e-13	k4|k27	k4|k27	k4|k27
Chrna5	15.4881	-1.66362	0.372811	-4.46236	8.11e-06	0.00127856	k4	k4|k27	k4|k27
Slc18a2	1351.34	-1.71061	0.160091	-10.6852	1.19e-26	8e-23	k4	k4	k4|k27
Th	5769.63	-1.73281	0.308852	-5.6105	2.02e-08	7.51e-06	k4	k4	None
Anxa1	113.485	-1.75267	0.394286	-4.44518	8.78e-06	0.00135333	None	None	None
AI661453	13.4971	-1.85976	0.456504	-4.07391	4.62e-05	0.00545581	k4|k27	k4|k9|k27	k27
Slc6a3	8360.32	-1.99255	0.303165	-6.57251	4.95e-11	3.68e-08	k4	k4|k9|k27	k4|k27
Chrna6	295.154	-2.01258	0.243816	-8.2545	1.53e-16	2.27e-13	k4	k4|k27	k9
Fgf20	14.8017	-2.02425	0.409708	-4.94072	7.78e-07	0.000193244	k4	k27	k4|k27
Sult5a1	15.2391	-2.02502	0.406443	-4.98229	6.28e-07	0.000165181	None	None	None
Slc39a4	20.3448	-2.02554	0.395896	-5.11634	3.12e-07	8.7e-05	k4	k4	k4
Tph2	2196.3	-2.15971	0.42061	-5.13472	2.83e-07	8.06e-05	None	k4	None
Pitx3	20.3146	-2.35558	0.376166	-6.26206	3.8e-10	2.12e-07	k4	k4|k27	k4|k27

## Sheet: mDA_METH
Gene	baseMean	log2FoldChange	lfcSE	stat	pvalue	padj	mDA.state	SER.state	NPC.state
Il1b	15.7112	5.51885	1.60335	3.44208	0.00057727	0.0310592	None	None	None
Npas4	116.696	4.56704	1.15703	3.94721	7.91e-05	0.00830007	k4	k4	k4|k27
Fos	2497.47	4.42273	0.77476	5.70851	1.14e-08	6.65e-06	k4	k4	k4|k27
Egr4	40.3787	3.46117	0.629609	5.49734	3.86e-08	1.7e-05	k4|k27	k4|k27	k4|k27
Egr1	2034.66	3.38368	0.668567	5.06109	4.17e-07	0.000116104	k4	k4	k4|k27
Maff	48.9496	3.27628	0.509792	6.42671	1.3e-10	1.37e-07	k4|k27	k4	k4
Abhd12b	19.7663	3.02048	0.724366	4.16983	3.05e-05	0.0039619	None	k4	None
Ppp1r3g	87.6026	2.80766	0.253454	11.0776	1.61e-28	2.2e-24	k4|k27	k4|k27	k4|k27
Cebpd	13.1796	2.65338	0.577095	4.59783	4.27e-06	0.00084437	k4	k4	k4|k27
Nr4a3	51.5897	2.60161	0.506699	5.13444	2.83e-07	9.07e-05	k4|k27	k4|k27	k4|k27
Hspb1	213.627	2.35668	0.691853	3.40634	0.000658412	0.0330294	k4|k27	k4|k27	k27
Rsrp1	1757.86	2.27372	0.264754	8.58804	8.85e-18	2.01e-14	k4	k4	k4
Arl4d	269.29	2.12514	0.214121	9.92497	3.24e-23	1.47e-19	k4	k4	k4
Plekhf1	213.386	2.11349	0.293549	7.1998	6.03e-13	1.03e-09	k4|k27	k4|k9	k4
Gadd45g	430.779	2.01616	0.368125	5.47683	4.33e-08	1.85e-05	k4|k27	k4|k27	k4|k27
Csrnp1	151.006	1.95945	0.33847	5.78915	7.07e-09	4.83e-06	k4	k4	k4|k27
C030013G03Rik	17.9624	1.95691	0.495212	3.95167	7.76e-05	0.00830007	None	k4	None
Vps37b	373.381	1.86863	0.553658	3.37506	0.000738007	0.0354922	k4	k4	k4
Adm	30.7282	1.86787	0.509611	3.66528	0.000247067	0.0179258	k4|k27	k4|k27	k4|k27
Arid5a	211.29	1.85617	0.386578	4.80154	1.57e-06	0.000364187	k4	k4|k27	k4
Cdkn1a	282.91	1.79249	0.244793	7.32247	2.43e-13	4.75e-10	k4	k4	k4|k27
Map3k19	41.5765	1.76538	0.349959	5.04455	4.55e-07	0.000121645	None	None	None
Aim1l	15.8126	1.67814	0.47783	3.51201	0.000444731	0.0265566	k9|k27	k27	None
Nfil3	147.285	1.65355	0.30732	5.38056	7.43e-08	2.9e-05	k4	k4	k4
Rnf125	81.1525	1.61661	0.284722	5.67784	1.36e-08	7.45e-06	None	None	None
Il12rb1	45.8278	1.61059	0.318201	5.06154	4.16e-07	0.000116104	k4|k27	k4|k9|k27	k4|k27
Ccdc134	62.4739	1.60189	0.345553	4.63572	3.56e-06	0.00071386	k4	k4	k4
Gbx2	104.228	1.60035	0.330575	4.8411	1.29e-06	0.000314667	k4|k9|k27	k4|k9|k27	k4|k27
Rasl11a	97.2649	1.59897	0.372453	4.29308	1.76e-05	0.00271026	k4	k4	k4
Pomc	63.5093	1.59334	0.380493	4.18757	2.82e-05	0.00386965	k4|k27	k4|k27	k4
Tnfrsf12a	162.071	1.58305	0.316625	4.99976	5.74e-07	0.000150647	k4|k27	k4|k27	k4|k27
Trh	34.2464	1.5788	0.4152	3.80251	0.000143236	0.0119191	k27	k4|k27	k4|k27
Hmox1	59.5364	1.47759	0.434074	3.404	0.000664072	0.0330751	k4	k4	k4
Sertad1	76.4324	1.40423	0.307189	4.57121	4.85e-06	0.000945378	k4	k4	k4
Tspan11	24.7936	1.34923	0.406908	3.31581	0.000913764	0.0410071	k4|k9|k27	k4|k9	k4
Nab2	135.026	1.32328	0.278744	4.7473	2.06e-06	0.00043958	k4|k27	k4|k27	k4|k27
Fam19a4	194.393	1.29938	0.268096	4.84671	1.26e-06	0.000311463	k4|k27	k4|k27	k4|k27
Pbxip1	172.966	1.29128	0.339243	3.80636	0.000141024	0.0118071	k4	k4	k4
Isl1	60.1743	1.29117	0.323575	3.99034	6.6e-05	0.00733046	k9|k27	k4|k9|k27	k4|k9|k27
Mt2	440.011	1.27851	0.226214	5.65178	1.59e-08	8.33e-06	k4|k27	k4|k27	k4|k27
Lef1	203.67	1.26132	0.290812	4.33725	1.44e-05	0.00240115	k9|k27	k4|k27	k4|k27
Col11a1	27.036	1.25845	0.33519	3.75443	0.000173735	0.0135483	k4	k4|k9|k27	k4|k9
Efnb1	36.4498	1.25544	0.358296	3.50391	0.000458484	0.0270863	k4|k9|k27	k4|k27	k4
Gm13889	96.0446	1.25098	0.239726	5.21839	1.8e-07	6.32e-05	k4	k4	k4|k27
Rgs16	794.892	1.24436	0.32631	3.81344	0.000137045	0.0117056	k4	k4	k4
Usp53	317.153	1.21613	0.218929	5.55493	2.78e-08	1.31e-05	k4	k4	k4
Ciart	220.648	1.20114	0.335443	3.58074	0.000342624	0.0223722	k4	k4	None
Smco3	186.125	1.19287	0.342201	3.48588	0.000490525	0.0284859	k4|k9	k4	k4
Rbm38	54.5129	1.18887	0.297479	3.99649	6.43e-05	0.00731136	k4	k4	k4
Slc3a2	427.132	1.18411	0.347717	3.40537	0.000660733	0.0330294	k4	k4	k4
Per1	1354.12	1.18002	0.240135	4.91398	8.92e-07	0.000225541	k4	k4	k4
Mc4r	41.8796	1.16962	0.343122	3.40877	0.00065257	0.0330294	k4|k27	k4|k27	k4
Atp2b1	4020.5	1.16512	0.330874	3.52134	0.000429369	0.026444	k4|k9	k4	k4
Tnnt1	337.344	1.16144	0.35833	3.24126	0.00119004	0.0480486	k27	k4|k27	None
Traf6	410.081	1.14628	0.273024	4.19848	2.69e-05	0.00381998	k4	k4	k4
Npy	105.141	1.14268	0.321488	3.55433	0.000378938	0.0238312	k4|k9|k27	k4|k27	k4|k27
Nptx2	82.9931	1.1373	0.317966	3.57682	0.000347804	0.0226023	k4|k27	k4|k27	k4|k27
Trmt61b	173.493	1.13527	0.295026	3.84803	0.000119074	0.0106209	k4|k9	k4|k27	k4
Apold1	42.9686	1.1343	0.343798	3.29931	0.000969233	0.0425309	k4	k4	k4
Fads2	234.842	1.12788	0.332132	3.39587	0.0006841	0.0338258	k4	k4	k4
Zfp184	38.5453	1.10637	0.310075	3.56807	0.000359619	0.0231496	k4	k4	k4
Mfsd2a	91.1249	1.10307	0.276299	3.9923	6.54e-05	0.00733046	k4|k27	k4|k27	k4
Scrg1	41.4536	1.10083	0.329788	3.338	0.000843839	0.0390369	None	None	None
Mt1	1679.98	1.09814	0.229311	4.78886	1.68e-06	0.000375255	k4|k27	k4|k27	k4|k27
Htra1	422.005	1.07799	0.285819	3.77159	0.000162208	0.0128701	k4|k27	k4|k27	k4|k27
Vgf	252.671	1.07037	0.322719	3.31673	0.000910786	0.0410071	k4|k27	k4	k4|k27
Ccnl1	485.146	1.06973	0.309616	3.45504	0.000550218	0.0304001	k4	k4	k4
Tma16	99.9791	1.06811	0.24998	4.27281	1.93e-05	0.00292695	k4	k4	k4
Zfp36l1	214.96	1.04855	0.303589	3.45386	0.000552628	0.0304101	k4|k27	k4|k27	k4
Cited1	83.3539	1.04574	0.249598	4.1897	2.79e-05	0.00386965	k4|k9|k27	k4|k27	k4
Dbx2	228.776	1.03817	0.248362	4.18009	2.91e-05	0.00389874	k4|k9|k27	k4|k9|k27	k4|k27
Slc9a3r1	273.646	1.03731	0.270282	3.83786	0.000124111	0.0109983	k4|k9|k27	k4|k9|k27	k4|k27
Ppfibp2	127.474	1.03092	0.293534	3.51211	0.000444566	0.0265566	k4	k4	k4
Rnpc3	74.364	1.01493	0.308279	3.29225	0.0009939	0.042877	k4	k4	k4
Gpr3	110.638	1.00126	0.257379	3.89021	0.000100159	0.00962581	k4|k27	k4|k27	k4|k27
Hbegf	225.051	0.998578	0.292905	3.40922	0.000651484	0.0330294	k4	k4	k4
Cyp46a1	592.088	0.983645	0.298436	3.296	0.000980736	0.0426965	k4	k4	k4
Aff1	276.007	0.978755	0.182292	5.36917	7.91e-08	3e-05	k4|k9	k4|k27	k4
Cpsf4	123.71	0.972407	0.243145	3.99929	6.35e-05	0.00728606	k4	k4	k4
Pdyn	156.206	0.968733	0.246988	3.92218	8.78e-05	0.00867789	k9|k27	k4|k9|k27	k4
Hspe1	2456.26	0.952827	0.211959	4.49534	6.95e-06	0.00128094	k4	k4	k4
Sstr2	90.8276	0.9513	0.281712	3.37685	0.0007332	0.0354922	k4|k27	k4|k27	k4|k27
Surf6	228.051	0.940516	0.211935	4.43776	9.09e-06	0.00161106	k4	k4	k4
Kcnf1	278.339	0.938947	0.261138	3.5956	0.000323647	0.0214408	k4	k4	k4
Tob2	498.352	0.931943	0.166806	5.587	2.31e-08	1.13e-05	k4	k4	k4
Mertk	42.8173	0.929393	0.251672	3.69287	0.000221737	0.0167185	k4	k4	k4
Snip1	226.376	0.917768	0.23517	3.90257	9.52e-05	0.00934462	k4	k4	k4
Banp	408.421	0.899578	0.243718	3.69106	0.000223322	0.0167455	k4|k27	k4	k4
Sirt7	188.25	0.887251	0.267086	3.32197	0.000893839	0.0407967	k4	k4	k4
Tax1bp3	144.269	0.872137	0.211298	4.12753	3.67e-05	0.00459089	k4	k4	k4
Dhrs3	247.542	0.861658	0.247688	3.47881	0.00050365	0.0287586	k4	k4|k27	k4
Arid5b	866.507	0.861531	0.182199	4.72852	2.26e-06	0.000474828	k4	k4	k4
Tmem198	199.963	0.848727	0.188245	4.50863	6.52e-06	0.00123674	k4	k4	k4|k27
Snhg1	64.5896	0.848714	0.238749	3.55483	0.00037822	0.0238312	k4	k4	k4
Tia1	317.428	0.84689	0.236153	3.58619	0.000335543	0.0220152	k4	k4	k4
Uspl1	1155.02	0.83916	0.22166	3.7858	0.000153215	0.0123723	k4	k4	k4
Rce1	195.42	0.838843	0.252321	3.3245	0.00088576	0.0405636	k4	k4	k4
Prpf38b	520.557	0.836963	0.218825	3.8248	0.000130879	0.0113764	k4	k4	k4
Relt	302.4	0.834939	0.228524	3.65362	0.000258572	0.018475	k4	k4	k4
Sltm	580.59	0.830606	0.240178	3.45829	0.000543608	0.030157	k4	k4	k4|k9
Cables1	256.255	0.82302	0.209072	3.93653	8.27e-05	0.00841909	k4	k4|k9	k4|k27
Med26	156.525	0.81882	0.207365	3.94868	7.86e-05	0.00830007	k4	k4	k4
Ier3	134.143	0.815474	0.20694	3.94062	8.13e-05	0.00839137	k4	k4	k4
Rrp8	209.274	0.809927	0.22483	3.6024	0.00031529	0.021092	k4	k4	k4
Galnt18	148.06	0.808834	0.246689	3.27876	0.00104265	0.0445299	k4	k4	k4
Stip1	2905.88	0.807016	0.219487	3.67683	0.000236155	0.0174206	k4	k4	k4
Tbc1d10a	211.876	0.798023	0.20557	3.882	0.000103602	0.00988711	k4	k4	k4
Tox	222.739	0.775974	0.211891	3.66215	0.000250112	0.0179646	k4	k4	k4
Pnn	606.278	0.759768	0.178362	4.25969	2.05e-05	0.00307002	k4	k4	k4
Ppfibp1	153.093	0.759422	0.214601	3.53876	0.000402018	0.0250518	k4	k4	k4
Adipor2	750.906	0.75874	0.230657	3.28947	0.00100376	0.0430765	k27	None	None
Znfx1	707.597	0.754976	0.199082	3.79228	0.000149268	0.0121254	k4	k4	k4
Safb	543.968	0.748811	0.201547	3.71531	0.000202952	0.01556	k4	k4	k4
Zswim6	468.61	0.745531	0.201407	3.70162	0.000214229	0.0162422	k4	k4	k4
Sde2	385.43	0.739886	0.226097	3.27242	0.00106631	0.0451924	k4	k4	k4
Luc7l3	864.396	0.727224	0.168114	4.32578	1.52e-05	0.0024885	k4	k4	k4
Pdlim2	271.312	0.719266	0.22041	3.2633	0.00110121	0.0460989	k27	k4|k27	k27
Foxo1	278.6	0.713103	0.207179	3.44197	0.000577488	0.0310592	k4	k4|k27	k4|k27
Stk40	369.685	0.703835	0.208988	3.36782	0.00075766	0.0361013	k4	k4	k4
Bok	989.758	0.69839	0.216045	3.23262	0.00122663	0.0490902	k4|k9|k27	k4|k9|k27	k4
Lzts2	229.199	0.693438	0.169298	4.09596	4.2e-05	0.00516896	k4	k4	k4
Srsf11	847.44	0.687475	0.190248	3.61356	0.000302017	0.0207117	k4	k4	k4
Tra2a	666.497	0.687266	0.180066	3.81674	0.000135225	0.0116798	k4	k4|k27	k4
Cacybp	4027.06	0.684744	0.211223	3.2418	0.00118777	0.0480486	k4	k4	k4
Nup62	209.082	0.683905	0.194437	3.51737	0.000435845	0.0264916	k4|k27	k4	k4
Fkbp4	2514.37	0.682699	0.185295	3.68438	0.000229257	0.0170965	k4	k4	k4
Mxd1	351.259	0.682568	0.200142	3.41043	0.000648615	0.0330294	k4	k4	k4
Zfp954	348.425	0.678482	0.202463	3.35114	0.000804785	0.0378721	k4	k4	k4
Maged2	904.102	0.672527	0.191078	3.51965	0.00043211	0.026444	k4|k27	k4	k4
Atp6v0e	229.552	0.670279	0.188947	3.54745	0.000388984	0.0243508	k4	k4	k4
Mafk	204.005	0.669976	0.185685	3.60814	0.000308401	0.0208354	k4	k4	k4
Gm5124	192.257	0.666925	0.207052	3.22106	0.00127719	0.0499565	k4	k4	k4
Nolc1	470.344	0.66335	0.1684	3.93912	8.18e-05	0.00839137	k4	k4	k4
Dbndd2	3319.38	0.662105	0.192777	3.43457	0.000593491	0.0312094	k4	k4	k4|k27
Tmem41a	467.484	0.660294	0.172289	3.83247	0.000126861	0.0111593	k4	k4	k4
Cish	161.125	0.660237	0.188863	3.49586	0.000472544	0.0276773	k4|k27	k4	k4
Ccnd3	387.935	0.65743	0.196751	3.34143	0.000833472	0.0388204	k4	k4	k4
Leo1	344.438	0.653694	0.195791	3.33873	0.000841621	0.0390369	k4	k4	k4
Axin1	233.292	0.647727	0.181722	3.56439	0.000364702	0.0232574	k4	k4	k4
Zcchc9	196.456	0.64734	0.196082	3.30138	0.00096211	0.0423917	k4	k4	k4
Med20	561.061	0.642162	0.194912	3.29463	0.00098552	0.0426965	k4	k4	k4
Enox1	208.224	0.637764	0.188836	3.37734	0.000731893	0.0354922	k4	k4	k4
Frmd6	192.723	0.635123	0.193849	3.27638	0.00105146	0.044702	k4	k4	k4
Spry4	360.691	0.62873	0.193451	3.25008	0.00115373	0.0471404	k4	k4	k4|k27
Zfp516	181.218	0.625049	0.171298	3.6489	0.000263368	0.0187197	k4|k27	k4	k4
Fancg	91.8106	0.609904	0.18604	3.27835	0.00104415	0.0445299	k4	k4	k4
Rab40c	349.488	0.608799	0.16568	3.67455	0.000238266	0.0174818	k4	k4	k4
Cx3cl1	1953.5	0.608207	0.167576	3.62943	0.000284046	0.019677	k4	k4	k4
Fras1	268.904	0.605338	0.179564	3.37116	0.000748527	0.0358426	k4|k27	k4	k4
St13	865.77	0.60533	0.148177	4.08519	4.4e-05	0.00536619	k4	k4	k4
Tpm4	398.784	0.605132	0.156682	3.86217	0.000112386	0.0102014	k4|k9	k4|k9	k4|k9
Pim3	977.746	0.604928	0.160935	3.75884	0.000170706	0.0133886	k4	k4	k4|k9
Kctd18	145.881	0.602907	0.186456	3.2335	0.00122282	0.0490818	k4	k4	k4
Dusp14	309.842	0.596986	0.182637	3.2687	0.00108044	0.0456495	k4	k4	k4
Sox8	147.301	0.586634	0.181807	3.22668	0.00125236	0.0496831	k4|k27	k4|k27	k4
Ahsa1	2440.65	0.576773	0.165583	3.48328	0.000495309	0.0285792	k4	k4	k4
Rps19bp1	266.661	0.576579	0.1677	3.43816	0.000585692	0.0312094	k4|k9|k27	k4|k9	k4|k9
Spsb1	441.557	0.571213	0.160234	3.56486	0.000364046	0.0232574	k4	k4	k4|k27
Bcl2l1	2824.25	0.569548	0.147395	3.86409	0.000111505	0.0102014	k4	k4	k4
Rbm42	320.376	0.567605	0.174411	3.25441	0.00113628	0.0469608	k4	k4	k4
Ptpn1	815.205	0.564081	0.143011	3.94432	8e-05	0.00833667	k4	k4	k4
Rilpl2	156.71	0.534561	0.163964	3.26023	0.00111322	0.0464506	k4	k4	k4
Lin37	202.584	0.530578	0.160054	3.31499	0.000916477	0.0410071	k4	k4	k4
Atf4	2362.66	0.52851	0.163966	3.2233	0.00126723	0.0498382	k4	k4	k4
Sf1	1187.02	0.527964	0.163696	3.22528	0.00125851	0.0497822	k4	k4	k4
Unc119b	399.398	0.526806	0.151931	3.4674	0.000525518	0.0296353	k4	k4	k4
Sf3b4	371.697	0.510182	0.153744	3.31838	0.000905416	0.0410071	k4	k4	k4
Mvd	460.143	0.508681	0.140623	3.61734	0.000297646	0.020515	k4	k4	k4
Gtf2h2	401.341	-0.504918	0.14034	-3.59781	0.000320903	0.0213627	k4	k4	k4
Mat2a	3344.09	-0.505706	0.140354	-3.60308	0.000314472	0.021092	k4	k4	k4
Pspc1	1299.01	-0.509635	0.122308	-4.16681	3.09e-05	0.00397688	k4	k4	k4
Maoa	996.429	-0.510931	0.152532	-3.34966	0.000809117	0.0379451	k4|k9	k4	k4
Pld5	557.926	-0.518007	0.151521	-3.4187	0.000629203	0.0326492	k4	k4	k4|k27
Paxip1	627.147	-0.523779	0.156534	-3.34611	0.000819549	0.0383027	k4	k4	k4
Ppfia1	577.582	-0.523956	0.135571	-3.86482	0.00011117	0.0102014	k4	k4	k4
Dimt1	269.369	-0.528785	0.162233	-3.25942	0.00111642	0.0464506	k4	k4	k4
Arhgap21	1127.46	-0.529926	0.153578	-3.45054	0.000559467	0.0305402	k4	k4	k4
Zadh2	454.024	-0.534146	0.153702	-3.4752	0.000510473	0.0290268	k4	k4	k4|k27
Rmdn1	191.869	-0.544927	0.164645	-3.30971	0.000933913	0.041515	k4	k4	k4
Fgf11	451.117	-0.553612	0.170694	-3.24329	0.00118157	0.0479906	k4|k27	k4|k27	k4|k27
Gemin4	172.211	-0.57065	0.177167	-3.22097	0.00127756	0.0499565	k4	k4	k4
Suz12	441.109	-0.573022	0.172727	-3.31749	0.000908296	0.0410071	k4	k4	k4
Tbck	778.131	-0.581871	0.17181	-3.38672	0.000707346	0.0347236	k4	k4	k4
Arl5a	2912.65	-0.588134	0.171097	-3.43744	0.000587244	0.0312094	k4	k4	k4|k9
Ewsr1	3149.03	-0.589252	0.152331	-3.86823	0.00010963	0.0102014	k4	k4	k4
Ttc30a1	155.902	-0.591312	0.172409	-3.42969	0.000604262	0.0314747	k4	k4	k4
Inpp5e	233.838	-0.593036	0.164294	-3.60961	0.000306655	0.0208205	k4	k4	k4
Fbrs	330.424	-0.614883	0.161259	-3.81301	0.000137285	0.0117056	k4	k4	k4
Chrna6	802.468	-0.618469	0.179188	-3.45151	0.000557469	0.0305402	k4	k4|k27	k9
Tet1	537.783	-0.618965	0.173997	-3.55733	0.000374641	0.0237801	k4|k27	k4|k9|k27	k4|k27
Hcn1	465.411	-0.63644	0.189009	-3.36725	0.00075922	0.0361013	k4	k4	k4|k27
AU041133	170.393	-0.643263	0.187244	-3.43543	0.000591613	0.0312094	k4|k9	k4|k9	k4|k9
Clip1	2583.44	-0.645168	0.186438	-3.4605	0.00053917	0.0300329	k4	k4	k4
Cask	3117	-0.645234	0.167054	-3.86244	0.000112261	0.0102014	k4	k4	k4
Unc13c	1907.98	-0.651424	0.172418	-3.77817	0.000157986	0.0126825	None	None	None
Chrnb3	555.652	-0.655621	0.190917	-3.43407	0.000594595	0.0312094	k4	k4	k4
Zfp810	253.418	-0.658096	0.189998	-3.46369	0.000532811	0.0298503	k4	k4	k4|k9
Heatr3	398.034	-0.660145	0.153794	-4.2924	1.77e-05	0.00271026	k4	k4	k4
Adck5	106.86	-0.664616	0.19471	-3.41336	0.000641666	0.0330294	k4|k27	k4	k4
Ebf1	382.938	-0.665454	0.206451	-3.22331	0.00126718	0.0498382	k4|k27	k4|k27	k4|k27
Tuba8	164.712	-0.666749	0.202255	-3.29657	0.00097872	0.0426965	k4	k4	k4|k27
Esr1	912.053	-0.670017	0.176648	-3.79294	0.000148872	0.0121254	k4	k4	k9
Chuk	204.049	-0.673771	0.159487	-4.22462	2.39e-05	0.00351222	k4	k4	k4
Ankrd49	141.155	-0.675194	0.198172	-3.40711	0.000656545	0.0330294	k4	k4	k4
Pde1c	286.282	-0.676823	0.165941	-4.0787	4.53e-05	0.00542151	k4|k27	k4|k27	k4
Garnl3	652.328	-0.682888	0.163213	-4.18403	2.86e-05	0.00386965	k4	k4	None
Mprip	4317.02	-0.699565	0.20383	-3.4321	0.000598923	0.0313161	k4	k4	k4
Manea	413.869	-0.701674	0.162271	-4.32408	1.53e-05	0.0024885	k4	k4	k4
Pan2	107.133	-0.706354	0.17703	-3.99001	6.61e-05	0.00733046	k4	k4	k4
Iqsec3	2318.41	-0.711477	0.210361	-3.38218	0.000719134	0.0351757	k4	k4	k4
Fcho2	202.294	-0.715225	0.181866	-3.9327	8.4e-05	0.00849123	k4	k4	k4
Ccdc177	116.475	-0.726898	0.220129	-3.30214	0.000959491	0.0423917	k4|k27	k4	k4|k9
Nsmaf	411.101	-0.729833	0.207842	-3.51148	0.000445626	0.0265566	k4	k4	k4
Zc3h6	191.804	-0.734215	0.193213	-3.80003	0.000144676	0.011966	k4	k4	k4
Mpdz	1853.02	-0.738272	0.189347	-3.89904	9.66e-05	0.00941396	k4	k4	k4
Alms1	121.062	-0.740123	0.193187	-3.83112	0.000127563	0.0111593	k4	k4	k4
Xrn2	705.977	-0.747389	0.173928	-4.29712	1.73e-05	0.00271026	k4	k4	k4
Fam214a	317.326	-0.764215	0.171048	-4.46783	7.9e-06	0.00143782	k4	k4	k4
Tyk2	82.1827	-0.766996	0.228556	-3.35584	0.000791242	0.0373636	k4	k4	None
Hdhd3	114.328	-0.767106	0.227183	-3.3766	0.000733875	0.0354922	k4	None	None
Slc25a16	436.94	-0.772343	0.219409	-3.52011	0.00043137	0.026444	k4	k4|k9	k4
Gtpbp2	304.943	-0.798555	0.20682	-3.86111	0.000112875	0.0102014	k4	k4	k4
Zfp300	58.3972	-0.805452	0.243325	-3.31019	0.00093234	0.041515	k4	k4	k4
Mib1	366.08	-0.831582	0.254695	-3.26501	0.00109461	0.0459636	k4	k4	k4
Vmac	94.3405	-0.832369	0.215859	-3.85608	0.00011522	0.0103448	k4	k4	k4
Skida1	74.7424	-0.842117	0.241396	-3.48854	0.000485671	0.0283246	k4	k4	k4
Mab21l1	342.643	-0.864365	0.251145	-3.4417	0.000578079	0.0310592	k4	k4	k4|k27
Maf	94.676	-0.901717	0.258991	-3.48165	0.000498332	0.0285792	k4|k27	k4|k27	k4
Reln	178.968	-0.93358	0.223114	-4.18432	2.86e-05	0.00386965	k4|k27	k4|k27	k4|k27
Prtg	52.1286	-0.93972	0.275843	-3.40672	0.000657495	0.0330294	k4	k4	k4
Strip2	888.527	-0.944345	0.201531	-4.68587	2.79e-06	0.000576435	k4	k4	k4|k27
Vtn	113.022	-0.944602	0.263163	-3.58942	0.00033141	0.021849	k4	k4	k4
Cgn	241.962	-0.954793	0.237845	-4.01436	5.96e-05	0.00689384	k4	k4	k4
Pskh1	145.057	-0.985351	0.279253	-3.52853	0.000417876	0.0259216	k4	k4	k4
Itpr1	2390.37	-0.997151	0.196525	-5.07391	3.9e-07	0.000115618	k4	k4|k27	k4
Eya1	45.6991	-1.03125	0.28145	-3.66405	0.000248258	0.0179258	k4	k4|k27	k4
Hpgds	44.4424	-1.0564	0.269318	-3.92252	8.76e-05	0.00867789	None	k4|k27	None
Efhc2	59.3238	-1.06242	0.274293	-3.87332	0.000107363	0.0101485	k4	k4	k4
BC021767	77.3798	-1.0663	0.303201	-3.51681	0.000436771	0.0264916	k4	k4	None
Cfh	49.0676	-1.09392	0.293438	-3.72793	0.000193057	0.0149696	None	None	None
Neb	82.6124	-1.16544	0.274838	-4.24048	2.23e-05	0.0033085	None	None	None
Ranbp3l	26.9507	-1.20619	0.324363	-3.71865	0.000200294	0.015443	k4	k4|k27	None
Fadd	35.8288	-1.22947	0.291294	-4.22071	2.44e-05	0.00353566	k4	k4	k4
D930028M14Rik	18.345	-1.26089	0.387439	-3.25442	0.00113624	0.0469608	None	k4	None
Ssh3	91.7082	-1.2677	0.318739	-3.97724	6.97e-05	0.00755444	k4	k4	k4
Cldn5	21.7603	-1.30588	0.358605	-3.64157	0.000270985	0.0189648	k9|k27	k4|k9|k27	k4|k27
Itpka	75.9001	-1.4215	0.428293	-3.31898	0.000903453	0.0410071	k4	k4|k27	k4|k27
Zfp953	16.4822	-1.58071	0.426537	-3.70591	0.000210633	0.0160587	k4	k4	k4
Svep1	28.8865	-1.62411	0.378157	-4.2948	1.75e-05	0.00271026	k4|k27	k4|k9|k27	k4|k27
Cx3cr1	105.876	-1.80049	0.282807	-6.36649	1.93e-10	1.88e-07	k27	None	None
Gpr34	26.7711	-1.85738	0.389264	-4.77153	1.83e-06	0.000402436	None	None	None
Exph5	180.522	-1.89871	0.289161	-6.56628	5.16e-11	6.4e-08	k4	k4|k27	k4
Pik3cg	18.8814	-1.98125	0.444437	-4.45788	8.28e-06	0.00148632	None	None	None
Mybpc3	22.2307	-3.65427	0.638095	-5.72684	1.02e-08	6.35e-06	k4|k27	k4	k4

## Sheet: SER_METH
Gene	baseMean	log2FoldChange	lfcSE	stat	pvalue	padj	mDA.state	SER.state	NPC.state
A330076H08Rik	57.2822	1.21057	0.371228	3.26098	0.00111028	0.0289456	k4	k4	None
Aarsd1	664.535	-0.500731	0.12017	-4.16686	3.09e-05	0.00226738	k4	k4	k4
Abhd17b	457.591	0.629011	0.116224	5.41207	6.23e-08	1.59e-05	k4	k4	k4
Adamts1	67.718	1.15039	0.303672	3.78826	0.000151707	0.00726593	k4|k27	k4|k27	k4
Adamts9	27.4301	1.75045	0.389958	4.48881	7.16e-06	0.000763634	None	None	None
Adipor2	526.168	0.562476	0.132196	4.25486	2.09e-05	0.00167629	k27	None	None
AF529169	123.934	-0.621237	0.161369	-3.84979	0.000118217	0.00614178	k4	k4	k4|k27
Aff1	157.372	0.576884	0.187978	3.06889	0.00214855	0.0454197	k4|k9	k4|k27	k4
Ago2	496.289	-0.695417	0.146936	-4.73278	2.21e-06	0.000299484	k4	k4	k4
Ago3	149.497	-0.525486	0.170757	-3.0774	0.00208818	0.0443729	k4	k4	k4
Ahnak	83.6564	1.01093	0.284471	3.55373	0.000379814	0.0140753	k27	k27	k4|k27
Ahsa2	172.183	0.68332	0.218143	3.13244	0.00173361	0.0390753	k4	k4	k4
Alkbh5	1228.51	0.662199	0.077601	8.53338	1.42e-17	3.49e-14	k4	k4	k4
Amdhd2	127.947	-0.770688	0.156319	-4.93022	8.21e-07	0.000148101	k4	k4	k4
Ap2a1	749.363	-0.630735	0.141649	-4.4528	8.48e-06	0.0008449	k4	k4	k4
Apeh	336.511	-0.504328	0.146938	-3.43226	0.000598578	0.0191124	k4	k4	k4
Arglu1	465.91	1.14905	0.151993	7.55991	4.03e-14	5.5e-11	k4	k4	k4
Arhgap33	171.183	-0.546928	0.138512	-3.94859	7.86e-05	0.00456815	k4	k4	k4
Arhgef11	574.377	-0.538108	0.10491	-5.12925	2.91e-07	6.19e-05	k4	k4	k4|k9
Arhgef2	328.938	-0.573557	0.154148	-3.72082	0.000198581	0.00860352	k4	k4	k4
Atp11b	216.445	0.867568	0.257805	3.36521	0.000764852	0.0228172	k4	k4	k4
Atp6v0e	150.902	0.57625	0.168505	3.41978	0.00062672	0.0197538	k4	k4	k4
B2m	385.545	0.688054	0.156169	4.40582	1.05e-05	0.000978867	k4	k4	k4
Baiap3	569.865	-0.794305	0.151959	-5.22711	1.72e-07	4.06e-05	k4	k4	k4
Bcl2l1	1926.8	0.549329	0.116835	4.70176	2.58e-06	0.000331512	k4	k4	k4
Bend4	347.966	0.682298	0.155328	4.39264	1.12e-05	0.00101703	k4	k4	k4|k27
Bhlhe41	1376.58	0.597327	0.119699	4.99024	6.03e-07	0.000113729	k4	k4	k4|k27
Birc6	1956.3	0.533495	0.158984	3.35565	0.000791791	0.023165	k4	k4	k4|k9
Btg1	237.844	0.745316	0.24625	3.02667	0.00247264	0.0499457	k4	k4	k4
C77370	191.542	-0.615281	0.158912	-3.87184	0.000108017	0.00580875	k4	k4	k4
Cables1	202.644	0.731696	0.182727	4.00431	6.22e-05	0.00385169	k4	k4|k9	k4|k27
Cacna1c	218.975	-0.662822	0.14309	-4.63219	3.62e-06	0.000434929	None	None	None
Camkv	758.585	-0.58802	0.134959	-4.35702	1.32e-05	0.00116299	k4	k4	k4|k27
Canx	2318.27	0.677655	0.147189	4.60399	4.14e-06	0.000470552	k4	k4	k4
Cbx3	3035.49	0.750613	0.107627	6.9742	3.08e-12	2.9e-09	k4	k4	k4
Ccar1	728.171	0.568595	0.126982	4.47775	7.54e-06	0.000783547	k4	k4	k4
Cd38	61.4303	1.56498	0.44647	3.50523	0.000456219	0.0159519	k27	k4|k27	k4
Cdkl5	82.1764	-0.893077	0.216573	-4.12368	3.73e-05	0.00255405	k4|k27	k4	k4
Cdkn1b	534.674	0.76666	0.149503	5.12806	2.93e-07	6.19e-05	k4	k4	k4
Cdr2	348.143	0.626884	0.165673	3.78387	0.000154411	0.00730976	k4	k4	k4
Celf5	124.151	-0.64382	0.171907	-3.74515	0.000180282	0.00795123	k4	k4	k4
Chka	319.995	0.66107	0.161581	4.09125	4.29e-05	0.002859	k4	k4	k4
Chpf2	150.843	-0.766313	0.184742	-4.14802	3.35e-05	0.00240836	k4	k4	k4
Chpt1	335.146	0.576559	0.152362	3.78414	0.000154238	0.00730976	k4	k4	k4
Cit	739.988	-0.589976	0.163549	-3.60733	0.000309369	0.0119834	k4|k27	k4	k4
Clk4	350.957	1.63367	0.469257	3.4814	0.000498794	0.0169881	k4	k4	k4
Col19a1	35.9845	1.18278	0.364455	3.24533	0.00117316	0.0297012	k4|k9|k27	k4|k27	k4|k9|k27
Cpsf1	327.23	-0.500528	0.134815	-3.71269	0.000205065	0.00879128	k4	k4	k4
Cryab	1480.43	0.779545	0.175335	4.44603	8.75e-06	0.000846695	k4|k27	k4|k27	k4
Csrnp1	80.3142	1.4855	0.41914	3.54417	0.000393858	0.0144152	k4	k4	k4|k27
Csrnp2	116.656	0.740681	0.225037	3.29137	0.00099701	0.0268078	k4	k4	k4
Ctss	149.608	0.660025	0.2165	3.04862	0.00229895	0.0478565	None	k27	None
Cul9	377.295	-0.628147	0.162529	-3.86483	0.000111165	0.00595192	k4	k4	k4
Cx3cr1	68.2917	-1.11127	0.277212	-4.00874	6.1e-05	0.00381864	k27	None	None
Cyp4f14	22.8765	1.85978	0.547466	3.39707	0.000681122	0.0208616	k4|k9|k27	k4|k9|k27	k4
Dalrd3	319.652	-0.66595	0.171161	-3.89077	9.99e-05	0.00551885	k4	k4	k4
Dbndd2	2780.61	0.778499	0.133751	5.82051	5.87e-09	2.06e-06	k4	k4	k4|k27
Dbx2	165.087	1.05516	0.321235	3.28471	0.00102088	0.0272701	k4|k9|k27	k4|k9|k27	k4|k27
Dctn1	2513.75	-0.650036	0.132825	-4.89392	9.88e-07	0.000166026	k4	k4	k4|k27
Ddit4	326.575	1.38327	0.133132	10.3902	2.75e-25	1.12e-21	k4	k4	k4
Dlgap2	125.436	-0.602743	0.160193	-3.76261	0.000168152	0.00769854	k4	k4	k4|k27
Dnajb4	1298.04	0.548001	0.137052	3.9985	6.37e-05	0.00390036	k4	k4	k4
Dnajb9	201.299	0.666599	0.196255	3.3966	0.000682287	0.0208616	k4	k4	k4
Dnmt1	313.628	-0.61273	0.138629	-4.41993	9.87e-06	0.000926114	k4	k4	k4
Dyrk1b	64.2275	-1.03755	0.258713	-4.01041	6.06e-05	0.00381117	k4	k4	k4
Egr3	36.1634	1.18657	0.305705	3.88143	0.000103843	0.0056337	k4|k27	k4|k27	k4|k27
Elk1	202.254	-0.689068	0.150733	-4.57145	4.84e-06	0.000544827	k4	k4	k4
Ell2	332.463	0.524033	0.138072	3.79536	0.000147431	0.00720178	k4	k4	k4|k27
Elovl5	697.676	0.584643	0.172605	3.38717	0.000706176	0.0213788	k4	k4	k4
Erich3	115.299	-0.897245	0.197185	-4.55028	5.36e-06	0.000597172	None	None	None
Fam107a	448.613	1.22733	0.167246	7.33844	2.16e-13	2.65e-10	k4|k27	k4|k27	k4|k27
Fam13b	434.555	-0.547857	0.145481	-3.76583	0.000165998	0.00769854	k4	k4	k4
Fam196a	216.82	0.5591	0.141467	3.95214	7.75e-05	0.00454386	k4	k4	k4
Fam20a	58.7442	1.01825	0.255796	3.98072	6.87e-05	0.00410932	k4|k27	k4|k27	k4|k27
Fam60a	39.9874	1.12448	0.306774	3.66548	0.000246875	0.010201	k4	k4	k4
Fam76b	91.87	0.739584	0.239732	3.08504	0.00203522	0.0437644	k4	k4	k4
Fastk	454.121	-0.519671	0.131359	-3.9561	7.62e-05	0.00449078	k4	k4	k4
Fastkd5	85.9648	0.892771	0.198622	4.49483	6.96e-06	0.000748852	k4	k4	k4|k27
Fbxl18	42.2843	-1.05575	0.268742	-3.92848	8.55e-05	0.00491503	k4	k4	k4
Fkrp	280.748	-0.529243	0.125538	-4.21579	2.49e-05	0.0019315	k4	k4	k4|k27
Fn3krp	129.623	-0.536572	0.160724	-3.33847	0.000842415	0.0240206	k4	k4|k27	k4
Foxo1	192.224	0.577629	0.167171	3.45531	0.000549654	0.0181652	k4	k4|k27	k4|k27
Fscn1	710.06	-0.694827	0.139318	-4.98733	6.12e-07	0.000113729	k4	k4	k4
Fubp3	159.572	0.613451	0.188695	3.25102	0.00114992	0.0293154	k4|k9|k27	k4|k9|k27	k4
Gadd45g	192.081	1.08778	0.229874	4.73206	2.22e-06	0.000299484	k4|k27	k4|k27	k4|k27
Gca	180.277	0.527843	0.160406	3.29068	0.00099947	0.0268151	k4	k4	k4
Gcn1l1	334.014	-0.64788	0.16685	-3.88302	0.000103167	0.0056337	k4	k4	k4
Gjb6	408.41	0.942564	0.257163	3.66525	0.000247101	0.010201	k9|k27	k4|k9|k27	k4|k27
Gm11974	33.7876	1.54406	0.446233	3.46022	0.000539737	0.0179829	k4|k27	k4	k4
Golga7b	1664.13	0.525566	0.138606	3.7918	0.000149556	0.00723917	k4|k27	k4	None
Golph3	569.878	0.536035	0.123713	4.3329	1.47e-05	0.00126173	k4	k4	k4
Golt1b	439.799	0.501979	0.133598	3.75738	0.000171704	0.00776851	k4	k4	k4
Gpr3	42.0625	0.899998	0.291819	3.0841	0.0020417	0.0437644	k4|k27	k4|k27	k4|k27
Grin2b	303.799	-0.601469	0.14548	-4.13438	3.56e-05	0.0024936	k4	k4	k4|k27
Gtf3c1	554.348	-0.708491	0.127079	-5.5752	2.47e-08	7.39e-06	k4	k4	k4
Hdc	37.0701	-1.01183	0.305147	-3.31589	0.000913534	0.0254969	None	None	None
Herpud1	675.89	0.512758	0.0874581	5.86291	4.55e-09	1.8e-06	k4	k4	k4
Hes5	46.7688	-1.45908	0.35255	-4.13865	3.49e-05	0.00246173	k4|k27	k4|k27	k4
Hipk4	87.7579	-0.69591	0.197201	-3.52893	0.000417236	0.0148713	k27	None	None
Hmbox1	70.7366	-0.679798	0.221398	-3.07047	0.00213719	0.0452575	k4	k4	k4
Hmgcr	435.122	0.800696	0.247809	3.2311	0.00123315	0.0302998	k4	k4	k4
Hps4	78.7661	-0.693357	0.22675	-3.0578	0.00222971	0.0465422	k4	k4	k4
Hsf2	304.64	0.854756	0.151427	5.64468	1.65e-08	5.2e-06	k4	k4	k4
Hspa5	709.39	0.588867	0.121331	4.8534	1.21e-06	0.000191354	k4	k4	k4
Htra1	321.071	0.90475	0.290153	3.11819	0.00181968	0.0403456	k4|k27	k4|k27	k4|k27
Icosl	31.7425	2.31737	0.639846	3.62177	0.000292598	0.0115355	k4|k9|k27	k4|k27	k4
Idi1	1478.81	0.58218	0.14839	3.92331	8.73e-05	0.00496941	k4	k4	k4
Ints1	287.905	-0.603761	0.175477	-3.44069	0.000580231	0.018785	k4	None	k4
Irf2bp2	634.093	0.601894	0.0964651	6.2395	4.39e-10	2.56e-07	k4	k4	k4
Jdp2	63.4052	0.727626	0.235921	3.0842	0.00204104	0.0437644	k4	k4	k4
Jmjd6	191.519	0.634929	0.167588	3.78863	0.00015148	0.00726593	k4	k4	k4
Junb	107.338	1.81695	0.408933	4.44315	8.87e-06	0.000849173	k4	k4	k4|k27
Kctd16	109.697	-0.644033	0.191122	-3.36975	0.000752356	0.0224991	k4	k4	k4|k27
Kdm3a	185.978	0.626392	0.189361	3.30793	0.0009399	0.0260428	k4	k4|k9|k27	k4
Kdm6b	487.205	0.969905	0.242751	3.99548	6.46e-05	0.00391889	k4	k4|k27	k4|k27
Kif13b	76.1	-1.06312	0.230854	-4.60517	4.12e-06	0.000470552	k4	k4	k4
Kif26b	128.138	-0.721034	0.211536	-3.40857	0.000653054	0.0202607	k4	k4	k4|k9|k27
Kifc2	1088.59	-0.506519	0.124217	-4.07769	4.55e-05	0.00299831	k4	k4	k4
Klf13	3648.02	0.700205	0.202588	3.4563	0.000547638	0.0181652	k4	k4	k4
Klf15	186.883	1.07905	0.206412	5.22763	1.72e-07	4.06e-05	k4	k4	k4|k27
Klf4	20.7095	2.23038	0.513317	4.34505	1.39e-05	0.00121085	k4	k4|k27	k4|k27
Klhl11	121.482	-0.63531	0.167257	-3.7984	0.000145635	0.00720013	k4	k4	k4
Kmt2d	2279.78	0.621465	0.162957	3.81368	0.000136914	0.00687992	k4	k4	k4
Kri1	51.2415	-0.853077	0.248327	-3.4353	0.000591908	0.0189984	k4	k4	None
Ksr2	124.874	-0.906167	0.185644	-4.88121	1.05e-06	0.000174699	k4	k4	k4
Ldoc1l	427.344	-0.525842	0.111269	-4.72585	2.29e-06	0.000302108	k4|k27	k4	k4
Lgr4	176.91	0.812032	0.171603	4.73204	2.22e-06	0.000299484	k4	k4	k4|k27
Lifr	586.891	0.549949	0.137438	4.00143	6.3e-05	0.00387915	k4	k4	k4
Lrp4	163.085	0.664535	0.194992	3.40802	0.000654371	0.0202607	k4|k9|k27	k4|k9|k27	k4
Lrrc8a	1182.37	0.833947	0.114688	7.27141	3.56e-13	3.97e-10	k4|k9	k4|k9	k4|k9
Lrrc8b	50.1041	-0.906863	0.248373	-3.65121	0.000261005	0.0106318	k4	k4	k4
Lrrn1	290.752	0.577034	0.157277	3.66891	0.000243591	0.0101644	k4	k4	k4
Lsm12	99.2025	-0.851591	0.202623	-4.20284	2.64e-05	0.00200733	k4	k4	k4
Luc7l2	580.704	0.567512	0.127661	4.44547	8.77e-06	0.000846695	k4	k4	k4
Mafk	121.596	0.637272	0.203418	3.13281	0.00173139	0.0390753	k4	k4	k4
Map3k11	181.626	-0.651759	0.184006	-3.54206	0.00039701	0.0144873	k4	k4	k4
Matk	806.983	-0.551825	0.133045	-4.14766	3.36e-05	0.00240836	k4|k9	k4	k4|k27
Mbd2	126.427	0.528814	0.157621	3.35498	0.000793703	0.023165	k4	k4	k4
Mcl1	364.029	0.698033	0.171149	4.0785	4.53e-05	0.00299831	k4	k4	k4
Mettl7a1	281.368	0.502436	0.119086	4.2191	2.45e-05	0.00191555	k4	k4	k4
Mex3c	225.281	0.678048	0.170146	3.98511	6.74e-05	0.00405393	k4	k4	k4
Mfsd2a	74.8753	1.30014	0.326962	3.97643	7e-05	0.00416388	k4|k27	k4|k27	k4
Mgat5	111.894	-0.753595	0.199354	-3.78019	0.000156707	0.00738673	k4	k4	k4
Mgst1	44.1649	1.54609	0.449841	3.43698	0.000588243	0.0189679	k4|k27	k4|k27	k4
Micu3	4358.77	0.68988	0.11267	6.12303	9.18e-10	4.69e-07	k4	k4	k4|k9
Mid1	34.1936	-1.09018	0.315012	-3.46076	0.000538652	0.0179829	None	k4	k4
Midn	94.7706	0.682917	0.181963	3.75305	0.000174694	0.00782602	k4	k4	k4
Mir6236	26.6199	-1.67217	0.441074	-3.79112	0.000149967	0.00723917	k4	k4	None
Mob1a	90.8527	-0.676694	0.190034	-3.5609	0.000369579	0.0138575	k4	k4	k4
Mreg	298.01	0.727072	0.1225	5.93528	2.93e-09	1.33e-06	k4	k4	k4
Msl1	1584.82	0.515603	0.107505	4.79609	1.62e-06	0.000239006	k4	k4	k4
Msto1	241.919	-0.623365	0.161843	-3.85166	0.00011732	0.00612112	k4	k4	k4|k9
Mt1	888.4	0.539107	0.154007	3.50053	0.000464341	0.016047	k4|k27	k4|k27	k4|k27
Mtmr2	1260.39	0.524773	0.138228	3.79643	0.000146797	0.00720178	k4	k4	k4|k9
Mvb12a	159.917	-0.524475	0.165499	-3.16905	0.0015294	0.0357861	k4|k27	k4	k4
Myef2	155.313	0.608431	0.175031	3.47613	0.000508707	0.01723	k4	k4	k4
Myo9b	171.727	-0.545732	0.154334	-3.53604	0.000406177	0.0146474	k4	k4	k4
Naa10	197.123	-0.526507	0.150415	-3.50037	0.000464619	0.016047	k4|k27	k4|k27	k4
Nab1	584.312	0.531495	0.0973189	5.46137	4.72e-08	1.26e-05	k4	k4	k4
Ncoa3	345.476	0.550274	0.136812	4.02212	5.77e-05	0.00364524	k4	k4	k4
Nfya	53.6976	0.784993	0.23971	3.27476	0.00105752	0.0279444	k4	k4	k4
Nlgn3	155.947	-0.56771	0.153886	-3.68916	0.000224993	0.00947986	k4|k27	k4|k27	k4
Nol6	545.326	-0.55019	0.131119	-4.19611	2.72e-05	0.00203009	k4	k4	None
Nos1	85.577	-1.08512	0.203258	-5.33865	9.36e-08	2.3e-05	None	None	None
Notch2	111.067	0.906148	0.256712	3.52983	0.000415831	0.0148644	k4	k4|k27	k4
Nr4a2	181.632	0.700691	0.208344	3.36314	0.000770601	0.0228597	k4	k4|k27	k4|k27
Nrip1	124.253	-0.532218	0.1638	-3.2492	0.0011573	0.029439	k4	k4	k4
Nsun3	27.3675	-1.01448	0.31996	-3.17066	0.00152093	0.0357861	k4	k4	k4
Nup98	263.556	0.709084	0.125303	5.65897	1.52e-08	4.91e-06	k4	k4	k4
Ogdhl	403.885	-0.681573	0.165225	-4.12511	3.71e-05	0.00255247	k4	k4	k4
Olig1	858.195	-0.548315	0.16042	-3.418	0.000630821	0.0197616	k4|k9|k27	k4|k27	k4|k27
P4ha1	262.208	1.08695	0.254239	4.27529	1.91e-05	0.00156032	k4	k4	k4
Paip1	2541.38	0.685579	0.116702	5.87462	4.24e-09	1.77e-06	k4	k4	k4
Pam	1254.7	0.800658	0.122457	6.53829	6.22e-11	4.24e-08	k4|k9	k4|k9	k4
Pan3	316.858	0.502174	0.149367	3.36202	0.000773737	0.0228597	k4	k4	k4
Pcif1	224.351	-0.507162	0.139029	-3.64788	0.000264411	0.0107349	k4	k4	k4
Peg3	4819.22	-0.624264	0.108874	-5.73383	9.82e-09	3.25e-06	k4	k4|k9	k4|k9
Peli1	317.766	0.534421	0.176506	3.02779	0.00246353	0.0499261	k4	k4	k4
Per1	570.26	0.505866	0.109363	4.62557	3.74e-06	0.000440414	k4	k4	k4
Pfdn4	174.352	0.61935	0.152427	4.06326	4.84e-05	0.00315603	k9|k27	k27	k4|k27
Phf1	286.976	-0.564018	0.122103	-4.61922	3.85e-06	0.000449794	k4	k4	k4
Phldb1	675.876	-0.509378	0.0873263	-5.83304	5.44e-09	1.96e-06	k4|k27	k4	k4
Phox2b	71.6493	0.710922	0.217259	3.27223	0.00106703	0.0281351	k9|k27	k4|k9|k27	k27
Plcb4	723.258	-0.652251	0.118475	-5.50539	3.68e-08	1.05e-05	None	None	None
Plcg1	197.993	-0.657558	0.129561	-5.07529	3.87e-07	7.78e-05	k4	k4	k4
Pmepa1	480.446	0.616502	0.105591	5.83856	5.27e-09	1.96e-06	k4	k4	k4
Pnmal1	413.89	-0.529516	0.12267	-4.31659	1.58e-05	0.00134092	k4	k4	k4|k9
Pnmal2	3437.25	-0.504404	0.112661	-4.47718	7.56e-06	0.000783547	k4	k4	k4|k27
Polr1a	164.141	-0.583145	0.155412	-3.75225	0.000175252	0.00782602	k4	k4	k4
Ppm1h	1724.79	0.608691	0.162237	3.75186	0.000175528	0.00782602	k4	k4	k4
Ppp4r2	360.719	0.563345	0.112375	5.01306	5.36e-07	0.000102632	k4	k4	k4
Pros1	39.8556	1.22935	0.382891	3.21071	0.00132409	0.0321724	k4	k4	k4
Prrc2a	605.503	-0.748027	0.146141	-5.11854	3.08e-07	6.4e-05	k4	k4|k27	k4
Prune2	3474.2	0.528952	0.0896357	5.90113	3.61e-09	1.58e-06	k4|k27	k4|k27	k4|k27
Pskh1	91.3358	-0.739602	0.190704	-3.87828	0.000105197	0.00568203	k4	k4	k4
Ptar1	295.784	-0.801937	0.165253	-4.8528	1.22e-06	0.000191354	k4	k4|k9	k4
Ptbp1	144.253	0.804916	0.208832	3.85438	0.000116025	0.00607939	k4	k4	k4
Ptges3	1628.19	0.502761	0.111634	4.50365	6.68e-06	0.000724766	k4	k4	k4
Ptp4a1	362.652	0.606483	0.130175	4.65899	3.18e-06	0.000385749	k4	k4	k4
Ptp4a3	164.582	-0.626794	0.159398	-3.93227	8.41e-05	0.00486671	k4	k4	None
Ptpn12	233.671	0.613799	0.174605	3.51535	0.000439176	0.0155628	k4	k4	k4
Rac3	514.561	-0.509181	0.13656	-3.72862	0.00019253	0.00840074	k4|k27	k4	k4
Rasa2	305.371	0.552846	0.11374	4.86062	1.17e-06	0.000188788	k4	k4	k4
Rbm12b1	94.0569	1.05408	0.339195	3.1076	0.00188616	0.0413769	k4	k4	k4
Rbm12b2	124.495	1.12639	0.292194	3.85493	0.000115762	0.00607939	k4	k4	k4
Rbm15	86.1648	0.648331	0.192203	3.37316	0.000743101	0.0223313	k4	k4	k4
Rdh13	586.307	0.549496	0.100142	5.48714	4.08e-08	1.11e-05	k4	k4	k4
Rhou	564.193	0.619502	0.111728	5.54474	2.94e-08	8.59e-06	k4	k4	k4
Rin2	273.814	0.595096	0.180457	3.29772	0.000974742	0.0265459	k4	k4	k4
Rn45s	545219	-1.73655	0.205926	-8.43289	3.37e-17	6.89e-14	None	None	k9
Rnf125	39.5233	1.21477	0.322247	3.76969	0.000163451	0.00762007	None	None	None
Rnf26	114.031	-0.554135	0.176781	-3.13459	0.00172094	0.0390027	k4	k4	k4
Rpe	257.851	0.504804	0.133569	3.77935	0.000157241	0.00738673	k4	k4	k4
S100pbp	43.0257	-0.986611	0.260638	-3.78537	0.000153483	0.00730976	k4	k4	k4
Sat1	668.331	0.520073	0.124383	4.18121	2.9e-05	0.00215472	k4	k4	k4
Sbf1	1199.61	-0.514725	0.127956	-4.02266	5.75e-05	0.00364524	k4|k9|k27	k4|k27	k4
Scg2	2132.35	0.693111	0.165976	4.17596	2.97e-05	0.00219171	k4	k4	None
Sdc4	558.939	1.28922	0.390491	3.30154	0.000961547	0.0264002	k4|k9	k4|k9|k27	k4|k27
Setd1b	337.289	0.53545	0.125756	4.25784	2.06e-05	0.00166501	k4	k4	k4
Sfrp1	176.529	0.865263	0.193499	4.47166	7.76e-06	0.000793038	k9|k27	k4|k27	k4|k27
Shd	361.884	-0.501096	0.130674	-3.83469	0.00012572	0.00644961	k4	k4	k4
Siah2	153.518	0.894602	0.220523	4.05674	4.98e-05	0.0032113	k4	k4	k4
Sik1	129.747	1.60406	0.227097	7.06334	1.63e-12	1.66e-09	k4	k4	k4
Sirt5	119.715	-0.536035	0.17187	-3.11885	0.0018156	0.0403281	k4	k4|k9	k4|k9
Sirt6	161.188	0.544135	0.175486	3.10073	0.00193045	0.0418925	k4	k4	k4
Skil	1042.39	0.711882	0.166412	4.27783	1.89e-05	0.00155302	k4	k4	k4
Slc38a2	884.552	0.580214	0.190513	3.04554	0.00232263	0.0481857	k4	k4	k4
Slc39a1	537.324	0.711194	0.107028	6.64491	3.03e-11	2.19e-08	k4|k27	k4|k27	k4
Slitrk2	130.179	0.950507	0.305408	3.11226	0.00185663	0.0410165	k4	k4|k27	k4
Smco3	125.661	0.965992	0.187457	5.15313	2.56e-07	5.61e-05	k4|k9	k4	k4
Smim3	87.8711	0.820777	0.232967	3.52315	0.000426454	0.0151558	k4|k27	k4|k27	k4
Snap23	95.2278	0.78181	0.255704	3.05749	0.00223202	0.0465422	k4	k4	k4
Snx8	257.276	-0.531368	0.117104	-4.53759	5.69e-06	0.000622896	k4	k4	k4
Sox11	264.067	0.691812	0.228065	3.0334	0.00241818	0.0494156	k4	k4	k4
Spred2	97.8006	-0.615853	0.183352	-3.35885	0.000782667	0.023068	k4	k4	k4|k27
Spry2	663.463	1.437	0.411913	3.4886	0.000485563	0.0165835	k4	k4	k4
Spsb1	365.407	0.668815	0.206991	3.23114	0.00123298	0.0302998	k4	k4	k4|k27
Ssfa2	443.807	0.872203	0.181768	4.79843	1.6e-06	0.000239006	k4	k4	k4
Ssh1	79.4048	-0.838223	0.215942	-3.8817	0.00010373	0.0056337	k4	k4	k4
Stk40	230.197	0.583403	0.132667	4.39751	1.09e-05	0.00100191	k4	k4	k4
Stx1b	191.817	-0.625548	0.150808	-4.14799	3.35e-05	0.00240836	k4	k4	None
Swt1	213.312	0.927044	0.253048	3.66351	0.000248785	0.0102361	k4	k4	k4
Syt10	24.361	-1.34054	0.413941	-3.23849	0.00120166	0.029998	k4|k27	k4|k27	k4|k27
Syt2	277.385	-0.761317	0.160113	-4.75489	1.99e-06	0.000279832	k4|k27	k4|k27	k4|k27
Tab1	207.258	-0.502183	0.136881	-3.66876	0.000243727	0.0101644	k4	k4	k4
Taf3	191.484	0.515961	0.168335	3.06509	0.00217601	0.0458421	k4	k4	k4
Tank	228.743	0.510123	0.133938	3.80865	0.000139727	0.00699263	None	None	None
Taok2	597.703	-0.503363	0.141648	-3.55361	0.000379979	0.0140753	k4	k4	k4
Tatdn2	34.5706	0.998783	0.300554	3.32314	0.0008901	0.0252044	k4	k4	k4
Tbc1d13	166.261	-0.59056	0.151366	-3.90153	9.56e-05	0.00530313	k4	k4	k4
Tceanc2	267.94	0.541315	0.127718	4.23837	2.25e-05	0.00178096	k4	k4	k4
Tcp11l1	101.776	-0.666459	0.183672	-3.62852	0.000285051	0.0113107	k4	k4	k4
Tcp11l2	158.158	0.653814	0.168165	3.88794	0.000101098	0.00555857	k4	k4	k4
Tma16	71.4748	1.45546	0.247894	5.87127	4.32e-09	1.77e-06	k4	k4	k4
Tmem161b	101.731	1.00404	0.329759	3.04476	0.00232864	0.0482287	k4|k9	k4	k4
Tmem263	809.585	0.600162	0.134965	4.44679	8.72e-06	0.000846695	k4	k4	k4
Tmf1	649.696	0.708555	0.111002	6.38325	1.73e-10	1.06e-07	k4	k4	k4
Tob1	219.019	0.551326	0.172557	3.19504	0.00139814	0.0336128	k4	k4	k4
Tob2	316.99	0.583916	0.122466	4.76798	1.86e-06	0.000268422	k4	k4	k4
Tox2	149.085	-0.544153	0.165317	-3.29158	0.000996278	0.0268078	k4	k4	None
Tra2a	384.082	0.60921	0.186966	3.25841	0.0011204	0.0289456	k4	k4|k27	k4
Trib1	111.081	0.775601	0.177915	4.35938	1.3e-05	0.00115883	k4	k4	k4
Trip11	197.059	-0.595065	0.135181	-4.402	1.07e-05	0.000988802	k4	k4	k4
Tsc22d2	446.024	0.510893	0.145396	3.5138	0.000441742	0.0156086	k4	k4	k4
Tspan12	478.328	0.502796	0.139013	3.61691	0.000298138	0.0116658	k4|k27	k4|k27	k4
Twf1	1426.83	0.602803	0.116049	5.19437	2.05e-07	4.58e-05	k4	k4	k4
Twsg1	159.38	0.601522	0.160005	3.7594	0.000170324	0.00773461	k4	k4	k4
Txnip	76.8691	0.848834	0.277527	3.05856	0.002224	0.0465333	k4	k4	k4
Ubb	13426.7	0.501098	0.10676	4.69369	2.68e-06	0.000334832	k4	k4	k4
Uhmk1	132.396	-0.970794	0.201481	-4.81829	1.45e-06	0.000221918	k4	k4	k4
Unc13a	525.807	-0.602004	0.177438	-3.39275	0.000691946	0.021052	k4|k9|k27	k4|k27	k4|k27
Usp2	739.546	0.997925	0.120056	8.31218	9.4e-17	1.65e-13	k4	k4	k4
Usp53	204.011	0.772609	0.169871	4.5482	5.41e-06	0.000597658	k4	k4	k4
Wdr19	88.6753	-0.665257	0.189566	-3.50937	0.000449169	0.0157801	k4	k4	k4
Wdr6	1704.2	-0.505728	0.12804	-3.94975	7.82e-05	0.00456764	k4	k4	k4
Wnt3	152.037	0.578528	0.161804	3.57548	0.000349582	0.0131884	k4|k27	k4|k27	k4|k27
Wtap	981.974	0.694832	0.119969	5.79174	6.97e-09	2.37e-06	k4	k4	k4
Wwc1	234.56	-0.629874	0.166748	-3.7774	0.000158474	0.00741621	k4	k4	k4
Xlr3a	111.185	0.936189	0.307689	3.04265	0.00234505	0.0483238	None	None	None
Zfp101	133.423	0.570098	0.160331	3.55575	0.000376896	0.0140459	k4	k4	k4
Zfp324	67.2439	-0.680142	0.204912	-3.31919	0.000902789	0.0253111	k4	k4	k4
Zfp52	73.9512	0.804128	0.217809	3.69189	0.00022259	0.00941094	k4	k4	k4
Zfp536	157.495	-0.563302	0.161005	-3.49866	0.00046761	0.0160599	k4|k27	k4|k27	k4
Zfp687	137.605	-0.52472	0.160901	-3.26113	0.0011097	0.0289456	k4	k4	k4
Zfp932	319.583	0.669444	0.181112	3.6963	0.000218766	0.00931352	k4	k4	k4
Zfp948	88.2414	0.661162	0.217425	3.04087	0.00235892	0.0484468	k4	k4	k4
Zscan26	1447.91	0.659517	0.178316	3.6986	0.000216794	0.00926169	k4	k4	k4
Zswim6	293.458	0.79454	0.124045	6.40524	1.5e-10	9.69e-08	k4	k4	k4
