# Supplementary material for: A comprehensive map coupling histone modifications with gene regulation in adult dopaminergic and serotonergic neurons
Source: Nat Commun. 2018 Mar 26;9:1226. doi: 10.1038/s41467-018-03538-9 (PMC5964330; doi:10.1038/s41467-018-03538-9)
Supplement: Supplementary file 9 — Supplementary Data 6 [file 41467_2018_3538_MOESM9_ESM.xlsx]

## Sheet: Genomewide states and RPKM
Supplementary data 6 Total chromatin states
Gene	mDA_1	mDA_2	mDA_3	mDA_4	SER_1	SER_2	SER_3	NPC_1	NPC_2	NPC3_3	mDA average(log2(rpkm+1)	SER average(log2(rpkm+1)	NPC average(log2(rpkm+1)	mDA.state	SER.state	NPC.status
1500015O10Rik	0	1.01899	2.14154	0	0.116359	0	1.65489	0.307947	0	0.391596	0.666276	0.522485	0.288015	k27	k9	None
1600019K03Rik	0	0.270999	3.37341	0	0	0	0	0.286643	0.320707	2.91603	0.61868	0	0.911438	k27	k4|k9|k27	None
1700001K23Rik	0	0.26489	0.299761	0.280579	0	0	0.69493	1.12073	0	0	0.268514	0.253742	0.361519	k27	k9|k27	None
1700003G13Rik	2.8396	0.995889	3.60637	2.95365	0.955258	2.55427	0.696715	0	1.41427	0.714406	1.7812	1.18655	0.683099	k27	None	None
1700007P06Rik	0.373208	0	1.06646	0.16637	0.502197	0.268566	0.412061	4.15336	1.30114	1.26757	0.431685	0.476025	1.583	k27	k27	None
1700012B09Rik	0	0.56613	0.213552	2.59853	0	0	0.165025	2.19564	1.11662	0.169215	0.693462	0.0734535	0.99447	k27	None	None
1700018A04Rik	0	2.35359	0.614636	0	1.8813	1.23826	0.79161	1.72347	1.28552	2.27279	0.609229	1.17679	1.4495	k27	k27	None
1700020A23Rik	0.929062	0.36828	6.87657	0.828323	4.61009	0.210504	4.84357	0	5.9075	1.5455	1.31209	1.77016	1.3787	k27	k4|k27	k4
1700020M21Rik	0	0	0	0.213275	0	0	0	0.425946	0.238282	0.180549	0.0697267	0	0.353239	k27	None	None
1700024G13Rik	0	0	0	0	0	0	0	0.687078	0	0	0	0	0.251509	k27	k27	None
1700024P16Rik	0.150367	0.52928	1.10576	0.134062	0.0674457	0.252481	0.147574	2.36853	3.46909	0.949204	0.517697	0.205846	1.62499	k27	k4	None
1700025C18Rik	0	0.552421	2.91733	0.390093	0	0.629714	1.1272	0.58431	1.52541	0.165117	0.769893	0.597858	0.740283	k27	k4|k27	None
1700026D11Rik	0.543949	0.763084	0.518123	0	0.487967	0.913346	0.533846	0.968561	0	1.23165	0.511754	0.708865	0.711752	k27	None	None
1700028D13Rik	0.64347	2.54826	1.04863	0.981525	0.92587	2.37666	1.2155	3.43046	3.83814	2.28501	1.14128	1.28291	2.04594	k27	k4	k4
1700030O20Rik	0.258544	0.43524	0.246268	1.84408	0.521854	1.48842	0.761225	0.460365	0.772612	1.95139	0.669656	0.912546	0.977866	k27	k9|k27	None
1700031A10Rik	0	0.197052	0	0	0.157511	0.505403	0.17232	0.208428	0.932788	0.353391	0.0648716	0.343514	0.553464	k27	k4	None
1700047G03Rik	4.93634	1.23111	3.83123	6.35712	5.28936	1.44722	0.269148	1.46495	0.546347	0.137991	2.21972	1.42931	0.705637	k27	k9|k27	None
1700049E22Rik	2.72618	1.27482	3.75085	5.13122	1.22281	1.52585	2.89851	1.07873	1.81038	1.14312	1.98695	1.48402	1.21539	k27	k9|k27	None
1700065I16Rik	0.755596	0.953996	2.51902	1.17892	1.27094	2.71869	1.66852	2.18631	2.0698	0.855442	1.17929	1.49804	1.39393	k27	None	None
1700065J11Rik	0	2.11417	1.70892	0.319913	0.965673	2.32391	0.528233	1.91675	2.14454	2.70823	0.869252	1.10659	1.69598	k27	k4	None
1700092E19Rik	0.187172	1.96932	0.802285	0.166877	0.251864	0	0	0.416601	0	0.282541	0.722536	0.108026	0.287146	k27	k4	None
1700109G15Rik	0	0.673263	0	0	0	0	0	0.712128	5.17891	1.50928	0.185666	0	1.5768	k27	k4|k27	None
1700124L16Rik	5.3263	8.96646	4.22784	1.18719	3.88223	8.9434	11.1082	2.37101	3.53704	3.01506	2.37343	3.0664	1.98012	k27	k4|k27	k4|k27
2300002M23Rik	0.246114	1.03579	1.28936	0	0.165588	0	0.0905785	0.219116	0.122578	0.278636	0.634491	0.115384	0.269085	k27	k27	None
2310007B03Rik	0.549975	0.173596	1.44062	0.306463	0.138761	0.148414	0.657833	1.66307	0.547835	0.103775	0.634024	0.372136	0.728597	k27	k27	None
2310065F04Rik	0.676542	0.427092	0.429613	0.100531	0.0379321	0	0.082997	0.100388	0.056159	0.0851045	0.478098	0.0562471	0.111558	k27	k4	None
2410003L11Rik	2.76033	0.21122	0.717075	0.89492	1.35068	0.722319	0.554127	1.34048	1.49978	0.757597	0.972353	0.884512	1.12074	k27	None	k9
2410017I17Rik	0.101638	1.1977	2.12987	0.906173	1.2309	1.31652	0.972565	5.88177	1.31615	3.83562	0.963107	1.11655	2.0894	k27	k4|k27	k27
3110009F21Rik	3.88438	6.37959	3.42922	4.64574	5.22691	4.70421	4.60257	4.47046	3.11428	5.72054	2.45398	2.54554	2.41363	k27	k27	None
3300005D01Rik	0.52516	0.250516	0.456692	0	0.166343	0	0.181982	0	0	0.112318	0.368545	0.1544	0.0511898	k27	None	None
4732456N10Rik	7.33329	4.7952	3.40597	4.75501	3.62909	2.52954	2.36433	3.02162	2.17331	3.202	2.56451	1.92684	1.91495	k27	k4|k27	None
4921509C19Rik	0.400829	0.337384	0.327256	0.255262	0.192631	0.53568	0.0842968	0.15294	0.342231	0.432186	0.410533	0.329928	0.382723	k27	k27	None
4930401O10Rik	10.5375	8.04835	7.43499	5.3934	11.8163	13.4808	12.64	1.38987	1.74942	6.62777	3.11472	3.76859	1.88244	k27	k9|k27	None
4930407I10Rik	0.164322	0.11065	0	0.0879024	0.221115	0.212847	1.42724	0.204815	1.24398	0.173633	0.123111	0.615304	0.555285	k27	k9|k27	None
4930428G15Rik	0.570911	0	0	0	0.128038	0	0	0	0.568688	0	0.1629	0.0579388	0.21652	k27	k27	None
4930432J09Rik	0.392273	0.330182	1.02753	0.306021	0.131963	0.105857	0.180463	0.130966	0.29306	0.259063	0.573493	0.187782	0.293565	k27	k4|k27	None
4930442L01Rik	0.0783946	0.659859	0.0746725	0.209683	0.316469	0.0564139	0.0577039	0.13959	0.234268	0.532522	0.304618	0.185595	0.36936	k27	k4	None
4930447J18Rik	0	0	0	0.165967	0	1.8754	0	5.13768	0	0.281	0.0553817	0.507922	0.991654	k27	None	None
4930453L07Rik	0.533617	0.449154	0.609937	0	0.0718048	0.1536	0	0	0.106308	0.0805506	0.459788	0.102062	0.0858399	k27	k27	None
4930500F04Rik	3.4661	0.673263	0	0.713139	0.717549	0.95933	1.57003	1.42426	0.796756	3.21979	0.91958	1.0375	1.40004	k27	k4	None
4930500L23Rik	9.68862	6.76697	5.8906	8.63808	7.21209	8.4555	7.28324	5.50585	6.36549	5.91231	3.10718	3.1097	2.79056	k27	k4|k27	None
4930507D10Rik	0.266623	0	0	0.118856	2.51142	0.095933	0	0.237376	0.132793	0.301855	0.125753	0.648072	0.289246	k27	None	None
4930515B02Rik	0.25898	0	0	1.15449	0	0.372731	0.953136	0.230571	0.773915	1.36827	0.359901	0.474281	0.790034	k27	k4|k9|k27	k9
4930520P13Rik	0	0	0	0.542268	0	0.437683	0	0	0.302925	0.229529	0.156263	0.174582	0.22662	k27	None	None
4930543E12Rik	1.61431	1.72114	2.87031	3.5502	0.289634	0.464674	0.23765	1.43723	0.428808	1.94947	1.74226	0.408381	1.12017	k27	k27	None
4930555K05Rik	1.12923	1.66335	1.88232	2.01357	2.27927	0.203152	2.28577	1.75937	1.12483	5.11378	1.40557	1.23214	1.72125	k27	k4|k9|k27	None
4930578N18Rik	0	0	0.572538	0.26795	0.202206	0.432543	0	0	0.299368	0.226834	0.248898	0.261421	0.22425	k27	k27	None
4933401H06Rik	1.47511	4.13873	3.2785	0.876773	1.65412	1.41535	1.80964	1.89698	3.91831	5.69047	1.66857	1.39028	2.19161	k27	k27	None
4933402C06Rik	2.15005	5.42919	2.6331	5.61383	7.33622	2.87339	3.95647	8.75062	6.88397	7.65022	2.23167	2.44077	3.12572	k27	k27	None
4933402J07Rik	0.300244	0.12636	0	0	0	0	0	0.133654	0.299076	0	0.137613	0	0.186155	k27	k27	k4
4933406J08Rik	0.509249	0.0612347	0	0.0648615	0.0978939	0	0.053549	0.388617	0	0.0549087	0.19256	0.0699987	0.183589	k27	None	None
4933406K04Rik	1.02156	0.955406	0.432471	0.303598	0.68732	0.898495	1.00259	1.11161	1.69598	3.34115	0.720986	0.893819	1.54241	k27	None	None
4933412E24Rik	0	0.516181	0	0	0	0	0	0.0779969	0.174532	0.0661223	0.15011	0	0.144271	k27	None	None
4933416E03Rik	0.545075	0	0.129799	0.242986	0	0.392244	0	0.121321	0	0	0.279388	0.159137	0.0550663	k27	k4|k27	None
4933422A05Rik	1.24581	1.23928	1.72606	5.95755	2.5908	1.63001	0.416821	3.4283	2.82038	1.11125	1.64392	1.24734	1.71952	k27	k27	None
4933428C19Rik	5.82008	3.95069	9.29919	2.67819	9.60007	6.34988	6.63327	1.83865	0	0.283404	2.58022	3.07201	0.621726	k27	k9	k9
4933429O19Rik	1.03703	0.555473	0.628596	0.756479	1.39545	1.22116	0.485754	0	0.375635	0.142311	0.795034	0.994269	0.217351	k27	k9|k27	None
4933432G23Rik	0.73393	2.16216	1.04863	0.490762	0.987594	0.396111	0.405168	3.59382	0	0.138486	1.01642	0.654393	0.795603	k27	k4|k9	None
4933433F19Rik	0	0	0	0	0	0	0	0	0	0	0	0	0	k27	None	None
4933440M02Rik	0.792077	0.81486	1.25745	0	0.236853	1.51661	0.202342	0	0	4.42625	0.719046	0.634668	0.813318	k27	None	None
5033404E19Rik	0	0	0	0	0	0	0	3.08555	0	0.817436	0	0	0.964145	k27	k27	None
5430416O09Rik	0.112757	0.0316364	0	0.100531	2.73111	0.0270472	0.0276657	0.0334627	0.149757	1.67372	0.0843181	0.65916	0.555888	k27	None	None
5530401A14Rik	3.59288	4.71211	5.96912	12.3663	3.9352	8.71853	5.41224	1.78536	3.49567	3.90999	2.81373	2.75489	1.98071	k27	k4	None
9030404E10Rik	0.381079	0.641521	0.120995	0.226506	0.427324	0.0914101	0.187001	0.113092	0	0.0958746	0.410041	0.295609	0.0955519	k27	k27	None
9030625G05Rik	56.3255	51.3609	56.4455	45.9024	52.5024	50.7714	48.4774	32.1253	29.5142	27.4558	5.73681	5.6881	4.93731	k27	None	None
9130230L23Rik	1.9012	1.24466	1.40851	0.188339	3.62426	2.0522	2.72109	1.0344	2.31465	0.876916	1.05506	1.90493	1.22061	k27	k4|k9	None
9230112J17Rik	1.12923	0.166223	1.31464	2.4051	1.26626	0.568443	6.14158	0.0586063	0.327855	0.0496838	1.07266	1.5553	0.187073	k27	None	None
9530026F06Rik	1.72169	1.73901	0.983969	0.307002	0.810862	1.61064	0.506915	0.153283	0.342998	2.07915	1.0682	0.944227	0.751245	k27	k4|k27	None
A330048O09Rik	1.15124	2.13183	2.41247	2.46338	5.73179	0.994137	2.71165	3.27984	2.52286	1.73782	1.57879	1.8796	1.78911	k27	k4	k4|k9
A430088P11Rik	2.98482	2.34029	1.63576	1.53108	1.84316	2.64812	1.38443	2.6938	2.44373	2.28368	1.61811	1.54277	1.7948	k27	k4	None
A530016L24Rik	1.80608	1.22597	1.9978	2.28551	0.901564	0.880429	2.22996	0.726176	0.696406	0.131918	1.48575	1.17659	0.576277	k27	None	None
A530088E08Rik	0.12102	1.42611	0.230549	0.647389	0.162848	0	0.0890796	0.107745	0	0.182683	0.615735	0.113591	0.129896	k27	k27	k27
A630023A22Rik	0.144067	0.727578	0.960585	1.54134	0	0	0.742302	0.513053	1.57856	1.19609	0.824949	0.266998	1.03299	k27	k4	None
A630023P12Rik	0.714302	1.00207	0.907183	0	0.480591	1.02805	1.92785	1.69586	0.711522	0.359418	0.677638	1.04537	0.883004	k27	None	None
A930001C03Rik	0.465379	0.252474	0.28571	5.34854	0	0	0	0	0.896351	0	0.976261	0	0.307742	k27	k27	k4
A930002C04Rik	10.2914	8.35308	6.0684	8.52012	9.23225	7.36178	7.6203	7.41726	13.7905	6.33426	3.19874	3.17553	3.2782	k27	k4|k9	k9
A930009A15Rik	0.152507	0.128368	1.01687	0.679855	0.102609	0.32924	1.90835	1.76511	0	0.920853	0.534866	0.697242	0.803029	k27	None	None
AA619741	0.0573897	0.0483058	0.0546649	0.767504	0	0	0	0.102189	0.0571664	0.0866311	0.261766	0	0.113479	k27	None	None
Abca14	2.39604	1.60863	2.39096	1.90736	2.16864	1.72423	3.23337	3.70772	3.38118	2.6696	1.61214	1.73051	2.08066	k27	k4|k27	k4|k9|k27
Abca15	1.03631	2.61683	1.67259	1.79655	4.06723	2.63081	2.8181	3.4086	2.46599	5.95314	1.44564	2.04478	2.24375	k27	k4|k27	None
Abca4	0.317829	0.499374	1.15041	0.51006	0.313631	0.914858	0.71743	0.773437	2.46942	2.17496	0.670435	0.703683	1.42933	k27	k4|k27	k9|k27
Abcc3	6.69319	4.936	5.61503	5.41997	5.61874	3.99904	4.29388	4.67425	3.88407	3.80041	2.73035	2.48418	2.35189	k27	k4|k27	None
Abi3	23.8333	34.0465	27.2134	31.6389	40.8724	24.8134	24.7926	13.8559	8.25654	7.71744	4.90306	4.92229	3.40911	k27	k4|k27	k27
Abra	0.697275	0	1.99251	0.233126	0.234568	0.313606	0	2.63835	0.17364	0.328923	0.661724	0.232513	0.834844	k27	None	None
Acaa1b	26.5927	22.306	30.9395	15.9976	30.3357	35.1608	32.5106	23.266	20.0731	17.0153	4.60334	5.07088	4.38978	k27	k4|k27	k9
Acacb	3.96381	5.11886	4.29282	6.92279	2.1189	1.74531	1.49213	1.46639	1.83897	2.66387	2.57869	1.4718	1.56038	k27	k27	None
Accsl	0.27609	1.10385	0	0.430768	1.20742	0.0496696	0.203221	1.22902	2.54389	0.104191	0.485388	0.493066	1.04158	k27	None	None
Acot11	1.56887	2.72912	0.43171	1.30551	6.14567	3.13606	1.71937	2.73147	0.277825	0.184197	1.2457	2.10953	0.832447	k27	k4	None
Acp5	1.41494	0.606074	0.685858	0.320985	1.77634	5.52699	2.56169	13.1787	39.0303	18.9936	0.777655	2.00405	4.49004	k27	k27	k4
Acsm5	1.84956	0	0.587247	0.109934	0.0414801	0	0.0453802	0.494001	1.28965	0.0465325	0.581935	0.0408877	0.613309	k27	k4	None
Acss3	1.80252	1.84971	0.824131	1.73564	0.776166	1.50466	1.96364	0.962877	1.00548	1.8293	1.32916	1.24025	1.15912	k27	k4|k27	k4
Acta2	4.00059	2.61347	4.8344	3.67328	3.73616	2.70701	4.79066	4.51863	7.67265	4.46163	2.23613	2.22257	2.67671	k27	k27	None
Acy3	0.159641	1.74684	0.456185	0.426994	0.214817	0	0.117507	0.213805	0.47706	0.120491	0.681657	0.147008	0.335465	k27	k4	None
Adam8	5.87749	4.60599	9.33723	5.9178	5.86349	6.59953	5.80936	9.38288	10.0437	8.76457	2.85724	2.82412	3.37628	k27	None	None
Adipoq	0.124655	0	0.118736	1.00025	0.0838694	0.179407	0.0917548	4.6612	2.23506	4.89241	0.332883	0.160301	2.25125	k27	k27	None
Adipor2	20.8874	4.76228	7.93614	9.81227	7.58722	3.37429	6.76027	14.663	20.1113	17.6954	3.39323	2.72912	4.19795	k27	None	None
Adprhl1	37.4655	56.9151	30.757	22.8706	66.9923	41.6151	55.8171	39.7665	26.6729	35.2408	5.17188	5.77628	5.10642	k27	None	None
Adra1d	0.0641499	0.053996	0.0611042	0.114388	0	0.369306	1.22769	0.171339	0.0639002	0.0484179	0.101847	0.536331	0.128578	k27	k4|k27	k27
Adra2c	0.0480222	0.323368	0.457421	0	2.06783	2.03889	0.565563	0.0855088	0.191341	0	0.253825	1.28915	0.123653	k27	k4|k27	k27
Agxt	0.791114	0.749129	1.5071	1.41067	1.66335	1.13859	0.582315	1.76083	0.591026	0.298551	1.06074	1.05731	0.837321	k27	k4	None
Ahnak	0.915963	0.277786	0.748292	0.272754	0.852061	0.223851	0.0437856	0.998681	7.74536	1.84262	0.611404	0.414128	1.87826	k27	k27	k4|k27
AI463170	1.70639	0.239382	1.89627	0.253561	1.14808	0.818629	1.25602	0.759603	1.13316	0.643958	0.901554	1.04656	0.875139	k27	k4|k9|k27	None
AI507597	0	0	0	0.583892	0	4.71279	0	0	0.326177	0.247148	0.165869	0.838065	0.241969	k27	k4|k27	None
AI662270	0.436292	0.183617	0.831155	1.16695	1.61449	1.09887	1.36485	0.776867	0.651891	0.246972	0.688494	1.23263	0.623961	k27	k9|k27	None
Aif1l	0.312038	0.218873	1.28797	1.06645	0.209943	1.60926	3.36867	25.6974	12.4848	16.2505	0.729644	1.26192	4.20015	k27	k4|k27	k4
Aire	3.85313	5.75003	6.25987	5.47382	5.25837	9.58293	8.33812	6.49996	3.10089	9.33304	2.64709	3.09086	2.77067	k27	k4	None
Aldh1l1	1.29473	1.59278	1.56529	4.88375	1.34017	3.33265	1.53948	7.22657	4.61313	2.59337	1.62217	1.56213	2.45814	k27	k4|k27	None
Aldh3a1	9.82109	1.86403	5.16693	6.35253	2.91518	4.91947	5.03196	4.35441	2.92313	5.15974	2.61415	2.37573	2.33853	k27	None	None
Alox12	1.95114	2.76598	1.17379	1.83113	3.9037	2.1061	3.66602	9.05124	8.28562	12.4787	1.52397	2.05039	3.4323	k27	k4|k27	k4|k27
Alox12b	4.97303	5.56281	4.36295	5.30889	7	8.28744	7.56182	4.54402	1.9554	3.90161	2.5933	3.1044	2.10918	k27	k4	None
Alox12e	0.332557	1.90345	1.01366	0.118599	2.81923	0.526489	1.86037	1.89489	0.795031	0.803204	0.780869	1.35323	1.07603	k27	k4|k27	k27
Alpi	0.328573	0.387191	0.688539	2.81228	0.530563	0.709338	0.773929	0.760578	2.88019	1.19037	0.892118	0.738149	1.30112	k27	k4|k27	k4
Alpl	0.114951	0.325148	2.94361	0.806877	1.776	0.620405	2.55905	16.3056	8.00039	22.7783	0.849038	1.33362	3.95158	k27	k4|k9|k27	k4
Alppl2	23.4871	24.4211	23.6187	21.6535	32.4365	29.6171	33.0776	23.8886	16.2249	25.4656	4.60131	5.03012	4.48996	k27	k4|k27	k4
Amica1	0.223544	1.75617	2.41321	1.99305	0.401075	3.86078	3.34574	1.65852	1.33605	1.63098	1.27662	1.62911	1.34343	k27	k27	None
Ankrd36	1.7782	2.21632	2.14979	0.762206	0.690227	1.32884	1.83747	1.30914	2.11191	1.18726	1.40805	1.16048	1.32476	k27	k4	None
Ankrd53	1.06097	3.27445	0.673729	2.12833	1.30869	2.03597	2.66823	2.51889	0.792628	2.26887	1.38188	1.56144	1.45533	k27	k4|k27	k4|k27
Ankrd66	0.581283	0.097855	0	0	0.703969	0.4183	0.513438	0.103504	0.347412	0.175492	0.198946	0.623631	0.268516	k27	k4	None
Anpep	0.448656	0.151056	0.256413	1.72003	0.482978	1.06544	0.891654	1.03855	0.402219	0.203177	0.627652	0.844864	0.594033	k27	k4|k27	k4
Anxa2	0.670633	2.91649	2.55517	2.19236	4.4369	4.10208	0.822722	31.3461	85.5069	35.6005	1.55362	1.88665	5.54802	k27	k4|k9|k27	k4|k27
Anxa4	2.14683	3.61404	3.43251	1.02538	3.19834	3.53118	1.80596	5.05138	4.27695	1.67821	1.75656	1.91273	2.13941	k27	k4|k27	k4|k27
Anxa8	0.572126	2.29679	1.70569	1.67257	1.31956	2.58789	4.89577	3.18856	2.29338	1.35714	1.307	1.87222	1.67435	k27	k27	None
Aoc3	0.349352	0.529298	0.665529	0.21803	1.26926	0.452518	0.180003	1.0575	1.00918	0.922869	0.516417	0.653189	0.996919	k27	k4	k4
Aplnr	0	2.32128	0.123134	0.614692	0.0869756	0.0310087	0.0634354	37.865	40.2187	17.3348	0.647632	0.0843695	4.94738	k27	None	None
Apob	0.717691	0.47398	0.70465	0.610339	0.586874	0.437006	0.097527	0.44236	0.538923	0.650023	0.699257	0.44117	0.624279	k27	k4	None
Apod	16.9897	20.7326	46.2171	45.2309	17.7203	19.9633	31.5322	39.4357	36.0306	14.518	4.92573	4.54671	4.83469	k27	None	None
Apol9b	0.410354	2.34118	0.50466	0.708526	8.0022	1.57266	2.99788	1.41504	1.5832	1.12463	0.899651	2.17759	1.24281	k27	None	None
Apon	0.28475	0	0.09041	0	0.063861	0.0683034	0	0.169009	0.0945471	0	0.121589	0.0615437	0.11854	k27	None	None
Aqp1	0.278215	2.24811	0.106002	0.297658	1.34774	2.04212	0.73723	1.83295	1.49652	6.92954	0.643749	1.21105	1.93649	k27	k4	None
Aqp5	2.3764	2.0836	1.60336	0.706242	2.13183	2.6364	2.40515	1.7631	1.874	3.66196	1.38283	1.75908	1.73676	k27	k4|k27	k4|k27
Aqp6	1.93832	1.44327	2.20135	1.26288	1.25397	1.39485	0.987745	0.530984	1.03965	1.4067	1.42516	1.14118	0.969947	k27	k4|k27	k27
Aqp7	0.851842	0.717009	0.347742	1.03072	0.94157	0.612998	0.358295	0.0541714	0.727308	2.80137	0.780348	0.696255	0.930385	k27	k27	None
Aqp9	0.392011	1.85643	0.884555	0.0582508	0.624805	0.188065	2.36302	0.698018	1.31311	0.613293	0.746823	0.899545	0.887898	k27	k27	None
Arap3	1.90777	0.802898	2.15575	0.690993	1.42396	0.793683	1.44813	14.623	18.5288	5.45731	1.20152	1.13732	3.64802	k27	k27	k4
Arhgap25	0.0996805	0.0839027	0.627825	0.311052	0.0316547	0.0358658	0	4.6495	3.18134	2.03174	0.336748	0.0319324	2.05408	k27	None	None
Arhgap27os3	1.18091	0.094666	0	0.250682	0.491853	0.202334	0.331137	0.700915	0.616166	0.976194	0.394535	0.418534	0.81387	k27	k4	k9
Arhgap40	4.165	1.59352	3.31806	2.97071	2.44561	1.52585	1.28203	3.10134	4.07336	2.62918	1.96087	1.43728	2.07956	k27	k4	None
Arhgef10l	22.3419	27.8939	22.0451	23.4934	33.3534	24.0919	32.9404	63.9756	56.1784	67.2155	4.63456	4.94549	5.98375	k27	k4	None
Arl14epl	0.136693	0.0575284	0.260406	0.0609358	0.137953	0	0	0.121699	0.0680806	0.103171	0.171191	0.0621471	0.134121	k27	None	None
Art1	0.325141	0.638578	0.206469	1.25617	0.583357	0.467953	0.398878	0.192983	0.431834	0.163602	0.640814	0.567021	0.330345	k27	k27	k4
Art3	2.2599	3.47357	3.36929	3.76691	6.14806	3.25252	5.06266	1.57461	0.195748	0.222481	2.06168	2.50861	0.637359	k27	None	None
Asb10	0.19876	0.167299	0	0.0590693	0	0.0476768	0	2.77232	2.30984	1.20013	0.141878	0.0223979	1.59327	k27	k4|k27	None
Asb14	0.762158	1.41135	2.75869	1.90265	0.9743	1.86477	0.456624	1.15354	0.617939	0.40133	1.3837	1.01413	0.762555	k27	k27	None
Ascl5	0	0	0	0	0	0	0	0	0.269801	0	0	0	0.114867	k27	None	k27
Asgr1	2.18128	3.67203	0.419538	0.607737	0	0	1.37616	1.942	1.62959	0.443246	1.27103	0.416211	1.16032	k27	k4	k9
Astl	2.70787	2.60487	2.96433	2.31023	6.46336	5.38192	4.55585	7.28989	5.65155	5.15815	1.86364	2.68261	2.80251	k27	k4	k27
Atp2c2	8.33869	10.3878	6.39961	6.20252	16.4785	18.2077	14.5204	10.3087	8.44863	12.4076	3.11715	4.11574	3.49482	k27	k27	k27
Awat1	0	1.01931	0.314588	0.39261	0.296278	0	0.243101	0.392053	1.20627	0.914004	0.471565	0.22944	0.851806	k27	k27	None
Awat2	5.76108	5.19556	3.38483	3.02681	2.14571	4.07173	3.02897	5.91481	4.34917	5.88891	2.38266	2.00209	2.66443	k27	k27	None
B230312C02Rik	1.13015	2.11392	0.11961	0.783695	0	0.813274	0.924301	0.223595	0.250167	0.379108	0.931889	0.600977	0.358994	k27	k4|k27	k4
Barx2	3.51567	4.04183	3.02205	2.82867	1.67308	1.78946	2.6509	0.152684	0	0.841352	2.11342	1.58891	0.361921	k27	k4|k27	k4|k27
BC027072	0.33746	0.129111	0.759762	0.629089	0.206406	0.286994	0.18065	0.19119	0.152794	0.0463094	0.528532	0.291434	0.174283	k27	k9|k27	None
BC049730	0.262073	0.441182	0.748891	0.350485	0.793467	0.094296	0.578713	0.116663	9.92002	36.2968	0.525742	0.543834	2.94303	k27	None	None
BC107364	1.00941	3.90365	2.06033	0.899961	5.88403	3.14667	6.92492	6.37044	3.56375	6.20066	1.46007	2.6072	2.64003	k27	k9|k27	None
Bcas1os2	2.42487	1.13392	2.0531	1.68151	4.16934	1.84191	0.694117	1.19937	0.134191	0.101678	1.47572	1.54579	0.486152	k27	k4	None
Bcl2l14	0.691779	0.524053	0.0658934	0.185031	0.279262	0.746722	0.152759	0.0615894	0.620178	0.261064	0.42586	0.455018	0.37234	k27	None	None
Bdh2	2.09838	4.12051	2.13163	4.61397	0.752838	0.402604	0	3.61963	2.22918	2.27667	2.03093	0.4326	1.87039	k27	k4	None
Bhmt2	4.33537	0.4948	0.559936	0.131026	2.07643	0.211512	0.0540871	0.327102	0.292779	1.94112	0.953665	0.65802	0.778373	k27	k27	None
Bin2	0	0.0653521	1.03537	0.207668	2.24624	0.055872	0	5.0461	13.0703	2.57843	0.347212	0.592402	2.74997	k27	None	None
Bmp8a	0.260186	0.547507	0	1.39184	0	0	0.0957577	1.85316	1.81421	0.441852	0.555427	0.0439763	1.17774	k27	k4|k27	k4|k27
Bmp8b	0.104473	0.219841	0.298537	4.47095	0.281162	0.714212	0.0768993	0.511569	0.208132	0.157704	0.814682	0.413961	0.360031	k27	k27	k4|k27
Bmx	1.73762	1.07543	0.38944	1.54921	0.309465	0.919425	0.263326	0.136501	0.458168	0.964329	1.08272	0.555626	0.567598	k27	k27	None
Bnc1	0.164674	0.194052	0	0.0587273	0.19943	0.0474008	0	0.029322	0.0984198	0.0248579	0.139531	0.109721	0.0708493	k27	k27	k4|k27
Bpifa1	7.09449	3.74685	7.02266	2.97658	6.08357	6.00624	7.16752	7.1832	3.04846	5.03967	2.56488	2.88767	2.54817	k27	None	None
Btnl10	0.149392	0.502982	0.142299	0	0.502563	1.50507	1.42952	0.931031	0.14881	1.35306	0.24516	1.06432	0.794684	k27	k4	None
Btnl6	3.31798	2.95238	3.79253	6.76161	6.442	4.70711	5.02409	5.06402	5.47696	4.79391	2.32756	2.6664	2.61004	k27	None	None
C130083M11Rik	0.222465	2.05977	0.0706342	0.330571	0.0498923	0.320178	0.272916	0.198062	0.147733	0.111939	0.603432	0.273037	0.204189	k27	k4	None
C1ql2	0.0767875	0	1.09713	0.753075	0.206654	0.828861	0.056521	2.46111	0.0764886	0.0579562	0.496258	0.407093	0.659616	k27	k4|k9|k27	k4|k27
C1qtnf9	3.47016	3.93981	2.22923	1.51097	2.38906	4.29748	1.30684	4.67018	2.09007	5.60375	1.87105	1.7907	2.28477	k27	k4	None
C2	0.174253	0.391124	0.387286	0.466076	3.55626	1.58834	3.03554	0.672266	0.173575	0.219199	0.433055	1.85755	0.419549	k27	k27	None
C4b	8.65692	8.29338	8.95114	6.01718	8.20026	8.11494	5.49175	3.85365	3.34717	3.24546	3.15338	3.0295	2.16169	k27	k9|k27	k9
C5ar1	0.125299	0.0527332	0.0596751	0	0	0	0	0.111555	0.0624058	0.821426	0.0820176	0	0.368327	k27	None	k4
C5ar2	0.654067	0.190635	0.129439	2.10003	0.0914287	0	0.0666833	0.20164	0.0868695	0.460753	0.69641	0.0731166	0.310632	k27	None	None
C87198	0.800881	2.02234	1.52571	2.38014	1.79614	1.53687	1.57201	1.42606	1.86145	4.4212	1.38454	1.39646	1.74466	k27	k27	None
Cabp2	5.90673	4.40358	3.53652	4.51393	3.85241	7.79932	7.20487	0.205055	1.51296	1.78327	2.46665	2.81752	1.02509	k27	None	None
Cacna2d4	3.81092	4.16557	3.9829	3.98758	5.12807	7.29402	7.40237	10.4614	5.14054	5.01362	2.31764	2.91277	2.90844	k27	None	k9
Calcb	1.11749	0.53749	0	0	0.107409	0.689282	0.705043	0	0.95412	0.963928	0.425733	0.557802	0.646754	k27	k4|k27	k27
Calcr	1.96428	6.30979	8.78235	6.00444	23.8696	28.5014	25.7007	5.35351	4.27266	5.71846	2.63399	4.75261	2.60474	k27	k4|k27	k4|k27
Capn12	5.35297	2.58947	3.86807	5.10169	3.64294	4.25057	1.6757	2.95807	0.429023	1.76469	2.35094	2.00914	1.32231	k27	k4|k27	k27
Capn13	3.2313	2.37368	3.35769	2.19998	4.90151	2.32529	4.41097	6.48597	9.48061	9.17898	1.90926	2.24348	3.21379	k27	None	None
Capn8	0.556655	1.92624	0.552648	0.283954	0.599991	0.238581	0.0455264	0.195984	0.294693	1.72725	0.795706	0.350327	0.692751	k27	None	None
Capns2	0	0	0	0.134899	0	0	0	0.134708	0	0	0.045641	0	0.0607737	k27	None	None
Car13	1.46962	3.54232	0.954437	1.07203	0.943831	0.624921	1.13091	0.416311	0.731948	2.06716	1.37638	0.916914	0.97048	k27	k4|k27	k4
Car5b	0.623383	0.449753	1.10274	0.51609	1.43801	0.769022	0.819382	0.436072	0.177416	0.571328	0.72686	0.990702	0.469912	k27	k4|k9	k4
Car6	0.224361	0.094424	1.06854	0.400066	0.754763	0.48436	1.15602	4.09486	2.34662	0.338677	0.489077	0.829829	1.50419	k27	k4|k9	None
Casq1	2.62241	2.89711	0.858654	1.82661	3.74933	5.48446	1.80964	6.34759	3.91831	8.22644	1.55317	2.14503	2.79374	k27	k4	None
Casq2	0.366527	0.668442	0.581875	0.163392	0.65761	7.8688	12.9049	4.73165	3.34676	5.4867	0.517247	2.55846	2.44546	k27	k4|k9|k27	None
Catsper4	3.37918	7.48503	1.86348	3.08712	11.6071	18.1738	14.2039	0.475027	0.620058	2.01353	2.19111	3.94787	0.949414	k27	k4	None
Cbfa2t3	1.43641	1.9413	1.98869	1.77194	0.482245	0.780675	1.58276	8.32115	4.88361	3.38544	1.4729	0.92304	2.63664	k27	k4	None
Ccdc121	0.0844282	0	0.160839	0	0.0568043	0	0	0	0	0	0.0830257	0.0265694	0	k27	None	None
Ccdc185	0	0.125807	0.0711841	2.46527	0	0	0	0.199604	0.0744415	0.056405	0.515784	0	0.148436	k27	k4	None
Ccdc33	3.65996	1.40918	2.5932	2.36503	1.64707	0.803745	2.32304	3.55561	4.6036	4.1255	1.77119	1.3293	2.3439	k27	k27	None
Ccdc70	0	0	0	5.32621	0	0	0	3.50253	0	0.219948	0.665336	0	0.819185	k27	k27	None
Ccdc88b	1.7962	0.912346	2.38938	3.61703	1.47937	2.36229	2.23394	2.48146	2.31363	0.864843	1.5967	1.58424	1.47572	k27	k4|k27	k4|k27
Ccer1	0	0.761205	1.64451	0.0732991	0	0	0	0	0	0.186155	0.580404	0	0.0820974	k27	None	None
Ccl22	3.30725	1.07068	0.969299	4.00712	0.684663	0.671266	0.873875	0.603991	0.844711	0.512037	1.61463	0.799809	0.720518	k27	None	None
Ccl24	0.119143	0.401137	0.340458	0.956016	0.0801606	0.514421	0.701579	3.60649	4.5098	1.07909	0.509909	0.492296	1.90721	k27	None	None
Cd160	2.37042	3.88543	1.18836	0.445639	0.923333	0.808006	1.19381	0.833052	0.932051	2.07563	1.42574	0.977149	1.14842	k27	None	None
Cd177	2.71614	2.95303	4.47366	6.00361	2.77925	4.19419	3.74863	3.87918	3.32559	5.89385	2.28434	2.18084	2.39495	k27	None	None
Cd19	0.756527	1.96341	0.900759	4.38422	2.75708	2.76741	2.87709	3.98511	5.08668	3.04532	1.43382	1.92605	2.31318	k27	k27	None
Cd1d2	0.543628	2.07824	2.587	0.990598	6.81095	15.2802	12.9944	22.4217	34.6781	27.86	1.2711	3.59911	4.85258	k27	k4|k9	k4
Cd2	1.20819	1.35594	0.76722	0.478751	3.25155	3.96076	3.26083	0.239036	1.33721	1.8238	0.941258	2.16323	1.01055	k27	None	None
Cd209g	3.53859	1.42967	2.83129	4.29066	1.99988	2.34271	4.58419	5.1667	0.98695	1.28198	1.95107	1.93576	1.60178	k27	k4|k9	None
Cd300c	0.667717	2.81014	0.848019	1.38907	0.598997	1.12117	3.93189	0.198157	1.55194	3.0238	1.20254	1.35472	1.20699	k27	None	None
Cd300e	0.0787968	0.132649	0	0.281011	0.530154	0.226813	0.232	0.420919	0.470941	0.178418	0.161602	0.403198	0.433472	k27	k4	None
Cd38	0.717879	3.32338	0.879165	2.88018	3.58798	3.83758	3.8121	5.47827	10.6752	5.18606	1.43975	2.24627	2.95667	k27	k4|k27	k4
Cd40	2.84223	5.22289	1.44388	1.77383	2.2102	0.790333	2.02101	28.5132	18.0501	7.4367	1.83514	1.37264	4.07056	k27	k4|k27	k4
Cd7	0.295336	1.24295	0.421971	0.526626	0.496765	0	0.434777	0.13147	2.2064	0.445817	0.66424	0.367558	0.797013	k27	k4	None
Cd72	2.59263	1.92552	0.581066	4.07913	1.53913	0.65848	0.785793	3.66601	4.70933	2.41724	1.5998	0.970254	2.16945	k27	k27	k27
Cd93	0.138814	0.720527	0.110186	0.0206271	0.0933959	0.0166488	0.034059	23.6257	22.7	12.8345	0.28766	0.0669853	4.32637	k27	k4	None
Cdc42bpg	0.691779	1.63901	1.02501	2.03305	1.5687	1.62251	2.2631	2.87417	3.06261	2.08851	1.19431	1.48608	1.86774	k27	k27	None
Cdc42ep1	0.430182	1.03455	4.03904	2.02727	5.54055	6.67777	19.6772	1.96968	1.28552	4.68473	1.36802	3.34002	1.75664	k27	k4|k27	k4|k27
Cdcp1	0.0797999	0.167922	0.152022	0.213441	0.751665	0.287126	0.117477	5.82579	5.92195	9.42597	0.204495	0.444375	2.98143	k27	k4|k27	k27
Cdh15	7.07644	6.63837	7.87244	7.2242	5.1609	5.09231	6.4016	9.37814	4.30467	4.72945	3.03405	2.70599	2.76705	k27	k4	None
Cdh16	2.22049	2.19037	0.436631	0.474567	2.82522	3.38159	0.740062	1.32636	2.06193	2.00873	1.111	1.62205	1.47389	k27	k4|k9|k27	k4|k27
Cdh3	0.418771	0.672929	0.725252	0.847923	0.794035	1.58896	0.616491	0.440622	3.1096	0.74708	0.729933	0.969482	1.12355	k27	k4|k27	k4|k27
Cdh5	0.346757	0.875613	1.10098	0.721369	0.051845	0.415886	0.311957	36.9435	30.7029	14.1328	0.797867	0.322116	4.71731	k27	None	None
Cdhr3	1.19615	0.963041	3.12084	2.64294	2.5893	1.53441	2.48822	2.917	3.16004	3.68973	1.50403	1.66261	2.08528	k27	None	None
Ces2h	5.95252	3.77702	3.75085	1.63295	4.18977	5.99693	3.03333	5.05496	4.28737	5.04568	2.17463	2.39812	2.53219	k27	k9|k27	k9
Ces3b	23.0162	8.03274	9.54852	9.22351	5.01797	7.73315	4.19111	3.28434	5.19244	4.78176	3.62847	2.69727	2.42036	k27	k9|k27	None
Ces5a	0.405639	1.16087	1.85462	0.506317	4.0392	1.57628	1.79147	0.0722285	0.161624	0.183696	0.926791	1.7265	0.186685	k27	None	None
Cfb	0.671855	2.45055	1.22658	1.14809	2.14715	0.966955	1.56602	1.49539	0.11154	2.66222	1.19654	1.32985	1.11485	k27	k4|k27	None
Chil1	2.18224	8.72491	0.346438	5.91791	0	0.130864	2.34249	0.0809523	0	0.137256	2.0428	0.63945	0.0992865	k27	None	None
Chit1	0.388797	0.736328	2.5791	0.603516	0.130794	0.0699461	0.0715455	0.173074	0	0.586898	0.947678	0.124856	0.298835	k27	k4	None
Chrdl1	0.296009	1.35745	0.108091	0.472147	0.07635	2.66396	0	1.71753	3.10336	1.2808	0.579326	0.659851	1.55621	k27	k4|k27	k4
Chrdl2	0.592965	0.798573	3.84956	0.833765	1.21056	2.40421	0.872929	10.824	5.07965	3.22234	1.16781	1.27234	2.74856	k27	k4|k27	k27
Chrna10	0.0611122	1.69749	2.67769	0.435886	2.67261	0.923523	0.719726	0.870536	0.243497	0.968627	0.979484	1.20091	0.731682	k27	None	None
Chrnb4	0.0881095	0.593305	0.377668	0	0.978139	0.317025	1.42681	4.86355	0.965433	4.25611	0.314019	0.886828	1.97354	k27	k4|k27	k4
Chst3	0.0502536	1.03633	0.143603	0.29123	0.236678	0.180816	0.554853	4.07143	1.9022	3.71709	0.41476	0.394344	2.03915	k27	k4|k27	k4
Chst7	0.0699658	0	0.133288	0	0.753181	2.11464	0	0.747491	0.20908	0	0.0695197	0.816346	0.359732	k27	k4	k4|k9|k27
Cib4	0.199967	0.336631	0	0.534854	0.538162	0.287799	0.14719	0.89016	0.199189	0.452783	0.324925	0.39474	0.573129	k27	None	None
Ciita	0.604484	1.04305	1.29089	1.18406	0.380228	0.761243	1.73528	1.66786	1.02597	1.00373	1.00894	0.911063	1.14566	k27	k27	None
Clcf1	0	3.31858	0	0	0.7579	0.270207	0	0.16715	0.374027	3.96766	0.527639	0.386306	0.997989	k27	k4|k27	k4|k27
Cldn10	0.974048	18.0372	10.0512	25.7635	18.372	9.11222	4.04685	1.01173	3.42504	3.40852	3.36006	3.31644	1.76481	k27	None	None
Cldn19	0.61633	0.274645	1.38133	1.099	0.832324	0.381524	1.04066	2.04542	3.16869	2.26756	0.841073	0.789658	1.79148	k27	None	None
Cldn2	0.0500897	1.22268	1.00194	0	0	0	0	0.0891902	0.149684	0.151223	0.556052	0	0.175887	k27	k27	None
Cldn4	0	0	0.0807749	0.151212	0	0.183073	0	0	0.0844711	0.128009	0.078805	0.0808462	0.0969235	k27	k27	k27
Cldn7	0.416036	0.914929	0.739552	1.15895	1.46267	1.34093	0.914394	2.07374	0.618715	0.937613	0.837049	1.15473	1.08971	k27	k27	k4|k27
Clec18a	7.85182	13.218	11.0979	7.90373	10.168	16.2218	15.5984	18.942	16.063	16.5043	3.43168	3.88014	4.18006	k27	None	None
Clec2e	0.540995	2.16298	0.386482	0.361751	0.090997	0	0.0497763	2.70928	0.202083	0.10208	0.800509	0.065243	0.765636	k27	k9	k4
Clps	0.621761	1.83171	0.88836	0.831514	1.25498	0.894857	0	1.93745	2.47736	1.1732	0.997351	0.698402	1.49079	k27	None	None
Cma1	0.570911	0.120136	0.815706	0	0.384115	1.54063	0.42023	0.889498	0	0	0.418951	0.773426	0.306001	k27	k4	None
Cnn1	0.15458	0.130112	0.0736202	2.89419	0.156005	0	0.0568908	3.71582	0.846879	0.233341	0.61191	0.0963245	1.14172	k27	k4|k9|k27	k27
Col17a1	0.282931	2.21477	1.69022	0.302703	0.228431	1.20125	1.12246	0.715856	1.57825	0.640636	0.963348	0.840292	0.953191	k27	None	None
Col18a1	3.11079	4.2951	5.59842	2.69015	2.79064	7.48943	6.2868	65.8542	65.9573	38.9337	2.26247	2.62447	5.81588	k27	k4|k27	k4
Col1a2	0.507636	0.578092	0.455091	0.985055	0.0401816	1.13889	2.50569	81.298	173.947	44.4673	0.69519	0.987798	6.44011	k27	k4|k27	k4
Col2a1	10.5312	9.28389	6.14337	8.58371	9.18183	13.0941	9.93045	54.009	117.348	69.6556	3.24674	3.53841	6.27041	k27	k4|k27	k4
Col4a3	0.9633	1.24627	2.12399	0.938371	2.34043	0.680368	2.25848	1.30233	0.995089	0.88863	1.18476	1.39767	1.03896	k27	k4|k27	k4
Col4a4	0.983446	1.53967	1.04916	0.543622	2.03796	1.78341	0.752841	1.40091	1.0188	0.638349	0.998502	1.29655	0.996441	k27	k4|k27	k4
Col4a5	0.46177	0.695531	0.208348	0.693389	1.8314	3.93509	3.82829	9.3042	2.46933	5.57641	0.585601	2.02537	2.62571	k27	k4|k27	k4
Col4a6	0.184807	0.505555	0.220041	0.0823843	0.202053	0.432218	0.0850195	3.1056	6.9033	2.42356	0.309023	0.300491	2.26518	k27	k4|k27	k4
Col6a3	1.02156	1.33279	2.09208	1.01705	15.0179	9.23816	8.37162	3.69864	7.92022	3.23835	1.21959	3.5286	2.49094	k27	k27	None
Col6a5	0.958088	0.84815	1.46331	1.78204	0.589043	0.784552	0.583631	3.11783	1.57963	1.18443	1.15807	0.722319	1.5121	k27	k27	None
Col6a6	1.88236	1.42051	1.46325	2.21839	2.12535	1.30787	0.318518	1.57956	2.60781	1.14312	1.44737	1.08317	1.43932	k27	k4|k27	None
Col8a2	0.0354595	0.328315	0.270207	0.0948437	0.19086	0.0255172	0.104403	3.06226	9.7134	3.53277	0.233914	0.143874	2.54134	k27	k4|k27	k27
Colq	3.19609	3.00938	3.50874	3.28421	3.89982	4.95075	3.11015	5.11225	6.31334	6.05116	2.08604	2.30166	2.7667	k27	None	None
Cox4i2	4.01365	3.91178	6.23767	6.2152	7.67491	9.27291	9.79593	3.19723	4.6293	7.17477	2.58217	3.30335	2.53119	k27	k4|k27	None
Cpa1	1.16787	0.573425	0.741614	0	1.70247	1.54076	0.787998	0.0866467	0.387775	0.440731	0.642653	1.20596	0.373153	k27	None	None
Cplx3	0.590879	0.0904277	0.0511659	0.0478918	0.289128	0.15462	0.39539	0.239119	0.160522	0.162172	0.23355	0.351494	0.246971	k27	k4|k27	None
Cpn1	0.342993	0.793931	1.87857	1.22321	3.69231	1.85117	2.20908	4.42784	2.81868	0.647194	0.986642	1.808	1.69782	k27	k27	None
Cpxm1	7.61214	9.45071	10.6948	9.16211	10.7979	5.24957	9.75868	14.4579	58.954	19.7736	3.34621	3.21055	4.74424	k27	k4|k27	k4
Cpz	0.989438	1.66565	0.605867	1.26022	0.190202	1.27145	0.936381	2.57978	5.49113	1.22687	1.06667	0.796062	1.89779	k27	k4|k27	None
Crnn	0.188667	0.158804	0.449273	0.0841048	0.317344	0.271535	0.624925	1.00783	1.69139	0.569594	0.278454	0.481525	1.02813	k27	None	None
Cryba2	2.13299	1.79537	6.50148	2.47222	33.2943	57.7133	28.8885	1.89901	2.33715	0.482968	1.9584	5.29234	1.28089	k27	k4|k27	k4|k27
Cryba4	0.408444	0.859484	3.11241	1.45662	1.92364	2.05746	3.15676	3.6364	2.64455	2.15794	1.18142	1.73852	1.91258	k27	None	None
Crybb1	0	0	0	0	0	1.89888	0	0	10.6891	0	0	0.511832	1.18237	k27	None	None
Crym	2.56773	0.514596	1.39761	0.109015	2.87934	3.51958	0.810014	11.648	22.4107	2.1226	0.961204	1.66267	3.28423	k27	k4|k27	k4|k9|k27
Csf2rb	2.67768	5.90948	1.05754	4.6	0.0439409	0.234988	0.793193	0.814033	4.42375	7.91152	2.04843	0.403023	2.15139	k27	k4	None
Csf3r	0.362802	1.11841	0.898592	1.8343	2.01867	0.709417	0.725639	1.65198	1.99689	1.09771	0.98937	1.05152	1.35312	k27	None	None
Cspg4	0.515096	0.417506	1.14483	1.47979	0.243878	0.878627	0.0982974	1.44372	3.62964	0.46077	0.87846	0.453264	1.3489	k27	k27	k4
Ctf2	0.341278	0	0	0	1.95173	0	0	0.151921	0	0.128792	0.105902	0.520521	0.126273	k27	k4	None
Cx3cr1	1.75958	0.378878	0.896487	0.839121	0.412978	0.559494	0.512047	0.0728636	1.30436	0.463279	0.932573	0.578773	0.618346	k27	None	None
Cxcl2	0	0.954877	0	0	1.04949	0.510226	1.35692	2.7775	2.96632	3.53196	0.241769	0.955644	2.02845	k27	k27	k4
Cxcl9	0.158597	0.0444979	0.151067	0	0	0.152172	0.155652	0.0470666	0.737239	0.039901	0.11954	0.137688	0.306532	k27	None	None
Cybrd1	0.117953	0.794264	0.196617	0.525817	0.0793603	0.0424404	2.01861	0.315043	4.20041	0.445132	0.468199	0.588008	1.10165	k27	k4|k9|k27	k4|k27
Cyp17a1	0.0834193	1.12345	1.58917	0	1.34701	2.16107	0.98244	4.15904	4.32092	3.96658	0.643622	1.29284	2.36368	k27	k27	None
Cyp1a2	0.324683	0	0	0.434216	0	0.175235	0	0	0.0808547	0.183793	0.231477	0.0776497	0.11853	k27	None	None
Cyp2d11	0	0.591415	0.28683	1.34238	0.202602	0.577855	0.0738836	0.89365	1.59976	0.454558	0.565527	0.342321	0.94671	k27	None	None
Cyp2d9	1.20925	2.66206	0.443014	0.663465	0.125169	0.401629	0.342344	0.414078	0.648601	1.05311	1.06987	0.360667	0.752972	k27	k4	None
Cyp8b1	0.0787564	1.59097	0.0750171	0	0.158965	0	0	0.140234	0.1569	0.118884	0.396805	0.0709455	0.187218	k27	None	None
D230030E09Rik	0.173727	0	0.330958	0.61956	0	0.250034	0	0.618681	0.692204	0.52449	0.334791	0.107322	0.68735	k27	k4|k27	k4|k27
Dab2ip	17.4579	10.5073	20.4134	19.0516	13.4886	13.844	13.2003	15.4594	15.829	19.2713	4.11919	3.85883	4.15169	k27	k4	None
Dcn	4.53705	5.18795	3.18007	5.80052	2.07345	2.15609	5.60799	48.8547	43.6567	27.742	2.48194	2.00074	5.32185	k27	k4	None
Dcst1	1.46135	1.73324	1.89814	0.947562	1.51952	2.10322	5.57387	4.31712	5.62416	2.7073	1.31172	1.89455	2.34292	k27	None	None
Dct	2.10377	1.19956	3.94312	1.51262	6.57494	5.03006	1.69838	9.72748	8.51751	2.86836	1.60146	2.31517	2.87518	k27	k4|k27	None
Ddx43	0.417134	1.98961	1.45687	0.61984	3.74204	1.35079	1.84224	2.04257	1.03878	4.19782	1.0189	1.66189	1.6703	k27	k27	k4|k27
Def6	3.77699	4.82549	2.37702	3.30731	2.31431	3.15479	2.78013	13.7509	3.49355	2.698	2.16526	1.90064	2.64578	k27	k4	None
Defb25	0.524147	0	0	0	1.76326	0	0	0	0	0.395605	0.152	0.48879	0.160297	k27	k4|k27	k4|k27
Defb48	0	0	0.98618	0.307691	0.696587	0	0.254027	0	0	0	0.344255	0.363068	0	k27	None	None
Des	0.108037	0	1.44071	0.818743	0.0363444	0	0.079523	0.769489	0.6457	2.03856	0.574562	0.0539658	1.04847	k27	k27	k27
Dmc1	4.49859	5.24289	4.21908	2.96182	2.14198	2.4902	3.20939	6.71627	7.44549	11.0219	2.36781	1.84286	3.20456	k27	k4|k27	k9|k27
Dmgdh	2.50032	1.59011	3.33424	0.544917	3.3271	1.67931	3.14914	0.643079	2.82266	0.335492	1.48095	1.86269	1.02278	k27	k27	None
Dmp1	0.222572	0.140507	0.583013	0	1.53493	1.32137	3.03084	4.60716	2.66047	1.13393	0.285567	1.52267	1.8176	k27	None	None
Dmrtc2	0.0948579	0.0798434	0.0903541	0.0845724	0	0	0.139644	5.1516	5.66932	6.37196	0.120872	0.0628611	2.74685	k27	k4|k27	k9
Dnah1	6.34725	6.61798	7.45509	7.08441	16.9616	16.7421	8.2463	5.77846	7.36839	4.88071	2.97539	3.84161	2.79397	k27	k4|k27	None
Dnase2b	0.668008	0.224909	0.381775	0.47646	0.898887	0.336496	0.639211	0.297365	2.1293	2.57135	0.514866	0.685537	1.28597	k27	None	None
Dnmt3l	0.390598	2.08643	5.54925	4.77339	3.62812	4.55185	1.60751	2.41343	5.59772	2.56352	1.8356	2.02202	2.10883	k27	k4	None
Dock2	7.73141	8.76417	5.33515	6.31688	12.7387	9.68039	7.73464	13.9584	18.1446	17.4338	2.98708	3.44127	4.12201	k27	k9	None
Dpep2	0	0	0.155869	0.107974	0.256318	0.280261	0	0.215641	0	0	0.0892254	0.228547	0.0939057	k27	None	None
Dpep3	1.64447	2.30696	0.348086	0.162906	0.799079	0.657435	1.88291	1.13873	0.819033	2.48236	0.944282	1.03458	1.25333	k27	k4	None
Drd5	0.986563	0	0.15662	0	0.0368762	0	0.0403433	0.0487968	0.163787	0.0413677	0.300047	0.0364344	0.115347	k27	k4|k27	k4|k27
Duox1	1.63285	1.32531	1.08317	3.66548	0.137325	0.58751	0.27901	1.06434	1.62649	0.462153	1.47371	0.402479	0.995637	k27	k27	k27
Duoxa1	2.87248	0.949853	0.586306	5.94521	0.207068	0.295297	1.66127	0.18267	1.32846	1.23888	1.59458	0.685635	0.874733	k27	k27	k27
Dusp2	4.36616	4.15442	3.16435	1.60787	9.25984	9.28926	5.86868	8.45046	10.6838	7.30721	2.05767	3.16735	3.2804	k27	k4	k27
Dusp21	0	3.14135	0	0	0	0	0	0	0	2.81683	0.512525	0	0.644124	k27	None	None
E130114P18Rik	0.99805	0	0.237666	0	0	0	1.65293	24.991	22.2445	6.59128	0.326554	0.469195	4.05437	k27	k4|k27	k4
Eci3	6.143	14.8788	9.79203	12.0716	6.91659	9.29227	9.41247	12.9474	10.8645	16.1804	3.49145	3.24287	3.8244	k27	k4|k27	k4|k27
Edar	0.292126	0.526901	0.675765	0.334865	0.112312	0.270281	0.583641	0.371545	0.581978	1.10243	0.535467	0.387318	0.729863	k27	k27	None
Efcab6	8.79409	9.31069	10.945	4.83546	7.87529	7.93802	5.48069	1.77321	2.96065	4.81041	3.19529	3.00197	1.99865	k27	k4|k9|k27	k4|k9|k27
Efcab8	1.25967	0.6185	0.0999886	0.561542	0.282507	0.453239	0.386336	1.77569	0.104564	0	0.662808	0.456505	0.538775	k27	k4	None
Efemp1	3.46977	15.8091	3.73612	3.09354	12.789	8.14206	11.3819	21.5569	19.4603	24.4805	2.62711	3.53604	4.50719	k27	k4|k27	k4
Ehf	4.65591	2.71085	2.36748	1.81024	1.13054	3.04816	1.44298	0	0.244094	0.237796	1.90847	1.46571	0.207623	k27	k4|k27	None
Elf5	0.485338	0.24688	0.768293	0.915256	0.197339	0.0527667	0.48576	0.0652827	0.365204	0.0553438	0.662252	0.30174	0.206022	k27	None	None
Emcn	1.18799	5.18157	0.514358	2.02206	4.35979	2.56469	1.03344	27.8842	68.205	16.1397	1.48796	1.75996	5.02143	k27	None	None
Eml1	5.24698	10.2926	18.889	5.98413	18.0056	20.6656	56.3424	16.583	17.9808	16.4407	3.31461	4.8424	4.16899	k27	k4	None
Emp1	6.07455	1.02927	1.11182	1.83724	0.833605	1.15995	1.30921	41.5705	30.7993	37.8774	1.60664	1.06436	5.22786	k27	None	k4
Emp2	2.41077	4.77234	1.48835	2.06976	4.53558	3.46965	2.59602	1.82835	3.33526	5.86301	1.80814	2.15843	2.13164	k27	k4|k27	k4
Enthd1	0.50949	0.245055	0.0693286	0.519138	1.8119	1.04753	1.07149	1.81441	3.33505	2.47206	0.402557	1.19203	1.80156	k27	k27	None
Epcam	6.0357	4.76674	1.98735	1.1294	4.86304	3.59267	5.86875	4.24581	5.04728	4.66799	2.00294	2.51034	2.49676	k27	k4|k27	k27
Ereg	1.07681	0.500064	0.106105	0.364156	0.799436	0.507684	0.573956	0.661163	0.0739735	0.476429	0.558222	0.698091	0.465755	k27	k4|k27	k4|k27
Espnl	1.21347	3.18297	1.63971	0.603849	5.75305	4.52863	2.94964	2.43709	4.38523	2.87544	1.32319	2.40139	2.05485	k27	k4	None
Esrrb	3.3215	2.13394	2.58547	4.61716	3.34011	2.64722	3.86446	11.1927	7.75559	9.0843	2.02288	2.08894	3.35739	k27	k4	None
Etnppl	9.43562	5.9444	6.56152	12.9862	4.20982	3.24921	6.71734	10.2559	11.8784	11.9277	3.22598	2.47218	3.62396	k27	k27	None
Eva1b	0.338023	0.758717	0.321974	0	0.151617	0	0.995234	21.9689	23.6817	6.20807	0.40933	0.400073	3.99886	k27	k27	k4|k27
F7	2.31312	1.04303	1.18034	0.294616	4.05749	5.35037	6.1416	1.98584	1.23435	0.124704	1.064	2.61384	0.969179	k27	None	None
Fabp1	10.925	8.40757	6.2438	9.18384	11.5508	9.65882	9.64992	32.2368	37.9334	28.2713	3.25368	3.49215	5.06969	k27	k4	None
Fam180a	0.402029	2.19956	0.382941	0.268827	0.27049	1.88049	0.295921	0.357928	0.901044	0.151718	0.744156	0.748559	0.523995	k27	None	None
Fam187b	0.624986	1.21949	0.394295	0	0.139255	0.181469	0.533217	0.112257	1.13037	0.0951662	0.582549	0.348411	0.458582	k27	k4|k27	k4
Fam3b	0.360928	0	0.343792	0	0.121418	0.129865	0.531337	4.17737	4.85357	2.45173	0.217725	0.318756	2.23628	k27	None	None
Fam83f	1.66423	1.40081	0.760902	0.474808	2.06027	0.958083	3.03797	4.26721	5.03956	5.02438	1.01352	1.53224	2.52743	k27	k4|k9|k27	k27
Fblim1	0.298107	0.543663	0.709884	0.739999	1.95451	2.05314	0	2.78677	19.5339	1.0875	0.643938	1.05774	2.44756	k27	k4|k27	k4|k9
Fbxw19	2.62611	3.97879	4.70268	3.18425	3.88713	4.53549	4.40724	9.16511	12.1377	9.43473	2.18771	2.39753	3.48151	k27	k9	None
Fcer2a	2.23561	1.38438	0.692958	2.00123	2.16706	2.18335	0.75664	1.20184	5.70282	1.16786	1.32319	1.38217	1.66658	k27	k27	None
Fcgbp	1.22008	0.505329	0.479617	0.258996	1.01633	0.696815	0.912318	1.15521	1.25391	2.38256	0.659547	0.903295	1.34613	k27	k9|k27	None
Fcgr1	2.31341	4.54355	1.86456	3.75493	3.23271	2.60386	7.07331	7.76326	3.78159	4.61142	1.99172	2.31476	2.62578	k27	k4|k27	None
Fcgrt	18.733	16.5116	24.3244	21.7438	11.9498	15.5789	11.057	42.5605	36.1758	31.7459	4.40066	3.77931	5.23149	k27	None	None
Fcrl6	10.1902	18.9104	14.4449	10.3014	15.8176	13.9731	21.1437	20.4307	13.6672	20.2271	3.81178	4.14834	4.23466	k27	k4	None
Fcrls	4.55094	0	1.68986	3.71362	3.84038	0.222029	0.454212	1.09877	1.30618	0.116436	1.53428	1.03488	0.811318	k27	k27	None
Fes	2.0573	1.12324	0.900368	3.22229	1.90792	1.48047	7.40789	8.21757	31.2933	11.415	1.42571	1.97411	3.95052	k27	None	None
Ffar3	0.0945076	0	0.180041	0.0842601	0.0635859	0.0680091	0.0695643	0.0841406	0.282419	0.499315	0.121457	0.0936279	0.353241	k27	None	None
Fgf16	0.404145	0.425219	0.673673	2.52226	1.22361	1.23602	0.185924	0.134929	0.654179	0.381291	0.890098	0.853283	0.458245	k27	k4|k27	k4|k27
Fgfr4	3.85646	7.60149	4.32433	4.9616	3.74421	3.93441	4.34777	2.43382	3.25794	2.17382	2.5932	2.32266	1.8454	k27	k4|k27	k4
Figla	0	0	0.385463	0	0.272272	0.436818	0.148935	0	0.201551	0	0.117592	0.35686	0.0882993	k27	None	None
Fignl2	0.0729919	0.0307192	0.382395	0.097616	0.736647	0	1.12827	1.00727	1.67228	0.495823	0.186708	0.628662	1.00141	k27	k4|k27	k4|k27
Flt4	0.973158	1.28403	1.05222	0.633141	0.778625	1.70343	1.02607	10.7716	10.3749	4.06954	0.979231	1.09475	3.13562	k27	k4|k27	k4|k27
Fndc3c1	4.97874	3.43851	3.52636	4.23971	3.67185	2.52632	5.54404	5.31343	6.38994	13.923	2.32444	2.25078	3.14782	k27	k27	k4
Folh1	0.260473	1.31547	0.496212	0.139338	0.0350499	0.18744	5.09993	1.20588	0.60247	0.157276	0.578695	0.968782	0.677462	k27	k4|k9|k27	k4
Foxi2	0.296362	0.399124	0.508124	0	0.358913	0.0426534	0.610802	0.422164	0.177125	0.760521	0.362937	0.396831	0.519786	k27	k4|k27	k4|k27
Foxi3	0.127342	0.643117	0.242593	4.20078	0	0.274913	0.281199	0	0	0	0.89536	0.235964	0	k27	k9|k27	k4|k27
Fst	3.12193	0.454808	5.89022	0.5888	1.53496	0.691258	0.839639	7.16248	10.8842	10.2409	1.50916	0.993161	3.36356	k27	k4|k9|k27	k4|k27
Ftcd	0.113339	0.190799	0.161937	0.151575	2.02079	0.326243	0.0417129	0.15136	0.508042	1.62534	0.206741	0.687076	0.729507	k27	k4|k27	None
Fut2	0.363798	0.218725	0.239103	0.741375	1.75646	2.01956	0.0765089	0.357577	0.550098	0.227353	0.460632	1.0545	0.456315	k27	None	None
Fut4-ps1	0	0	0.93809	0.274394	0.0828273	0.0885891	0.18123	0.274005	0.735762	1.02207	0.326112	0.159184	0.720258	k27	None	None
Fzd6	1.21995	3.59397	1.27096	1.22362	1.20554	1.89295	6.65056	5.35534	7.63296	3.68877	1.42162	1.86975	2.66901	k27	k4|k9	k4|k9|k27
Galnt15	2.9521	3.81007	2.93691	2.74898	2.47173	3.44621	3.04214	2.68668	2.48318	1.88153	2.03306	1.98778	1.73652	k27	k4	None
Galnt6	0.245744	0.0689489	3.45913	0.900736	0.587874	0.0785961	0.180885	0.656362	0.135993	0.0618261	0.874131	0.338707	0.33284	k27	k4|k27	k27
Galr1	0	0.0450249	0	0.0953833	0.0359899	0	0.236242	0.190496	0.106567	0.080747	0.0487433	0.118991	0.169894	k27	k4|k27	k4|k27
Gas2l2	1.56549	1.09808	1.68999	9.81675	1.15861	1.95269	0.0768209	0.0929178	0.72772	0.0393858	1.82278	0.926304	0.324262	k27	k4|k27	None
Gbx1	0	0	0	0	0	0.0761122	0	0	0.105356	0.0798295	0	0.0352762	0.0851049	k27	k4|k27	k27
Gcm2	1.17355	0.897995	0.812967	1.42677	0.969028	0.729344	1.37425	0.5699	1.06271	1.00653	1.04548	1.00506	0.899973	k27	k27	k4
Gcnt3	3.32073	4.8088	3.2651	3.88388	1.22522	1.5674	1.3667	2.41604	0.248975	0.404251	2.25753	1.25238	0.860956	k27	k27	None
Gdf2	0.308383	0	0.0489569	0.0916484	0.0345807	0.0369862	0	0	0	3.91806	0.145812	0.0338143	0.766029	k27	None	None
Gdf7	0	0	0	0	0	0	0	0	0	0	0	0	0	k27	k27	k4|k27
Gfra3	0.0770958	0.778713	1.10153	0.0687363	0.726194	2.49657	2.26992	0.892305	5.29891	0.581889	0.526332	1.43426	1.4123	k27	k27	k4|k27
Gimap7	0.12102	0	0.345823	0.215796	0	0	0	0	0	0.182683	0.218801	0	0.0806878	k27	None	None
Gimap8	0.197354	0.207645	0.23498	0.304076	0	0.106514	0.125521	1.0248	2.71784	0.128708	0.304891	0.105538	1.02897	k27	None	None
Gja6	4.7207	1.53812	2.82848	0.543075	0.870878	1.47938	7.11766	0.135576	4.55064	0.459742	1.60563	1.74492	1.06726	k27	None	None
Gja8	0.264367	0.185435	0.167876	0.274985	0.266803	0.174389	0.421617	0.215753	4.67424	0.133022	0.28955	0.360212	0.988818	k27	None	None
Gjb3	0.870935	0.570173	1.56699	0.711938	0.520867	0.885536	0.35615	0.533196	1.09369	0.753367	0.922598	0.653128	0.830907	k27	k4|k27	k27
Gjc1	1.62554	2.09091	0.750763	2.97809	8.68899	13.5655	12.2195	66.2326	91.7633	65.4809	1.45518	3.62181	6.22048	k27	k4|k9	k4
Gjc3	2.09718	17.2846	3.16288	11.0239	0.14698	2.95545	6.0139	0.155594	0.217606	0.461671	2.86723	1.66397	0.346767	k27	k9|k27	k9
Gkn1	3.90231	5.2978	2.7578	3.36695	0	0	0.0926573	0.224145	0	0	2.24621	0.0426137	0.0972582	k27	None	None
Gkn2	2.56946	4.15915	2.2592	2.6433	8.1119	2.84466	5.38295	2.99149	7.67839	3.13277	1.94315	2.60161	2.38715	k27	k27	None
Gkn3	4.26059	2.44514	1.47575	8.28788	13.942	9.47668	8.55299	6.55193	16.2044	8.33166	2.17575	3.51545	3.41456	k27	k4|k27	None
Gli1	3.2848	5.35019	4.63231	2.96666	4.21919	5.37225	5.6207	6.87441	19.1646	20.1881	2.31192	2.5942	3.90537	k27	k4|k27	k4|k27
Gli3	0.893089	0.659679	0.954852	1.25125	0.784824	0.48529	1.07327	15.9511	11.1292	10.6613	0.947358	0.819478	3.74246	k27	k4|k9|k27	k4
Glra4	0.761888	0.82452	1.76245	1.06743	0.878756	1.48815	2.1631	2.32564	2.92727	1.31439	1.04961	1.2954	1.63926	k27	k27	None
Gm10007	12.7612	2.59274	3.3532	10.2005	7.99378	8.54986	0.647805	3.13418	0.87666	5.97829	2.8088	2.38165	1.91955	k27	k4	None
Gm10445	0.201542	0.169641	0.959864	0	0	0	0.741745	1.0766	1.4053	0.456348	0.365427	0.266845	0.954266	k27	k4|k27	None
Gm10451	0.343953	2.31608	0.982867	0.613315	0.231416	0.495027	0.253173	0	0	0	0.958395	0.402025	0	k27	k27	None
Gm10637	2.56263	0.77036	0	0	0.98524	0.131722	0	0	0.546998	1.51971	0.664247	0.389278	0.654243	k27	k4	k9
Gm11747	0.763295	0	0	0.68053	0.102711	0.109856	0.112368	0.543652	0	0	0.391798	0.148353	0.208783	k27	k4	None
Gm12253	1.58558	0.857963	0.970907	1.61561	3.50519	5.05304	1.66729	2.52081	1.24097	2.30799	1.15755	2.06154	1.56866	k27	None	None
Gm12298	0.187287	1.73406	1.24876	1.66979	0.126009	0.269548	0.137856	0.333484	0	0.141357	1.07114	0.23395	0.201983	k27	None	None
Gm13032	0.575187	0.322763	0.91313	0.512819	0.773985	0.413913	0.70563	1.36558	0.381966	0.578838	0.648063	0.698998	0.789259	k27	k4	None
Gm13446	1.95845	3.8464	3.42001	0.291015	1.64708	7.81003	8.88959	1.38036	0.650275	0.30795	1.58858	2.61649	0.787065	k27	k4	None
Gm14635	0.326292	0	0	0.0969707	0	0.0782683	0	0.387333	0	0	0.135231	0.0362387	0.157438	k27	k27	None
Gm14812	0.342419	0.504384	0.733863	0.839548	0.172788	0.431217	0.252044	0.990786	0.255815	0.129222	0.671837	0.357157	0.499097	k27	k4|k27	None
Gm1600	0.0342038	0	0.0651596	0.213465	0	0.639952	0	0.243614	0.0340706	0.103263	0.104681	0.237885	0.168217	k27	None	None
Gm16130	0.314188	0.317348	0.29927	0.672288	0.380501	0.135657	0.277517	1.28673	0.688523	1.09083	0.477833	0.33402	1.00437	k27	k4|k27	None
Gm16336	0.564614	5.70293	0	0	1.13964	0	0	1.50804	0	0	0.84765	0.365789	0.442186	k27	k4	None
Gm17455	0.896003	0.150836	0	0	0.482273	0	0.131904	2.39315	3.39156	0.811522	0.281411	0.248854	1.58485	k27	k4|k27	None
Gm19689	0.49765	1.42419	0.663631	0	0.736615	0.64461	1.90479	0.620285	0.693999	0.450729	0.648635	1.01749	0.664486	k27	k9	None
Gm20611	0	0.114294	0	0	0	0	0.0999487	0.120892	3.38146	0.102487	0.0390325	0.0458121	0.812273	k27	k4	None
Gm20744	0.175447	0.0492256	0.167117	0.104282	0	0	0.172189	0.989277	0	0.176561	0.167148	0.0764017	0.40894	k27	k4	None
Gm2762	2.56068	3.03961	1.81369	2.86841	5.08021	2.92942	3.81801	2.68897	0.784834	2.08137	1.82264	2.28229	1.44753	k27	k4|k27	None
Gm2848	0.628547	0	0.99784	0.560393	0	0.452312	0.925309	0	0.6261	0.158134	0.585984	0.494481	0.304406	k27	k4|k27	k4
Gm3143	1.74811	0.274239	4.02153	0.941049	0.355076	1.89888	0.776921	0.469857	0.348261	0	1.27326	0.934416	0.328925	k27	k27	k9
Gm32511	1.26307	1.00061	0.566167	1.45733	0.149967	1.01586	0.820334	2.97667	3.03438	1.79448	1.03076	0.692397	1.82883	k27	k4|k27	None
Gm5095	0.201674	0.509257	0	0.629323	0.678444	0.36282	0.593786	0.62843	0.803557	0.913295	0.390789	0.622059	0.830129	k27	None	None
Gm5294	0	0	0	0	0	1.52786	0	0	0.234988	0	0	0.445971	0.101499	k27	k4|k9|k27	k27
Gm5860	1.42463	0.839392	0.407096	2.54031	1.24606	1.43526	1.57294	0	0	0	1.1184	1.27163	0	k27	None	None
Gm6083	0.454364	0	0.432791	2.22803	2.90416	2.77922	1.67222	1.41583	0.452595	2.57202	0.687468	1.76705	1.21596	k27	k9	None
Gm6116	0	1.89434	0.204164	2.10209	0.288422	0	0	0.572485	0	0.485327	0.858627	0.121868	0.407942	k27	k4|k27	k4
Gm6307	0.0805745	0.203462	0.920986	0.143675	0	0	0.533776	0.215208	0	2.12851	0.378629	0.205696	0.642226	k27	k4|k27	k4
Gm648	0	3.48025	0.140657	0.526626	0	1.06264	0.326083	0.525879	0	0.668725	0.740948	0.483888	0.449462	k27	k9|k27	None
Gm6498	1.82484	1.69768	0.64039	0.342521	0.323099	1.10584	1.62599	3.9334	1.6264	2.68215	1.01722	0.95706	1.85874	k27	k4	None
Gm6938	0.199189	0.502982	0	0	0	0	0.293235	0.886696	1.98414	0	0.212472	0.123661	0.831059	k27	k4	None
Gm7030	3.07492	6.03914	2.27805	4.11225	6.43639	3.68793	5.02968	9.27746	3.7436	9.02543	2.22724	2.57188	2.97766	k27	k27	None
Gm7616	1.24858	5.04454	3.33003	2.00375	5.54438	3.41428	2.02189	0.444646	3.23366	4.33493	1.86645	2.14929	1.67603	k27	k27	None
Gm826	0.139995	0	0	0	0.282572	0	0	1.99422	0.278901	1.47928	0.047257	0.11968	1.08234	k27	None	None
Gm8439	6.96402	2.46809	4.88775	1.30714	7.39812	1.05503	3.50727	9.46331	3.65101	12.1722	2.13786	2.09383	3.10808	k27	None	None
Gm8909	5.88496	8.28753	5.38995	5.75136	9.36568	7.00389	9.57983	17.7334	7.66577	19.3899	2.85743	3.25923	3.89755	k27	k27	k27
Gm9926	1.97776	0.97769	0.717661	0.755706	0.168973	0.451819	0.231075	0.531039	0.34398	2.41682	1.03764	0.354341	0.937892	k27	k27	None
Gngt2	1.81531	0.226386	0.691647	0	0.244272	0.522529	0	2.34548	6.86597	5.31296	0.636533	0.307257	2.45872	k27	k4|k27	k27
Golt1a	0.250122	1.19301	0.238246	0.743337	0.504855	0.299986	0.245477	0.371141	0.747446	0.440492	0.641283	0.428273	0.595729	k27	k4	k9
Gp2	1.31991	0	0.443731	0.48456	0	0.167616	0.0571496	0.829495	0.386697	1.52362	0.578476	0.101249	0.892864	k27	k4|k27	None
Gp9	0.568095	0.956348	1.26262	2.19481	0	1.22643	0	30.1781	31.6895	7.00334	1.11773	0.38491	4.33127	k27	k27	None
Gpa33	1.54044	1.9731	1.02073	1.43312	1.57717	1.68688	1.13387	2.14663	4.06961	2.42643	1.30368	1.29506	1.92413	k27	None	None
Gpat2	1.46095	2.01671	2.56051	3.12609	6.6447	3.95297	6.62422	5.04668	5.35537	4.32246	1.69226	2.72445	2.55874	k27	k9|k27	None
Gpihbp1	0.192691	0.810956	1.65188	0.343595	0.907515	0.277327	0.709172	1.71554	1.91941	2.61785	0.736022	0.68604	1.61402	k27	None	None
Gpnmb	2.54745	0.476496	0.269611	0.360513	1.65954	1.19303	0.446453	0.864003	1.8528	1.61752	0.794374	1.02554	1.26633	k27	k4	None
Gpr17	1.5649	0.542377	0.759914	0.410358	1.13546	0.507861	0.383959	0.136592	1.61994	3.42758	0.823906	0.718617	1.24026	k27	k4|k27	None
Gpr20	0.143461	0.36226	0.683248	0.0639527	0.0965222	0.0516183	0	1.21338	0.285805	0.108279	0.370023	0.0685154	0.552414	k27	k4	None
Gpr39	0	0	0.0983748	0	0.972817	0	0	0	0.102876	0.155901	0.0338426	0.326752	0.116763	k27	k4	None
Gprc5a	0.222465	0.312087	0.353171	0.0661143	0.0997847	0.53363	0.3275	0.132041	1.25573	0.111939	0.302591	0.387628	0.501865	k27	k4|k27	k4
Grtp1	12.4267	15.4922	7.48167	3.55372	25.6346	20.3314	23.4713	17.2215	14.7138	22.2976	3.26553	4.58772	4.23455	k27	k4|k27	k4|k27
Gsdma	2.02814	1.37517	1.44888	2.31051	2.27426	2.39192	3.06864	2.8088	2.86201	2.93395	1.46641	1.83261	1.95156	k27	k4|k27	None
Gstm2	1.76017	1.85195	0.41915	1.30776	7.40165	4.74992	2.59122	5.48481	10.5199	0.442836	1.17206	2.47956	2.25068	k27	None	None
Gstm3	5.74948	6.88274	3.7727	3.87302	10.0576	11.217	7.99382	3.18502	0.509075	1.06076	2.56827	3.41557	1.23403	k27	k4|k27	None
Gucy1b2	0.0574756	0.725672	0.711708	0.153731	1.23745	0.206802	0.0846122	3.99133	0.229008	3.08001	0.462381	0.516741	1.5485	k27	None	None
Gucy2d	0.887716	0.213487	0.523447	0.150754	0.426619	0.304197	0.746768	0.263446	0.252646	0.542392	0.50143	0.566817	0.429171	k27	None	None
Gucy2f	0.138245	0.219797	0.0146313	0.32868	1.70524	2.91818	2.20476	0.0547023	0.153008	0.0347807	0.2261	1.69538	0.110521	k27	None	None
Gulo	8.33983	8.16119	12.4648	6.34741	11.1767	9.70969	13.2257	24.6292	23.909	24.1548	3.26182	3.61911	4.65703	k27	None	None
Gzmg	0.168764	3.55128	0.964506	0.752322	4.31476	3.27901	0.372666	1.65276	1.84917	4.58554	1.04867	1.65475	1.79991	k27	k9|k27	None
Gzmn	0.8049	1.21949	1.68671	1.86582	3.24928	3.707	2.84382	2.14982	1.28283	0.85051	1.23673	2.08819	1.24467	k27	k27	None
H2-Q1	4.78025	8.62202	6.2156	5.88551	8.16815	6.71607	9.27123	17.699	12.1686	12.0838	2.85804	3.16834	3.88454	k27	k27	k4|k27
H2-T3	1.83331	1.00897	1.74627	0.628662	0.948825	0.964087	0.519017	2.32275	5.19757	2.39488	1.16753	0.846534	2.04248	k27	k4|k27	None
H2bfm	0.146401	0	0	0.261054	0	0	0	0	0	0	0.132935	0	0	k27	k9	None
H60c	0.0545172	2.52384	4.67359	0.194423	0.110039	0.588471	0.200642	0.679517	0.271525	0.452622	1.16358	0.360685	0.544422	k27	k9	k9
Hal	4.51036	5.95244	4.50837	3.97165	5.05771	4.48791	3.56586	3.27197	4.04907	2.31152	2.50875	2.41531	2.0528	k27	None	None
Hapln3	0.10717	0	0.102082	0	0.144211	0.154243	0	4.57988	20.0696	5.09594	0.0717771	0.133766	3.16172	k27	k27	k4|k27
Hbq1a	0.762789	3.63829	9.68764	4.30717	2.56607	4.75726	4.86604	14.035	2.53273	0.959539	2.21432	2.30404	2.23385	k27	None	None
Heg1	1.25302	2.51502	2.17283	0.802058	0.778195	0.624247	1.30069	18.8788	12.7054	16.6594	1.3752	0.910751	4.0774	k27	k4|k27	k4
Helz2	0.440565	0.895108	1.79435	0.162536	1.86028	1.50866	0.391381	1.16319	2.73903	0.596245	0.787176	1.10653	1.23017	k27	k27	k4
Hemgn	0.398896	0.839392	0.126652	0	0.0447303	0	0.0978718	6.80683	4.96679	3.76339	0.38389	0.0659467	2.59789	k27	None	None
Heyl	0.372755	1.28354	0.645558	0.634461	0.136797	0.195084	0.947836	2.89628	5.40078	3.19705	0.768934	0.467986	2.23657	k27	k27	k27
Hgfac	3.94344	5.28622	4.7996	4.55758	7.17344	4.62449	5.59028	12.6131	4.58277	4.40941	2.49203	2.74767	2.89446	k27	None	None
Hhatl	4.89143	6.73003	4.39039	6.70931	9.61439	11.6425	30.3197	4.09454	1.1244	1.27795	2.72152	4.01239	1.54125	k27	k4	None
Hhex	0.0867165	0	1.23899	0	0.116688	0	0.574465	8.49245	2.67775	1.83261	0.320706	0.271363	2.20924	k27	k4|k9|k27	k4|k9|k27
Higd1b	0	0.352225	0.199296	1.67889	0	1.95735	0.770041	0	1.04208	0.473756	0.529789	0.796029	0.529846	k27	k9	None
Hils1	0	0	0.183773	0.172013	0	0	0	0.171769	0	0	0.118095	0	0.0762296	k27	k4	None
Hipk4	1.78132	0.481938	1.81794	0.737363	2.82501	0.915616	2.06042	0.566398	0.316854	0.336117	1.0837	1.49567	0.487531	k27	None	None
Hk1	29.127	29.0748	25.7964	27.7007	59.8982	42.4832	34.5072	12.7293	19.3441	6.38536	4.85261	5.50692	3.67013	k27	None	None
Hk3	21.7451	26.3809	18.5225	13.0259	35.3916	22.9357	33.794	22.6503	21.0854	28.6598	4.34492	4.96246	4.63975	k27	k4	None
Homer3	16.7143	19.7789	19.1985	27.3495	18.456	23.4897	21.711	56.5471	79.035	61.2955	4.42133	4.46719	6.04343	k27	k4|k27	k4
Hopx	0.921673	3.86045	0.146319	0.821735	0.516761	0	0.113069	2.22725	8.44489	2.66663	1.07144	0.251846	2.2681	k27	k27	k27
Hsd17b14	13.6136	12.4058	11.4669	9.22849	14.8367	10.7681	13.9129	1.80301	3.92249	3.65145	3.65214	3.8135	2.00135	k27	None	None
Htra3	0.788175	0.188366	0.692781	0.149642	1.01633	0.281823	0.164724	31.5297	12.4834	4.81385	0.512012	0.529973	3.7721	k27	k27	k4|k27
I730030J21Rik	0	0.989789	0.224017	0	0	0	0	3.97832	0.234268	0.177507	0.32106	0	0.951684	k27	k4|k27	k27
Icam2	1.47927	0.226386	0.512376	5.63517	10.3146	3.9677	5.54321	9.45845	40.0527	17.1534	1.23282	2.8409	4.30939	k27	k4	None
Ido2	0.203815	5.23242	0.533881	1.31744	0.205694	0.110002	0	0.136093	0.4568	0.230748	1.18428	0.140142	0.34214	k27	k9	None
Iffo2	5.43959	10.4411	13.6798	10.9056	6.56444	9.29932	13.7065	3.72887	3.73285	4.43143	3.41311	3.38737	2.30851	k27	k4	None
Ifi27l2a	10.3841	35.3269	7.54843	13.0786	32.5425	28.1498	19.9241	3.89263	5.27508	8.30379	3.90075	4.77348	2.71935	k27	k4	None
Ifi27l2b	28.8041	58.3059	22.3507	26.0566	69.578	39.939	40.4386	9.00682	5.59843	9.22633	5.02271	5.62315	3.13308	k27	None	None
Ifitm1	0.274867	0.191223	0.261817	7.60682	0.554802	0.197799	2.8325	5.66331	1.09519	0.414918	1.01094	0.945134	1.43468	k27	None	None
Ifitm2	0.244936	0	0	0	6.59184	0.881299	5.76929	80.0309	134.434	83.9302	0.0790179	2.19839	6.61002	k27	k4	k4
Ifltd1	7.30832	3.70777	4.76804	4.55219	5.65807	7.70866	5.15837	2.2283	1.29642	1.96462	2.57268	2.8267	1.486	k27	k4	None
Ifna1	0	0	4.36284	0.720646	0	0	0	0.959498	0.536762	0.203355	0.801487	0	0.619147	k27	k27	None
Ifna4	0	0	0	0.425226	0	0.171607	0	0.424623	0	0	0.127798	0.0761629	0.170193	k27	k27	None
Ifna5	0	0	7.69912	0.48043	0	0	0	1.19937	0.536762	0.203355	0.921722	0	0.674683	k27	k27	None
Igf2	0.170781	4.83304	1.54539	0.228394	0.0574516	1.91627	0.918791	63.0485	116.492	45.2151	1.10409	0.854971	6.13594	k27	k27	k4|k9|k27
Ihh	0.25135	0.476022	0.897811	2.63313	0.718723	0.76872	1.11007	3.46856	0.563337	0.331991	0.917687	0.893778	1.07267	k27	k4|k27	k4|k27
Ikbke	4.69883	9.76662	6.7136	5.68552	16.7427	11.7312	10.0584	8.36678	8.54915	8.43196	2.9069	3.76217	3.24016	k27	k27	None
Il10	1.76388	0.395916	1.12009	2.20167	0.0791172	0.0846209	0.173112	0.209385	0.819939	1.42006	1.17771	0.152461	0.804402	k27	None	None
Il12rb2	1.04225	2.32478	0.645295	1.06862	0.98173	2.55005	1.53433	2.87654	4.9314	4.60188	1.13261	1.3854	2.33635	k27	k9|k27	k4
Il15	0.120451	0.202771	0.344196	0.322171	0	0	0.177321	0.214476	1.07984	0.363647	0.315023	0.0785025	0.594759	k27	k4|k9|k27	k4
Il17ra	0.425522	0.520973	1.36335	1.41406	0.494512	0.389725	0.14237	13.8795	4.23866	12.0876	0.907195	0.415501	3.33153	k27	k4|k27	k4|k27
Il18r1	2.36383	1.15159	1.65852	2.11491	1.69632	1.16947	2.29847	2.08296	2.10054	0.938849	1.47633	1.42338	1.40401	k27	k27	None
Il1rn	0.263353	0.104247	0.125424	0.0586993	0.0885934	2.69111	0.096923	0.468928	1.70513	0.24846	0.183271	0.713327	0.770204	k27	None	None
Il27ra	0.869949	2.09912	1.04962	2.43027	2.73146	2.9632	0.98186	4.95693	0.924334	1.22566	1.33713	1.62442	1.55772	k27	k4|k27	k4|k27
Il31	2.08559	0	0	0	0	0	2.51204	0	0	0	0.406386	0.604104	0	k27	None	None
Inf2	7.6437	7.36097	13.7667	11.0407	8.24191	6.50935	8.18148	11.3817	13.2662	8.54038	3.41236	3.1052	3.5729	k27	k4|k27	k4|k27
Inhbe	0.071932	0	0.0685168	0.0641324	0	0	0	0.128083	0.0716521	0.0542915	0.0713752	0	0.116661	k27	k4|k27	k27
Irf5	2.46597	2.5369	3.00135	2.57879	2.35044	1.00445	2.42017	1.18623	3.70935	2.32652	1.86393	1.50721	1.69933	k27	k9|k27	k9|k27
Irf8	1.99861	2.40869	3.07191	2.26787	1.71142	2.5169	2.87536	4.48562	3.71018	2.22842	1.77189	1.7359	2.12742	k27	k4|k27	k4
Irg1	0.474729	0.149845	0.339142	0.0529068	0.119776	0.0427028	0.174717	0.528317	0.768433	0.179154	0.314394	0.151951	0.557389	k27	None	None
Islr	0.233432	2.61977	0.13965	0	2.04172	2.87825	0	9.49068	29.0567	16.5797	0.586792	1.18676	4.1455	k27	k9	None
Itga2	3.24044	4.87277	2.84382	2.23984	8.1574	7.12661	13.3731	2.78773	2.28487	5.44112	2.06918	3.3543	2.10816	k27	k4|k27	k4
Itga5	2.7782	4.1441	3.24925	3.44893	2.20046	2.83436	1.39782	20.4451	23.7505	9.95355	2.13032	1.62633	4.16843	k27	k4|k27	k4
Itgad	0.471089	1.29771	3.58978	0.954564	2.39156	2.40384	2.5849	3.73659	4.13798	3.62024	1.23059	1.79035	2.27101	k27	None	None
Itih5	2.92505	3.11426	1.95586	1.98614	1.91588	2.34189	4.59126	5.50156	8.10424	4.5324	1.7888	1.92259	2.78508	k27	k4|k27	k4
Ivl	1.99552	2.62027	1.52062	0.782822	1.2889	0.574402	0.470029	1.42129	1.19265	0.602455	1.40171	0.801768	1.02958	k27	None	None
Izumo1r	0.247901	2.69746	2.87256	1.44028	4.66361	4.5952	2.46338	1.91	5.02229	7.19745	1.36159	2.25937	2.38884	k27	None	None
Kcng1	0	0.0558145	0	2.36481	0	0.190872	0	0.177109	0.0660523	0	0.457221	0.0840061	0.109176	k27	k4|k27	None
Kcnip1	4.4715	6.21202	6.78758	20.7129	9.44007	8.35856	5.9255	2.92691	0.786525	2.73828	3.176	3.13409	1.57098	k27	k27	None
Kcnj1	0.159932	0.547382	0.0507796	0	0	0	0.183988	0.0474628	0.199189	0.0755129	0.228833	0.081218	0.144661	k27	None	None
Kcnk18	0.810422	0	0	0.180637	1.05644	0.0364495	0	0.270571	0.201817	0.573445	0.273973	0.363934	0.42154	k27	None	None
Kcnq4	4.21842	4.8372	1.97995	2.67086	5.34734	3.87154	6.21011	5.93289	6.75974	9.41327	2.09507	2.60018	3.04327	k27	k27	k27
Kdf1	0.427547	1.65542	0.651596	1.06733	0.517786	1.41528	0.692351	0.152259	3.49224	0.451774	0.923526	0.877729	0.969906	k27	k27	None
Kif12	20.6132	17.1781	8.97204	16.9784	5.37301	2.89795	4.82312	11.4244	19.6491	11.1276	4.02601	2.39216	3.86778	k27	k9|k27	None
Kiss1	0	0.781853	0.884778	1.10422	0.208321	0.222812	0.683722	0	0	0.233694	0.705264	0.438287	0.100995	k27	k4	k4|k9
Klhdc7a	0.186669	0.44892	0.152405	0.737038	0	0.729218	0	0.213675	0.0796894	0.0603815	0.445793	0.263373	0.158194	k27	k4	None
Klk1	1.57782	0.737822	0.66796	1.40674	1.06158	1.89238	0	8.89672	2.61947	7.40992	1.04215	0.858669	2.74494	k27	None	None
Klk1b1	7.7966	8.24131	10.8806	9.86102	11.5892	10.3078	5.60539	6.77993	10.1142	9.57953	3.33917	3.29233	3.2791	k27	k4|k27	None
Klk1b5	0.178368	0	0	0.63611	1.08007	0.770138	0	1.42922	0.355348	1.48088	0.236765	0.626832	1.01	k27	None	None
Klrg2	2.28815	0.283231	1.02565	1.32003	0.135837	1.64658	0.743045	1.79748	1.07258	1.06668	1.0774	0.796499	1.19429	k27	k4|k27	k4|k27
Kprp	0.844127	0.236838	0.643239	0.451559	0.832977	0.121489	0.455647	1.40286	3.25126	1.01938	0.610935	0.527089	1.45552	k27	None	None
Krt19	0.670633	0	0.745257	0.298958	0.0752016	0	0.329089	0.0995113	0	0	0.480297	0.171682	0.0456208	k27	k27	k4|k27
Krt20	0.159145	0.401865	0.303178	0.0709444	0	0.114523	2.86998	0.141688	0.396314	0.240233	0.295331	0.702917	0.327801	k27	None	None
Krt31	1.65134	2.20759	1.85052	1.29908	2.22209	2.72617	1.2155	4.75653	5.90235	3.29921	1.45012	1.57778	2.47212	k27	None	None
Krt33a	1.00615	0.846891	2.17813	0.652401	1.47698	1.05315	0.336635	1.79156	2.09558	0.966512	1.07057	0.921675	1.36231	k27	None	None
Krt36	0.737898	1.16456	0.527147	1.31577	0.930874	0.663753	0.475251	0.903311	1.56193	1.53157	0.933438	0.748219	1.20859	k27	k4	None
Krt7	1.35564	0.407523	0.461171	0.604325	1.82418	1.1149	0.570199	3.01734	5.88374	1.24244	0.739593	1.07646	1.98483	k27	k27	None
Krt71	1.41283	2.67571	0.672876	2.20437	2.75666	3.15176	2.28788	1.63521	2.39247	4.47867	1.39278	1.89344	1.87136	k27	k4	None
Krt72	0.786052	1.73678	1.31028	0.35041	1.05773	1.20202	1.08486	1.48713	1.46811	1.03824	0.98268	1.07994	1.21507	k27	None	None
Krt73	0.427785	0.240049	0.747037	0.635667	0.431729	2.51403	0.62976	1.58691	0.28408	0.591939	0.584741	1.01185	0.800917	k27	None	None
Krt75	1.59778	2.37331	2.59622	2.55578	1.29633	0.946884	2.42134	1.33883	1.54475	3.22767	1.70202	1.31169	1.55106	k27	k4|k27	None
Krt78	0.178888	0.225859	0.212993	0.877198	0.421252	0.12873	0	0	2.67287	0.23628	0.429593	0.227288	0.727638	k27	None	None
Krt82	1.53941	2.5298	3.14212	2.54892	1.57827	1.37154	1.83457	2.21898	1.8255	1.99181	1.76046	1.37179	1.58871	k27	k4|k27	None
Krt83	1.06649	1.99485	1.35448	0.2113	0.159455	0.255821	0.174447	2.11001	0.236076	1.1627	1.03541	0.25802	1.01851	k27	k27	k27
Krt84	0.0597568	0.955666	0.341518	0	0	0.0860038	0.0879704	0	1.19048	0	0.368815	0.0802228	0.377083	k27	k4	k4
Krtap31-1	0	0	0.301305	0.141012	0.106413	0	0	0	0	0	0.142568	0.04863	0	k27	None	None
Krtap5-2	0	1.05237	0	0.278676	0	0.749762	1.99396	0.0927602	0	0.157276	0.347986	0.796404	0.112903	k27	k9|k27	None
Krtap5-3	0.557778	0.234745	0	0.497298	0	0	0.205282	0.165531	0	0.0701649	0.381516	0.0897902	0.106273	k27	k27	None
Lad1	0.0513285	0.086408	0.0488915	0.503392	0.0690689	0.0738736	0.0377814	1.32524	2.55644	0.348667	0.212217	0.0842272	1.15978	k27	k4|k27	k4|k27
Lamb3	2.55371	1.09128	2.63346	2.38189	1.75822	3.61883	1.44593	7.72154	5.14241	6.19746	1.62822	1.65388	2.86362	k27	k4	None
Layn	1.63378	1.08566	0	0.459987	1.15708	0.371271	3.48114	1.83734	0.256961	0.908608	0.750899	1.24282	0.922332	k27	k4|k27	k4
Lcn5	7.57356	9.39123	6.06852	6.9852	4.85051	4.82598	7.11566	25.7724	18.3835	16.2509	3.07398	2.70392	4.37601	k27	k27	None
Lcn8	8.95069	5.55132	7.40391	6.93014	3.4865	2.88152	4.16105	13.0018	8.91585	8.53343	3.02125	2.16329	3.45676	k27	k4|k27	None
Lect1	1.81809	2.07042	0.814949	0.858151	2.80624	2.77057	4.56576	2.38037	15.873	2.9866	1.21674	2.10658	2.60966	k27	k4|k9|k27	k4
Lefty2	0.811245	0.78789	0.891609	0.945829	0.335886	1.70645	0.597133	0.777814	2.17562	1.41299	0.89381	0.843227	1.25599	k27	k27	k27
Lelp1	1.94175	2.82306	0.336284	1.25906	1.4252	0.635143	0.259867	1.10011	4.04422	2.26495	1.27134	0.773597	1.70405	k27	None	None
Lgals2	0.839207	0.235458	1.33227	0.748211	11.669	22.1432	79.0676	7.72055	7.52347	6.96741	0.802936	4.83963	3.06999	k27	k4	None
Lgr6	3.68783	7.13588	1.65543	1.88963	9.15484	5.91772	5.99063	4.37773	3.80015	6.30272	2.04826	2.97994	2.5195	k27	k4|k27	k27
Lhb	0	0	0	0	0	0	0	0	0	0	0	0	0	k27	k4|k27	k27
Lhfpl1	0.952268	1.09301	1.89657	2.93295	1.04841	1.05905	1.27443	3.00587	0.689863	1.24145	1.38517	1.08733	1.30782	k27	k27	None
Lim2	3.19209	2.8361	5.40539	3.63651	3.69877	3.19038	3.1328	2.52616	10.7755	1.47233	2.22491	2.1155	2.22723	k27	k4	None
Lipg	0.89217	0.170671	1.00432	0.686964	0.682117	0.175096	2.77605	5.59623	3.19123	3.55052	0.72623	0.966645	2.32502	k27	k4|k27	k4|k27
Lman1l	9.10663	5.20936	3.45286	3.38957	8.09009	8.78011	10.9332	1.41688	5.5484	4.80466	2.56512	3.35035	2.17383	k27	k4	None
Loxl4	0.254357	0.689865	0.4038	3.22527	0.760177	1.54566	2.55873	1.98777	0.394126	3.69025	0.913059	1.33171	1.42937	k27	k27	k27
Lrp5	0.356322	0.174955	0.650525	0.158843	0.159825	0.235047	0.0874261	2.14134	5.59023	6.0287	0.401979	0.21313	2.39499	k27	k27	k4
Lrrc43	0.0758769	0	0	1.62359	0.102102	0	1.28457	0.405322	0.226745	0.057269	0.374264	0.44406	0.288693	k27	k4	k4
Lsr	2.04578	5.7926	2.15024	2.5158	1.61374	3.75291	4.2579	47.4704	18.5309	25.1508	1.96002	2.00981	4.86517	k27	k4|k27	k4
Ly6g5c	1.70639	0.287259	0	0	1.14808	0	0	0	2.0397	1.28792	0.450168	0.367682	0.932654	k27	None	None
Lyg2	0.119793	1.10915	0	0.427216	0.805983	0.17241	0.0881763	0.533263	0.119327	0.497284	0.438274	0.401391	0.453861	k27	None	None
Lyl1	0.684075	0.503822	0.733046	1.52475	0.402722	0.984542	0.881173	3.80647	13.2876	6.51846	0.867511	0.796223	3.00403	k27	k4|k27	k4|k27
Lypd2	0	0	1.78394	0.278298	0	0	0	0.277903	0	0	0.457839	0	0.117926	k27	k4	None
Lypd4	0.140251	0	0.133592	0.125044	0.0943626	0	0.103235	3.49625	4.47057	3.49325	0.135058	0.0906102	2.26272	k27	k4|k27	k9
Map3k15	1.47629	0.931961	0.585915	1.31621	0.855311	4.27895	0.211293	0.620664	0.326787	1.85707	1.03383	1.18949	0.87302	k27	None	None
Map3k6	0.141772	0.745825	1.01281	2.1488	0.977708	3.2902	2.9741	0.315552	2.54197	0.267511	0.914799	1.69183	0.854073	k27	k4|k27	k4|k27
Mapk15	3.02376	3.14794	1.13692	2.62494	4.60421	4.86723	2.98712	2.40869	2.7742	2.64256	1.75361	2.34485	1.85011	k27	k4|k27	k27
Mas1	0.0620505	0	0.886566	0.110645	0.125245	0	0.091347	0.165732	0.370854	0.234166	0.288503	0.098783	0.326616	k27	None	None
Matn3	0.305723	0.171555	0.533881	0.0908578	0.171412	0.146669	0.0375056	2.76723	1.26889	0.076916	0.338981	0.159605	1.06747	k27	k4|k27	k4
Mcpt-ps1	0.193663	0	0.184468	1.38131	3.64837	1.81172	1.85315	0.862097	1.92909	6.43146	0.437848	1.74024	1.78034	k27	k4	None
Mcpt2	0.790808	0.399381	0.451957	0.846072	1.80902	0.682893	1.39702	0.985684	0.945276	0	0.686964	1.16742	0.64987	k27	k9	None
Mdfi	0	0	0.0854958	0.328858	0	0.580073	1.22961	4.51578	8.43094	7.45199	0.132135	0.605594	2.92675	k27	k9|k27	k4|k9|k27
Mei1	3.57867	3.82196	2.63904	2.23001	3.52104	3.93212	3.79545	4.89907	7.97275	6.47669	2.00491	2.24684	2.87615	k27	k4|k9|k27	None
Mesp2	1.18989	0.400619	3.24906	0.919419	0.0533714	0	0.175168	1.12999	0	1.67642	1.16118	0.102627	0.83705	k27	k4	None
Mettl11b	0.583381	1.47312	1.38921	0.780186	1.66815	1.04952	1.07352	1.03877	1.74333	0.440313	1.01448	1.16774	1.00334	k27	k9	None
Mettl7b	0.125984	2.2269	0.360008	0.224648	0.847638	0.271981	0.649134	2.13113	1.00395	2.94773	0.64933	0.651489	1.54352	k27	None	None
Mfi2	0.185836	0.938527	2.15956	0.331371	0.0250065	0.61516	0.191504	0	0.0740451	0.0280524	0.818375	0.326698	0.0476561	k27	k27	None
Mfsd6l	0	0.0627507	0	0	0	0	0	0	0.0742608	0.450145	0.0219508	0	0.213181	k27	k27	None
Mfsd7a	0.30617	0	0.52494	0.109189	0.329592	0.616909	2.47899	0.327102	0.243983	0.739473	0.2859	0.96763	0.507299	k27	k27	None
Miox	3.8137	1.48156	2.93405	2.87708	6.21739	5.17214	8.09756	15.9321	5.69829	8.74601	1.87735	2.88758	3.3701	k27	k27	None
Mir133a-2	0	0	0	0	0	0	0	0	0	0	0	0	0	k27	k4|k27	None
Mir1928	0	5.61942	0	0	0	0	0	5.9438	0	0	0.681676	0	0.931909	k27	None	None
Mir1968	0	0	0	0	6.07806	6.50087	1.66238	4.02143	0	5.11378	0	2.38104	1.64672	k27	None	None
Mir1a-1	0	0	0	1.77822	0	0	0	0	0	1.50536	0.36854	0	0.441672	k27	k4|k27	k4
Mir200a	0	0	0	0	0	0	0	0	0	1.28792	0	0	0.398011	k27	None	None
Mir200b	0	0	0	0	0	0	0	0	0	1.65589	0	0	0.469732	k27	None	None
Mir202	0	0	0	0	0	0	0	0	0	0	0	0	0	k27	k4|k27	None
Mir2139	0	0	0	0	0	0	0	0	0	0	0	0	0	k27	k4	None
Mir3088	2.07534	0	0	0	0	0	0	0	2.06726	0	0.405186	0	0.538983	k27	None	None
Mir3109	0	0	0	0	0	0	0	0	0	0	0	0	0	k27	k4|k9|k27	k4|k27
Mir3475	0	0	0	0	0	6.80091	0	0	0	0	0	0.987881	0	k27	k27	None
Mir375	0	0	0	0	0	0	0	0	0	0	0	0	0	k27	k4|k27	k4|k27
Mir429	0	0	0	0	0	0	0	0	0	0	0	0	0	k27	None	None
Mir455	0	0	0	3.33885	0	0	0	0	0	0	0.529329	0	0	k27	None	None
Mir466n	0	8.73422	7.90721	1.85031	8.37787	8.96067	3.05519	1.84768	10.3363	0	1.98729	2.85509	1.67089	k27	k4	None
Mir5124a	0	0	0	0	0	0	0	0	0	0	0	0	0	k27	k27	None
Mir5127	0	0	0	0	0	0	0	1.92575	0	0	0	0	0.516269	k27	k27	None
Mir6241	0	0	0	0	2.00635	0	0	0	0	2.25073	0	0.529338	0.566921	k27	k4|k9|k27	None
Mir6378	0	0	0	0	0	0	0	2.55567	1.42969	0	0	0	1.03697	k27	None	k9
Mir6385	0	0	0	6.51972	0	0	5.38295	0	5.82732	4.41571	0.72767	0.891408	1.73616	k27	k27	None
Mir6393	0	0	0	0	0	0	0	0	0	0	0	0	0	k27	k4	None
Mir6414	0	0	0	0	0	0	0	1.66742	0	0	0	0	0.471815	k27	k27	None
Mir6931	0	0	0	3.70061	0	0	0	5.54305	0	0	0.558212	0	0.903321	k27	k4	k4|k27
Mir6969	0	0	0	0	0	0	0	0	0	0	0	0	0	k27	None	None
Mir6980	0	0	0	0	0	0	0	0	0	0	0	0	0	k27	k27	k4
Mir7001	1.94399	0	7.40675	0	1.30794	0	0	5.19222	0	0	1.15733	0.402201	0.876819	k27	None	None
Mir7018	0	0	0	1.60974	0	0	0	0	0	0	0.345976	0	0	k27	k4|k9	None
Mir711	0	5.61471	0	0	4.48803	0	2.455	0	0	0	0.68142	1.41499	0	k27	k4	None
Mir7233	0	0	0	0	0	0	0	0	0	0	0	0	0	k27	None	None
Mir7680	0	0	0	0	0	0	0	0	0	2.14642	0	0	0.551236	k27	k4|k27	k4|k27
Mir7684	0	0	0	0	0	0	0	0	0	0	0	0	0	k27	None	None
Mir7686	0	0	0	0	0	0	0	0	0	0	0	0	0	k27	k4|k27	None
Mir98	0	0	1.35385	0	0	0	0	0	2.83161	0	0.308756	0	0.645984	k27	k27	None
Mirlet7f-2	0	0	0	8.24196	0	0	0	0	0	0	0.80205	0	0	k27	k27	None
Morn3	2.6507	0.836676	0.631212	2.51099	0.445856	0.119218	1.70721	0	1.81526	0.12504	1.31577	0.710408	0.554416	k27	k4|k27	k4
Moxd1	3.38732	2.97694	1.61324	1.99855	2.68121	5.48452	3.70329	9.40203	7.74066	5.67719	1.77378	2.27028	3.08192	k27	k4|k27	k4|k27
Mpl	0.229455	0	0.210631	0.0492882	0	0.401259	0.0406918	0.442965	6.30887	4.89882	0.160797	0.181422	1.98637	k27	k4	None
Mrgprf	0.0765578	0.386639	0.145846	0.0682566	0.051509	1.21203	0.169056	0.340799	0.838858	1.32901	0.217422	0.481058	0.840539	k27	k4	None
Mrgprh	0.0848949	0.0714574	0.0808642	0.227069	0.0571183	0	0	0	0.169129	0.192226	0.156133	0.0267123	0.159697	k27	None	None
Ms4a15	1.61375	2.1884	3.15965	3.35712	4.22235	3.09674	5.87317	3.35236	2.67911	2.57132	1.8097	2.40005	1.94587	k27	k4|k27	None
Ms4a6d	0.784117	1.03715	0.64019	0.699095	1.13049	1.37035	1.31924	1.79512	0.223161	1.0991	0.835098	1.18331	0.947765	k27	k27	None
Ms4a8a	3.83228	4.06198	5.67828	4.17602	3.53336	3.8813	4.179	7.32925	6.64503	4.71363	2.43093	2.28017	2.83571	k27	None	None
Msln	0.145225	0.366713	2.3516	0.258955	1.75876	0.104506	0	0.64647	0.144659	1.47973	0.680855	0.535807	0.741493	k27	k4	None
Msn	0.839863	1.88514	0.799987	0.213942	0.269081	1.12242	4.71008	15.5244	33.7426	26.4123	0.883981	1.31433	4.6473	k27	k4|k27	k4
Mtap7d3	2.80226	1.61872	1.41311	2.59639	1.03512	0.672183	1.98177	3.91352	3.50288	4.39596	1.60829	1.11434	2.29983	k27	k27	k4
Mtnr1b	0.246905	0	0	0.110066	0	0	0	0.10991	1.72161	0	0.117249	0	0.531634	k27	k27	None
Muc2	6.30004	4.66881	2.54387	3.35794	5.09878	6.86611	6.51907	3.57673	4.502	2.77377	2.32998	2.83157	2.19009	k27	k4|k9	None
Muc5b	0.523446	0.924381	0.547475	0.201317	1.35348	0.901077	0.33241	1.74531	1.23707	2.49441	0.611566	0.85855	1.47454	k27	k27	None
Myh11	3.40403	3.06014	3.5944	5.0466	4.99944	4.54263	5.02371	6.44965	14.2234	10.3904	2.23909	2.54868	3.44505	k27	k27	k4|k27
Myh3	0.64075	0.40989	0.610328	0.137105	0.224174	0.184437	0.0943274	0.6161	6.17832	1.64428	0.520665	0.222018	1.64635	k27	k27	k27
Myl10	0.27678	0	0	0.493537	0	0	0.20373	0	0.551405	0	0.232811	0.0891704	0.211192	k27	k4	None
Myl2	0.242614	0.204212	0	4.75877	2.61174	1.39671	2.67872	2.80801	5.55841	3.29609	0.776807	1.66432	2.24847	k27	k4	None
Myo1a	6.73293	5.20458	4.14462	2.69517	1.63326	3.88928	4.48392	2.07968	2.46369	1.24451	2.45826	2.04723	1.52716	k27	None	None
Myo1f	0.600998	0.978014	1.71739	0.428665	1.1322	2.33543	1.0617	0.463728	1.23723	0.93746	0.904978	1.29135	0.888509	k27	k27	None
Myo3a	2.74881	2.56521	3.52901	2.50403	3.49784	2.83812	2.50716	9.62952	5.83337	4.87103	1.93216	1.97331	2.91207	k27	k27	k4
Myom3	1.37661	1.36729	1.91443	1.12916	1.20406	0.891568	0.851159	2.15707	5.81412	3.13782	1.28141	0.982725	2.15866	k27	k4|k9	k9
Nanog	1.56367	1.41415	0.529293	1.1147	0.841645	0.84973	0.690583	1.49579	1.03784	0.755319	1.08076	0.841943	1.05276	k27	k27	None
Nbl1	0.0871594	0.0733635	0.913233	0	26.5061	25.9039	31.8853	9.46701	19.8818	3.02609	0.289679	4.85693	3.26044	k27	k4	k4|k27
Nctc1	0.29169	0.12276	0.138921	0	0.0981264	0.104952	0	0.129847	0.0726387	0.330235	0.180994	0.0930094	0.229657	k27	None	None
Neurog3	2.19393	0.755453	4.08453	3.20079	2.01286	1.65055	0.513827	0.0887847	0.0993358	0	1.72599	1.19854	0.0864503	k27	k4|k9|k27	k27
Nexn	3.95318	2.2183	7.87328	7.58308	1.32987	2.80166	13.491	2.2397	6.98063	1.94393	2.5614	2.33465	2.08337	k27	k4	k4
Nfia	1.77189	2.38311	2.58771	3.78775	1.0768	1.531	2.10327	22.9302	14.9895	20.4951	1.83291	1.34262	4.33525	k27	k4|k27	k4
Nkx1-2	0.0807015	0	0.15374	0.215853	0	0	0	0	0.0803874	0.121821	0.150064	0	0.0924636	k27	k4|k27	k4|k27
Nkx2-4	0	0	0	0.128566	0.0970207	0.311309	0.106143	0.256767	0.287281	0	0.0436227	0.223379	0.231348	k27	k27	k27
Nme9	1.20925	0.203569	0.230367	0	2.11536	0.870196	2.13623	0.861282	0	0	0.427492	1.39721	0.298766	k27	k4|k27	None
Nmu	8.64681	5.53773	6.26673	8.54719	11.2559	8.65722	5.81122	11.3801	13.6687	6.24253	3.02381	3.21831	3.4537	k27	k27	k4|k27
Nmur2	0.140636	0.0789172	0.044653	0.919505	0.630812	0.134939	1.27673	0.834728	0.560356	0.0707646	0.325795	0.691722	0.538694	k27	None	None
Nobox	0.0811278	1.22916	0	0.216993	0.163751	0.175142	0	1.30011	3.87898	1.83696	0.388089	0.150539	1.66421	k27	None	None
Notch1	2.0878	1.41677	2.05034	2.9725	2.76584	5.43898	3.01398	47.1324	34.8225	67.2827	1.62467	2.20161	5.61506	k27	k4|k27	k4
Notum	16.0497	23.8173	21.1564	14.2416	16.9397	14.4507	23.4594	8.736	10.0772	9.81724	4.28113	4.24233	3.39604	k27	k4|k27	k4|k27
Noxa1	4.33012	2.87259	4.49116	3.68902	4.14344	6.02431	5.87875	10.4517	8.72238	8.5861	2.26347	2.65241	3.35325	k27	k27	None
Npffr1	4.23007	0	3.02192	0.628566	3.71566	1.69112	1.98926	0.8369	0.819312	0.709487	1.27458	1.74849	0.838076	k27	k4	k4
Npy4r	0.0807015	0	0	0.071951	0.0542969	0.058074	0.178206	0.431094	0.0803874	0.121821	0.0530517	0.131438	0.264836	k27	None	None
Nr2e3	3.07304	2.58662	1.97581	1.02743	3.25643	3.15125	1.58338	0.752383	1.37748	2.66732	1.61542	1.83748	1.31116	k27	k27	None
Nrk	2.41924	2.76076	1.77259	1.24437	3.05192	2.99639	0.993098	2.05031	3.19764	1.01832	1.58056	1.67077	1.5639	k27	k27	k4|k27
Nup62cl	2.99526	6.64668	6.09514	1.33524	4.30529	5.97642	3.20686	4.36368	3.52607	4.82968	2.24588	2.42756	2.38163	k27	k9|k27	k4
Nxf2	3.06927	0.11482	0	0.912156	0.0458898	0.0981642	0.237783	0.121448	0.0679405	0	0.779195	0.169194	0.0867315	k27	k4|k9	None
Nxf7	11.5408	9.78345	16.8033	15.7281	12.0354	10.0846	8.67687	28.7695	23.7308	29.5536	3.8244	3.48313	4.81909	k27	k4|k27	None
Odf3l1	0	0	0.135448	0.380341	0	0	0.209337	0.1266	1.13316	0.321979	0.162071	0.0914054	0.55589	k27	k4|k27	None
Odf4	4.28903	5.35699	8.56614	8.2647	12.4737	6.37203	5.70302	4.80397	2.61853	2.29736	2.88526	3.12632	2.03792	k27	None	None
Oit1	6.87466	5.99317	5.14506	7.66154	4.04718	5.74218	2.25903	2.73238	2.56796	2.87233	2.8793	2.26438	1.89613	k27	None	k9
Olfr1328	0.163031	0.411677	0.46587	0.581413	0.658134	0	0	0	0.649585	0.738295	0.482068	0.243187	0.506592	k27	k9	None
Olfr1342	0.161999	0.136357	0.154307	0.288866	0.108995	0	0	0.144228	0.161368	0.244541	0.243539	0.0497509	0.241938	k27	k9|k27	None
Olfr1371	0	0.138105	0.625142	0.58514	0.110392	0.236143	0	0.292155	0.163437	0	0.387953	0.152305	0.196057	k27	k4|k27	None
Olfr1372-ps1	1.73727	2.92458	1.73753	1.93612	2.92215	3.31295	2.3657	18.1738	13.8441	18.8161	1.60802	1.94374	4.15383	k27	k4|k27	k27
Olfr1378	0.485997	0.136357	0.462922	1.15547	0.653969	0.116577	0	0.432685	0.484105	3.05676	0.603175	0.295005	1.03621	k27	None	None
Olfr155	0.131037	0.220591	0.24963	0	0	0	0	0.116663	0.78316	0.494507	0.196682	0	0.524433	k27	k9|k27	None
Olfr167	0	0	0	0	0	0.117694	0	0.291222	0	0	0	0.0535085	0.122912	k27	k9|k27	k9
Olfr168	0.817758	0.412992	0.623145	3.20799	0.220079	0.117694	0.120385	0.291222	3.58413	0.246885	1.03321	0.203832	0.961238	k27	k9|k27	None
Olfr171	0	0	0.154797	0.144892	0	0	0	0	0.161881	0.122659	0.100713	0	0.127794	k27	k4|k27	k9
Olfr288	0.147456	0.434405	0.702272	0.986001	0.347234	0.159167	0.108538	1.3128	0.146882	0.111294	0.619055	0.263916	0.519866	k27	k27	None
Olfr371	0.327103	0.137664	2.95994	0	0.110039	0	0.120385	0	0	0	0.644958	0.104869	0	k27	k9|k27	None
Olfr412	0.327103	0	0	0	0.220079	0	0	0.145611	1.1404	0	0.10207	0.0956582	0.431334	k27	k4	k9
Olfr455	0	0	0.153337	0	0	0	0	0	0.160353	0	0.0514535	0	0.0715214	k27	None	None
Olfr462	0.328152	0	0.156286	0.438855	0	0	0.120771	1.60685	0	0.247676	0.28596	0.0548306	0.567184	k27	None	None
Olfr463	0.164076	0	0.312571	0.58514	0	0	0	1.02254	0	0	0.319048	0	0.338723	k27	k9	None
Olfr464	0	0	0.269895	0.126312	0	0	0	3.15333	0.423369	0.10693	0.129079	0	0.903381	k27	k9|k27	None
Olfr518	0.306537	0.903059	0.291983	0.683247	1.64993	0.441177	0.338449	1.36456	1.83206	0	0.608725	0.784589	0.914474	k27	None	None
Olfr519	0.487539	1.23111	1.08358	1.01424	0.874726	0.116947	0.358863	0.723431	0.485642	0	0.949998	0.50288	0.452123	k27	None	None
Olfr524	0	0	0	0.28615	0	0	0.118121	0	0.159851	0	0.0907647	0.0536922	0.0713131	k27	None	None
Olfr545	0.322976	0	0	0	0	0.813464	0.356599	0.43132	0.804296	0.243769	0.100947	0.432914	0.561167	k27	None	None
Olfr648	1.2919	0.815561	0.153821	0.431933	0.217302	0.581046	0.237733	0.718867	0.482578	0.609424	0.695336	0.417422	0.678703	k27	k27	None
Olfr714	0	0	0	0	0	0	0.710956	0.143321	0	0.243003	0	0.258267	0.16902	k27	k9	k9
Orm1	0.199967	4.88115	1.33331	0.178285	0.941783	2.30239	1.03033	2.13638	3.78459	1.20742	1.06954	1.2342	1.68329	k27	None	None
Orm2	0	4.6763	1.88997	8.31443	0.800985	2.99847	0.730245	1.58987	3.55761	1.34782	1.81387	1.21307	1.59749	k27	None	None
Orm3	0.596022	5.51849	3.2171	2.30271	0.534681	3.57422	1.60862	2.29944	3.95801	4.19864	1.79473	1.39825	2.13671	k27	None	None
Otop1	0.0487539	0.246222	0.185757	0	0.0328022	0	0	0.260435	0	0.0367976	0.158011	0.0155213	0.128685	k27	k27	k27
Ovol2	0.930663	0.671446	0.759837	1.30389	0.350975	1.0933	1.17434	1.65715	1.19191	1.10382	0.927427	0.873454	1.20503	k27	k27	k4|k27
P2ry4	0.380993	0.174921	0.197948	0.216161	0.0466067	0.0996977	0.17846	0.740073	0.414011	0.0784251	0.310292	0.146577	0.469289	k27	k27	None
P2ry6	0.400561	0.80918	0.0763085	0.428553	0.862406	0.461199	0.530713	0.998539	0.159601	0.241862	0.490497	0.686175	0.50836	k27	k27	None
Padi3	0.450513	0.252803	0.476804	0.267776	0.303111	0.252153	0.589528	1.82721	2.14407	0.68006	0.441625	0.458323	1.30017	k27	k4	None
Padi6	7.30682	6.70435	8.40204	7.2775	5.31472	4.73703	5.03916	6.15366	6.0981	5.71364	3.07053	2.59112	2.8044	k27	k4	None
Panx3	2.92756	0.308022	0.58095	1.19631	0.164141	0.13167	0.0897871	0.162901	0.303767	0.0460335	1.03922	0.173922	0.221781	k27	k4	None
Pappa2	0.125221	0.828148	0.170394	0.366828	0	0.193095	0.0263348	0.844101	4.16968	1.5527	0.429605	0.0974035	1.53501	k27	k27	None
Patl2	0.820244	1.16839	1.9232	3.09398	3.01406	7.17393	3.48322	0.50557	1.257	2.42873	1.39045	2.40021	1.1808	k27	None	None
Pcdh12	0.0274879	0.115685	0.445108	0.0980295	0.462355	0.474737	0.161864	7.17048	7.83094	6.90868	0.215786	0.441731	3.05214	k27	k4	None
Pck1	0.58706	0.39531	1.23021	0.261702	0.552974	0.802669	0.0864235	0.0522662	2.3391	0.620326	0.659874	0.534918	0.836415	k27	k4	None
Pcsk9	0.0437286	0.184035	0.249915	0.779742	0.470738	0.220274	1.64155	7.86423	9.3215	4.38962	0.364739	0.748378	2.98192	k27	k27	k4
Pdlim2	1.69191	4.18333	5.53982	2.82836	6.6166	5.50137	4.90364	11.015	8.63731	5.77006	2.11212	2.7305	3.20485	k27	k4|k27	k27
Pdlim4	1.68479	1.30903	1.11101	3.2353	0.610371	1.49218	1.14473	7.15373	22.0752	0.880347	1.44812	1.0352	2.82224	k27	k4|k27	k4
Pdzk1	5.21825	7.46921	3.96381	1.06005	5.82187	5.89413	6.57941	6.88053	7.96139	9.12343	2.26821	2.82587	3.16055	k27	None	None
Pebp4	2.25018	4.61666	3.48294	7.14706	7.66437	5.0602	6.41813	5.88484	6.44409	8.3856	2.34524	2.86851	2.96999	k27	None	None
Pf4	2.08945	1.0992	0.248781	0.232862	0.351453	2.44336	1.53799	158.354	288.003	60.3217	0.829932	1.18734	7.14312	k27	None	None
Pga5	4.66365	4.19933	4.23561	5.70511	6.42145	7.41449	5.34874	7.72477	5.18567	2.53763	2.50342	2.87702	2.52561	k27	None	None
Pglyrp2	1.28132	1.43801	0.696997	0.924786	1.51891	1.22941	1.03296	11.1794	19.1262	11.4883	1.04581	1.17101	3.85996	k27	None	None
Pgr15l	4.13987	3.9412	0	5.14192	0.153675	0.0205456	0.73554	0.0508379	0.0568794	0.68957	1.82132	0.343654	0.302669	k27	k27	None
Phactr1	5.9273	11.0969	10.5115	17.6806	14.4015	18.8103	11.4992	4.72107	4.69846	4.00232	3.53433	3.96565	2.44982	k27	k27	None
Pigr	0.1197	0.335844	0.760111	0.177868	0.483213	0.54554	0.939814	0.213139	0.198723	0.240919	0.408177	0.717585	0.283884	k27	k4	None
Pik3ap1	0.0587285	0.0988653	0.22376	0.680686	0.592698	0.0845238	0.0864566	0.156859	0.643499	0.044326	0.31468	0.302722	0.329852	k27	k4|k27	k4
Pik3r6	1.95424	0.404763	0.949892	0.116928	1.20592	1.29857	0.772276	8.15974	6.62239	3.36913	0.794011	1.05591	2.75097	k27	k4|k27	None
Pirb	0.506662	3.22218	2.25216	1.75671	0.227259	0.526647	0.331501	2.10506	0.897227	0.297429	1.45842	0.43962	0.978056	k27	None	None
Pirt	0.101908	0.214443	0.0485346	0.0454289	0.0342824	0.0733344	0.450068	1.04338	0.101511	0.153832	0.138192	0.22895	0.458959	k27	k27	k4
Pkd2l1	0.138731	0.895251	1.89406	1.89655	0.342246	9.55067	2.24654	0.988101	0.230318	1.98946	1.04431	1.84094	0.95677	k27	None	None
Pkn3	3.92678	2.49025	3.48416	3.30917	0.542874	2.74836	4.07822	8.76403	19.2896	13.8851	2.09406	1.6254	3.84198	k27	k4	None
Pla2g2d	3.39167	1.42741	0.839966	5.86639	1.41481	1.46442	1.19832	3.44237	1.41896	1.43355	1.76835	1.23652	1.56959	k27	None	None
Pla2g2e	1.9851	1.0633	0.859479	1.28717	1.21418	0.779188	0.797006	0.482004	0.359523	0.272415	1.1778	0.941196	0.45274	k27	None	k4
Pla2g4f	1.52346	2.06826	4.86831	1.27064	0.99194	1.37923	2.20658	4.55032	5.77642	8.97625	1.67222	1.30857	2.85053	k27	None	None
Pla2r1	3.455	0.708857	0.349665	0.0385047	0.116228	0.217549	0.969567	0.480626	0.0860389	0.635627	0.853892	0.473497	0.465042	k27	k27	k4
Plaur	0.770075	3.70391	1.36224	1.27507	3.18271	3.95827	2.10537	8.12927	7.12286	6.14435	1.37093	2.00301	3.01643	k27	k4|k27	k9
Plbd1	0.233397	0.392907	0.222315	0.762994	0.680472	0.335911	0.458123	2.21647	1.62742	1.76159	0.472095	0.570268	1.51487	k27	k27	k4|k27
Plcb2	2.17837	1.28136	1.44093	3.15602	2.17809	1.98126	1.1803	1.31988	3.28497	0.202762	1.5502	1.4562	1.19323	k27	k27	None
Pld4	2.56217	0.980281	4.73313	0.623005	2.61191	2.17901	3.02893	5.0461	1.85614	5.56708	1.50911	1.84391	2.27511	k27	k4	None
Plin3	1.06699	4.61024	1.55837	3.23439	5.55162	5.88662	7.64434	11.906	24.8703	19.8109	1.74324	2.86913	4.25415	k27	k4	k4
Pnmt	1.72945	0.14557	0.164733	2.31288	0.465437	0	0	0.615894	4.47906	0	0.898191	0.183777	1.04875	k27	k27	None
Pnoc	6.40786	4.91416	3.86562	2.02028	3.88015	2.78786	1.20536	17.2416	9.85806	34.231	2.33263	1.78311	4.25621	k27	k4|k27	k4
Pnpla5	0.0906582	0.152617	0	0.161656	0.975934	1.10906	0.467116	4.43924	3.25099	1.50536	0.136574	0.870707	1.95207	k27	k4	None
Pou2af1	1.4364	0.554143	1.02615	0.213441	0.845623	1.37821	0.70486	2.29124	1.13272	2.03276	0.804679	0.967878	1.47065	k27	None	None
Pou2f2	3.78447	4.36525	4.00652	5.79016	5.81549	5.88382	3.16394	9.57669	5.04687	6.87646	2.44231	2.53666	2.99218	k27	None	None
Pou5f1	1.51946	1.74074	1.40553	3.03966	1.40017	1.10975	0.668393	6.98611	5.50419	5.05457	1.51707	1.02622	2.76563	k27	k27	k4|k27
Ppara	0.064664	0	0.143719	0.0576524	0.0580089	0.521369	0.158657	0.697876	0.322061	0.715819	0.091249	0.299725	0.648472	k27	k4|k27	k4|k27
Ppl	1.24778	1.23562	1.86437	1.81051	0.576143	2.64095	1.38669	4.02976	2.97327	2.6222	1.33456	1.25857	2.05923	k27	k4|k9|k27	k27
Ppp1r14d	0.823458	0.796957	0	1.85715	0.138508	0.681349	0.454592	1.28298	1.13177	1.1434	0.806703	0.49246	1.12762	k27	k4|k27	k4|k27
Ppp1r2-ps3	4.58433	2.73325	2.00139	3.06543	4.36955	3.71132	2.53079	12.7545	4.37621	7.78516	1.99771	2.16031	3.1145	k27	k4|k27	k4|k27
Ppp1r32	0.105333	2.30516	0	0.187823	0.425214	2.42557	0.465193	0.281334	0.41969	1.66952	0.52938	0.946204	0.759935	k27	k4|k27	None
Prkag3	0.108457	0.0456449	0	0.0966968	0.0729711	1.36583	0.918067	0.965597	0.0540174	2.12833	0.0865276	0.761203	0.898754	k27	k4|k27	k4
Prkcz	31.2481	24.0108	30.7507	31.5151	30.1628	39.6046	32.4679	8.03103	11.0899	8.38991	4.91684	5.12334	3.33391	k27	k4|k27	k27
Prnd	2.79226	0	0	14.937	0	0	0	2.48596	11.1256	2.10748	1.47934	0	2.34576	k27	k4|k27	k4
Procr	0.102111	0.0859484	0.0972629	0.364156	0	0.0734806	1.05225	15.2729	3.55997	0.154139	0.210286	0.379835	2.14008	k27	k4|k27	k4
Prok1	0	1.56119	0	0.330731	0	0.533888	0.273048	5.28419	0	0	0.442258	0.321827	0.883909	k27	k27	None
Prom2	4.42797	2.39382	3.28999	3.59811	1.76814	2.5906	2.54384	2.0833	0.651891	1.28974	2.12633	1.71282	1.18126	k27	k4	k27
Prr15l	0.338271	2.18291	0.107403	2.3122	1.13796	1.29827	0.082997	0	0	0	0.991423	0.803937	0	k27	k4|k27	None
Prss2	0	0.938981	0.885492	0.331532	1.75131	0.936567	0.821128	0	0.185202	0.420989	0.570832	1.09282	0.250676	k27	None	None
Prss28	0	0	0	0.230122	0	0	0	0.57449	0	0.194811	0.0747004	0	0.303889	k27	None	None
Prss29	0	0	0	0	0.0874912	0	0	0	0.518128	0.0981476	0	0.0403346	0.245788	k27	None	None
Prss30	3.65903	8.35964	5.87523	2.51662	13.0829	6.31943	5.23271	9.86605	5.31098	9.15305	2.51052	3.10916	3.14782	k27	k4	None
Prss34	0	0.531523	0.120299	2.36462	0	0	0	1.57418	0.125804	0.0953227	0.632323	0	0.555474	k27	k27	None
Prss45	0.623275	2.09848	1.06863	1.00025	2.1806	0.807333	1.0093	0.332943	0.372509	1.2231	1.09483	1.17662	0.674668	k27	k4	None
Prss46	0.610879	0.719861	0.4655	0.653569	0.164403	1.40671	1.07916	0.652642	0.851902	0	0.686779	0.847551	0.537927	k27	k4	None
Prss50	0.316649	1.2438	2.41292	1.78799	0.355076	0.607642	0.854613	1.50354	0.630834	0.15933	1.20326	0.671479	0.747624	k27	k27	k4
Pstpip1	4.14843	8.31048	7.50779	6.1397	2.95858	6.32878	7.9392	4.13657	1.23969	3.69467	2.87691	2.6729	1.91838	k27	k4	None
Ptafr	0	0.142051	0.160751	0.526626	0.454185	0.24289	0.310555	0	0.0840534	0.955322	0.254258	0.414696	0.361281	k27	None	None
Ptpn7	0.846921	1.70296	0.896344	1.13263	0.411535	0.27087	0.519494	2.13638	0.70302	1.56254	1.08388	0.482224	1.25826	k27	None	None
Ptprv	5.40543	5.27271	5.9187	3.55819	9.31303	8.03414	7.92037	4.9699	3.06961	5.31901	2.57684	3.23296	2.42076	k27	None	None
Pyroxd2	0.492385	0.538783	0.187603	3.95096	5.79745	8.92906	5.9801	0.920583	5.88562	5.46301	0.938793	2.95997	2.13911	k27	None	k4
Rab17	0	0.0913754	0.103404	0.152986	0	0.0781204	0	0.0966502	0.973224	0	0.118371	0.0361728	0.371219	k27	k4	None
Rab44	0.112235	0.18894	1.95995	0.233486	0.0755131	0.40383	0.688441	0.566233	0.857119	0.734159	0.567862	0.450028	0.7782	k27	k4	None
Ramp1	4.76902	2.88866	3.84503	2.68581	3.32398	2.35271	4.52345	1.55556	0.240058	0.293323	2.16152	2.10775	0.678377	k27	k4|k9|k27	k27
Rasal3	0.438646	1.59993	0.0928488	0.173815	0.262335	0	0.0717499	7.28987	7.71925	6.03289	0.565621	0.145354	2.99656	k27	k27	k27
Rbbp8nl	2.11919	0.72465	0.441562	0.885658	0.891135	0.285938	1.21865	0.412721	0.131934	1.09964	0.967544	0.810585	0.58247	k27	k4|k27	None
Rbm47	0.75635	0.498233	1.19694	1.94295	1.08414	1.46719	1.13766	0.527373	2.04672	2.43213	1.02215	1.15278	1.33247	k27	k27	k4|k27
Rbp3	0.145541	1.34755	0.443619	0.181664	0	0.0209467	0.0214257	1.32167	0.231959	0.197728	0.549423	0.0201639	0.59214	k27	None	None
Rbpms2	0.314059	0.396523	1.19659	0.560011	0.105651	2.48602	0.115585	0.209706	2.18986	4.85931	0.663173	0.701426	1.49963	k27	k4|k27	k4|k27
Rcn3	5.60184	7.11722	8.96023	8.10416	6.32905	7.52992	5.91272	77.2568	166.032	82.3273	3.06164	2.91847	6.68495	k27	k4|k27	k4
Rcsd1	0.773827	2.65547	0.737087	0.212283	1.31578	0.385517	0.963924	13.1959	9.42766	4.85215	0.94283	0.885219	3.2529	k27	k4|k27	k4
Rd3	0.12633	1.8417	0	0.112632	0.0849962	0.606059	0.0929876	0.187453	0.251676	1.8384	0.45809	0.309831	0.692269	k27	None	None
Rd3l	0	0	0	0	0	0	1.63398	0	0.201021	0.304632	0	0.465749	0.215968	k27	k4	None
Rem1	5.26926	4.91906	5.3841	3.75833	5.93019	5.44646	1.90401	2.72945	2.3858	1.44619	2.53465	2.33982	1.64967	k27	k4|k27	k4|k27
Rgs5	1.10363	2.64392	0.0808642	1.13535	0.228473	0.855284	0.93733	3.77912	4.48192	2.17856	1.03626	0.714192	2.1266	k27	k4	None
Rhcg	0.146962	0.4948	0.279968	0.131026	0.197755	0.846047	0	0.719624	1.31751	1.27559	0.327877	0.381591	1.0603	k27	k4|k27	None
Rhd	0	0.683046	0.0966204	0	0.204743	0	0	16.6169	34.3542	14.3168	0.221035	0.0895752	4.40658	k27	k4|k27	None
Rhod	0.12083	0	0.115093	0	0	0.173902	0.622576	7.96059	12.7581	0	0.0804329	0.309866	2.31527	k27	k27	k4
Rhox2h	0	0.829695	0	0.175767	1.32641	1.84428	0	0.87759	0.196376	3.42232	0.276301	0.908722	1.10412	k27	None	k9
Ripk4	0.302824	0.801088	0.0824131	0.0771395	0.116425	0.99619	0.127371	0.346636	4.56777	0.0326514	0.362992	0.443033	0.984271	k27	k4|k27	k4|k27
Ripply1	0.226178	0.761511	0.430879	0	0	0	0.499449	0	0	0.17071	0.406971	0.194811	0.0757948	k27	k27	None
Rln3	1.29326	3.26568	4.61947	1.72955	7.61357	3.25728	2.8558	2.59065	0.322057	1.46416	1.80732	2.38119	1.18271	k27	k4|k27	k4|k27
Rnase11	0	0	0	0.192037	0.144919	0	0	0.191765	0	0	0.0633574	0.0650817	0.0843666	k27	None	None
Rnase9	0	0.108902	0.492951	0	0	0	0	0.345565	0	0.0976515	0.181825	0	0.187544	k27	k9	None
Robo3	0.129983	0.136761	1.39288	0.231778	0.131181	0.116922	0.669737	28.7575	29.456	30.4865	0.48018	0.358993	4.9335	k27	k4|k27	k4|k27
Robo4	0.249783	0.455534	0.674117	1.37331	0.056019	0.659075	0.153215	23.202	15.2604	6.62985	0.713382	0.338225	3.85067	k27	None	None
Rph3al	0.726552	1.82065	0.618099	1.62977	3.16946	4.77341	1.05963	3.85151	1.50823	5.27864	1.09329	1.87722	2.08518	k27	k4	None
Rtp1	0.0492227	0.248589	0.140657	2.94033	0.0662353	0	0	0.964111	0.0980623	0.0371514	0.63945	0.0308419	0.387154	k27	k4	None
Rufy4	5.12804	1.90592	3.86959	4.21575	4.39118	4.84042	4.36285	3.67614	5.90415	3.16673	2.20527	2.46656	2.35723	k27	k4	k4
Rxfp3	0.108355	0	0.137614	0.0644039	0.0243008	0.0259913	0.0797568	0.0643126	4.3533	0.163564	0.106119	0.0607881	0.909634	k27	k4|k27	k4|k27
Ryr1	4.96854	5.21711	5.74202	5.18741	4.53342	5.17252	3.67927	6.47952	5.59648	5.15351	2.64903	2.4401	2.74868	k27	k4|k27	k4
S100a14	6.43332	8.63375	5.34225	7.05939	5.99319	4.74822	4.49254	1.61548	0.65726	2.73907	2.95944	2.59551	1.33952	k27	None	None
S100a7a	22.3834	14.3048	15.9905	19.402	10.7371	14.1686	16.9334	16.9757	16.3093	14.7041	4.23015	3.8802	4.08484	k27	k27	None
Sall2	4.83055	9.70583	12.855	13.3679	12.3841	5.96999	17.3783	49.9616	23.1396	33.7046	3.40027	3.58118	5.12724	k27	k4|k27	k4
Sapcd1	0	0	2.16182	2.02349	0	0	1.11371	9.76632	3.39112	1.71299	0.814243	0.359927	2.33431	k27	k4	None
Sardh	1.0108	0.879171	0.962813	1.14152	0.657412	1.04259	0.719223	1.2299	2.18155	7.85803	0.997357	0.84703	1.99123	k27	k4	None
Sbpl	2.27908	4.72206	2.67184	2.18826	7.0772	5.04634	3.74226	4.99465	3.66726	6.35136	1.94478	2.6185	2.56142	k27	k27	None
Scara3	2.79637	6.71958	0.343691	1.48785	1.97247	3.40795	1.22836	6.1839	10.0637	11.5402	1.65356	1.62258	3.32034	k27	k4|k27	k4
Scarf2	0.0930193	0.0782958	0.354411	0.414666	0.156461	0.0334691	0.0684688	0.496893	7.04195	0.280829	0.2938	0.117586	1.31553	k27	k4|k27	k4|k27
Scarletltr	0	0	0.462922	1.7332	0	0	0	3.0288	1.93642	2.93449	0.499861	0	1.84686	k27	k27	k4
Scd3	1.63754	2.45867	1.43332	0.947016	2.47151	1.36949	5.21231	4.64956	6.56876	8.38444	1.3584	1.89176	2.88282	k27	None	None
Scin	1.12734	1.46649	1.70835	1.31998	1.58593	1.47501	1.05611	1.82487	2.80739	3.5582	1.26076	1.23935	1.87182	k27	k27	k4|k27
Scn4a	0.791383	0.509386	1.2194	0.352787	0.955282	0.820738	0.856638	2.34167	1.25201	1.63381	0.755284	0.908197	1.43631	k27	None	None
Scnn1b	1.19713	4.79831	1.68329	1.72805	4.02722	5.70214	5.79057	4.314	5.56487	5.5934	1.63578	2.61264	2.6152	k27	k4|k27	k4|k27
Sec14l3	1.603	1.4809	0.260688	0.662304	1.47309	0.956595	2.0145	3.55049	2.0641	4.33786	0.939609	1.28886	2.07258	k27	k27	None
Sele	0.79108	1.10977	1.1554	1.73975	0.78063	1.74577	1.16458	2.019	1.8912	3.22421	1.11998	1.13456	1.73481	k27	None	None
Selenbp2	0.362419	1.449	0.0863029	0.888584	0.792479	0	0.133383	0.403329	3.51983	0	0.693774	0.340864	0.888374	k27	k27	None
Sell	3.30838	1.89361	0.396611	1.35684	0.840437	0.666613	0.779264	1.47273	1.58184	1.64804	1.3397	0.816083	1.35981	k27	None	None
Sema3c	11.1578	19.54	17.6839	19.3433	9.09195	8.94379	12.4335	12.4173	15.8071	13.9188	4.13359	3.46556	3.90536	k27	k4	k4
Sema3g	0.749959	0.77153	1.50808	0.5572	1.68194	0.749558	0.797366	1.40957	0.664036	3.11322	0.899463	1.02538	1.34791	k27	k4	None
Serinc2	0.525958	0.516492	0.834977	2.03202	0.294893	0.441569	4.26687	74.8917	93.1448	86.9648	0.921624	1.09914	6.42051	k27	k4|k27	k4
Serpina11	0.212251	1.16126	0.101087	0.283854	0.999634	1.68013	1.14958	1.60623	0.211425	0.720894	0.472242	1.17536	0.813942	k27	k4|k27	None
Serpina12	0.291335	0.630568	0.158573	0.296851	0.952065	0.419298	0.827136	0.370538	0.0829145	0.408363	0.4154	0.779921	0.35456	k27	None	None
Serpina3b	0	0.312238	0.989356	0.859901	0.249582	0.106778	0.273048	0.0660524	0.295608	0.783948	0.569889	0.272033	0.433661	k27	k4|k27	None
Serpina3f	1.07495	1.08577	0.485991	0.650292	0.70884	0.891672	0.268253	0.713818	2.64123	0.770182	0.851951	0.678507	1.15518	k27	k27	None
Serpina3g	1.31191	0.828189	1.09342	3.36276	4.19266	6.9625	1.38813	3.13899	3.34867	0.556974	1.31765	2.20853	1.60287	k27	k27	None
Serpina3j	3.53399	0.646655	0.292713	0.342478	0.258447	0.33171	0.113099	0.547188	0.459161	0.347911	0.923905	0.299835	0.535171	k27	k4|k9|k27	None
Serpina3m	0.185142	0.545428	0.529054	0.2476	1.05881	0.399692	0.613248	1.56591	3.31958	0.349344	0.451215	0.738962	1.30087	k27	k9|k27	None
Serpina9	1.35987	1.29724	0.604477	0.646624	2.50083	0.65239	1.20115	1.53355	0.541832	1.50536	0.960057	1.2235	1.09694	k27	k9	None
Serpinf1	5.75649	0.259571	6.95189	0.916484	2.83562	1.84931	1.96726	15.1921	38.7051	10.3188	1.75474	1.67307	4.27637	k27	None	None
Sfn	0.285632	0.641123	8.70626	1.18842	0.0640589	0.27406	3.15368	0	2.18132	0	1.37149	0.831134	0.556542	k27	k4|k9|k27	k4|k9|k27
Sfrp5	0.0808289	0.68035	6.23629	2.81052	1.74025	3.31545	2.20134	0.287849	1.04669	0.549059	1.41153	1.7475	0.676548	k27	k27	k27
Sfta2	2.73157	2.81014	2.31278	1.89419	2.85885	1.52886	3.12764	5.40429	3.32559	3.20706	1.77271	1.77733	2.28825	k27	k9|k27	None
Sh2d2a	0.486613	0.327672	0.401708	0.230219	0.390897	0.420209	0.451408	0.577645	0.484719	0.416246	0.441757	0.506524	0.576678	k27	None	None
Sh3tc1	1.55297	0.795661	0.868246	0.902985	1.24928	1.06895	1.04369	4.65881	9.58419	3.41443	1.00666	1.08318	2.68219	k27	None	None
Sh3tc2	1.2516	1.42364	0.773304	1.50796	0.773815	1.26581	3.43608	1.71664	1.17934	0.357439	1.15027	1.38539	1.0022	k27	None	None
Siglec15	0	1.00499	0.568643	0.532255	0.502075	0.966602	1.86755	2.79038	5.20331	3.15408	0.567192	1.02749	2.2033	k27	k4|k27	k27
Sipa1l2	2.09914	4.40704	3.95298	10.6914	4.31815	9.77531	7.99197	14.6717	11.4162	13.1847	2.48059	3.00307	3.81017	k27	k4	None
Slamf1	10.1126	10.0989	7.45566	13.0403	6.95766	6.90718	7.69594	8.85073	5.91876	7.07203	3.45947	3.03195	3.03456	k27	k4	None
Slc12a4	3.99158	3.39371	2.30428	2.69604	4.34805	4.52621	3.56131	7.93305	12.195	17.0719	2.01631	2.35825	3.68558	k27	k4|k27	k4
Slc12a7	8.08289	7.58464	9.23895	8.99473	9.72845	6.46286	6.80896	33.4492	29.6114	47.3591	3.24052	3.09608	5.2127	k27	k4|k27	k4
Slc13a2	0.68956	0.829163	0.562989	1.14175	2.45228	2.90642	1.37768	3.1573	3.43438	1.78441	0.842733	1.66765	1.89392	k27	None	None
Slc13a2os	1.23065	1.29482	1.6118	1.41723	1.31099	1.58669	1.01908	1.32392	1.63448	1.70289	1.25356	1.19777	1.34953	k27	None	None
Slc17a3	0.251409	1.39061	1.67631	0.352233	1.23239	1.67995	0.555164	2.94177	2.00344	2.06018	0.85913	1.07262	1.72636	k27	None	None
Slc17a8	3.62205	2.96163	5.48727	2.46043	20.749	20.554	9.52173	3.25544	4.26082	2.26513	2.1708	4.08935	2.06391	k27	k4	None
Slc17a9	0.279608	0.176513	4.19474	0.311613	0.0940619	0	0.102906	6.65906	0.27852	0.158278	0.839654	0.0903346	1.16787	k27	k4|k27	None
Slc26a9	1.26573	1.31397	0.602816	0.48901	0.567731	0.394696	0.776387	0.413191	0.462294	0.350285	0.911327	0.652525	0.493484	k27	None	None
Slc2a2	1.55368	0.100596	0.512276	0.0532773	1.32677	0	0.351882	0.159605	0.297621	0.85694	0.540617	0.551099	0.494143	k27	k4	None
Slc2a4	0.598627	0.595487	0.518368	0.388158	0.768911	0.469943	0.200287	3.58537	28.4054	14.4993	0.606631	0.547334	3.67639	k27	k4|k27	k4
Slc2a9	0.276269	0.0853471	0.0482912	0.354384	0.234003	0.695825	1.72578	2.08775	0.183462	0.0347528	0.243941	0.837333	0.639618	k27	k4	None
Slc34a1	0.44978	1.89293	1.14247	0.80202	1.54671	2.19375	1.06678	4.7608	2.78774	2.48949	1.00431	1.35709	2.08354	k27	k4|k9	None
Slc36a2	14.8458	28.5014	15.1639	12.1096	32.218	29.0039	20.3671	1.46234	2.32832	2.33637	4.149	4.79276	1.59103	k27	None	None
Slc39a8	1.31937	1.73984	1.50808	0.941049	1.65702	0.822848	0.776921	28.9082	21.1912	9.73538	1.23781	1.03513	4.26623	k27	k4|k27	k4|k27
Slc43a1	0.202839	0.689562	0.172844	0.107856	0	0.437898	0.934967	17.9658	36.8463	4.31912	0.350218	0.49209	3.9662	k27	k4|k27	k4
Slc45a3	0.458706	0.0412549	0.22388	0.167643	0.164882	0	0.288616	7.25503	13.3919	7.83261	0.279519	0.195335	3.3451	k27	k4|k27	k4|k27
Slc46a2	0	0.125501	0.284045	0	0.150476	0.643776	0.438998	1.12834	1.26243	1.35044	0.132816	0.481436	1.16684	k27	k4|k27	None
Slc47a2	0.387652	0.0543822	0.184623	0	0.304287	0.185974	0.237783	0.575215	0.772287	0.195057	0.198368	0.312364	0.579413	k27	k4|k9|k27	k4|k27
Slc4a1	1.45137	2.32964	2.53986	1.92595	1.43068	1.53021	1.3416	29.4492	78.136	47.4094	1.60039	1.2827	5.6106	k27	k4|k27	None
Slc52a3	0.360837	0.0625519	0.0684527	0.331284	0	0	0.516763	1.85546	0.990709	1.40225	0.260092	0.200332	1.25713	k27	k27	None
Slc5a10	5.59052	2.56042	3.91551	4.61784	5.14423	4.43716	5.74892	7.61229	6.06012	6.82568	2.33495	2.60558	2.96477	k27	k4	None
Slc5a2	3.70283	4.05175	5.37871	3.2188	4.79577	5.196	4.56529	4.0384	2.02863	4.54147	2.3301	2.5476	2.13397	k27	k27	None
Slc6a12	3.05592	1.21045	1.5981	3.0451	2.09637	1.89725	1.32316	1.86715	0.596868	1.35676	1.6395	1.46045	1.14389	k27	k4|k27	None
Slc6a13	1.14288	2.40496	1.02058	0.318425	0.0480591	0.359816	0.315466	7.1226	2.34802	1.99477	1.07019	0.302235	2.1159	k27	k27	None
Slc6a20a	14.352	25.1844	13.2844	10.8439	20.349	21.9396	24.7093	12.5611	13.1654	14.6879	4.01336	4.54003	3.85243	k27	k27	k4|k27
Slfn2	0	0.0776841	0.175821	0.0822853	0.186287	0	0	0	0.183867	0.139318	0.113921	0.0821509	0.143892	k27	k27	None
Slfn3	0.169135	1.28128	1.6916	0.075398	0	1.64312	0.0622478	0.075291	1.01086	0.127657	0.737155	0.496454	0.428623	k27	k27	None
Slfn5	2.85745	1.20258	1.75679	1.99177	1.2409	0.897279	0.783951	2.35898	1.31966	1.05874	1.53271	0.974363	1.33457	k27	k9|k27	k27
Slfn5os	0	1.86801	0	0.39573	2.98633	0.638814	5.8808	0.790338	3.09491	2.34505	0.500268	1.8301	1.5387	k27	k27	k27
Snx31	0.797792	1.34303	1.73694	1.01612	1.91701	2.62447	5.87231	0.152202	0.113527	0.172041	1.13469	2.06102	0.196184	k27	k4|k27	None
Soat2	1.30026	1.82408	0.344034	1.35248	0.631821	0.935686	1.27611	3.27994	2.80626	2.94415	1.09008	0.948632	2.00189	k27	k27	k27
Sohlh1	1.31261	7.33213	6.13776	3.29806	3.85369	2.83371	4.91869	5.94934	12.2429	6.7548	2.30184	2.26103	3.15971	k27	k4|k27	None
Sox10	0.905713	0.524117	8.8967	5.24879	2.55176	2.52559	3.25001	0.20159	0.225547	0.683597	1.87221	1.91129	0.436639	k27	k4|k27	k27
Sox3	0	0	0.0708394	0	0	0.749253	0	1.5891	0.814891	0.0561319	0.0246855	0.268913	0.770374	k27	k4|k27	k4
Sox5	0.0433889	0.0730422	0.247973	0.309474	1.26988	2.5929	2.94249	17.2866	9.55716	9.43932	0.217889	1.66896	3.65894	k27	k4	k4
Sox7	2.30409	0.118738	0.0447898	0.377313	0	0	0.0346117	5.56794	15.8317	1.06472	0.602799	0.0163632	2.6115	k27	k4|k27	k4|k27
Spaca3	0.566001	0.952824	0.539128	0	0.888562	2.44382	1.24985	1.1758	1.1276	1.13919	0.55869	1.29038	1.10261	k27	None	None
Spaca7	3.0271	5.60551	1.92225	3.23864	5.83845	8.42295	1.03981	0.718678	0.804085	1.37084	2.09102	2.34609	0.959322	k27	None	None
Spatc1	0.325831	0.274257	0.310361	0	0.219223	0	0.319779	0.193393	0	0.983698	0.286629	0.228753	0.41442	k27	k4	None
Spesp1	0.407766	0.0429029	0.339855	0.136332	0.0342937	0.146717	0	0.499175	0.152317	0.269295	0.290118	0.0820519	0.377578	k27	None	None
Spint4	1.85278	1.73279	0.980451	1.46834	1.93911	2.22215	3.18215	0.183282	0	0.310757	1.31303	1.76922	0.211065	k27	k9|k27	None
Spint5	0	0.291798	0	0	0	0.997877	0	0	0	0.261653	0.0923451	0.332823	0.111772	k27	k4|k9|k27	None
Spn	3.68482	1.42967	1.01056	1.10595	1.14279	1.39412	1.04186	0.328324	0.435361	0.408145	1.39771	1.12962	0.474939	k27	None	None
Spo11	0.479322	1.43127	0.730504	0.17094	1.22548	1.86768	0.70563	0.256046	0	0.0723548	0.716377	1.1481	0.143224	k27	k27	k9
Srd5a2	2.15796	2.11912	0.342584	1.76364	0.846943	1.16468	0	1.92124	3.40347	4.61478	1.29793	0.66643	2.05815	k27	k27	k27
Srpx	3.62677	3.94747	3.15677	7.86079	2.48221	4.45479	5.4772	6.45786	10.1528	2.78454	2.4299	2.3143	2.76607	k27	k4|k27	k4
St14	1.10871	3.60414	3.82369	2.28375	2.67513	1.32057	4.50254	6.77346	7.88307	9.43573	1.81619	1.85079	3.16436	k27	k27	k4|k27
St6galnac2	2.03961	1.84394	0.719544	1.7511	2.49042	1.73954	1.77931	1.4796	2.70889	2.28062	1.33845	1.57735	1.63835	k27	k4|k27	None
Stab1	2.39504	1.81927	1.70636	2.17007	2.56778	2.26999	2.68021	21.0458	23.3723	9.34706	1.58991	1.80803	4.14692	k27	None	None
Stat4	1.4425	0.216817	0.637935	0.0459318	0.0346619	0.630242	0	0.183467	3.84881	1.82753	0.587035	0.251415	1.34006	k27	k27	None
Stra6l	0.170355	0.394324	0.0811333	0.341737	0.114617	0.12259	0.0940449	1.85793	0.127269	0.22501	0.310789	0.151017	0.660199	k27	None	None
Syce3	1.19799	0.288541	0	0	0	0.57473	0	0	0.795554	0.3014	0.375482	0.218368	0.408165	k27	k27	k9
Sypl2	0.709462	1.23414	0.0450518	3.28918	1.40018	0.306324	0.417771	1.26328	1.27206	0.499776	1.02439	0.717427	0.982387	k27	k4|k27	k4|k27
Syt15	0.211827	0.0713194	0.121062	0.41549	0.41876	0.0609737	0.269281	0.188591	0.126602	0.76742	0.260685	0.311343	0.414292	k27	k27	k27
Sytl1	0.239338	0.335757	0.531939	2.41837	0.107353	0.172231	0	8.73642	18.2778	11.3203	0.778974	0.125457	3.72507	k27	k4|k27	None
Sytl4	0.286444	0.426366	0.439684	1.09451	0.526705	0.861585	0.406748	3.85382	5.22921	1.10693	0.617024	0.666439	1.99777	k27	k4|k27	k4
Tac2	0.720164	3.33395	1.20045	3.21038	1.74473	0.777361	16.5994	0.209885	2.6901	0.951215	1.52749	2.14129	1.04097	k27	k4	None
Tal2	0.939707	0.22599	0.25574	0.718126	0.812888	0.676227	4.15014	18.4058	15.5117	6.58593	0.58979	1.32271	3.74905	k27	k27	k4|k27
Tbata	1.73097	0.976145	2.71783	2.39428	1.24218	1.69094	1.35897	1.64373	1.21204	1.25034	1.52242	1.27706	1.23937	k27	None	None
Tbpl2	0.266778	0.149701	0	0.317134	0.299152	0	0.0654557	0.395856	0.354319	0.0671178	0.234956	0.156347	0.337479	k27	None	None
Tbx19	0.923065	1.06832	1.75848	3.34334	2.4842	0.622736	0.594511	2.51679	2.52855	6.18315	1.39364	1.05746	2.15932	k27	None	None
Tbx21	0.661961	0.455877	0.859816	1.93151	0.566841	0.562968	0.177182	0.53577	0.359664	0.681303	0.930395	0.509161	0.603931	k27	k4|k27	k4|k27
Tbx22	0.490451	2.15184	0.223679	0.314049	0.668669	0.25348	0.624158	1.46349	7.39998	1.20703	0.729297	0.58811	1.83773	k27	k27	None
Tcap	0.485997	1.22721	3.70338	0.577733	0	0.233154	0	1.58651	0.161368	0	1.15455	0.100784	0.528945	k27	k27	None
Tcea3	2.33995	0.103662	1.05577	1.31762	1.49149	2.48149	3.898	1.53504	2.82155	0.836577	1.03361	1.80297	1.3844	k27	k27	k4|k27
Tcf24	1.63988	0	0.507657	0.0731034	0.137917	0.973569	0	0.0364999	0.204187	0.0928289	0.523643	0.389067	0.149282	k27	k27	k4|k27
Tcn2	5.24153	5.25532	6.60794	4.05468	7.72732	5.82423	12.1214	16.6832	29.5479	33.5195	2.63803	3.20335	4.72888	k27	k4	k4
Tecta	0.397646	0.405169	0.11961	0.354529	0.0563244	0.436758	0.970516	0.0931647	2.2932	0.758217	0.393632	0.526814	0.887371	k27	None	None
Tekt3	1.50131	2.97335	0.925312	2.20462	5.52583	3.94015	2.47015	5.66099	5.89389	3.19942	1.48457	2.26857	2.53041	k27	k9|k27	None
Tesc	0.489092	0.137226	2.48464	0.145353	1.86471	0.234639	3.72006	1.30632	2.92313	1.47659	0.689189	1.35376	1.49532	k27	k4	k4|k27
Tff3	2.34722	1.12896	0.319396	0.597916	2.03044	3.37818	0.74045	1.7912	3.34011	3.79626	0.977295	1.50977	1.95351	k27	None	None
Tg	3.16762	2.28316	2.0635	2.38592	2.86611	1.82095	2.14399	1.92872	1.61391	1.56638	1.78726	1.69989	1.43207	k27	None	None
Tgfbr2	4.00937	7.12747	5.01054	4.8043	6.79783	6.87833	7.08283	9.33797	8.49873	4.96283	2.61801	2.98527	3.06454	k27	k4|k27	k4
Tgm4	15.7627	16.2109	16.9175	13.1628	20.277	18.732	19.9774	15.3183	17.1388	15.7091	4.03994	4.36815	4.09066	k27	k9|k27	None
Thbd	0.578281	0.0695355	0.157379	2.20962	0.027791	0	2.73636	1.98584	11.9321	0.124704	0.66215	0.64706	1.81352	k27	k27	k4|k27
Them7	0.480522	0.242678	0.274625	0.271492	0.0682928	0.276633	0	0	0	0.076611	0.394038	0.149217	0.035499	k27	k4|k27	k4|k27
Themis3	0.170829	0	0.0813589	0.0761528	0.114936	0.307327	0	3.04179	2.8077	3.02997	0.111565	0.181194	1.98489	k27	None	None
Thsd4	1.01266	1.29325	2.24514	0.591526	3.79568	5.75468	3.97112	4.84277	4.13475	2.29295	1.1438	2.44373	2.20878	k27	k4	None
Ticam2	0	0.158415	0	0.167797	0.0316566	0	0.034633	0.837797	1.59351	1.27845	0.108985	0.0313606	1.14698	k27	k4|k9|k27	k4|k9
Tigd4	0.0887973	0.261597	0.0422906	0	0.0597439	0.0319499	0	0.118585	0.0442258	0.0335104	0.129436	0.0430295	0.0905538	k27	None	None
Tinagl1	10.8	7.85094	5.68917	8.0971	1.26611	6.29993	14.1527	0.728434	16.9888	4.20494	3.15845	2.65653	2.44612	k27	k27	None
Tlr8	0.145891	0.736794	0.463215	0.99722	0.425349	0.349952	0.429545	3.29049	4.26282	0.770792	0.635008	0.486593	1.77379	k27	k27	None
Tm4sf5	4.41036	2.51904	7.05161	4.63431	7.73628	5.10069	4.40574	4.62773	6.43289	6.77642	2.4386	2.72349	2.78186	k27	k4	None
Tmem154	0	0.116038	0.0437712	0.122911	0.0309177	0.0330685	0.405896	0.0818244	0.823935	0.138734	0.0968588	0.194118	0.389317	k27	k27	k4|k9|k27
Tmem184a	0.763897	0.78587	2.34458	1.41019	0.571066	0.73295	2.0617	3.02267	7.27105	3.65155	1.16659	1.01977	2.42465	k27	k4	None
Tmem213	4.63622	3.17069	1.38003	1.80841	4.87392	4.17037	6.3986	2.83776	2.59773	1.31222	1.82394	2.60395	1.66554	k27	k9|k27	None
Tmem215	1.89716	0.742347	2.12098	0.842231	2.72391	0.922576	1.14688	3.12385	0.047538	0.204428	1.21478	1.31403	0.793114	k27	k4|k27	k4
Tmem233	2.63271	0.369333	0	0	0.44283	0.315757	0	0.976632	1.31123	1.4903	0.57863	0.308265	1.16934	k27	k27	None
Tmem239	0.404499	0.226982	5.26569	0.360639	2.54009	0.194056	2.67966	0.360128	2.01462	0.101767	0.969232	1.31974	0.72518	k27	k4|k27	k4
Tmem255b	4.01831	4.23459	3.78319	4.4854	6.50248	4.28721	3.7031	6.01134	4.87826	2.49811	2.35721	2.5145	2.39055	k27	k27	k27
Tmem37	6.34233	4.4487	9.20564	7.00096	7.01039	7.38939	7.11375	24.3342	33.9949	15.5006	2.9184	3.03027	4.61218	k27	k4|k27	k4
Tmem45b	0.390032	0.820739	1.85757	2.69499	0.59044	0.140336	0	1.64942	0.291385	0.367976	1.185	0.286295	0.742213	k27	k27	k27
Tmem52	0.169135	0.68035	0.805525	4.97626	1.36556	3.04281	1.36945	1.05407	0.505431	3.31908	1.10147	1.5007	1.24646	k27	k4	None
Tmem54	1.90094	3.33345	1.50891	0.282471	0	1.31395	1.16602	9.75368	11.8222	6.57508	1.33451	0.775136	3.34286	k27	k4|k27	k27
Tmem98	0.551238	3.89748	0.105013	0.196587	0.593407	3.80812	2.2722	75.2841	79.5086	46.2651	0.832112	1.54928	6.04903	k27	k4|k27	k4|k9
Tmprss13	0.0963456	1.13534	0.688284	0.343595	2.8846	0.935979	2.16297	0.128665	0.575824	0.581743	0.602206	1.52404	0.497413	k27	None	None
Tmprss4	0.135487	0.798293	0.322636	0.120796	0.0911575	0	0.448777	1.74906	3.44148	3.01669	0.39947	0.220232	1.872	k27	None	None
Tmprss6	1.63582	0.485964	1.97061	1.63003	0.453189	0.415469	1.38115	0.171339	0.335476	1.67042	1.23387	0.764054	0.687526	k27	None	None
Tnfaip2	0.989418	4.7796	3.19611	1.64921	3.93627	3.90052	2.56482	1.91497	3.21381	1.59095	1.74948	2.1434	1.66403	k27	k4|k27	k4|k27
Tnfrsf14	3.95546	1.73706	0.327622	2.45326	1.38849	3.83646	2.15197	7.65557	2.74091	1.81722	1.48961	1.72877	2.17043	k27	None	None
Tnfrsf1a	1.06897	0.179953	1.69702	0.127074	0.239738	0.051283	0.104911	16.4328	24.2066	10.5962	0.722898	0.175372	4.10501	k27	k4|k27	k4
Tnfsf11	0.0687136	0	2.6835	0	0.138694	0	0.151734	0.244704	0.821354	0.259312	0.494238	0.130396	0.504483	k27	k4|k9|k27	k4|k27
Tnk1	1.22079	1.43858	0.93026	0.435366	0.438059	0.585664	0.359434	1.81145	1.62138	0.675695	0.976831	0.544072	1.2088	k27	None	k27
Tnnt1	2.00853	1.76215	2.84875	1.92849	6.44495	9.33928	20.5841	8.52834	8.31721	5.51428	1.63735	3.56607	3.05858	k27	k4|k27	None
Tnnt2	0.776932	1.96187	1.37265	0.123465	0.559028	0.30381	0.407726	8.10243	5.47334	1.0452	0.952587	0.505582	2.30433	k27	k4|k27	None
Tnnt3	0.945214	1.82908	1.77417	1.89191	2.2115	4.14478	1.75071	4.18329	5.66582	3.63171	1.36609	1.83539	2.44073	k27	None	None
Tns1	4.76093	1.68387	3.02818	3.80226	27.4855	34.6204	21.1404	3.8797	4.17084	6.47274	2.05611	4.81847	2.51961	k27	k4	k4
Tph1	0.742091	1.31172	0.353428	0.132325	1.09843	1.09474	0.628166	2.04813	1.14576	1.79232	0.656424	0.946444	1.39696	k27	k4	None
Tpo	0.374345	1.10282	0.757714	1.25158	1.54266	0.33673	1.13662	0.458261	0.233055	0.105953	0.878927	0.95346	0.330592	k27	k9	None
Tpsg1	0	0.365504	0.965112	0	0.0973865	0.208322	0.7458	1.54641	0	0	0.356011	0.403655	0.449488	k27	None	None
Trabd2b	0.0928366	0.488388	0.795859	0.144848	0	0.334033	0.0854178	2.06632	2.95921	0.92842	0.435415	0.178015	1.51638	k27	k4|k27	k4
Trcg1	0.454868	0	0.379113	1.82496	0.114765	0.65466	0.376667	0.151864	0.736284	0.0858292	0.625715	0.448152	0.372924	k27	None	None
Trex2	4.53469	8.14277	2.73561	3.36916	8.54279	9.68093	5.34056	5.24844	6.92613	3.5367	2.42246	3.112	2.60392	k27	None	None
Trh	4.32762	1.21421	0.951264	0.296798	10.6015	11.9778	8.4128	7.60701	4.08971	7.78891	1.22491	3.48961	2.86293	k27	k4|k27	k4|k27
Trhr2	1.71912	1.15761	0	1.53272	1.6193	2.88658	6.0739	1.93869	3.88151	2.16254	0.973315	2.05673	1.83453	k27	k4	None
Trim47	0.279863	2.0023	0.466507	0.124759	0.377106	0.252087	2.00849	1.74653	0	2.74975	0.666015	0.791671	1.12147	k27	k4|k27	k27
Trim6	2.88931	0.202665	1.41429	0.894452	0.647988	0.577553	1.18152	1.67918	0.0799463	0.484609	1.10478	0.834576	0.700945	k27	k4|k27	k4
Trim71	1.03527	0.846506	0.422621	0.685668	1.41299	0.957852	0.478991	1.63274	1.91516	1.76369	0.792973	0.934902	1.46891	k27	k4|k27	k4|k27
Trim72	4.16243	1.77794	4.14233	2.76947	1.96455	2.19063	2.33218	1.71464	3.52739	1.26603	2.02971	1.65937	1.59987	k27	k4	None
Trim75	1.65596	2.32308	0.584199	0.0546816	0.165059	0.0441353	0.0451446	0.327624	0	0.0925818	0.970579	0.115471	0.178863	k27	None	None
Trpm1	5.95331	2.02	2.74993	0.528937	0.254009	2.83081	1.78264	7.17889	8.36047	6.91761	1.72791	1.24688	3.08118	k27	k4	None
Trpv1	8.73412	2.66677	8.93115	2.51935	1.06582	0.400528	0.252115	0.68612	1.06619	0.323146	2.57121	0.619018	0.734884	k27	k4	None
Trpv4	0.428448	0.881544	0.906902	1.06109	0.512471	0.685151	0.630736	0.12715	0.948402	1.11385	0.850251	0.685103	0.738281	k27	k4|k27	k27
Tsc22d3	36.7168	41.4186	55.8404	80.0632	48.54	27.8948	33.1162	26.436	16.6447	44.4829	5.70339	5.19188	4.80881	k27	k4|k27	k4|k27
Tspear	0.565075	0.475633	0.478441	0.671739	4.05535	3.479	0.785656	0.503089	0.250167	1.46904	0.628248	1.77915	0.738002	k27	k4|k27	k4
Tsx	22.4238	21.2536	17.0514	18.3124	16.862	18.9841	17.7538	6.37507	10.3236	8.10675	4.36784	4.23624	3.19029	k27	k27	None
Ttc29	0.250735	0.58038	1.01503	0.447094	0.253046	0	0.276837	0.279038	0.312198	0.331178	0.631751	0.226005	0.386583	k27	None	None
Ttll10	0.798829	2.68955	0.760902	1.89923	3.31435	2.25149	2.10698	1.4224	2.78502	4.06975	1.27062	1.81525	1.84622	k27	None	None
Tuba1c	299.304	492.089	347.395	370.183	507.959	388.116	448.623	1545.65	987.117	1664.81	8.53914	8.80268	10.4152	k27	k9|k27	k4
Tubb1	0.306537	0.0645042	0.0729957	0.0683247	0.360923	0	0.0564082	7.57329	1.60305	1.90874	0.168231	0.174584	2.00682	k27	None	None
Tulp1	5.12426	12.7464	9.54338	8.45538	8.85072	10.4571	9.28881	12.3246	10.8181	14.7199	3.25873	3.3938	3.75783	k27	k4|k9|k27	k4|k27
Ucma	0.521182	1.64671	6.10362	3.6629	0.584429	0.563133	1.29602	4.18023	2.92313	1.47659	1.76479	0.835847	1.88446	k27	None	None
Umodl1	2.16217	1.07658	0.580144	0.380115	0.819568	2.34485	1.68117	1.54541	1.7594	2.18356	0.959992	1.3428	1.4943	k27	None	None
Upk2	0.70286	0	0.334744	0.156662	0.236446	0.505789	0.90537	5.4754	4.02572	9.01835	0.348623	0.60893	2.78296	k27	k4	None
Upk3bl	3.97557	6.07292	5.32959	3.15067	4.55709	4.45026	4.55203	10.0941	20.0938	15.003	2.46316	2.46456	3.95691	k27	k27	None
Urah	3.57745	4.08663	6.5718	5.23997	3.95428	5.70043	5.4546	0.227502	0	0.385732	2.52586	2.58109	0.255458	k27	k4|k27	None
Usp44	0.606297	2.19442	1.77218	0.324333	1.63169	1.78883	1.07106	7.07251	2.47614	5.52412	1.05889	1.30868	2.50543	k27	k27	k4|k27
Utf1	0	0	0	0	0	0.0952714	0.1949	0	0	0	0	0.129393	0	k27	k4|k27	k4|k27
Vdr	0.634899	0.771917	1.44469	1.13211	1.04419	0.863001	0.752921	0.879283	0.808102	1.86354	0.979112	0.912972	1.09415	k27	k4|k27	k4|k27
Vmn1r204	0.168949	0	0.321856	0.60252	0	4.98472	0	0	3.53413	0.127516	0.32703	0.860428	0.784658	k27	None	None
Vmn1r212	0	0	0.681021	0	0.0962077	1.5435	0.421013	1.78231	0.142437	0.107926	0.187334	0.662086	0.605419	k27	None	None
Vmn1r41	0.149829	0.252227	0	0	0	0.539097	1.21313	0.133394	0.149246	0.22617	0.131479	0.589391	0.225165	k27	k9|k27	k9
Vmn1r44	0	0	0.156788	2.05457	0	0.355353	0	0	0.819813	0	0.455274	0.146223	0.28793	k27	k9|k27	k9
Vtcn1	0	0.493007	0	0	0	0.0421491	0	0	0.175031	0.530491	0.144555	0.0198539	0.282231	k27	k9	None
Vwf	0.869226	0.907235	0.877634	1.03847	1.0176	1.3511	0.78057	7.08871	4.5197	2.75544	0.942581	1.0261	2.46316	k27	None	None
Wap	2.73265	2.99015	0.520581	0.243635	5.69953	5.11279	2.41371	2.43289	2.17761	2.8875	1.20396	2.37574	1.80207	k27	None	None
Wdfy4	6.69441	6.82317	5.81749	7.8779	7.31113	8.44758	7.91679	3.40374	3.44479	4.52586	2.95776	3.1505	2.25235	k27	k4	None
Wdr72	0.441476	0.693649	1.14941	0.813454	2.23763	2.01206	0.974873	1.99145	1.14337	2.15475	0.812591	1.42248	1.44608	k27	k4|k27	None
Wdr86	0.171976	0	0.491433	0.0766644	2.54557	0.123757	0	0.153111	23.2121	0.0649005	0.228053	0.664783	1.6313	k27	k4|k27	k4|k27
Wfdc1	2.36471	2.54331	1.25135	3.04533	4.86141	3.97059	9.28317	5.26329	5.49619	12.3944	1.69066	2.74229	3.03002	k27	k4	None
Wfdc10	11.3759	5.63252	9.561	2.08815	3.82693	5.53778	6.15697	1.19153	0.999851	4.04052	2.84661	2.60642	1.48847	k27	None	None
Wfdc12	0	0	0.20177	0	7.41104	10.9753	8.5756	0	1.05502	0	0.0662902	3.30454	0.346383	k27	k4|k9	None
Wfdc5	0	0	0.0629446	0	0.889217	0.808413	0.680976	1.2355	0.658249	0.199505	0.0220166	0.840604	0.717566	k27	k4|k9	None
Wfdc9	17.9171	12.4479	11.1067	5.07121	9.18463	16.9865	14.4443	4.81082	1.13316	2.57583	3.54766	3.82206	1.82334	k27	k9	None
Wisp1	0.275224	0.18018	0	0.163587	0.102874	0.0660184	0.0450187	0.952907	7.12797	0.276971	0.202084	0.0990099	1.44708	k27	None	None
Wnt6	0.0742625	0.0625079	0.0707366	0	0.199859	0	0.0546625	0.661163	2.73702	3.30698	0.072356	0.113215	1.58025	k27	k4|k27	k27
Wnt8b	0.682353	0.421188	1.77655	0.730038	0.0918191	0.72018	1.00452	62.4512	21.9316	18.0941	0.880418	0.637517	4.92063	k27	k27	k4|k27
Wnt9a	2.17541	0.701265	1.1022	1.03167	0.373696	4.39661	3.61135	8.118	6.59305	0.628819	1.13203	1.69844	2.27241	k27	k4	k4
Wrb	60.1806	69.9694	49.311	65.456	77.1104	69.2999	58.5924	102.753	60.8705	127.116	5.94781	6.10665	6.54983	k27	k4	k9
Xdh	5.02597	6.69586	6.49937	3.91716	4.6804	4.62275	4.55696	1.5113	2.48663	3.14024	2.68497	2.49052	1.72666	k27	None	None
Ybx2	1.66929	2.39688	5.3313	6.30335	1.05705	4.87566	3.18021	9.17934	8.11835	7.11483	2.17793	1.8863	3.18564	k27	k27	k4|k27
Zfp185	3.54337	1.38214	2.01685	0.924633	2.12236	0.995069	0.667946	3.5394	3.14219	2.64178	1.49341	1.12572	2.03251	k27	k27	k4|k27
Zfp831	0.125303	0.224123	0.059677	0.0698229	0.0210764	0.676277	0.034587	0.64146	0.109214	0.047287	0.160765	0.274802	0.310391	k27	k9	None
Zyg11a	0.134185	0.0564729	0.0639071	0.0598177	0.0451407	0.193123	0.0493849	0.0597329	0	0.0506389	0.108525	0.129328	0.0516558	k27	k27	k27
0610005C13Rik	6.01693	7.23506	6.42632	1.89951	7.22904	7.21646	7.17057	3.82636	4.85189	6.92014	2.57027	3.03656	2.60179	k4	k4	k4
0610007P14Rik	49.5069	80.9415	44.4405	30.5043	71.8494	81.1375	54.2792	54.1145	65.7092	82.1657	5.62458	6.11183	6.07403	k4	k4	k4
0610009B22Rik	18.7381	20.3249	17.6644	18.2564	14.4268	21.964	46.3543	13.0709	22.8985	23.6199	4.30171	4.67803	4.33841	k4	k4	k4
0610009L18Rik	8.43546	6.47376	8.50759	1.7696	4.507	2.8566	4.20027	3.31329	1.23568	1.49806	2.71467	2.26239	1.5301	k4	k4	k4
0610009O20Rik	30.3333	24.4419	11.9468	15.8011	33.8003	28.107	31.3587	42.5418	58.3255	78.7669	4.35094	5.00013	5.88421	k4	k4	k4
0610010F05Rik	15.8026	22.2001	13.9217	13.7253	17.5207	19.3801	22.035	16.381	15.9259	5.34765	4.09656	4.36197	3.62227	k4	k4	k4
0610011F06Rik	130.472	142.177	139.249	124.429	152.379	139.949	106.212	64.9081	75.2625	62.4583	7.07571	7.0481	6.09434	k4	k4	k4
0610012G03Rik	17.1219	8.69978	11.0384	17.8716	18.9655	14.1994	7.76155	7.7148	3.74383	4.41271	3.82133	3.79219	2.60196	k4	k4	k4
0610030E20Rik	17.0344	10.3491	4.82981	5.99812	10.9704	10.0641	11.1969	12.2153	18.7838	18.1097	3.2569	3.55255	4.09554	k4	k4	k4
0610037L13Rik	33.2696	36.0046	27.7288	41.2269	51.0306	50.3053	41.835	31.0306	47.8362	41.4773	5.13825	5.60101	5.33996	k4	k4	k4
0610039K10Rik	0	0	0.363437	0.680361	0.898496	0.549142	0.702124	0.169849	1.1402	0.575962	0.299005	0.774554	0.660101	k4	k4|k9	k4
0610040B10Rik	2.44324	7.34468	7.31417	1.24475	1.87867	8.03744	0.256914	9.01165	0	4.215	2.26669	1.67707	1.90209	k4	k4|k27	k4
0610040F04Rik	4.83775	5.82857	2.25885	0.566476	2.99961	2.66219	3.26642	3.01804	3.34965	8.7346	1.91722	1.98853	2.47017	k4	k4	k4
0610040J01Rik	5.58454	2.97244	4.06777	0.219662	2.59699	0.295494	5.74277	1.82792	5.56281	2.35544	1.83424	1.65788	1.98685	k4	k4	k4|k27
0610043K17Rik	0.497006	2.30086	2.13034	0.443116	0.334392	0.715307	0	0	0	0.375121	1.12011	0.398216	0.153186	k4	k4	k4
1110001J03Rik	29.9489	27.2603	52.7416	27.9434	24.1331	25.0601	20.5065	24.1833	12.8348	15.7704	5.09391	4.59399	4.17082	k4	k4	k4
1110002L01Rik	17.4111	6.01239	4.67767	0	7.50923	5.62212	5.91499	10.9303	7.33757	4.71736	2.37943	2.86868	3.05051	k4	k4	k4
1110004E09Rik	5.94228	18.6731	15.0937	8.71219	12.616	21.5708	12.5386	13.6376	17.6259	8.97	3.59545	4.00754	3.80281	k4	k4	k4
1110004F10Rik	28.6308	39.2416	57.0505	44.0109	38.231	42.3903	50.5459	75.2983	54.0884	85.5268	5.39277	5.47367	6.15744	k4	k4	k4
1110006O24Rik	7.59876	12.287	21.9044	9.62738	11.9741	14.9656	12.0696	3.02654	3.38621	15.0928	3.69084	3.80086	2.71695	k4	k4	k4
1110008F13Rik	4.92599	2.68289	4.4161	3.61683	2.53444	5.00445	5.11888	3.6117	5.19545	1.53092	2.27301	2.34026	2.05872	k4	k4	k4
1110008L16Rik	1.49725	8.95683	2.75045	2.95585	10.5774	5.15633	4.09344	2.09473	5.53956	14.9734	2.13177	2.83465	2.77887	k4	k4	k4
1110012L19Rik	15.837	5.74789	15.085	15.0265	26.3939	5.12321	6.7376	7.24389	5.93384	8.22462	3.70951	3.44732	3.01416	k4	k4	k4
1110017D15Rik	11.155	11.5521	8.28019	4.98133	5.25986	12.0016	13.2779	3.09341	4.67238	9.54958	3.26199	3.39415	2.64546	k4	k4	k4
1110019D14Rik	0.41008	1.2081	3.32018	0.639826	0.62079	1.62305	1.73562	0	1.12333	0.0773781	1.1158	1.17994	0.397951	k4	k4	k4
1110020A21Rik	6.18709	4.86762	13.589	9.33708	9.30285	12.0191	3.7151	9.51229	5.88501	14.1771	3.15869	3.10161	3.3671	k4	k4	k4
1110032A03Rik	21.8038	10.9536	13.9552	17.2114	13.9741	11.7833	9.89593	10.3582	6.69597	8.26087	4.04498	3.67543	3.22031	k4	k4	k4
1110032F04Rik	0.178714	0.250711	3.12086	3.45228	0	0.0857369	0.0876974	0.106073	2.2549	0	1.18936	0.0799839	0.61602	k4	k4|k27	k4|k27
1110034G24Rik	8.56094	14.1481	11.4362	20.6641	14.189	22.7641	6.76254	13.1988	6.34372	4.41271	3.81298	3.8174	3.04685	k4	k4	k4
1110036E04Rik	0.197651	0.83183	0	0	0	0.142233	0.145485	4.75118	4.92205	1.79015	0.283373	0.129272	2.1901	k4	k4	k4
1110037F02Rik	10.9866	12.3543	10.7939	11.1617	10.5723	6.69458	10.5495	14.086	15.803	10.068	3.62171	3.3354	3.81804	k4	k4	k4
1110038B12Rik	30.4005	32.4269	18.223	19.8608	42.3182	41.8674	34.1441	198.326	196.834	121.649	4.67078	5.33131	7.40184	k4	k4	k4
1110046J04Rik	8.26127	4.63576	4.43894	2.83288	1.4252	5.48763	3.43024	0.754364	0.422006	0.159879	2.52189	2.04106	0.51095	k4	k4	k4
1110051M20Rik	34.4554	69.7608	39.3243	49.8152	48.4003	47.0205	44.7827	32.1267	36.7176	20.7342	5.57339	5.57625	4.90966	k4	k4	k4
1110059E24Rik	8.81873	19.734	4.91709	21.574	6.80164	6.11392	16.6238	87.6097	55.706	102.6	3.68273	3.31129	6.3299	k4	k4	k4
1110059G10Rik	2.42174	1.57689	7.96485	4.39978	3.96584	7.56275	4.50688	3.70196	10.7871	8.31148	2.18438	2.62378	3.00381	k4	k4	k4
1110065P20Rik	16.8726	17.1003	5.90381	7.36804	14.5955	8.92048	10.1383	9.19699	0.342998	11.6952	3.54747	3.58364	2.48058	k4	k4	k4
1190002N15Rik	2.83822	0.556337	5.66616	5.51157	4.13308	4.16879	3.29109	22.5342	18.396	11.063	2.00461	2.277	4.1423	k4	k4	k4
1190005I06Rik	2.92922	6.69227	3.58733	14.3638	5.20858	2.10791	4.62024	10.4316	6.6693	3.00046	2.76419	2.25361	2.81807	k4	k4	k4
1190007I07Rik	36.1998	16.8508	15.6732	14.6703	18.2667	19.5375	14.7358	10.4988	7.37569	10.9703	4.35114	4.2014	3.39033	k4	k4	k4
1300002E11Rik	13.0697	10.1418	31.8737	6.92828	10.8503	6.39693	7.87238	34.9044	24.5927	4.33969	3.82957	3.20104	4.08684	k4	k4	k4
1500004A13Rik	5.29234	16.3882	8.18595	5.71413	19.3391	19.5314	14.1526	10.8069	9.18927	14.3654	3.18007	4.20915	3.61738	k4	k4	None
1500009C09Rik	11.1817	40.3125	44.4882	18.8798	18.9078	24.2107	31.3925	10.6599	4.13985	3.21149	4.69895	4.66294	2.65985	k4	k4	k4|k9
1500009L16Rik	46.4326	14.6156	29.5262	53.4388	11.7692	17.9564	14.58	4.00795	8.3279	9.51375	5.05781	3.96028	2.97999	k4	k4	k4
1500011B03Rik	196.991	165.245	176.649	180.661	209.413	189.313	161.384	73.4033	59.6495	63.4756	7.49611	7.54419	6.05013	k4	k4	k4
1500011K16Rik	20.262	24.0681	20.2019	18.5715	22.6784	20.3042	5.15728	7.75525	11.8836	10.1477	4.4387	3.86695	3.43209	k4	k4	k4
1500012K07Rik	0.270378	0	0.518381	0.273407	0	3.54706	0	0.118998	0.271051	2.42115	0.324121	0.728312	0.760903	k4	k4	k4|k27
1500015A07Rik	10.9579	9.22341	9.49586	6.02342	15.5767	21.8777	3.75998	10.7094	6.64761	3.35798	3.2844	3.60597	2.86942	k4	k4	k4
1600002H07Rik	28.0921	28.4712	28.0553	39.6137	40.3569	48.0634	38.1906	54.7424	30.8381	19.9588	4.9871	5.42635	5.06096	k4	k4	k4
1600002K03Rik	25.242	15.8853	13.4823	20.8223	13.1738	11.5438	26.9148	19.3226	17.3891	33.4739	4.27386	4.09234	4.55108	k4	k4	k4
1600012H06Rik	37.0996	35.8953	20.1029	22.426	38.0975	18.3477	33.1212	38.5983	59.4985	33.9622	4.85162	4.88523	5.45131	k4	k4	k4
1600020E01Rik	20.7351	8.84383	22.8332	14.8146	23.571	17.3925	19.3834	55.6999	46.2464	35.9707	4.07482	4.38975	5.5319	k4	k4	k4
1700001D01Rik	3.26177	0.68637	1.81236	0.727023	0.731519	0.978008	0	2.90397	1.89529	3.48763	1.28136	0.592029	1.8882	k4	k4	None
1700001G11Rik	0.92515	5.45099	1.32184	2.47451	2.3342	3.32876	1.5322	1.44142	0.230387	2.44394	1.66164	1.73056	1.12363	k4	k4	k4
1700001G17Rik	5.18251	0	0	0.154019	2.20834	0.870196	0.381469	4.46021	0.344156	0	0.708715	1.01707	0.958552	k4	k4	k4
1700001L05Rik	1.53498	2.19643	0.0731051	0.0456181	0.0172126	0.368199	0.82856	0.0455534	1.60546	1.81505	0.796146	0.449202	0.979655	k4	k4	k9
1700001L19Rik	15.4594	13.2984	12.9454	7.87608	5.48639	13.3254	6.12727	5.74744	6.85351	6.41108	3.70757	3.12376	2.87245	k4	k4	k4
1700001O22Rik	3.97719	4.58237	0.914271	2.71668	0.602739	1.9813	6.51561	2.58875	0.106234	1.62277	1.90675	1.72212	1.12674	k4	k4	k4|k27
1700001P01Rik	25.3497	14.501	15.4723	12.7268	25.6662	21.2529	20.4707	8.76465	15.69	24.5199	4.12372	4.54572	4.00734	k4	k4	k4
1700003E16Rik	8.31552	10.4044	7.4212	9.21723	8.06455	4.04323	6.72738	3.13475	2.31331	4.91921	3.28953	2.82152	2.11383	k4	k4	k4|k27
1700003F12Rik	2.93322	2.46894	1.39698	2.98876	2.81929	2.86464	3.85546	2.61146	2.087	1.26507	1.75684	2.05442	1.55278	k4	k4	k4
1700003G18Rik	6.44024	5.42085	5.89852	4.6377	7.6662	7.12999	6.19908	2.2053	1.48042	0.186955	2.71488	2.99549	1.07944	k4	k4	k4
1700003M07Rik	6.0367	6.13438	2.88276	4.14771	1.51534	1.69786	1.29516	0.482896	0.0823676	1.54054	2.49267	1.32039	0.675914	k4	k4	k4
1700006E09Rik	3.30032	2.22235	0.628725	0	0	2.21663	0.161951	1.76298	4.82163	1.99276	1.12407	0.634033	1.86304	k4	k4	k4
1700007K13Rik	0.573041	0	2.18333	1.02181	1.02813	0	1.82779	3.06109	2.66378	0.14417	0.834936	0.839942	1.36317	k4	k4	k4
1700007L15Rik	0.411178	2.42266	9.98722	2.38286	6.36284	0.147945	0.151328	0	0.204789	0	1.872	1.09421	0.0895934	k4	k4	k4
1700008J07Rik	0.442033	4.41164	1.44359	3.88473	4.33362	3.27182	4.60163	2.24882	13.5868	12.3919	1.63536	2.33194	3.10327	k4	k4	k4
1700008O03Rik	8.5975	5.10822	6.58355	4.95988	2.26843	1.0918	5.21159	2.55147	5.37351	1.52684	2.84289	1.80277	1.94595	k4	k4	k4
1700009J07Rik	0.168025	0.424288	0.320095	0	0.113049	0.120913	0.74207	0.149594	0.502113	4.18502	0.283738	0.373332	1.05416	k4	k4	k4
1700010I14Rik	0.57243	1.23898	1.40208	8.3116	0.825296	0.294236	2.58829	0.873665	7.73846	1.35787	1.57479	1.02784	1.75691	k4	k4	k4
1700012D14Rik	2.68573	4.11022	1.39539	1.08842	6.57088	5.09528	2.51604	6.95598	7.053	8.66118	1.6395	2.44737	3.09126	k4	k4	k4
1700013F07Rik	0	1.9652	1.7297	4.39448	3.66532	3.92029	0.190949	3.4644	1.03363	1.95798	1.36209	1.59094	1.58238	k4	k4	k4|k9
1700015G11Rik	2.37487	0	0	0	0.266307	0	0	0	1.57708	0	0.438708	0.113542	0.455247	k4	k4	k4
1700016G22Rik	0	0.217987	0.246684	0.230898	0.348489	0.186366	0	0	1.03189	0	0.225576	0.225964	0.34094	k4	k4	k4
1700016L04Rik	0.337527	1.56256	0.160751	0.150465	1.58965	1.57878	0.62111	7.96331	7.22859	4.07604	0.548607	1.14548	2.84946	k4	k4	k4
1700017D01Rik	10.0325	10.5015	11.1489	12.385	11.0769	14.5317	12.7811	19.6962	18.3214	15.0473	3.58319	3.77865	4.21589	k4	k4|k9	k4
1700017N19Rik	10.9956	8.03135	10.5601	6.56257	7.64253	8.56654	6.95643	3.47889	3.53024	2.53773	3.30233	3.12052	2.05518	k4	k4	k4
1700018L02Rik	0.150122	0	0.285989	3.6138	0.606024	0.756211	0	0	1.34584	0.113306	0.692655	0.498653	0.461652	k4	k4	k4|k9
1700019B03Rik	1.23774	2.32407	1.17897	1.35819	3.5873	1.43882	1.75205	2.0344	3.31941	0.718614	1.31408	1.64811	1.49783	k4	k4	k4
1700019D03Rik	45.8515	26.5043	42.4467	20.0295	32.5839	48.3668	61.8071	11.8039	14.8575	9.72886	5.04178	5.55601	3.69634	k4	k4	k4
1700019O17Rik	0	0.0751112	0.254997	0	0	0	0	1.90673	0.0888885	0	0.108042	0	0.554085	k4	k4	k4
1700020D05Rik	5.2749	0.380569	3.44534	0	0.811204	6.18189	0	0	0.150125	0	1.31679	1.23377	0.0672635	k4	k4	k4
1700020I14Rik	21.9109	16.6903	31.0699	29.8773	20.2118	19.2634	31.4532	24.7153	25.2822	24.5444	4.65362	4.5893	4.69183	k4	k4	k4
1700021F05Rik	27.363	24.6153	37.9555	36.899	34.1739	25.2289	42.1704	26.1885	11.4137	23.4923	5.00818	5.09383	4.33768	k4	k4	k4
1700021N21Rik	4.4121	0	0.161639	0.453887	2.96851	0.488463	0.624541	2.56838	1.18325	2.68968	0.798066	1.08748	1.61508	k4	k4	k4|k27
1700022H01Rik	0	0.94493	0	0.400359	2.41701	0.161571	0	0.799582	0	0.508388	0.361379	0.662937	0.480223	k4	k4	k4
1700025G04Rik	3.55833	3.51195	3.56935	7.08898	5.32843	2.27737	4.13738	1.3457	2.55642	7.36782	2.39255	2.24514	2.04176	k4	k4	k4
1700025M24Rik	8.00875	10.2295	6.97383	3.55372	4.89029	11.1358	4.31458	3.04158	3.03619	2.83145	2.96072	2.8565	1.9886	k4	k4	k4
1700026L06Rik	0.457749	0.963237	1.96207	3.06086	5.69762	5.59986	7.24412	2.03768	3.64774	2.07295	1.27634	2.83648	1.81304	k4	k4	k4
1700027H10Rik	6.80169	9.34093	4.77382	12.4475	3.85369	9.01636	6.06053	2.86843	4.99226	4.59326	3.15322	2.80771	2.33951	k4	None	None
1700027J07Rik	1.30394	0.487798	0.276006	0	0.194957	0.208519	0	1.67686	3.175	0.328054	0.532229	0.176733	1.29721	k4	k4	None
1700028B04Rik	0.556431	0.468357	0	0.744145	0.935933	0.600624	0.614358	0.74309	0.277133	0.209986	0.498741	0.774208	0.476515	k4	k4|k9	k9
1700028E10Rik	2.85869	2.63638	2.36757	2.49077	0.727409	0.748166	1.47963	1.45456	1.03563	1.33754	1.84147	0.968192	1.18198	k4	k4	k4
1700029I15Rik	11.3915	23.0833	20.8976	24.0743	20.7222	44.0238	22.9811	21.4108	7.14454	9.87166	4.33052	4.83918	3.65148	k4	k4	k4
1700029J07Rik	6.38961	9.76575	5.8193	7.89554	7.31586	10.0028	5.48707	7.53504	6.25308	10.3221	3.05915	3.07108	3.15102	k4	k4|k9	k4
1700030A11Rik	1.72772	0	1.46283	0.171153	0	0	0	0	0	0.14489	0.743986	0	0.0650699	k4	k4	None
1700030J22Rik	0.258457	4.43796	2.46185	0.322605	0.208671	0.0743957	1.78828	5.29242	0.15447	0.351131	1.24241	0.618774	1.09834	k4	k4	k4
1700030K09Rik	9.46873	7.20573	5.43621	5.03052	11.6505	6.58049	11.1228	21.2484	15.7629	17.8666	2.92578	3.39435	4.26019	k4	k4	k4
1700031P21Rik	4.04145	0.850437	3.36837	1.35121	1.35957	3.63536	1.85924	0.449765	3.01929	4.1942	1.64555	1.65561	1.63989	k4	k4	k4
1700034H15Rik	9.14982	1.49383	1.27726	1.65264	1.64517	0.936567	2.23529	2.73878	2.23927	1.66695	1.81412	1.35025	1.67114	k4	k4	k4
1700034I23Rik	1.76824	1.65373	1.37238	0.817449	0.0440627	4.61853	0.144617	3.49838	0.0652355	0.346007	1.24631	0.915755	0.896422	k4	k4	k4
1700034P13Rik	0.607016	0.170312	0.578195	0.541196	0.408407	0.728029	0.446806	2.88229	6.24808	0.305434	0.548401	0.605355	1.73301	k4	k4	k4
1700037C18Rik	0.139995	0.589182	1.33349	2.99557	10.1726	4.13046	7.52239	8.7247	12.5505	6.65677	1.01955	2.97741	3.32622	k4	k4	k4
1700037H04Rik	43.1891	43.7485	49.8613	52.408	57.5334	73.7359	29.1486	22.9166	26.7494	38.8554	5.58922	5.66965	4.89701	k4	k4	None
1700040L02Rik	26.6709	45.0031	43.4833	20.6822	82.3779	57.5784	59.9908	71.5671	34.4755	68.8171	5.0569	6.06147	5.8185	k4	k4	k4
1700041M19Rik	1.22425	0	0	0.242556	0	0.293662	0.500629	0	0	0.205336	0.366657	0.319009	0.0898119	k4	k4	None
1700042G07Rik	0.391773	1.31905	1.49269	2.09576	1.31795	0.563851	0	1.04639	0.390248	0.887084	1.15961	0.619317	0.808194	k4	k4	None
1700042O10Rik	14.5718	13.107	16.0571	8.9159	21.7227	22.7198	16.8249	2.16222	1.42304	2.47999	3.79531	4.40997	1.57895	k4	k4	k4
1700045H11Rik	0	0.217987	0	0.230898	0	0.745463	0	0	0.515943	0	0.146053	0.26787	0.200072	k4	k4	k4
1700048M11Rik	1.27184	5.62028	1.21146	1.7009	4.06463	1.37286	2.57445	0.283082	1.58361	4.5597	1.6223	1.80827	1.40134	k4	k4	None
1700048O20Rik	6.89758	13.0106	10.8446	7.26105	14.2019	14.532	6.42284	10.6542	20.1983	28.6018	3.35058	3.59177	4.27875	k4	k4	k4
1700049G17Rik	5.1807	0.526288	4.02719	0.530914	4.327	2.05689	6.53092	10.4442	10.9142	3.25849	1.54549	2.31274	3.0605	k4	k4	k4
1700052K11Rik	0.693515	3.17815	0.0733986	0	1.24428	0.609967	0.567195	0	4.06813	2.26823	0.731268	0.833823	1.34999	k4	k4	k4
1700054A03Rik	0	0.165726	0	0.526626	0	0.283371	0	0.701172	0	0.148606	0.207894	0.11998	0.322137	k4	k9	None
1700055C04Rik	0	0	0	0	0.291062	0	0	7.70301	12.4967	2.2856	0	0.122853	2.86407	k4	k4|k9	k4
1700060C20Rik	0.520593	0	0	0	0.875653	0	0.191597	0.463487	3.1114	0.392923	0.151159	0.386763	1.02239	k4	k4	None
1700064M15Rik	0	0	0	0	0	2.39877	0.175259	0	0	0	0	0.665997	0	k4	k4	k4
1700065D16Rik	0.536345	0	1.86111	1.04521	2.52602	4.66027	1.15055	2.38755	7.00659	3.64331	0.792082	1.80787	2.32553	k4	k4	k4
1700065J18Rik	9.88353	0.959899	2.8967	3.05026	4.60368	6.01814	4.47691	3.38437	3.02925	0.286912	2.09878	2.58361	1.50226	k4	k4	k4
1700065O20Rik	1.96891	1.8414	1.0419	0.390093	1.91346	0.944571	1.28823	1.55816	0.871665	0.330235	1.14541	1.23214	0.89037	k4	None	None
1700066J03Rik	0.297626	0.501033	0	2.38819	0	0.214176	0	2.64978	0.592935	0	0.680586	0.0933259	0.846499	k4	k4	k4
1700066M21Rik	12.9213	8.89862	0.389181	6.87573	6.52881	16.8327	4.06004	19.4157	0.203495	4.85699	2.63953	3.13601	2.38967	k4	k4	k4
1700069P05Rik	1.17084	3.94205	2.78812	1.73981	1.7068	2.94894	2.58546	6.77562	3.30446	6.62777	1.69973	1.7534	2.66535	k4	None	None
1700074H08Rik	13.7572	19.1418	9.89485	6.50821	18.1342	18.7895	15.086	2.74957	4.75432	3.17858	3.64238	4.19083	2.16479	k4	k4	k4
1700080N15Rik	10.6158	8.04192	7.41528	21.1378	15.2372	4.83821	23.9628	0.315043	0.704964	1.86955	3.56402	3.73615	0.895226	k4	k4	None
1700086L19Rik	2.65547	2.36752	1.40522	4.51393	4.92034	7.28669	5.1069	2.33724	3.92249	1.55682	1.83775	2.74231	1.79747	k4	k4	k4
1700086O06Rik	9.19031	4.17317	4.72253	10.6805	8.78687	6.35243	4.62849	14.6418	6.74545	7.02776	2.94572	2.88727	3.30856	k4	k4	k4
1700088E04Rik	5.64614	4.2772	4.30245	3.02035	2.27927	6.90718	3.74036	0	2.24966	6.39223	2.38657	2.31385	1.52877	k4	k4	k4
1700092M07Rik	1.21243	0.340175	0	0	0	0.290829	0	0	3.22057	2.44026	0.392014	0.122766	1.28665	k4	k4	k4
1700094D03Rik	16.9719	12.8918	7.98447	10.4722	4.80429	8.11733	5.14173	19.2102	6.5974	17.1057	3.66283	2.78146	3.81363	k4	k4	k4
1700096J18Rik	0.338271	0	0	0	0	0	0	0	1.01086	0	0.105093	0	0.335938	k4	None	None
1700096K18Rik	1.90776	1.07053	1.41337	1.13394	0.213928	0.533888	0.702124	3.77442	0.950169	3.11979	1.23862	0.554737	1.75383	k4	k4|k9	k4
1700101I11Rik	1.61871	3.91716	0	1.26279	0.136136	3.34894	0	0	0.201551	0.152717	1.2162	0.768266	0.156646	k4	k4	k4
1700102H20Rik	4.58433	6.75272	6.18611	11.9211	8.7391	6.5979	3.37439	7.82278	5.7081	8.36184	2.99324	2.77949	3.03798	k4	k4|k27	k4
1700105P06Rik	7.51968	6.32943	1.10195	0.515716	5.25392	4.37064	4.2577	2.83242	12.9642	0.218291	1.90906	2.4881	2.00892	k4	k4	k4
1700110C19Rik	0	5.0131	0	0.758574	0.858674	3.97976	2.34852	4.73437	5.50887	6.74282	0.850629	1.65129	2.72497	k4	k4	k4
1700112E06Rik	0.674314	0.28379	0.963447	2.85569	1.02079	1.57705	0.992685	0	0.335845	0.381709	1.00609	1.12512	0.294735	k4	k4|k27	k4
1700112J05Rik	0.570911	3.36381	1.35951	1.01801	0	0	0.210115	0.254142	0.284344	0.215451	1.25715	0.0917148	0.323075	k4	k4|k9	k4
1700113H08Rik	0.800465	0.48126	0.653537	0.305859	2.84669	0.905185	0.841712	1.62893	1.5947	1.63986	0.631437	1.25153	1.39017	k4	k4	k4
1700120C14Rik	38.3937	27.3793	25.9043	22.345	33.366	25.3263	17.2703	15.1921	5.84288	10.8668	4.85537	4.67092	3.45356	k4	k4	k4
1700120K04Rik	0	0	0	0.25216	0	0	0	0.251802	3.38071	3.62893	0.0811046	0	1.55528	k4	k4	k4
1700123M08Rik	0.720333	8.12463	0.823358	1.4129	4.36184	4.76893	5.09007	4.48921	2.00908	6.08921	1.52745	2.51916	2.29052	k4	k4	k4
1700125G02Rik	9.42392	5.28817	7.64663	9.33564	6.34052	2.26053	3.59679	0.93224	7.30118	1.84406	3.12904	2.26054	1.83718	k4	k4	k4|k27
1700125H20Rik	0	0.265162	0.600137	0.983035	0.105976	0.566743	0.11594	0.140234	0.470699	0	0.501307	0.317116	0.248611	k4	k4	k4
1810007C17Rik	0.433827	0.547739	2.47938	0.386787	0	0	0.159664	0.193119	0	0.163718	0.855152	0.0712355	0.157827	k4	k4	None
1810009A15Rik	18.48	14.1878	15.7816	19.885	21.8659	33.4755	23.9217	17.5875	37.3115	35.3391	4.16549	4.75399	4.88647	k4	k4	k4
1810010H24Rik	10.76	7.05731	12.3788	16.3211	7.52153	5.43021	5.86296	0.497647	5.28947	3.05865	3.60561	2.8516	1.75221	k4	k4	k4|k27
1810012K16Rik	6.51702	2.14649	5.9377	3.78937	12.3916	8.35998	7.29976	4.03627	0	7.48512	2.40455	3.34094	1.80576	k4	k4	k4
1810013L24Rik	7.91623	9.67753	16.4093	5.31021	11.1088	7.94817	5.52169	7.95401	9.31231	8.39326	3.3381	3.15494	3.25349	k4	k4	k4
1810014B01Rik	7.67875	1.59588	8.93954	0.929722	4.84744	7.09478	3.55873	9.28403	0.661013	4.57925	2.18882	2.58448	2.19149	k4	k4	k4
1810020O05Rik	0	0	0.139717	0.261552	0	0.633323	0.647805	2.61181	0.87666	0	0.130969	0.476119	0.920297	k4	k9|k27	None
1810021B22Rik	0	1.38359	1.11837	0	2.52788	5.74542	2.07416	14.6345	8.18685	9.39351	0.584023	2.0643	3.51462	k4	k4	k4
1810022K09Rik	128.114	156.821	125.111	132.239	166.411	162.864	117.207	177.747	103.058	144.89	7.08776	7.20959	7.12392	k4	k4	k4
1810024B03Rik	0.121307	0.510531	1.50212	0.973384	0.244851	0.349178	0	0.324001	0.24167	0.549348	0.766015	0.249351	0.449616	k4	k4	k4
1810026B05Rik	10.1838	5.36102	8.27284	7.9864	7.63094	6.88727	5.96673	14.7979	13.3333	14.2673	3.13334	2.96317	3.91845	k4	k4	k4
1810026J23Rik	14.3537	24.2903	13.1464	20.7621	16.0393	15.8549	14.4812	7.32793	2.04969	11.0988	4.21678	4.03945	2.75447	k4	k4	k4
1810030O07Rik	15.3456	16.0829	14.4463	7.66597	24.6265	27.4568	17.4046	20.7325	25.9918	17.1705	3.79747	4.57075	4.45992	k4	k4|k27	k4
1810032O08Rik	13.3157	13.4497	22.6612	27.8728	24.6074	21.5118	11.7577	33.0361	47.0524	24.457	4.27715	4.28146	5.11517	k4	k4	k4
1810037I17Rik	64.9861	60.2625	68.4954	69.4434	79.9302	51.2943	62.7753	38.3848	47.8054	49.049	6.05957	6.01404	5.51794	k4	k4	k4
1810041L15Rik	19.8555	21.4097	35.2791	26.0794	12.6256	16.3615	51.0093	3.65102	11.2464	6.95435	4.70215	4.52892	2.94119	k4	k4	k4
1810043G02Rik	46.9961	77.9714	30.1019	27.9335	64.3357	68.4853	46.3232	24.6692	19.3025	44.629	5.42543	5.9043	4.84581	k4	k4	k4
1810043H04Rik	37.6165	26.1673	36.7189	59.3147	30.3288	50.5594	11.4415	17.1603	16.4125	23.6987	5.29665	4.76489	4.31038	k4	k4	k4
1810055G02Rik	5.30413	6.7312	10.1046	9.53075	7.41188	12.1555	5.4659	25.0645	15.444	35.9686	3.11915	3.16096	4.65058	k4	k4	k4
1810058I24Rik	10.0648	8.46017	18.6134	16.1894	31.4128	13.7213	8.66221	16.5688	25.8635	36.0581	3.77675	4.05689	4.69808	k4	k4	k4
1810062G17Rik	0.168578	0.28379	0	0	0.793951	0	0.620428	3.45198	7.38858	1.14513	0.146291	0.513172	2.10798	k4	k4	None
1810062O18Rik	1.16125	2.68796	0.829584	1.29417	2.14858	1.04456	1.06845	1.5508	1.44591	0.438232	1.26604	1.24501	1.0552	k4	k4	k4
2010016I18Rik	2.21816	0	1.24285	1.86131	0	0	0	0.116167	1.03978	0	1.09206	0	0.395655	k4	k4|k27	k4
2010109A12Rik	1.96172	1.17944	0	2.49859	3.2054	0.605008	0	2.74455	0	1.05759	1.12429	0.918275	0.981917	k4	k4	k4
2010111I01Rik	23.5151	69.8767	35.2717	42.0935	59.8682	64.79	81.7088	36.7532	64.6833	43.793	5.34325	6.11246	5.58706	k4	k4	k4
2010300C02Rik	9.64906	1.33387	1.03985	12.8728	4.76238	3.72522	6.53212	1.53628	1.22775	4.6248	2.36451	2.56003	1.66337	k4	k4	None
2010315B03Rik	16.0638	23.5902	14.2702	11.5795	21.8842	18.2825	22.6419	13.9974	25.534	26.4844	4.07463	4.44959	4.47232	k4	k4	k4
2010320M18Rik	10.1009	8.84911	2.9453	10.6598	5.96384	3.70855	9.10405	5.68937	11.2936	12.9137	3.07405	2.79068	3.38672	k4	k4	k4
2200002D01Rik	0	0.261144	0	3.31934	0.417483	0.446525	0	0.276219	0	5.15166	0.611386	0.345307	0.990951	k4	k4	k4
2210013O21Rik	38.3937	67.9555	65.7933	92.7747	44.9038	65.1986	27.3361	24.2789	19.4796	33.8529	6.00506	5.46461	4.71306	k4	k4	k4
2210016L21Rik	93.7738	126.231	97.7439	81.0126	136.517	132.115	134.451	33.0427	32.6815	48.1212	6.63528	7.08054	5.26048	k4	k4	k4
2210404O09Rik	3.94136	5.17997	2.04178	3.94554	3.02398	7.4141	7.38005	6.89491	7.30103	9.75939	2.21089	2.71613	3.15391	k4	k4|k9	k4|k9
2210406O10Rik	0.906047	2.66922	4.1713	5.17775	0.4903	3.40522	1.11152	1.34443	2.40672	0.64765	1.95092	1.26437	1.23934	k4	k4	k4
2210407C18Rik	2.79545	0.882365	4.1605	3.7385	0.587753	0.754368	0.771617	1.8666	2.08843	2.5055	1.86219	0.767668	1.65194	k4	k4|k27	None
2210408F21Rik	28.5248	22.0267	26.9946	28.6484	24.9265	44.9744	18.5527	52.9949	36.1252	47.4048	4.77651	4.83614	5.52205	k4	k4	k4|k27
2210408I21Rik	4.68481	5.22289	2.92567	4.06619	9.08026	4.84479	5.45799	12.126	8.90519	13.6902	2.36463	2.85723	3.63311	k4	k4	k4
2210409E12Rik	0	0	7.76039	0	0	0	1.19938	0	0	0	0.782749	0.379033	0	k4	k4	k4
2210416O15Rik	0	0	0.672052	0.209683	0.237352	1.35393	0.692447	0.209385	0.351402	0.0887537	0.254062	0.767147	0.277136	k4	k4	k4
2300009A05Rik	2.56814	11.2406	17.1235	13.7381	18.6611	4.62019	11.531	0.457286	8.95351	1.93833	3.37751	3.47844	1.8045	k4	k4	k4
2310001H17Rik	0	0.537118	0	0.260795	0.143112	1.98988	0	0.189375	0	1.28435	0.23864	0.591018	0.480662	k4	k4	k4
2310009A05Rik	9.05218	19.968	10.7037	22.2639	15.331	15.9483	5.51424	23.6218	32.6476	17.434	3.95211	3.6054	4.63286	k4	k4	k4
2310010J17Rik	10.379	6.35355	3.85972	7.23693	4.90735	1.69747	1.67293	0	1.4098	0.611675	2.92743	1.80418	0.652492	k4	k4	k4
2310011J03Rik	10.5658	15.1344	15.8908	13.7171	12.9081	11.6051	13.4395	19.0611	13.1097	16.9287	3.87536	3.76858	4.10305	k4	k4	k4
2310020H05Rik	0.641678	1.62033	0.203737	0.7628	0.863457	1.5392	0	0.19043	0.42612	2.90588	0.797578	0.747453	0.909742	k4	None	None
2310022A10Rik	8.59973	13.4302	7.32065	11.9671	10.9074	16.3912	8.12636	9.80421	7.46654	9.12212	3.46687	3.62804	3.28491	k4	k4	k4
2310022B05Rik	0.139318	1.7199	2.91947	7.86674	1.34353	3.8097	3.86264	11.0392	4.67212	5.4679	1.6877	1.92546	2.92895	k4	k4	k4
2310033P09Rik	24.0077	26.6658	43.0245	49.6496	45.0443	34.6416	31.8813	37.3497	43.7606	29.1415	5.13926	5.23988	5.21966	k4	k4	k4
2310034G01Rik	0.389784	0.164044	1.85639	10.9469	0.131126	2.24396	0	0.173513	0	0	1.44669	0.625171	0.0769447	k4	k4	k4
2310035C23Rik	24.4442	25.3007	23.8046	25.5414	22.5677	29.6695	12.3977	15.7645	15.9172	11.2566	4.68725	4.4138	3.92108	k4	k4	k4
2310036O22Rik	25.481	17.9698	22.4673	31.0072	13.9005	16.9737	21.4171	20.0801	27.9544	31.4471	4.63135	4.18388	4.75784	k4	k4	k4
2310039H08Rik	21.6555	22.7429	23.6551	14.1705	22.7239	12.1523	17.6948	22.6407	7.32232	4.64849	4.40456	4.17003	3.37268	k4	k4	k4
2310040G24Rik	0.837681	0.47006	0	0	1.86655	0	0	0	3.35563	0	0.35844	0.506439	0.707627	k4	k4	None
2310057M21Rik	4.57811	5.66343	8.259	7.2976	12.7875	12.6788	8.16925	9.44872	18.863	21.3082	2.8699	3.58532	4.05892	k4	k4	k4
2310061I04Rik	51.8935	51.1853	53.0867	60.8423	39.5809	51.6033	54.6066	19.6272	9.12928	8.22604	5.78458	5.619	3.63755	k4	k4	k4
2310068J16Rik	1.00485	1.12773	0.957143	2.09042	0.112679	0	0	1.64015	0	0.884827	1.17234	0.051346	0.771683	k4	k4	k4
2310069G16Rik	4.39383	8.80562	10.9613	8.95407	25.9022	7.67883	9.3945	0.372557	2.91782	4.73756	3.15513	3.7483	1.64912	k4	k4	k4
2410002F23Rik	41.4544	45.1324	46.2025	49.8089	53.3839	83.1371	80.9887	171.773	167.951	154.569	5.54084	6.17238	7.37154	k4	k4	k4
2410004B18Rik	32.9202	40.5698	10.3524	8.42601	16.5323	18.0224	21.333	16.5477	26.0453	16.0494	4.30078	4.28756	4.32739	k4	k4	k4
2410006H16Rik	32.6472	30.0033	56.1652	54.9473	48.4135	36.199	46.3448	51.6069	107.515	73.671	5.41746	5.46972	6.2338	k4	k4	k4
2410015M20Rik	62.2436	74.478	94.7451	54.5877	66.1019	42.7422	38.7786	30.6055	53.4914	34.3899	6.14966	5.61105	5.29844	k4	k4	k4
2410016O06Rik	1.89841	3.25095	3.36714	5.66134	2.42242	3.25044	1.06007	2.27298	3.19518	1.33403	2.12139	1.63511	1.66739	k4	k4	k4
2410089E03Rik	24.8355	17.1878	20.4984	24.1044	18.9994	25.367	27.8043	14.1443	11.1493	17.8591	4.48805	4.63025	3.92023	k4	k4	k4
2410131K14Rik	10.5834	16.1704	8.87562	12	18.9239	23.1791	18.4169	16.4381	24.4076	22.7918	3.66004	4.39712	4.45458	k4	k4	k4
2410137M14Rik	8.16699	3.58658	7.10277	5.38193	1.91125	1.78868	2.61369	2.37101	0.707409	0	2.77157	1.6249	0.841664	k4	k4|k27	k27
2500002B13Rik	4.94177	1.84009	2.35357	1.69459	2.9417	3.34298	4.95429	3.55359	7.57313	2.68125	1.81315	2.22381	2.38901	k4	k4	k4
2500004C02Rik	8.41506	9.87546	4.54727	7.64689	6.31504	12.6353	7.32569	16.2806	18.3766	13.1913	3.06548	3.23257	4.07142	k4	k4	k4
2510002D24Rik	51.1085	81.8408	33.8399	70.2396	23.0641	26.7317	33.4905	28.3001	12.1686	24.6502	5.83825	4.83013	4.42426	k4	k4	k4
2510039O18Rik	12.5964	9.8926	13.6588	17.0965	16.7987	12.0996	13.0385	18.8746	11.9312	10.3561	3.81544	3.89216	3.83701	k4	k4	k4
2610001J05Rik	26.5754	35.8476	19.0663	25.4404	18.7398	13.9753	23.0723	25.4802	34.3626	27.3869	4.76005	4.26562	4.89938	k4	k4	k4
2610002M06Rik	4.81154	2.03604	4.43283	5.01651	2.68887	0.113523	5.26407	0.374535	1.49284	4.82224	2.29294	1.5618	1.43944	k4	k4	k4
2610008E11Rik	16.5232	10.6066	17.0531	14.7639	19.9129	16.751	17.6954	14.0641	23.2233	36.7828	3.9552	4.25359	4.58367	k4	k4	k4
2610020C07Rik	0.480673	1.61836	6.10468	4.92836	0.323402	1.4989	1.82801	3.28091	9.17704	6.46981	1.83783	1.07511	2.78208	k4	k4	k4
2610020H08Rik	5.50667	11.5876	6.99363	4.97777	7.71865	8.14552	7.14957	14.2134	23.617	22.9177	2.98358	3.11463	4.37629	k4	k4	k4
2610035D17Rik	2.99172	6.78509	1.504	0.963201	0.559129	4.844	0.0611699	0.81386	0.662239	12.7955	1.81379	1.09112	1.79277	k4	k4	k4|k27
2610044O15Rik8	11.9332	16.9589	12.355	11.4873	10.4142	13.8144	5.34658	9.46937	6.89086	3.65489	3.81033	3.35589	2.86234	k4	k4	k4
2610100L16Rik	25.239	21.5286	22.8601	19.6895	21.6812	18.4056	11.1964	46.4456	41.6394	61.1453	4.53867	4.13007	5.64663	k4	k4	k4
2610206C17Rik	1.25221	2.63502	1.36315	0.717708	5.53645	3.54008	2.30429	4.9372	5.70212	4.52308	1.26363	2.20519	2.59329	k4	k4	k4
2610301B20Rik	15.082	18.3707	22.3776	14.5456	16.4406	29.4289	15.1577	1.22655	19.9347	42.1947	4.19717	4.3553	3.65847	k4	k4	k4
2610306M01Rik	2.52493	6.00076	26.597	7.68038	7.29485	11.9707	9.18329	10.7108	9.91245	10.3133	3.13233	3.36584	3.49921	k4	k4	k4
2610316D01Rik	9.6609	31.4053	21.1016	29.9982	9.74995	12.7056	17.9004	34.5529	39.9864	70.4023	4.46315	3.81443	5.55562	k4	k4	k4|k27
2610318N02Rik	6.91451	2.55265	1.50212	1.73046	5.46834	0.0872945	2.50014	34.7761	46.2798	44.3141	1.89642	1.54052	5.40865	k4	k4	k4
2610507B11Rik	25.2141	22.5604	37.3422	23.9886	29.7084	32.0275	35.7822	23.0912	25.6092	23.8739	4.79366	5.06236	4.65362	k4	k4	k4
2610507I01Rik	6.23816	4.76128	6.49589	4.05348	6.22452	6.96187	11.0123	14.9201	26.6459	12.5688	2.65635	3.14415	4.18133	k4	k4	k4
2610524H06Rik	28.9273	86.3144	32.3526	34.3393	62.1056	62.3327	36.006	46.0102	63.781	44.6477	5.38862	5.72475	5.69496	k4	k4	k4
2700029M09Rik	21.6796	17.811	41.177	17.3613	23.932	9.52875	22.0733	32.7085	23.4056	27.4349	4.58345	4.18811	4.83792	k4	k4	k4
2700038G22Rik	7.7348	11.3226	19.5983	23.513	11.5488	8.91645	8.16873	49.1025	41.315	48.9046	3.93248	3.38534	5.56367	k4	k4	k4
2700046G09Rik	18.1557	19.2994	6.06171	12.5158	18.7009	11.2468	16.326	7.74878	11.0002	9.88893	3.79491	4.00979	3.38629	k4	k4	k4|k27
2700049A03Rik	1.35907	2.39774	1.4897	2.1383	1.66743	1.76425	3.19727	19.9163	17.4664	8.8531	1.49219	1.6506	3.96465	k4	k4	k4
2700060E02Rik	18.8553	31.1666	30.8444	27.7744	20.4999	25.3673	26.6514	33.209	51.5822	58.5749	4.78966	4.64541	5.56981	k4	k4	k4
2700069I18Rik	2.16026	8.59572	7.29546	11.5561	6.07806	5.37029	5.92675	2.44783	18.9754	9.78289	2.90627	2.7623	3.17884	k4	k4|k27	k4
2700081O15Rik	4.16401	6.62039	8.19704	5.69251	6.30878	6.37031	5.65323	21.9414	36.8387	31.0791	2.81052	2.82847	4.92174	k4	k4|k9	k4
2700094K13Rik	39.6853	22.1374	30.6435	37.6851	15.6741	8.11118	21.9516	90.8167	126.617	105.67	5.03403	3.92256	6.75112	k4	k4	k4
2700097O09Rik	24.1828	21.8893	32.9634	30.1106	22.6291	34.3555	30.6901	25.3659	35.8562	27.3424	4.80405	4.89744	4.91644	k4	k4	None
2700099C18Rik	7.19682	16.6586	11.1396	15.5828	6.22556	12.5774	13.4326	33.9819	46.3412	40.2541	3.70766	3.48917	5.35334	k4	k4	k4
2810001G20Rik	34.0899	36.011	27.4383	29.6337	19.9544	36.9201	10.6643	325.66	435.841	258.198	5.02742	4.3927	8.38017	k4	k4	k4
2810002D19Rik	0.414507	6.36737	0.59224	1.0163	6.06576	11.2603	5.49192	11.5324	10.632	7.35207	1.26605	3.04514	3.41659	k4	k4	k4
2810004N23Rik	7.33426	14.498	17.2534	18.5272	20.2617	12.5549	15.7048	26.3168	34.0933	25.5812	3.87264	4.0777	4.87906	k4	k4	k4|k9
2810006K23Rik	10.0631	10.6608	10.7079	2.42484	14.5712	4.2822	12.2117	19.7881	6.47033	28.0991	3.08418	3.3619	4.04725	k4	k4	k4
2810013P06Rik	25.8987	43.9812	24.2363	17.0141	21.9086	31.4978	15.7189	15.0347	37.8671	36.6942	4.7673	4.5345	4.83996	k4	k4	k4
2810025M15Rik	5.01139	6.8035	0	6.77407	2.8279	3.37361	8.21042	19.8616	14.9757	37.9461	2.12762	2.42288	4.55466	k4	k4	k4
2810029C07Rik	14.2257	2.44773	6.81258	13.0336	12.1623	16.9675	17.7604	0.139947	4.30591	7.71167	3.12267	4.03843	1.90651	k4	k4	k4
2810032G03Rik	0	0.822044	0.232565	0.979574	3.03903	6.23733	1.25802	0.217374	0.486414	0.0921402	0.538103	2.01484	0.327589	k4	k4	k4
2810403A07Rik	73.0236	77.8874	87.7505	46.8432	76.901	83.1717	90.3883	89.7694	157.007	102.771	6.14089	6.39759	6.83508	k4	k4	k4
2810403D21Rik	10.2383	4.24457	8.00556	6.26711	10.1785	12.0962	3.37439	6.66637	6.54529	3.57541	2.97834	3.1076	2.68267	k4	k4	k4
2810408A11Rik	10.642	11.8147	7.16561	6.29812	13.6411	12.7416	11.9525	68.6093	98.7863	66.473	3.27952	3.78253	6.27941	k4	k4	k4
2810408I11Rik	0.430785	0.181299	0	0.192037	0.434756	0.31	1.10981	0.191765	5.79296	7.31565	0.252653	0.662495	2.02432	k4	k4	k4
2810410L24Rik	6.74758	9.23873	3.59924	3.44914	7.44536	11.0709	1.78801	14.6581	17.9235	19.2848	2.66616	2.71695	4.18442	k4	k4	k4
2810417H13Rik	1.09375	0.758161	1.34823	1.49141	2.16437	0.370389	1.94165	25.2607	28.7754	23.6001	1.10717	1.22438	4.74382	k4	k4	k4
2810429I04Rik	8.40068	5.08227	2.75063	5.8514	1.9429	3.40046	1.54587	2.10352	10.7215	3.36839	2.63023	1.68102	2.43736	k4	k4	k4|k9
2810454H06Rik	0.217451	1.05243	2.38196	1.40558	1.09728	1.95602	0.640238	7.35672	5.25267	0.328247	1.08636	1.11536	2.03898	k4	k4	k4
2810474O19Rik	12.5403	15.9077	13.9237	6.86646	8.84638	10.9567	7.83201	20.277	16.3526	14.4173	3.67851	3.34069	4.15826	k4	k4	k4
2900009J06Rik	3.73561	2.79495	0.39536	0.370061	0.558525	2.38951	7.94349	0.369537	2.06726	0.626553	1.27563	1.85403	0.924152	k4	k4	k4
2900011O08Rik	79.6797	132.918	111.779	94.7629	48.015	42.0414	69.1876	10.171	6.26602	12.8246	6.69952	5.72532	3.37734	k4	k4	k4
2900055J20Rik	17.5575	18.8736	13.097	7.54395	45.9706	46.5806	120.516	12.9949	5.68923	6.38636	3.85973	6.017	3.14451	k4	k4	k4|k27
2900060B14Rik	4.37316	8.44454	2.69534	0	1.03846	6.4791	4.5444	10.3062	11.7872	17.2801	1.88774	2.13379	3.78929	k4	k4	k4
2900076A07Rik	28.9527	45.2584	19.0134	46.1753	33.1518	25.7523	31.9006	41.4668	35.1095	41.3973	5.07978	4.95851	5.32949	k4	k4	k4
2900092D14Rik	9.51397	3.50353	10.8129	6.60275	0.18185	1.0503	0.318316	19.4433	19.1154	10.2	3.01353	0.558526	4.0564	k4	k4|k27	k4|k27
2900097C17Rik	239.123	223.725	241.426	318.762	124.635	135.823	127.319	72.3546	62.3171	64.1207	7.99048	7.02428	6.06879	k4	k4|k9	k4
3000002C10Rik	5.40757	11.5308	2.28925	1.49994	6.5489	18.765	5.83785	5.24233	7.42143	12.4257	2.34171	3.33156	3.15436	k4	k4	k4
3010026O09Rik	20.4767	18.9364	22.4558	15.9743	26.285	25.1082	14.8739	29.6245	20.5311	41.7895	4.3448	4.48835	4.92805	k4	k4	k4
3110009E18Rik	7.01434	0.901991	0.680488	0.828161	0.867577	1.75595	2.16158	5.51325	7.40212	0.539207	1.38734	1.34145	2.13211	k4	k4	k4|k9
3110021A11Rik	0.186377	8.62822	5.85843	3.32337	1.88095	6.706	7.13372	5.30984	1.85652	0	2.10097	2.49881	1.39062	k4	k4	k4
3110035E14Rik	2.84309	3.77213	2.3409	0.171852	5.77101	0.242737	0.567515	5.27694	7.20006	2.07311	1.54148	1.24046	2.43513	k4	k4	k4
3110039I08Rik	4.85196	5.32691	2.81314	8.46363	4.96765	2.88432	1.3975	6.01004	11.9776	6.36881	2.59595	1.93212	3.1296	k4	k4	k4
3110040N11Rik	15.0529	26.8488	13.8261	27.3206	28.9364	15.3457	27.1723	19.6238	37.8427	20.5586	4.37954	4.58362	4.692	k4	k4|k9	k4
3110043O21Rik	21.1778	10.752	15.0949	21.7929	20.1614	6.32402	20.2542	20.3938	15.1638	14.2444	4.13623	3.89523	4.12134	k4	k4	k4
3110045C21Rik	8.22985	9.7723	2.51971	1.9654	3.55959	2.85541	7.13949	20.0186	21.6657	21.075	2.50481	2.38691	4.45346	k4	k4	k4
3110052M02Rik	22.0146	15.3628	8.03939	13.0432	11.8541	15.0829	17.0844	12.8682	12.2256	13.5899	3.88621	3.95609	3.79529	k4	k4	k4
3110056K07Rik	15.7993	22.4272	31.6288	14.0862	29.1874	38.2514	20.5979	22.1722	32.2759	25.3653	4.39092	4.88112	4.77043	k4	k4	k4
3110062M04Rik	4.33995	4.15114	4.13389	7.91461	5.77357	1.63253	4.79176	10.0993	10.7094	13.4747	2.57449	2.23012	3.62582	k4	k4	k4
3110082I17Rik	9.46047	1.94652	2.80351	1.87437	5.58716	4.46296	3.09492	17.5005	9.63306	13.5667	2.09912	2.40106	3.82819	k4	k4	k4
3300002I08Rik	3.08098	6.18404	2.03171	0	2.71074	5.62807	3.3145	5.27502	4.72152	7.69172	1.61846	2.24316	2.76189	k4	k4	k4
3632451O06Rik	4.24734	9.69028	5.27003	11.759	19.3268	14.0758	13.7395	11.9911	17.8139	11.5575	3.03293	4.04703	3.86122	k4	k4	k4
3830406C13Rik	14.0787	11.4501	15.577	13.1709	22.5704	19.6225	14.2265	27.5101	20.9079	18.4438	3.85712	4.28452	4.52267	k4	k4	k4
3830408C21Rik	3.80296	5.99339	2.69753	2.3085	2.1776	4.07589	5.95585	0.216115	0.161198	4.09174	2.17066	2.26994	0.948684	k4	k4	k4
4430402I18Rik	13.0583	13.8235	11.5226	11.7852	10.7801	12.7406	12.1474	7.63169	5.58602	9.00936	3.75651	3.68512	3.05078	k4	k4	k4
4632415L05Rik	9.66843	2.73364	11.8406	4.22683	4.77203	3.81456	4.94593	16.9166	19.9681	5.83225	2.84611	2.45613	3.77524	k4	k4	k4
4632427E13Rik	26.3993	68.0146	26.8951	18.8294	80.1595	49.0627	40.0463	83.1816	111.817	97.3733	4.9991	5.78251	6.61116	k4	k4	k4
4632428C04Rik	2.21381	1.75692	1.20497	0.394752	1.70226	0.682752	0.232788	0.225253	0.252022	0.0477399	1.19203	0.828971	0.228207	k4	k4|k9|k27	None
4732416N19Rik	0	4.61666	0	0	3.69025	21.7083	0	7.32474	0	0	0.622428	2.24494	1.01914	k4	k4	k4
4732490B19Rik	1.25572	0.369937	0.538246	0.0559782	0.0422433	0.72291	0.138645	0.391292	1.25084	0.521274	0.581891	0.343952	0.750722	k4	k4	k4|k9|k27
4732491K20Rik	2.80635	1.8327	1.19829	0.431388	12.0451	1.81058	1.60267	0.0430777	0.144591	1.46077	1.2711	2.1921	0.518263	k4	k4	k4
4831440E17Rik	5.58215	7.87704	5.50478	3.10323	9.36726	12.1928	1.98192	0.0584685	2.7148	0.148701	2.65172	2.89063	0.725088	k4	k4	k4
4833412C05Rik	0	0	0	3.28716	0	0.102045	0	0.12625	0	0	0.525005	0.0467278	0.0571756	k4	k4	k4
4833417C18Rik	1.28076	2.05807	1.44176	2.07616	7.1287	6.28401	0.94273	0	9.97425	10.0182	1.4278	2.28195	2.30596	k4	k4	k4
4833418N02Rik	0.301127	0.506927	0.9561	0.357968	1.35068	1.37241	2.29039	0	1.59976	3.63647	0.5952	1.39923	1.19713	k4	k4|k9	k4|k27
4833420G17Rik	1932.64	1931.11	1553.77	1269.6	1262.75	1415.66	1183.61	155.052	183.667	171.377	10.6867	10.3273	7.4147	k4	k4	k4
4833422C13Rik	1.31427	7.47539	6.8756	1.3784	0.400829	9.61685	3.16084	3.88614	4.93546	6.18383	2.13031	1.98381	2.5676	k4	k4|k9	k4
4833427G06Rik	1.58529	0.667182	0.943763	0.353349	2.39985	1.1408	0.583442	5.29272	0.59217	4.03824	0.875781	1.17556	1.88587	k4	k4	k4
4833439L19Rik	26.3618	35.0866	23.7127	41.5984	50.5811	47.1004	36.3947	85.3577	39.357	52.4366	4.99685	5.5005	5.83558	k4	k4	k4
4921504A21Rik	2.15361	2.56283	1.48547	2.73083	2.29838	3.20643	4.97428	2.18184	5.76993	0.896808	1.67576	2.12437	1.78419	k4	k4	k4|k9
4921504E06Rik	7.58679	6.0634	5.62067	3.14294	6.23881	1.21324	4.1742	1.91038	4.0458	2.66066	2.67503	2.12442	1.91613	k4	k4	k4
4921507P07Rik	0.526392	3.71073	3.07107	2.28791	0.973948	6.3449	2.6638	1.52311	0.983144	0.0993251	1.64716	1.91039	0.81987	k4	k4	k4
4921524J17Rik	10.6621	26.5781	5.37088	18.8292	16.5544	11.6564	10.8665	15.0602	3.6446	7.35092	3.82756	3.78813	3.0943	k4	k4	k4
4921531P14Rik	1.17682	0.495274	6.72567	1.57382	1.97945	1.90543	1.29933	1.04773	0.29306	1.55438	1.50405	1.43834	0.919262	k4	k4|k27	None
4921536K21Rik	0.0586612	0.49376	0.223504	0.366103	1.85499	0.253281	0.431787	0.313358	0.350597	0.487027	0.350569	0.785671	0.466429	k4	k4	k4
4930402F11Rik	0.460725	1.29266	3.36452	3.14922	2.58318	3.31545	2.82605	3.55494	6.27206	4.17285	1.48059	1.9622	2.47359	k4	k4	None
4930402H24Rik	47.428	39.7904	48.3967	49.5588	47.4582	46.9426	57.0119	27.2573	36.8616	39.1915	5.55854	5.68006	5.13068	k4	k4	k4
4930404I05Rik	3.51315	8.02635	0	1.19323	0.450227	0.120387	2.21651	8.1918	0.166642	7.07091	1.62033	0.795257	2.14515	k4	k4	k4
4930404N11Rik	15.29	9.6524	5.56862	6.81606	13.6156	9.87029	6.45481	5.20489	8.73515	6.61872	3.28026	3.40331	2.94872	k4	k4	k4|k27
4930405A21Rik	5.71083	0.64958	0.588074	3.99071	1.45385	1.88819	4.31718	1.09932	0.614984	0.23299	1.61378	1.74529	0.687869	k4	k4	k4
4930412B13Rik	0.240713	3.03918	0	0.321919	0.647819	0.692883	0	0	0.119888	0.0908404	0.681966	0.493347	0.0962649	k4	None	None
4930412C18Rik	3.28896	0.227983	1.65854	0.413976	2.94179	0.946713	0.0854437	0.895677	2.04278	0.321249	1.07683	1.01939	0.976668	k4	k4	k4
4930413F20Rik	1.11171	0.935745	3.02551	0	0.641119	4.57145	1.4028	0	0.316395	0.719208	1.01012	1.48582	0.392779	k4	k4	k4
4930413G21Rik	1.31448	2.95045	1.8781	0.781299	0.0736997	0.709439	1.04818	0.292572	0.218227	0.413382	1.38769	0.636818	0.384726	k4	k4	k4
4930414N06Rik	0.321286	1.08173	0	0.859347	1.08083	0.693608	1.41894	0	0	1.21247	0.58863	1.03054	0.381887	k4	k4	k4
4930415O20Rik	0.542668	2.96902	2.84296	0.967651	2.37324	1.36679	0.399442	0	4.59472	0	1.38323	1.16064	0.828022	k4	k4	k4
4930426L09Rik	0	0	0	0	0.139067	0.148741	0.380357	0	3.29426	0.156006	0	0.284316	0.770519	k4	k4	k4
4930428O21Rik	1.76523	2.22873	3.19469	2.04597	2.96917	1.65137	3.18337	1.80733	3.25296	0.866012	1.70846	1.82008	1.49254	k4	k9|k27	None
4930429B21Rik	0.42946	2.45809	2.29079	0.61263	1.84925	3.27589	10.2421	0	0	0.064828	1.17832	2.36588	0.0302068	k4	k4	k4
4930429F24Rik	0.101036	0	0	0	0	0	2.15672	0.809577	3.42186	0.0762581	0.0347155	0.552809	1.03544	k4	k4	k4
4930430F08Rik	11.684	12.2736	13.2661	11.8339	12.515	9.95508	7.08662	4.99313	5.40029	7.05492	3.72796	3.40852	2.75711	k4	k4	k4
4930432K21Rik	1.04682	3.36901	2.22886	2.36074	4.47447	7.75465	3.26344	2.96044	2.14683	8.15123	1.65012	2.55826	2.27784	k4	k4	k4
4930438E09Rik	0.197906	0.499741	0.565528	0	3.46199	2.56349	0.728363	0.704786	0.394271	2.0912	0.372969	1.59346	0.95909	k4	k9|k27	None
4930440I19Rik	0.147953	0.124534	1.55021	0.39573	0.298633	0.212938	0.108904	0.263446	0	0.558345	0.550007	0.268211	0.325793	k4	k4	None
4930444G20Rik	2.25463	0.364953	1.15639	0.773138	0.0583439	0.187208	0.255318	0.0772041	0.691032	0.327251	1.02157	0.219144	0.424546	k4	k4	k4
4930444P10Rik	2.78448	5.04806	13.2614	7.63864	1.72932	4.16165	3.94149	8.0092	2.56029	3.87991	2.86535	2.04044	2.43008	k4	k4	k4
4930445N18Rik	4.85338	5.98185	7.75995	2.3181	9.09651	3.6173	7.27245	3.70371	3.45321	3.13984	2.55354	2.86372	2.14607	k4	k4	k4
4930447N08Rik	0.139487	0.234816	0.132864	0.248724	0.844635	0	0.205344	0.620929	0.555775	1.05279	0.248278	0.38426	0.790681	k4	None	None
4930449E18Rik	1.96387	3.30605	2.99301	5.95316	2.37837	0	3.75843	1.74845	0	2.66806	2.11725	1.3356	1.11121	k4	k4	None
4930451G09Rik	12.9652	4.42912	4.18543	0.870579	5.98574	9.01764	4.15272	3.96035	5.80725	8.72106	2.38061	2.83141	2.78621	k4	k4	k4
4930452B06Rik	3.96358	6.86038	2.9246	1.99088	1.69019	2.77191	0.739642	0.745521	3.78133	2.61235	2.20977	1.3806	1.638	k4	k4	k4
4930453N24Rik	3.34611	16.6075	16.7055	5.96658	5.89997	10.628	3.22734	11.8135	26.8946	9.75371	3.30111	2.80196	3.96942	k4	k4	k4|k9
4930455B14Rik	0	0.471345	0.93344	0.249631	0.188381	0.503714	0.412186	0.623193	0.418351	0.211326	0.457452	0.445153	0.493212	k4	k4	k4
4930455D15Rik	0.0988892	0.915603	2.07227	0	1.33068	1.85022	0.436737	3.25754	1.47756	1.26884	0.673287	1.08487	1.52697	k4	k4	k4
4930455H04Rik	2.23111	0.104331	0.354197	0.663064	0.416978	0.445984	0	0.110354	0.123468	0	0.751621	0.344956	0.106326	k4	k4	k4|k9
4930467D21Rik	0.102554	0.172643	0.341898	0.365737	0.137999	0.0368998	2.90625	0.136957	0.0510775	0.038702	0.311142	0.734854	0.103943	k4	k4	None
4930467K11Rik	0.63724	0.357583	1.01164	1.51505	1.85789	0.458568	0.469054	0.378225	0.211587	0.160321	0.872817	0.871463	0.318078	k4	k4	k4
4930473A02Rik	2.05497	3.45941	5.21974	3.78644	2.39652	2.76041	1.61344	6.70836	3.13869	4.75644	2.16596	1.68697	2.50693	k4	k4	k4
4930480G23Rik	1.09784	1.23209	2.3238	0	0.656566	1.14114	1.34681	1.73761	0.850548	1.38101	0.990032	1.01909	1.19748	k4	k4|k9	k4
4930481A15Rik	8.98245	2.41521	5.22865	1.33475	1.343	4.39905	1.19378	1.555	2.1126	4.42664	2.23839	1.59816	1.8105	k4	k4	None
4930483J18Rik	0.140379	0.118159	0.802285	0.125158	0	0	0	0	0	0.211906	0.342649	0	0.0924258	k4	k4|k9	k4
4930488L21Rik	0	0	0.235687	1.39717	0	0	0.6071	0.073431	0.246472	0	0.391662	0.228153	0.140027	k4	k4	k4
4930502E09Rik	2.44093	1.1985	0.387506	0	0.273714	1.17102	0.299449	2.71646	0.405238	0.460579	0.847952	0.615104	0.977095	k4	k4	k4
4930502E18Rik	0	0.537267	2.18878	0.569088	1.80371	2.38852	0.5638	4.09163	2.4161	3.95046	0.735825	1.29768	2.14268	k4	k4	k4
4930503L19Rik	22.5885	27.8631	27.9127	29.8158	46.1412	45.4458	53.0259	49.4614	43.1093	25.5478	4.8026	5.61732	5.28355	k4	k4	k4
4930505A04Rik	8.6334	8.2451	6.32577	1.77629	8.26616	6.92958	5.25492	12.7121	5.1268	7.89457	2.70572	2.94807	3.18181	k4	k4	k4
4930506A18Rik	1.49392	1.1669	2.84598	4.26219	2.21128	2.04259	1.86937	1.23426	0.892863	1.46582	1.69326	1.60306	1.12748	k4	None	None
4930506C21Rik	13.323	20.4583	13.2049	14.6072	33.0695	19.8227	27.1672	5.6102	6.99427	4.34841	4.01405	4.76215	2.71426	k4	k4	k4
4930507D05Rik	0.721762	0.0675021	0.611105	1.5015	1.07913	0.288551	2.53828	0.356994	0.0798837	0.847401	0.722243	1.08159	0.478929	k4	k4	k4
4930509E16Rik	1.41841	0.108536	0.122824	0.344893	0	0.371167	0.379654	0	0	0.0973236	0.504334	0.30657	0.044663	k4	k4	k4
4930511A02Rik	4.12708	0.668044	0.377993	6.3685	0.320394	1.14227	0.759455	1.13057	1.02775	1.13816	1.61006	0.771746	1.06916	k4	k4|k9	k4
4930512B01Rik	1.31773	1.81497	2.96675	2.45649	1.20897	1.7241	4.05611	3.09292	2.02856	1.35623	1.62077	1.64239	1.62275	k4	k4	k4
4930513D17Rik	2.68309	2.36594	2.1906	3.07563	1.28944	2.02273	1.41067	0.113751	0	0.482165	1.83319	1.35343	0.241044	k4	None	None
4930513N10Rik	1.03417	2.27292	0.87562	0.614692	4.25214	4.01045	3.97529	10.8442	3.60552	3.9895	1.08341	2.34421	2.69612	k4	k4	k4
4930515G01Rik	0.245523	0	0	0.109451	0.0825956	0	1.71686	0.218591	0.855987	1.85312	0.116649	0.518812	0.896646	k4	k4	k4
4930515G16Rik	0	2.77396	0	8.81477	0	0	0	0	0	0	1.30276	0	0	k4	k9	None
4930519G04Rik	0.526715	0.12667	0	0.268344	0.151877	0	0.0553856	0.133982	0.149904	0.397544	0.28136	0.093919	0.288602	k4	k4|k27	None
4930520O04Rik	0.145253	9.55956	1.24521	6.86301	4.92438	3.81399	5.78056	0.258638	0	2.38111	1.93452	2.53177	0.696453	k4	k4	k4
4930524O08Rik	2.22266	2.04902	1.3106	2.45347	3.84539	0.837811	2.88253	3.58076	1.68686	3.03561	1.57323	1.70387	1.8781	k4	k4	None
4930525D18Rik	0.820379	2.07158	0.312571	0.29257	0	0	0	0.146077	0.163437	0	0.811464	0	0.138366	k4	k4	k4
4930525G20Rik	1.79951	0.778974	0.0489733	0.0916791	0.207554	1.22095	2.4599	0.228873	0.0512143	0.116417	0.627936	1.07133	0.176089	k4	k4	k4
4930526I15Rik	2.79227	3.73911	4.95671	1.67194	1.96407	3.10538	3.26981	11.1869	3.53997	3.06545	2.04002	1.89975	2.60445	k4	k4	k4
4930528A17Rik	0.294393	0.165197	0	0	0.594213	0.0706165	1.22793	0.174733	8.01542	1.62944	0.148212	0.64233	1.59983	k4	k4	k4
4930539E08Rik	1.90861	3.35645	3.83077	4.16298	2.24724	5.32218	2.83483	2.48818	1.96908	2.28944	2.07599	2.0996	1.69678	k4	k4	None
4930539J05Rik	0	2.59051	2.93153	6.03667	3.52016	3.32209	1.13268	5.4801	7.66419	6.73639	1.65854	1.79359	2.92091	k4	k4	k4
4930540M03Rik	3.54677	0	0.337837	4.42706	1.43178	0.255231	0	0.947311	0	1.33848	1.26123	0.536656	0.729018	k4	k4|k9|k27	k4
4930547E14Rik	1.39868	2.35458	1.33227	1.99523	5.08166	3.42214	1.02953	0.4981	4.737	2.32247	1.45319	1.92345	1.6119	k4	k4	k4
4930548H24Rik	0.215242	0.0905861	0.102511	2.39879	0.0724086	1.7038	0	0	0.214404	1.54333	0.57804	0.511948	0.542323	k4	k4	k4
4930549C01Rik	0.229216	0.38587	1.09167	0.204362	0.771097	0.494843	1.34975	0.204072	0	0.519011	0.525363	0.879049	0.290351	k4	k4	k4
4930549G23Rik	2.02962	2.84728	0	4.22229	0	1.70397	0	7.5291	4.04345	5.87221	1.48191	0.47836	2.73586	k4	k4	k4
4930550C14Rik	0.620756	1.254	1.41908	0.110689	0.751773	2.14418	0.548304	0.442129	1.73135	0.937044	0.823767	1.03073	0.977224	k4	k4	k4
4930555B11Rik	0.200359	0.843225	0.572538	0.0893168	0.943626	1.29763	0.73739	0.981092	1.49684	0.680503	0.480554	0.985273	1.01843	k4	k4	k4
4930558J18Rik	2.84398	3.08677	4.06343	2.46888	2.9709	1.72343	0.936507	0.999477	2.23651	2.7114	2.02704	1.46278	1.52867	k4	k4	k4
4930558K02Rik	3.29089	3.44401	5.7099	1.62199	4.28404	2.94561	3.74384	1.61726	3.17129	2.87918	2.09752	2.20932	1.80143	k4	k4	k4
4930563E18Rik	0.197778	0.166473	0.188388	0.0881666	0.0665338	0.284649	0.145579	0.264125	0.0985043	0.298551	0.213355	0.216793	0.283527	k4	k4	k4
4930563E22Rik	14.8846	13.9307	5.73259	8.00073	19.4145	6.14831	14.595	10.3336	14.1844	10.9504	3.45274	3.71738	3.66868	k4	k4	k4
4930564D02Rik	0	3.33251	0	0.185784	0.700998	0.899714	1.53381	0.742081	3.73621	1.41548	0.590261	1.01116	1.43895	k4	k4	k4|k9
4930567H17Rik	0	0	0	0.326006	0	0	1.88403	0	0	0.137991	0.101772	0.509362	0.062163	k4	k4	k4
4930570G19Rik	12.3108	13.2827	13.15	6.52039	23.0762	15.3175	16.8356	13.564	4.14463	7.80644	3.57607	4.25819	3.12199	k4	k4	k4
4930577N17Rik	0	0	0.437647	0	0	0	0	0.102265	0	0.0866959	0.130927	0	0.0868065	k4	k4	k4
4930578M01Rik	34.5417	28.6467	49.3525	26.4184	19.9363	12.7939	11.7155	1.95973	6.57785	3.96172	5.11808	3.94747	2.26603	k4	k4	k4
4930579G18Rik	7.5347	4.47676	4.53837	2.56854	1.49101	7.65471	2.36524	6.60953	12.2514	2.84345	2.46286	2.06031	2.86609	k4	k4	k4
4930579K19Rik	3.99935	11.221	5.46023	4.15998	15.2479	9.97704	14.719	11.394	6.37405	4.72906	2.748	3.81768	3.01078	k4	k4	k4
4930581F22Rik	8.8741	2.78712	5.74031	4.07403	9.49058	5.00391	4.67962	3.24281	2.96851	1.04966	2.58017	2.82757	1.703	k4	k4	k4
4930583K01Rik	0	0	1.988	0	0	0	0.384061	0.154845	0	0.131271	0.394794	0.156303	0.128548	k4	k4	k4
4930593A02Rik	0	0.275621	0	0.437919	1.54219	0	0.120514	0.145766	0	0	0.218796	0.503412	0.0654375	k4	k4	k4
4930593C16Rik	0.526844	0.221726	0	0.234859	2.1268	0	2.90846	0.938103	0	0.198821	0.300955	1.20376	0.40542	k4	k4	k4
4930599N23Rik	0	0	0	0	0.348489	0	0	0	0.515943	0	0	0.143781	0.200072	k4	k4|k9	k4|k9|k27
4931403G20Rik	4.27547	3.13753	3.74668	5.15122	4.83267	3.4459	4.9094	0.497798	1.87389	0.387235	2.32897	2.41988	0.859353	k4	k4	None
4931406C07Rik	9.96037	13.4788	11.6598	6.88182	3.88534	17.3064	9.01346	1.37441	5.80926	3.88388	3.4877	3.26887	2.10103	k4	k4	k4
4931414P19Rik	0.89115	0.150019	1.13179	0.0529682	0.0399718	2.22312	0.39357	5.97691	7.63406	6.14313	0.571862	0.741263	2.9164	k4	k4	k4
4931419H13Rik	0	0.39856	1.20274	0.281444	0	0.567908	0.116179	2.24836	0.157222	0.119129	0.495253	0.269136	0.690918	k4	k4	k4
4931428F04Rik	6.52103	13.6028	6.66152	5.7559	11.4455	12.1056	8.48684	20.0255	15.4389	16.1921	3.11822	3.53186	4.17893	k4	k4	k4|k27
4931440J10Rik	2.52353	4.24819	5.32252	0.964244	15.1595	6.3559	5.83785	0.641918	0.359101	0.408142	1.96083	3.22225	0.550609	k4	k4	k4
4931440P22Rik	0.550777	0.849929	0.262313	0.163685	1.17347	1.05693	0.675684	4.0046	0.82295	1.03926	0.518808	0.968413	1.40586	k4	k4	k4
4932412D23Rik	0	0	0.818368	0	0.144513	0	0	0	0.641862	0	0.215661	0.0649114	0.238444	k4	k4	k4
4932438A13Rik	30.3901	22.129	30.0156	27.2414	24.3436	28.7437	34.7602	14.6172	15.7475	11.6328	4.81963	4.90612	3.89668	k4	k4	k4
4932438H23Rik	0.189132	0	2.28192	1.17333	0	3.17571	0.252702	1.68385	0.0627985	0	0.77109	0.795689	0.504057	k4	k4	None
4932441J04Rik	1.26921	0.712212	4.02984	0.565796	0.284648	2.43559	1.86846	1.12999	0	0	1.23387	1.22074	0.363615	k4	k4	k4|k27
4933404O12Rik	3.28813	0.0651216	4.75329	1.48304	1.66573	1.44755	1.73692	0.516606	3.42946	3.38686	1.50697	1.38614	1.62706	k4	k4	k4
4933405D12Rik	3.99935	4.54452	4.19041	4.27883	3.76713	3.02189	3.97413	3.20457	4.38216	2.56577	2.39222	2.19181	2.11145	k4	k4	k4
4933405L10Rik	0.819795	2.18511	0.390436	0.487269	4.32062	3.73627	2.41371	2.43289	1.49711	3.91875	0.89583	2.14223	1.79932	k4	k4	k4
4933406C10Rik	5.64268	6.96598	5.10603	5.70162	5.56814	6.56457	7.9607	4.18642	4.12186	4.5428	2.77009	2.93279	2.40067	k4	k4	k4
4933406I18Rik	2.17815	4.66562	4.85681	4.84682	5.10799	2.79717	5.1269	0.291325	2.57801	2.6621	2.31705	2.38359	1.36023	k4	k4	k4
4933407E24Rik	0.0819941	3.03669	3.20214	0	0.0551666	0.0590042	0	0.0729997	0.3267	0.0618859	1.0495	0.053393	0.198707	k4	k4|k27	k27
4933407K13Rik	5.32235	16.0051	9.14271	15.5741	12.8241	14.4036	16.1393	18.6301	38.9693	29.4244	3.5354	3.94451	4.84766	k4	k4	k4
4933408J17Rik	11.5689	13.9004	13.4591	17.0071	15.9833	13.9176	14.8209	26.2607	29.9093	26.4619	3.89337	3.98958	4.83269	k4	k4	k4
4933417D19Rik	1.93745	2.17437	0	3.56989	4.25822	1.85895	3.898	1.03495	1.54392	1.07236	1.3533	2.06742	1.14111	k4	k4	k4
4933421O10Rik	0.598344	5.27138	2.35573	5.69029	5.01874	6.88924	1.23318	0.355139	0.596015	2.83007	1.95351	2.24282	1.01676	k4	k4	k4
4933424G06Rik	3.81553	8.25837	3.63437	4.98122	6.6012	8.13907	3.41032	3.63962	5.70101	4.62827	2.56782	2.75305	2.48369	k4	k4	k4
4933427D14Rik	43.2151	33.4207	39.1034	47.158	35.5634	44.2621	32.6444	26.6387	24.8252	24.2956	5.37176	5.25495	4.71338	k4	k4	k4
4933427G17Rik	7.74807	4.3249	1.86447	1.4543	3.18267	2.46502	3.12171	4.86501	8.69281	4.37057	2.08883	1.96684	2.75137	k4	k4	k4
4933430I17Rik	1.20586	1.66749	1.72291	1.30549	3.82478	3.22309	2.78959	1.30364	2.40233	3.25049	1.30176	2.09027	1.68602	k4	k4	k4
4933433C11Rik	0.536975	2.3503	1.43214	2.58525	4.62443	3.47774	5.77067	11.2825	8.98607	10.8617	1.37217	2.47126	3.50223	k4	k4	k4
4933433G15Rik	5.59423	2.46649	4.44052	2.96884	2.06116	2.77965	3.43146	3.79472	2.12284	1.50797	2.23678	1.89337	1.74361	k4	k4	k4
4933434E20Rik	63.7154	70.7862	58.1179	51.7382	84.4241	30.5275	34.0414	92.4935	117.499	122.705	5.94699	5.5087	6.79543	k4	k4	k4
4933436E23Rik	0.414694	1.62892	3.16004	2.09513	3.90615	2.08894	5.69788	1.96909	1.92771	5.42524	1.39539	2.2218	1.93451	k4	k4	k4
4933438B17Rik	8.84739	6.89125	9.55936	9.41859	3.55381	8.83739	6.41511	6.58366	9.86525	4.784	3.26538	2.79194	2.96554	k4	k4	None
4933439C10Rik	37.3922	31.7801	30.6443	35.9354	36.92	38.6147	16.2637	12.538	8.94886	9.52956	5.12207	4.88751	3.48995	k4	k4	k4
5031425E22Rik	19.6643	10.6114	8.04386	12.7995	23.417	32.8159	21.4007	24.435	13.4591	11.4729	3.71751	4.72497	4.05446	k4	k4	k4
5031425F14Rik	0.0938722	0.0790137	0	0	0	0.0675519	0	0.0835749	0.0935068	0	0.0597893	0.0314354	0.081587	k4	None	None
5031434O11Rik	5.56121	12.9627	8.14949	14.8746	9.49803	26.3204	5.66784	6.47461	0.63918	2.42157	3.42495	3.63372	1.79654	k4	k4	k4
5031439G07Rik	88.5986	65.6351	71.2812	71.6722	66.14	107.506	123.51	5.16264	4.04332	5.43627	6.22562	6.59695	2.54805	k4	k4	k4
5330413P13Rik	0.169182	0.0356008	2.25609	2.33798	0.113828	0.060873	0.0622649	0.188279	0.126393	0.031923	0.929521	0.109307	0.155306	k4	k4	k4
5330417C22Rik	14.9604	16.5178	13.2385	8.15114	15.9371	11.0648	13.391	3.08317	3.81753	6.83067	3.78821	3.84065	2.42237	k4	k4	k4|k9
5330434G04Rik	55.2139	48.8356	64.044	50.6959	36.9389	53.3829	45.7871	7.77002	5.63297	18.8538	5.79182	5.51958	3.39119	k4	k4	k4
5430402O13Rik	3.10417	1.10014	0.155621	0.873975	2.19845	1.99867	0.360772	3.66601	0.488225	0.863177	1.05559	1.23537	1.23118	k4	k4	None
5430405H02Rik	23.2176	43.3602	32.0211	21.347	23.5944	27.3241	22.0743	27.3457	29.6318	24.2777	4.89913	4.65748	4.80727	k4	k4	k4
5430416N02Rik	3.18926	9.29231	21.0312	2.84344	6.76743	3.17774	4.69503	52.6383	55.9613	51.4755	2.95852	2.50995	5.76356	k4	k4	k4
5530601H04Rik	11.4399	12.608	10.7792	8.73194	6.86632	8.67654	8.90523	11.0643	25.0043	11.1502	3.56105	3.18612	3.96542	k4	k4	k4
5730405O15Rik	6.40617	3.49763	1.15443	1.38929	4.8926	4.98376	8.2838	2.77465	0.172466	4.57377	1.85545	2.78489	1.54151	k4	k4	k4
5730408K05Rik	42.3316	34.8025	22.974	25.8924	26.1629	20.8986	6.15934	63.9819	105.907	55.7271	4.98297	4.01872	6.19605	k4	k4	k4
5730412P04Rik	7.75535	3.27257	10.778	17.3244	3.97787	3.7305	8.37975	1.40623	5.64453	1.63895	3.24475	2.59569	1.79963	k4	k4	None
5730420D15Rik	1.45883	0.223258	2.27383	0.472963	1.33843	1.62241	0.780946	1.06266	0.792628	0.600582	0.964601	1.14969	0.855059	k4	k4	k4
5730422E09Rik	2.32825	0.226122	0.597075	1.51693	0.361494	1.2888	2.63655	0.0797251	0.356798	0.405524	1.00899	1.16745	0.347326	k4	k4	k4
5730455P16Rik	10.1909	11.6556	9.09433	5.9466	14.8749	7.79646	10.5416	12.9916	4.78897	10.9882	3.31944	3.55146	3.30778	k4	k4	k4
5730508B09Rik	7.95179	0.0806403	2.55517	0.25625	1.35363	0.137885	2.39765	5.37361	4.96245	6.79711	1.35828	1.06193	2.73699	k4	k4	k4
5730522E02Rik	8.18393	3.06157	2.59845	6.75605	0.951697	0.945193	0.520588	0.719624	12.0771	5.03304	2.50596	0.84309	2.36132	k4	k4	k4
5830417I10Rik	19.7728	13.6898	23.0661	24.7475	18.863	19.3964	18.1384	12.1154	23.452	10.2338	4.38216	4.30688	3.93828	k4	k4	k4
5830454E08Rik	7.44105	27.4887	12.2067	18.4284	19.1913	19.1876	13.0843	0.368044	6.79441	3.12012	3.97826	4.16236	1.81908	k4	k4	k4
5930430L01Rik	11.7156	9.37465	4.88223	5.49752	2.35954	4.54816	2.77995	3.94574	2.9559	2.41424	3.07494	2.04621	2.02058	k4	k4|k9	k4|k9
6030408B16Rik	0.390379	0.460023	0.297475	0.556879	1.10314	0.337107	0.287346	0.278045	3.88859	1.2375	0.508958	0.618686	1.26841	k4	k4	k4
6030419C18Rik	4.81043	2.17559	6.83887	7.1694	4.6374	4.44333	5.97183	0.255687	0.143036	0.05419	2.55164	2.58035	0.199161	k4	k4	k4
6030443J06Rik	0.248618	2.4514	0.710442	0.538318	1.95949	0.230026	2.06529	0.252967	3.43173	1.1795	0.875809	1.16002	1.19907	k4	k4	k4
6030458C11Rik	23.7078	39.9472	17.6045	8.6955	22.8907	22.5425	21.6615	33.8997	36.8399	46.0413	4.36937	4.54591	5.30761	k4	k4	k4
6030466F02Rik	0	0.90144	0.204021	0	0.28822	0.231203	0.0788298	1.14417	1.4935	2.66744	0.298738	0.258305	1.43112	k4	k4	None
6030468B19Rik	0.142463	1.07922	0.678494	1.27015	1.82116	0.820147	0.943764	7.10278	2.83817	2.90319	0.794537	1.1064	2.30783	k4	None	None
6230400D17Rik	8.01918	8.78757	25.0771	6.34026	26.6716	19.7076	13.2532	24.921	19.141	18.6145	3.51112	4.33188	4.44065	k4	k4	k4
6330403K07Rik	392.202	450.976	308.861	343.592	489.478	442.751	291.589	239.917	155.275	265.409	8.53586	8.64146	7.75261	k4	k4	k4
6330408A02Rik	3.94513	3.24066	4.39167	1.31371	3.29393	1.67602	6.8224	0.253906	2.31999	3.51576	2.00781	2.16333	1.41086	k4	k4	k4
6330409D20Rik	4.55881	0.239826	1.89978	0.381046	2.49212	0.307555	1.15349	4.3124	2.41244	1.72041	1.19666	1.09922	1.87466	k4	k4	k4
6330410L21Rik	1.36998	0.384378	0.347983	1.18072	0.522319	0.230034	0	0.12197	0.363907	0.861674	0.81743	0.301656	0.50346	k4	k4|k27	None
6330416G13Rik	20.3074	19.8351	18.9806	27.9503	2.4195	5.54097	9.716	0.414329	4.34067	2.45875	4.49257	2.635	1.56913	k4	k4	None
6330549D23Rik	5.70204	6.03365	4.81059	6.00368	4.421	4.22051	2.07857	7.7357	14.6053	11.2305	2.72642	2.14834	3.56777	k4	k4	k4
6430411K18Rik	0	0	0	0	0	0	0	0	0	0	0	0	0	k4	k4	None
6430531B16Rik	7.01074	4.45362	8.69384	6.60437	7.20886	7.1392	12.0734	2.59089	1.84469	0.399354	2.91326	3.25688	1.27912	k4	k4	k4
6430548M08Rik	28.8274	28.5707	39.5204	37.0425	35.7304	31.339	33.9482	12.9933	3.38334	3.18235	5.0937	5.11375	2.66767	k4	k4	k4|k27
6430550D23Rik	2.86979	1.58736	3.67075	1.93354	1.43433	7.00302	3.80227	1.74691	3.267	4.20824	1.77501	2.18259	1.97728	k4	k4	k4
6430571L13Rik	0.722139	2.78591	5.67478	1.93151	0.688307	0.909409	2.61343	1.33943	2.39776	4.08782	1.7488	1.18069	1.77926	k4	k4	k4
6430573F11Rik	12.3701	0.495816	0.801553	2.10073	1.81176	0.0605561	5.51273	8.54085	0.419116	3.68379	1.70093	1.42652	1.9956	k4	k4	None
6430584L05Rik	1.02351	10.9124	4.45674	1.39052	2.4266	4.91021	0.860999	1.17159	1.45646	3.6418	2.07415	1.74535	1.54334	k4	k4	None
6530402F18Rik	0	0.126763	0.322763	1.10773	0.0506629	0.189655	0.110853	1.24024	0.0375036	0.0852506	0.412858	0.157837	0.444933	k4	k4|k9|k27	k4|k27
6530411M01Rik	3.02362	1.37856	0.840019	2.13415	0.423819	0.543962	0.5564	0.112164	0.62747	2.66247	1.44659	0.591539	0.909606	k4	k4|k9|k27	k4
6720483E21Rik	2.46817	12.6958	9.40393	7.21289	28.5995	33.2531	22.6084	5.12732	2.45856	4.65719	2.9967	4.84896	2.30184	k4	k4	k4
6820408C15Rik	6.11017	9.66688	9.90279	3.49624	8.56566	6.10326	5.43912	4.88016	13.391	8.39945	2.96507	2.9244	3.21184	k4	k4	k4|k9
7420461P10Rik	0	0	0	0.422601	0	0	0	0.422002	0.944304	0	0.127133	0	0.489059	k4	None	k4
7530416G11Rik	0.396834	0.334022	0.377993	0.117935	0.177997	0	0.194732	0	0.131763	0	0.380337	0.164341	0.0595241	k4	k4	None
8030423F21Rik	1.45492	3.4471	1.4885	1.05695	1.01514	0.930651	2.26084	0.815574	1.01985	0.610065	1.45108	1.22174	0.85393	k4	k4	k4|k9
8430429K09Rik	6.37149	1.29451	5.44115	8.81476	3.39989	1.89725	2.58751	3.71651	6.78439	1.16078	2.5156	1.83838	2.10329	k4	k4	k4
9030612E09Rik	7.48544	13.709	6.97334	4.4003	6.53058	2.8413	4.66215	2.3435	1.55681	0.496679	3.09796	2.4519	1.22582	k4	k4	k4
9030617O03Rik	1.18903	8.40692	2.53697	1.82337	3.23197	4.6547	2.59062	2.7947	2.41618	2.6564	1.92099	2.14167	1.8556	k4	k4	None
9030624J02Rik	35.9787	15.937	22.329	20.4408	32.4396	29.9382	23.8598	25.4574	18.3042	23.0075	4.56427	4.88352	4.52729	k4	k4	k4
9130011E15Rik	6.73481	6.74007	3.99046	10.638	5.95843	16.8291	9.17295	8.82881	17.379	6.76422	2.94091	3.43386	3.48461	k4	k4	k4|k9
9130019P16Rik	3.78667	5.06025	3.90436	2.61037	5.17423	4.15765	3.16081	4.03165	6.10509	8.83928	2.25115	2.34995	2.81948	k4	k4	k4
9130023H24Rik	0.0528475	2.35758	0.251692	2.30874	0.106669	0	0	0.0470504	0.210567	8.17689	0.96797	0.0487414	1.18001	k4	k4	k4
9130221H12Rik	13.045	1.12297	1.1296	2.51113	3.19157	4.80036	7.31063	4.22327	10.9269	2.34958	1.95015	2.55286	2.56836	k4	k4	k4
9130401M01Rik	10.8019	13.9347	13.9797	8.7932	33.6524	20.7004	16.5933	21.1156	14.3855	19.0529	3.66456	4.56383	4.24541	k4	k4	k4
9230110C19Rik	9.06787	18.1882	9.09677	14.7932	16.6803	15.4804	13.4202	55.4815	47.2769	58.9755	3.72772	4.01226	5.77309	k4	k4	k4
9230114K14Rik	2.97289	8.54452	1.17413	2.84448	2.82954	6.57454	2.98883	2.64677	2.16682	3.77618	2.07702	2.28477	1.9285	k4	k4	k4
9230116N13Rik	1.89599	0.930931	0.752486	0.633901	2.01977	1.98972	0.814088	3.93868	3.54114	0.41738	1.00027	1.34456	1.66347	k4	k4	None
9330020H09Rik	3.81892	6.39061	6.32249	3.9723	5.93412	7.68828	3.1791	1.7	8.15154	6.96572	2.58516	2.65866	2.54026	k4	k4	k4
9330111N05Rik	0.327452	0.459369	0.415873	0.389261	0.440627	0.235639	1.1248	0.291532	0.978532	0.659061	0.482504	0.63976	0.694627	k4	k4	k4|k27
9330133O14Rik	8.03334	21.3419	11.9561	7.94566	10.2609	9.71013	6.55985	25.3118	20.2553	11.7002	3.62842	3.27751	4.26472	k4	k4	k4
9330151L19Rik	7.79081	12.8458	30.8018	8.75392	11.5606	18.0479	5.3418	6.46111	9.2488	3.14148	3.8011	3.52243	2.76897	k4	k4	k4
9330159M07Rik	9.13908	5.66368	8.37646	8.49382	2.27896	8.67893	7.15039	4.5078	9.67646	3.92208	3.13855	2.67165	2.7257	k4	k4	k4
9330162012Rik	3.03508	6.53996	19.0804	5.08725	4.32912	0.0873635	15.0127	0	0	0.183261	2.96517	2.17862	0.0809226	k4	k4	k4
9330175M20Rik	0.541604	1.06371	2.63677	0.268265	0.364398	0.779494	0.531545	0.214308	0.119888	0.317941	0.968797	0.631573	0.280592	k4	k4	None
9330182L06Rik	9.89093	8.6606	8.63094	8.07865	11.523	9.38672	20.5464	4.34387	1.8184	4.885	3.29183	3.81752	2.1566	k4	k4	k4|k9
9430015G10Rik	29.4913	40.84	20.1067	20.4566	18.5659	11.9761	24.8602	87.5389	101.599	105.707	4.78503	4.22691	6.62887	k4	k4	k4
9430016H08Rik	10.7682	11.9771	8.18112	17.2582	19.7512	19.4646	14.4369	15.4076	22.8572	42.5722	3.66097	4.22616	4.68599	k4	k4	k4
9430020K01Rik	2.60103	2.84229	0.565052	0.183079	1.81141	2.79119	1.64583	10.827	11.8182	6.64718	1.16978	1.60589	3.39302	k4	k4	k4
9430037G07Rik	5.94577	3.17368	1.15111	2.06871	1.26842	5.63532	1.99256	1.03289	6.69305	4.99842	1.89504	1.83108	2.18389	k4	k4	k4
9430041J12Rik	4.02865	5.61265	5.55758	5.88316	5.93511	1.84941	4.9082	4.32881	5.12	6.08134	2.63791	2.2891	2.61712	k4	k4	k4
9430083A17Rik	1.95179	18.0714	5.47951	4.80832	13.1664	12.7887	3.62944	0.137186	6.54886	0.271367	2.76223	3.27355	1.14937	k4	k4	k4|k9
9430091E24Rik	0.988415	5.04378	3.53057	8.45989	6.03434	5.75257	2.68281	0.714992	0.923032	4.56193	2.25215	2.48355	1.39906	k4	k4	k4
9530027J09Rik	0.507267	2.34836	4.71102	0.678395	1.96245	1.09511	1.49354	2.59683	1.51588	1.53146	1.39906	1.31734	1.50592	k4	k4	k4
9530036O11Rik	1.25791	0.966736	2.188	0.780186	0.294379	0.472286	1.28823	1.36339	0.272395	0.123838	1.16387	0.708183	0.585613	k4	k4|k27	k4|k27
9530052E02Rik	6.78677	4.40681	10.7127	3.11188	8.48012	4.04663	0.856379	0.690548	0	1.75625	2.7464	2.15757	0.740066	k4	k4	k4
9530059O14Rik	14.1684	25.9963	16.1802	12.047	21.0135	27.4481	16.6807	0.824908	1.53823	2.30193	4.1215	4.47823	1.31165	k4	k4	k4|k27
9530068E07Rik	40.7126	38.2507	54.8488	34.3555	57.3806	76.0658	57.0479	111.345	144.358	138.559	5.40609	5.9982	7.04	k4	k4	k4
9530077C05Rik	8.33021	9.16911	10.6474	17.0757	9.62853	6.19949	3.51127	2.02842	9.07792	11.2312	3.57149	2.81043	2.84806	k4	k4	k4
9530080O11Rik	1.41653	0.596156	2.738	0	3.73777	0.339784	0	0.315285	0	0.116961	0.962451	0.888736	0.184985	k4	k4	k4
9630001P10Rik	2.31789	1.00051	0.113222	0.423909	0.43986	1.66799	0.0437469	0.105827	1.00643	0.0897155	0.848809	0.667817	0.424569	k4	k4	k4
9830147E19Rik	13.1172	20.6372	8.64096	9.53622	6.86648	13.1003	5.84272	3.87457	3.32758	3.00711	3.73032	3.18932	2.1338	k4	k4	k4
9930012K11Rik	11.1522	10.7559	4.9425	3.59051	26.5341	19.3651	18.9258	9.70731	14.1731	19.4064	2.98205	4.48258	3.89831	k4	k4	k4
9930014A18Rik	3.52585	0.134898	0.0381642	0.142888	0.0808717	0	0	0.463728	0.518837	0	0.651868	0.0373984	0.384205	k4	k4|k27	k4
9930021J03Rik	12.6098	12.2244	12.6125	14.6544	5.11099	5.27376	7.76054	5.09367	6.51859	4.31819	3.80677	2.79725	2.6429	k4	k4	k4
9930104L06Rik	13.3112	21.8373	21.2812	20.1056	9.34228	11.0815	10.4896	17.3815	18.4072	14.1049	4.30743	3.49582	4.13188	k4	k4	k4
a	4.66051	7.28525	2.7481	6.92528	5.22608	3.67318	1.79691	9.48406	1.98959	7.53765	2.61102	2.11552	2.68797	k4	k4	None
A130077B15Rik	1.20593	1.0658	0.746637	1.07517	0.851931	0.781024	1.10956	1.28837	1.02105	1.50181	1.01147	0.932893	1.17747	k4	k4	None
A230001M10Rik	0	0.208047	0.549347	0.220369	1.82929	0.118578	0.606448	0.0733522	0.246208	0.186554	0.297914	0.781993	0.222149	k4	k4|k9	None
A230020J21Rik	0.735688	0.15481	1.22633	0.327959	5.07354	0	0	0.327493	0	0	0.64176	0.867513	0.136235	k4	k4	k4
A230028O05Rik	3.35412	0.555387	0.157125	0.392188	1.40581	0.237411	0.0809466	0.293724	0.219087	0.290507	0.861889	0.562048	0.341756	k4	k4|k27	k4
A230046K03Rik	27.5271	19.6614	28.6174	26.7394	22.3658	18.6581	18.4094	40.0523	36.9255	32.2528	4.72134	4.37402	5.21996	k4	k4	k4
A230050P20Rik	111.583	148.397	120.305	96.1064	195.586	170.095	152.714	3.08338	5.71374	2.53226	6.89046	7.43393	2.19916	k4	k4|k27	k27
A230056J06Rik	0.92515	0.0409849	0.0927605	0.0868248	0.0327606	0.0700792	0.680976	0.0867017	3.20117	2.53581	0.312754	0.297841	1.3376	k4	k4	k4
A230056P14Rik	6.92076	12.6215	9.26043	13.2221	17.5168	6.5218	15.6464	16.7243	8.69935	9.94956	3.48563	3.72633	3.62612	k4	k4	k4
A230070E04Rik	4.76201	9.68663	10.3948	7.07611	21.0926	15.7062	37.8267	7.59603	2.76703	6.73909	3.11707	4.60226	2.65642	k4	k4	k4
A230072C01Rik	31.0028	16.6203	20.3026	29.2119	34.878	36.0507	43.5122	17.3411	11.4128	18.0077	4.61732	5.2842	4.02642	k4	k4	k4
A230072E10Rik	3.12674	4.86888	5.36091	7.61972	8.23952	4.6126	4.64136	4.17563	4.77567	2.75326	2.59374	2.73084	2.26996	k4	k4|k27	k4
A230103J11Rik	1.428	9.72503	1.73116	16.2039	13.1888	10.2761	3.72666	4.1608	1.81038	4.3112	2.56421	3.18757	2.08913	k4	k4	k4
A330009N23Rik	7.31309	5.50277	0	0.231118	0	0	0.572426	0.23079	0.258217	0.142399	1.5141	0.217664	0.274344	k4	k4|k27	k4
A330023F24Rik	100.682	68.9798	98.0558	86.4144	78.8419	106.667	112.097	6.12095	7.30492	6.5267	6.46919	6.63031	2.93268	k4	k4	None
A330032B11Rik	1.02213	1.93577	2.1906	1.97448	0.515776	1.1646	2.75865	0.227502	0.254538	0.128577	1.45402	1.20812	0.265795	k4	k4	k4|k27
A330035P11Rik	0.45319	0.143047	0.107918	0.454557	0.724166	0.693011	0.125093	0.100869	0.394998	0.897883	0.355135	0.571845	0.514432	k4	k4	k4
A330040F15Rik	20.1341	14.7266	25.1301	10.0278	21.1138	10.4919	13.3892	1.85437	5.80926	3.1441	4.13684	3.94545	2.11058	k4	k4|k27	k4
A330041J22Rik	1.77886	5.27618	2.50126	3.323	6.44013	2.31636	0.0623508	0.0754156	0.675023	0.127868	2.01107	1.57073	0.340891	k4	k4	k4
A330049N07Rik	0.308849	2.27467	0.441277	0.48188	0.155848	0	0.511502	0.0687423	0.230735	0	0.798606	0.268311	0.131811	k4	k4	k4
A330069E16Rik	36.672	18.9842	15.4155	17.8061	4.17015	5.32751	3.5484	5.82476	5.48797	12.9947	4.45658	2.40573	3.09178	k4	k4	k4
A330070K13Rik	6.06536	13.6822	20.3364	9.08492	15.0175	13.6179	12.6793	3.45601	4.35006	4.5779	3.61153	3.88172	2.35168	k4	k4|k9	None
A330074K22Rik	0.802119	4.51835	1.11667	0.220044	1.16238	2.17566	1.68041	0.933863	6.14613	0.512268	1.17066	1.40071	1.46179	k4	k4	k4
A330076H08Rik	222.055	180.519	185.565	98.6505	117.569	133.698	112.545	22.6755	11.0049	14.322	7.37189	6.9301	4.02947	k4	k4	None
A330102I10Rik	31.8928	12.2334	15.221	19.8689	38.1652	40.9019	17.0542	4.52267	8.20648	5.62195	4.29222	4.95157	2.79842	k4	k4	None
A430033K04Rik	11.7307	3.12675	11.9653	5.75232	13.4832	4.71324	11.4049	7.57185	19.9133	10.9936	3.0418	3.33449	3.69005	k4	k4	k4|k9
A430035B10Rik	8.48787	3.87265	0.982274	4.10202	2.66857	4.56673	2.16041	2.89559	2.84462	3.17322	2.21725	2.00405	1.98861	k4	k4	k4
A430105I19Rik	2.50748	4.38563	3.13287	1.30651	2.89211	3.74944	6.59172	4.20391	5.61176	0.368678	1.8731	2.37758	1.85247	k4	k4	k4
A530013C23Rik	2.40513	3.39391	3.43641	0.946034	1.80858	3.25792	2.44725	0.755754	2.11392	1.38817	1.75329	1.78848	1.23558	k4	k4	None
A530050N04Rik	0.339768	2.50239	0.485454	0.378658	0.628649	0.611255	0.18757	0	0.0846113	1.08988	0.816123	0.546624	0.393534	k4	k4	None
A530058N18Rik	3.08177	14.4398	10.4698	0.824284	7.25708	11.7538	9.30044	0.0914572	0	0	2.59122	3.36104	0.0420852	k4	k4	k4|k27
A530072M11Rik	1.7414	2.86173	0.157973	3.62268	1.00426	0.17902	0.793491	0.147655	1.40422	0.312938	1.45612	0.694476	0.619019	k4	k4	k4
A630066F11Rik	6.50365	12.0682	20.1333	0.263566	10.4421	5.53106	6.85433	6.9746	3.23917	0	2.83863	3.06569	1.69306	k4	k4	k4
A630072M18Rik	4.53369	4.75009	1.44955	0.339197	0.746583	0.501926	2.31031	1.52422	3.56863	3.73293	1.67643	1.03944	1.92344	k4	k4	k4
A630089N07Rik	3.67542	4.36752	5.07976	6.29677	3.00623	4.82303	2.9706	21.43	25.1253	13.3808	2.53016	2.17779	4.34693	k4	k4	k4|k9
A630095N17Rik	0.994737	2.09321	0.225746	0.422601	3.01172	0.178957	0.183049	0	0	0.375394	0.856874	0.82808	0.153282	k4	k4	k4
A730017C20Rik	81.1147	51.7066	53.3409	35.3276	71.8722	73.4527	45.5915	17.1175	17.7555	12.0833	5.75661	5.98251	4.0394	k4	k4	k4
A730017L22Rik	12.3507	6.15036	17.1844	8.53245	10.3545	6.93335	12.0895	3.97232	0.90176	6.24707	3.50358	3.40115	2.03288	k4	k4	k4
A730020E08Rik	5.27018	9.26111	11.6252	2.55545	13.5613	10.7122	4.83202	21.4847	8.65735	1.11656	2.87397	3.31933	2.94807	k4	k4	k4
A730056A06Rik	0.255958	0.053861	0.548563	0.114102	0	0	0.0471008	7.11783	0.0637405	0.241484	0.297821	0.0221335	1.14077	k4	k4	k4
A730082K24Rik	0	0.142442	0.186949	0.0754395	0	0.0608897	0	0.0873689	0	0.191591	0.136076	0.0284249	0.124577	k4	None	None
A830010M20Rik	14.6292	10.4469	5.60796	16.1607	12.7553	11.4047	15.8452	2.83333	2.65241	2.68775	3.57708	3.82967	1.89673	k4	k4	None
A830011K09Rik	5.2869	2.14461	1.51683	1.40824	1.2857	1.42097	0.101098	0.924232	3.42628	0.192306	1.72621	0.869054	1.11471	k4	k4|k27	k4
A830018L16Rik	6.85301	12.8844	8.78233	5.19345	9.86176	6.51762	5.46542	9.84273	18.5394	17.9957	3.17239	3.01474	3.99152	k4	k4	k4
A830052D11Rik	0.135907	1.02956	0.647271	0.121171	0.457199	0.978008	0.600223	0.241997	0.135378	0.615464	0.522523	0.735173	0.395928	k4	k4	k4
A930001A20Rik	0	0	0.214178	0.17321	0.453852	0.080904	0	0	0	0	0.12761	0.217373	0	k4	None	None
A930003O13Rik	2.12455	0.0851558	0.289098	0.992193	2.38238	1.09204	1.19148	0.540429	0.100775	0.0763586	0.780568	1.31829	0.289337	k4	k4	k4
A930004D18Rik	1.5117	0.0578373	0.0654512	0.692695	0	3.06574	1.87139	10.2776	7.25529	17.778	0.565142	1.18176	3.59056	k4	k4	k4
A930005H10Rik	32.3198	40.1174	25.7313	45.2512	31.8389	25.8746	34.7147	30.0039	42.8718	32.3217	5.17296	4.98132	5.156	k4	k4	k4
A930006K02Rik	4.14534	1.82767	2.63235	0	2.78903	0.8523	0.435894	8.96292	5.70223	4.91659	1.43095	1.11103	2.87533	k4	k4	k4
A930007I19Rik	3.11524	4.01691	2.77793	2.71836	3.87978	4.00658	2.00031	1.23923	2.57493	1.80097	2.04501	2.06525	1.49561	k4	k4	k4|k9
A930011G23Rik	2.7931	0.578115	0.828677	2.20448	0.184843	0.395402	0.168518	0.203829	0.182441	0.656629	1.28312	0.316685	0.41255	k4	k4|k27	k4|k27
A930012L18Rik	12.4058	11.3063	7.41604	10.8318	5.46856	4.55604	1.3225	0.914063	1.02269	0.0645751	3.50096	2.12773	0.681063	k4	k4	k4
A930015D03Rik	18.2598	26.5328	12.4496	6.51197	21.0792	16.8746	10.8939	4.27811	12.6364	3.77187	3.92732	4.06554	2.80799	k4	k4	k4
A930018P22Rik	0	0	0	0.501548	0	0.134939	0	0	0.186785	0	0.146613	0.0608715	0.082353	k4	k4	k4
A930019D19Rik	1.60308	2.83361	1.06888	4.71654	0	0	1.41597	0.285446	0.479052	0.967953	1.72073	0.424202	0.634546	k4	None	None
A930024E05Rik	3.57151	6.28568	0.850485	2.09871	2.02067	0.525705	4.89928	3.39653	14.2304	3.00196	1.89433	1.58829	2.68865	k4	k4	k4
AA415398	1.37265	0.543707	1.38438	4.31933	0.977859	1.10399	5.58672	0.0718867	0.160859	2.07204	1.38444	1.59221	0.644848	k4	k4	k4
AA465934	15.0111	19.9245	29.1467	17.5014	44.283	21.6044	8.07443	30.327	27.0298	20.045	4.3779	4.39375	4.72454	k4	k4	k4
AA467197	3.28503	0	3.38981	0	0.920918	2.16696	2.01501	0.243723	2.72687	2.47941	1.05837	1.39902	1.33716	k4	k4|k27	k4
Aacs	57.8871	66.2832	56.5217	52.948	107.072	61.6835	60.8139	43.4791	29.988	34.3755	5.8879	6.22524	5.19112	k4	k4	k4
Aadat	3.36484	4.13943	5.67053	5.53845	2.14781	2.42139	3.61988	3.37981	3.09392	7.87944	2.48357	1.87893	2.43827	k4	k4	k4
Aaed1	8.53194	13.432	9.48133	16.7632	10.9493	8.98217	5.69862	2.25068	5.35105	0.83476	3.66113	3.21402	1.74778	k4	k4	k4
Aagab	20.7326	24.6601	16.3162	16.536	37.5554	28.2238	25.0866	18.9316	20.4754	22.0679	4.34239	4.94772	4.42314	k4	k4	k4
Aak1	20.7988	17.1209	18.1418	19.6474	15.8977	23.4603	22.606	7.78054	3.71592	11.0075	4.31308	4.4174	2.9859	k4	k4	k4
Aamdc	22.3825	31.4565	25.1194	37.5401	10.7605	9.88733	20.2268	4.14329	16.3352	2.61785	4.88578	3.80276	2.77782	k4	k4	k4
Aamp	81.4784	64.0996	73.9065	79.275	81.4902	74.447	71.981	63.2849	53.2095	47.7174	6.2361	6.26433	5.79108	k4	k4	k4
Aar2	3.60881	11.4003	7.25688	4.27168	22.1522	14.171	17.217	25.3862	15.9767	19.4701	2.82014	4.21451	4.38755	k4	k4	k4
Aard	2.96213	1.53432	3.58112	10.6653	1.99295	6.31279	2.01262	0.101431	0.113485	0.945872	2.26693	2.01434	0.418292	k4	k4|k27	k4
Aars2	14.9035	14.3972	8.51754	3.31166	19.53	17.2917	14.5479	28.9053	36.8168	13.6714	3.32368	4.17048	4.67274	k4	k4	k4
Aarsd1	54.3791	55.5661	43.0181	49.8181	55.3455	49.4954	55.0369	96.7254	74.2507	82.6952	5.68511	5.76087	6.41046	k4	k4	k4
Aasdh	5.1552	5.91392	3.32642	3.44716	6.48941	9.21456	11.904	10.0677	4.67959	9.88424	2.41934	3.31572	3.13941	k4	k4	k4
Aasdhppt	2.0334	15.7192	15.138	8.92144	18.4693	15.4798	13.116	20.4855	23.1864	17.1243	3.24683	4.04834	4.40042	k4	k4	k4
Aass	3.6931	2.37507	1.66006	2.44174	1.47969	0.656938	0.244349	0.369437	2.1907	1.75388	1.79501	0.78469	1.19631	k4	k4|k27	k4
Aatk	55.8867	44.6744	64.2424	51.1941	35.8626	42.7305	63.5652	5.38233	7.15512	2.30404	5.76922	5.55578	2.47534	k4	k4	k4
Abat	28.5697	26.4494	32.6821	35.3725	55.6999	66.205	68.1238	10.162	4.41774	12.6629	4.98086	6.00229	3.23014	k4	k4	k4
Abca1	7.79849	5.63178	6.84366	5.60502	2.57814	1.99271	2.88665	10.5811	12.271	5.11777	2.89044	1.79306	3.2923	k4	k4	k4
Abca3	14.7529	24.4509	23.9582	19.8713	33.8096	30.7219	33.5071	25.0968	23.9571	17.7266	4.41802	5.07255	4.52473	k4	k4	k4|k27
Abca5	7.35466	12.1309	8.11997	7.60038	13.5578	12.4695	16.6097	3.45583	4.21802	2.98577	3.26773	3.91788	2.17802	k4	k4	k4
Abcb10	17.2977	21.5544	12.5357	16.5668	18.381	15.2709	9.79207	18.639	15.5606	14.0247	4.1456	3.9109	4.08487	k4	k4	k4
Abcb1a	3.45598	2.857	2.35135	3.76902	1.18337	2.1539	2.74826	7.58229	6.82358	4.82095	2.02541	1.5633	2.87015	k4	k4	k4
Abcb1b	4.98482	8.24282	3.67055	2.2064	4.75723	4.50302	4.86622	2.14032	0.809962	0.827183	2.42355	2.51268	1.1255	k4	k4	k4
Abcb4	6.82136	5.86854	3.69747	5.81291	5.4009	5.20708	4.66038	3.12043	2.96569	2.10491	2.68689	2.60436	1.88831	k4	k4	k4
Abcb6	39.5326	35.0381	41.496	37.0667	58.6565	48.5316	40.5841	17.0153	32.494	34.7777	5.29304	5.63561	4.79932	k4	k4	None
Abcb7	3.68004	0.987623	3.88633	5.68233	2.24273	3.16634	1.64881	6.62394	4.30323	8.65468	2.06167	1.72045	2.86955	k4	k4|k27	k4
Abcb8	17.0813	40.099	22.9376	17.5578	28.5379	32.8161	25.1461	39.6234	40.6898	73.6083	4.58315	4.89089	5.64904	k4	k4	k4|k27
Abcb9	22.4328	23.0694	20.8851	18.1934	27.8617	22.4411	27.5654	2.33759	3.30365	6.43185	4.4635	4.74608	2.24603	k4	k4	k4
Abcc1	14.3613	5.77179	8.84848	5.51382	9.71466	10.6511	9.06621	7.34901	10.6968	9.4722	3.17604	3.43179	3.33271	k4	k4	k4
Abcc10	8.10136	4.16122	11.167	9.78222	10.1503	14.7124	12.0437	6.32958	7.27555	4.3091	3.14732	3.71937	2.77702	k4	k4	k4
Abcc2	2.96378	3.35819	3.28452	2.9219	2.35836	2.87105	3.27232	5.91162	9.02704	7.54968	2.04532	1.93183	3.07024	k4	k4	None
Abcc4	2.36641	2.86557	5.09725	0.815159	3.58912	5.72926	5.38389	1.9	2.27684	2.55734	1.79254	2.54103	1.69305	k4	k4	k4
Abcc5	161.07	122.475	111.99	102.242	140.885	129.791	125.808	45.0768	50.2376	48.9785	6.94962	7.0554	5.61611	k4	k4	k4
Abcc6	0.743404	0.625735	0.206532	0.165699	0.104202	0.267483	1.0716	1.32371	0.956493	0.701366	0.498765	0.511904	0.983798	k4	k4|k27	k4
Abcd2	0.942518	4.17666	5.46582	0.914466	3.87943	2.25418	4.81551	5.65177	2.95461	11.8842	1.73993	2.1763	2.8016	k4	k4	k4
Abcd3	26.9287	30.1964	22.0781	26.6272	41.1302	36.7407	44.698	34.5944	43.2063	53.9492	4.77086	5.38296	5.4666	k4	k4	k4
Abcd4	41.6907	39.6444	37.2221	43.8348	65.2183	69.3615	56.8117	42.9069	59.629	31.3289	5.37593	6.01305	5.46435	k4	k4	k4
Abce1	18.0842	19.9002	11.7779	30.3076	19.5652	16.8395	17.1357	39.0499	25.7169	43.015	4.32094	4.2333	5.17444	k4	k4	k4
Abcf1	36.0779	28.849	18.7614	36.9909	28.6692	19.9278	23.7209	23.0919	18.7458	17.8468	4.91607	4.6353	4.37673	k4	k4	k4
Abcf2	15.5368	34.2028	20.8895	18.5938	28.1436	38.2717	42.0938	30.0058	42.9169	45.0119	4.48243	5.19664	5.3117	k4	k4	k4
Abcf3	54.7881	64.2401	47.7823	37.5621	60.1484	63.3578	53.2549	33.392	33.1264	27.5327	5.67674	5.90132	5.01046	k4	k4	None
Abcg1	11.4297	9.90939	7.19096	5.93065	7.86763	4.63486	11.1915	12.902	6.25792	11.5155	3.22756	3.08358	3.43414	k4	k4	k4|k27
Abcg4	35.0266	39.3575	30.7413	48.3345	38.7833	35.3855	37.4105	21.7951	19.9132	8.59913	5.27964	5.25427	4.0533	k4	k4	k4
Abhd1	13.9614	22.599	7.16072	6.7339	23.8447	33.2317	19.1492	17.2106	10.6977	8.91634	3.61093	4.68826	3.68156	k4	k4	k4
Abhd10	26.7491	37.4096	21.0837	16.6473	30.6397	16.6647	16.8895	29.2732	19.3939	27.2233	4.66601	4.42917	4.69628	k4	k4	k4
Abhd11	113.837	73.8588	121.946	68.8802	117.171	64.2321	101.611	56.3175	84.8574	60.8635	6.53456	6.53109	6.07193	k4	k4	k4
Abhd11os	8.60846	10.7239	14.4315	5.21903	9.03533	1.98233	1.7742	2.45253	5.83097	5.71765	3.35005	2.12518	2.4359	k4	k4	k4
Abhd12	72.8446	68.2805	63.2878	71.8374	81.3694	70.6801	67.4689	24.6765	36.0084	20.3893	6.12847	6.2083	4.77032	k4	k4	k4
Abhd13	6.44815	4.81596	4.70021	8.36705	1.77202	1.06746	5.2588	11.1043	4.07095	5.32379	2.79388	1.72156	2.86683	k4	k4	k4
Abhd14a	35.9748	39.6134	42.3859	31.4538	30.8137	39.504	28.3972	27.9771	28.6976	39.5842	5.25296	5.06973	5.03065	k4	k4	k4
Abhd14b	161.384	144.778	123.771	138.872	140.875	178.547	125.611	12.3287	1.5557	6.44394	7.1555	7.20698	2.66208	k4	k4	k4
Abhd15	7.65748	8.47453	8.14936	1.51715	0.159014	2.0409	0.73065	1.55708	2.87215	0.356763	2.72087	0.86957	1.24927	k4	k4|k27	k4
Abhd16b	0	0	3.29653	0.0771395	2.85241	0.0622619	0	0.308121	0.172369	0.848936	0.552594	0.677633	0.501206	k4	k4	k4
Abhd17a	24.1883	16.3228	22.1461	14.2221	9.39975	9.30336	16.4229	11.8814	8.93146	5.5084	4.30752	3.62214	3.23384	k4	k4	k4
Abhd17b	18.7392	9.03559	28.8429	21.5757	8.68365	13.9762	8.03854	3.36987	11.1256	11.1932	4.25652	3.45208	3.11186	k4	k4	k4
Abhd17c	3.36245	7.73981	8.69333	8.99358	0.507863	0.938241	0.505103	19.9167	20.9165	9.58167	2.96268	0.712372	4.08134	k4	k4	k4
Abhd2	1.53416	1.46944	1.31015	2.68846	3.59491	4.03533	2.53108	3.01434	4.47918	10.3015	1.43417	2.11741	2.65252	k4	k4	k4
Abhd3	16.7655	26.9904	9.76773	13.9317	21.1363	19.3855	47.2656	7.02844	10.7011	0.429988	4.0717	4.80358	2.35657	k4	k4	k4
Abhd4	8.43658	9.9155	7.58628	9.86392	24.3705	21.0979	8.19443	8.14645	5.01953	15.703	3.30752	4.11056	3.28163	k4	k4	k4
Abhd5	7.51288	7.84304	5.57624	5.17592	4.66088	6.17872	4.20137	5.60292	14.044	7.58512	2.89453	2.57455	3.24535	k4	k4	k4
Abhd8	46.498	61.1492	25.2035	44.4913	46.9006	55.0626	52.9048	27.4835	30.4413	34.4525	5.43667	5.71443	4.98482	k4	k4	k4
Abi1	29.3683	46.7465	29.6527	30.35	53.27	30.3778	38.5243	37.0306	35.1524	53.1265	5.10254	5.34614	5.39446	k4	k4	k4
Abi2	21.814	25.6925	31.9689	39.6364	34.6248	27.0281	24.7547	20.2412	18.4431	29.8531	4.90949	4.88346	4.54578	k4	k4	k4
Abl1	9.99581	4.74721	6.78025	9.36705	8.35899	10.6687	10.8367	18.3797	22.3648	26.7033	3.07887	3.44537	4.53824	k4	k4	k4
Abl2	3.76482	6.41237	4.2189	4.93617	2.37408	1.92301	1.92352	4.00906	3.72075	2.28437	2.52391	1.61655	2.09306	k4	k4	k4
Ablim2	72.2059	63.2216	60.1663	65.0845	88.9663	77.7927	66.7888	7.61586	12.0319	7.73422	6.04495	6.29143	3.31255	k4	k4	k4|k27
Ablim3	14.9714	14.7969	21.8747	17.2658	27.3928	33.1252	24.1633	2.4125	4.3862	1.94295	4.17144	4.85782	1.91912	k4	k4	k4
Abr	46.2335	67.712	57.7812	59.4514	64.9382	50.658	56.6428	21.8387	24.4464	21.3586	5.8648	5.86101	4.55519	k4	k4	k4
Abracl	9.10074	13.4054	17.8791	11.4947	13.3942	11.0515	6.28011	27.0081	25.1185	21.0359	3.76672	3.43417	4.65885	k4	k4	k4
Abt1	2.30914	4.5835	1.28031	1.69002	1.34492	1.8353	2.20706	3.62073	2.67779	1.01449	1.70612	1.47143	1.69913	k4	k4	k4
Abtb1	79.0747	29.4287	36.8043	66.0579	56.665	76.1259	79.1895	45.9641	37.8374	14.9823	5.63961	6.14804	4.94375	k4	k4	None
Abtb2	2.72917	2.92111	1.98981	2.64353	3.89913	3.24901	3.69532	2.96975	1.00687	4.55207	1.82888	2.20363	1.82234	k4	k4	k4
Acaa1a	62.9849	46.3977	55.0851	32.7119	64.7704	74.1795	63.6584	42.7763	43.4219	38.4397	5.61278	6.09547	5.40895	k4	k4	k4
Acaa2	7.67875	9.30718	2.6331	11.5928	14.4658	12.0093	5.95354	15.4959	18.5612	18.2369	2.9997	3.48341	4.19992	k4	k4	k4
Acad10	13.3175	6.21164	3.79747	5.40733	2.85355	8.72887	6.30612	3.13407	0.422472	2.46486	2.90801	2.69919	1.44959	k4	k4	k4
Acad11	10.1417	5.86144	11.0848	11.2505	12.7351	11.8721	8.56587	5.99176	8.61253	4.97372	3.36658	3.57462	2.88307	k4	k4	k4
Acad12	7.82424	5.22509	3.63399	6.9182	2.78439	6.1423	5.23563	2.76336	1.28823	7.85764	2.74425	2.46566	2.08439	k4	k4	k4
Acad8	22.3606	35.6566	14.7101	15.3942	29.0066	17.9818	21.7874	35.8053	31.8881	28.452	4.43768	4.55464	5.04054	k4	k4	k4
Acad9	31.7511	19.9862	21.421	25.0891	28.9675	16.3809	31.5466	28.8971	28.7736	20.6764	4.65425	4.68306	4.74532	k4	k4|k27	k4
Acadl	2.52279	9.88742	12.4656	10.9651	0.106085	4.1982	2.55331	10.7389	8.87393	8.74698	3.14832	1.45088	3.3806	k4	k4|k9	k4
Acads	13.1401	14.5166	22.0598	19.3303	46.359	31.7952	17.1679	11.1869	20.9423	12.0251	4.16258	4.9281	3.92204	k4	k4	k4
Acadsb	16.1923	24.556	27.5701	21.0619	28.2082	38.2577	33.4601	21.808	21.7038	29.0127	4.5198	5.09002	4.64128	k4	k4	k4
Acadvl	121.288	102.208	136.522	94.5568	245.331	158.6	161.348	65.8022	52.6471	51.9699	6.82634	7.53524	5.84478	k4	k4	k4
Acap1	5.25942	8.48929	3.00582	4.35814	14.4874	9.17247	6.78616	19.7766	17.0728	28.908	2.57904	3.42018	4.48503	k4	k4	k4
Acap2	16.2965	15.907	13.6979	3.33186	8.17959	13.8037	16.5045	31.5025	18.4477	13.3889	3.54612	3.73866	4.38363	k4	k4	k4
Acap3	43.9854	26.5308	22.2546	29.2771	33.8832	50.3109	59.2736	25.3037	20.1155	18.3868	4.93349	5.57304	4.46481	k4	k4	k4
Acat1	28.4567	44.9922	38.208	31.9067	31.1543	33.256	34.5527	24.8892	22.1325	16.9762	5.18431	5.08571	4.46471	k4	k4	k4
Acat2	52.8931	61.3953	50.8046	56.1937	55.0978	51.6907	51.5114	154.182	100.437	182.523	5.81205	5.74797	7.15403	k4	k4	k4
Acbd3	11.8577	20.1478	3.37155	7.33726	5.4179	11.908	11.6592	2.12715	12.7371	2.07046	3.31868	3.3448	2.34777	k4	k4	k4
Acbd4	25.152	43.7115	23.6055	22.9524	45.0438	26.3511	26.4091	5.1372	9.65318	10.4969	4.84861	5.02502	3.18465	k4	k4	k4|k27
Acbd5	24.1707	20.8196	42.6156	17.4834	25.1842	17.2964	14.3073	14.9303	18.4497	15.3006	4.68904	4.28009	4.10075	k4	k4	k4
Acbd6	5.3346	3.32842	11.3352	4.11591	6.074	8.62764	12.6106	2.50179	2.35035	2.60396	2.6892	3.28545	1.80066	k4	k4	k4|k9
Acbd7	13.7787	35.5181	14.2182	20.7304	40.3651	36.7694	23.8762	3.83351	8.8641	4.76649	4.36134	5.08206	2.70098	k4	k4	k4
Accs	9.31338	4.75602	3.43639	2.31117	9.87628	5.12992	3.42858	11.7616	7.27781	11.6442	2.44206	2.73528	3.46113	k4	k4	k4
Acd	37.0399	41.9341	61.2781	38.4311	65.5813	64.6099	63.6957	46.669	52.7545	51.4167	5.48385	6.03616	5.67842	k4	k4	k4
Ace	25.6164	45.2979	24.1856	20.6643	83.5005	67.999	47.3311	38.4418	43.3068	35.7922	4.83972	6.03476	5.32415	k4	k4	None
Acer1	1.20129	1.80941	2.22828	0.11274	2.72249	3.09387	2.93192	7.09255	2.26726	4.19938	1.11837	1.96832	2.36767	k4	k4	k4
Acer2	11.8685	8.65033	2.1354	11.3186	7.65988	6.77197	4.32646	9.50116	5.50757	6.9342	3.05694	2.8286	3.02756	k4	k4|k27	k4
Acer3	9.57478	14.7487	13.9146	9.95372	11.0253	18.7913	12.8976	7.61475	6.40861	5.2272	3.68293	3.89719	2.8782	k4	k4	k4
Ache	248.543	221.658	199.194	155.394	349.366	306.514	259.551	15.3912	8.65647	9.7991	7.67403	8.24755	3.57973	k4	k4	k4|k27
Acly	38.3501	41.6287	47.142	46.3364	24.3219	58.3866	45.4276	61.9741	52.4304	73.0746	5.46654	5.36376	5.97573	k4	k4	k4
Aco1	7.14715	5.92608	11.9899	7.8622	14.4739	9.74905	16.7508	19.501	15.4784	16.9346	3.16633	3.84257	4.18827	k4	k4	k4
Aco2	62.8156	73.089	60.9331	60.3283	77.7672	63.4837	86.6938	72.3736	44.6854	90.8997	6.02454	6.25493	6.07761	k4	k4	k4
Acot12	1.10865	1.55529	2.26289	1.27085	1.42079	0.873786	1.2435	1.08104	0.105175	1.35477	1.3298	1.11573	0.812389	k4	k4|k9	k4
Acot13	46.565	15.2632	54.5897	27.3446	44.8855	29.1592	41.0313	18.7354	15.6099	12.6726	5.05428	5.27596	4.0433	k4	k4	k4
Acot2	6.84729	2.41125	4.25939	2.80324	0.987201	3.36874	1.7486	6.53162	5.49827	5.11533	2.26615	1.52555	2.74182	k4	k4	k4|k9
Acot3	2.6652	2.2932	3.49771	4.96365	1.59394	2.55723	4.44669	1.26552	0.766951	0.759935	2.08469	1.88376	0.938875	k4	k4	k9
Acot4	5.54851	1.05637	1.57294	6.36028	0.799951	0.950665	4.37582	0.529272	0.855356	1.09681	1.99861	1.4128	0.857578	k4	k4	k4|k9
Acot6	0.421446	0.851371	1.2846	0.526048	0.170132	0.667214	0.186128	0.300172	0.335845	0.318091	0.799423	0.403457	0.398302	k4	k4	k4|k9
Acot7	160.051	206.148	165.083	161.85	199	184.141	185.396	21.8392	46.4365	24.4472	7.43726	7.57285	4.91693	k4	k4	k4
Acot8	45.0825	24.2093	35.1692	28.5057	29.252	50.9254	29.0482	22.8675	27.1841	9.39011	5.06041	5.17551	4.25697	k4	k4	k4
Acot9	16.5678	16.7846	27.121	7.07611	29.6364	19.2758	10.8807	15.6337	12.254	11.0072	4.02866	4.28314	3.79007	k4	k4	k4
Acox1	26.7554	34.8683	27.5294	42.6578	36.3836	36.7886	41.4133	12.1124	9.10219	11.3292	5.06047	5.29022	3.55782	k4	k4	k4
Acp1	17.3837	24.4612	29.0813	18.7485	29.1931	22.5591	27.4372	20.8964	17.7832	18.7942	4.52126	4.76802	4.33033	k4	k4	k4
Acp2	19.4122	22.8819	33.3341	28.948	33.8756	15.5674	35.9333	29.5887	42.1822	55.312	4.73379	4.79376	5.39422	k4	k4	k4
Acp6	17.0542	36.7335	15.4114	11.8521	48.4272	40.5934	29.8055	29.8996	23.5215	25.0835	4.28315	5.31688	4.75685	k4	k4	k4
Acpt	1.68235	3.43901	2.63264	1.49994	3.23402	3.45899	3.18428	8.23795	8.01993	9.16052	1.68916	2.10124	3.24186	k4	k4	k4
Acrbp	22.4153	12.8388	11.5153	17.2126	9.64183	19.8688	22.6826	33.8769	33.4834	24.9289	4.04313	4.12023	4.97617	k4	k4	k4
Acsf3	38.5503	23.3699	29.0313	30.0895	34.1302	36.1039	41.4368	33.5161	17.7445	29.3063	4.94485	5.25179	4.75305	k4	k4	k4
Acsl1	11.1822	8.12683	8.56258	10.4128	9.84222	9.24502	9.54337	2.84193	1.69143	2.7945	3.3917	3.3979	1.76471	k4	k4	k4
Acsl3	32.3627	33.0952	40.3184	25.1589	24.9937	19.0286	48.0056	38.3437	44.5713	40.4371	5.0574	4.87965	5.39366	k4	k4	k4
Acsl4	27.4692	35.0966	22.0877	27.5657	28.4476	37.2076	15.3004	15.3809	13.1597	18.2922	4.8426	4.7209	4.04253	k4	k4	k4
Acsl6	35.649	38.6415	29.9225	24.7787	44.9887	65.434	64.7247	11.9304	8.34303	35.7552	5.03583	5.87181	4.03882	k4	k4	k4|k9
Acss2	36.6434	35.5483	28.1273	25.522	15.3471	30.7979	30.5047	3.36794	6.52403	6.90361	5.00487	4.66644	2.67366	k4	k4	k4
Acta1	9.5401	13.878	10.8651	10.2623	15.4886	11.7479	10.7623	26.458	28.3023	37.8026	3.58875	3.75723	4.97673	k4	k4	k4|k27
Actb	436.823	419.483	513.734	506.955	327.047	306.212	372.338	1641.76	1333.23	1492.13	8.87159	8.3884	10.5359	k4	k4|k9	k4
Actg1	298.717	309.175	412.822	409.611	299.834	251.255	374.101	850.763	763.109	807.47	8.46972	8.25423	9.657	k4	k4	k4
Actl10	1.3301	1.46404	0	4.19617	0	0	0.225933	3.2793	0	0	1.22472	0.0979602	0.699125	k4	k4	k4
Actl11	0.038461	0.258986	0	0.0685814	0.025877	0	0.0566201	0	0.191557	0.754751	0.120602	0.0387715	0.354705	k4	k4	k4
Actl6a	26.0508	11.6202	11.8126	15.7159	43.4509	34.5184	31.7482	69.6489	61.2219	79.2961	4.03948	5.21933	6.14307	k4	k4	k4
Actl6b	84.6249	60.2909	77.0161	78.4563	84.4372	62.8964	55.7177	72.6039	54.6488	60.6518	6.23884	6.08006	5.98202	k4	k4	k4
Actn1	17.0046	13.8981	17.4883	17.6143	14.9229	21.6655	10.5816	11.8481	18.7795	8.55625	4.12356	4.00974	3.74862	k4	k4	k4
Actn2	2.11011	1.86275	7.79459	5.59805	4.95166	3.77765	7.50077	6.18577	2.97342	1.98108	2.25326	2.63906	2.13712	k4	k4	k4
Actn3	0.212781	0.850732	1.21607	1.18568	2.68428	1.76089	2.07524	0.473601	0.158965	1.28479	0.860626	1.65574	0.654749	k4	k4	k4
Actn4	27.0158	19.1726	21.6965	21.8824	20.4932	34.4664	28.0737	54.1569	72.5092	54.6411	4.54077	4.81194	5.9278	k4	k4	k4
Actr10	22.4194	24.9789	27.7942	33.1665	26.8532	29.5458	35.7034	34.5477	23.5115	24.3586	4.79778	4.97684	4.81049	k4	k4	k4
Actr1a	46.599	63.3603	58.2039	54.5294	55.6956	60.0134	71.1975	86.6147	82.5697	93.2964	5.81594	5.9767	6.46571	k4	k4	k4
Actr1b	71.131	96.6542	102.687	90.0512	122.978	127.116	139.493	65.3032	32.9965	38.1724	6.49671	7.02987	5.4767	k4	k4	k4
Actr2	50.1033	49.9943	56.775	60.5684	27.7398	16.0245	33.6137	24.8563	31.396	29.0018	5.78603	4.6826	4.87239	k4	k4	k4
Actr3	28.4153	26.0458	47.3658	35.5323	42.0032	25.5601	24.2391	29.6397	38.4539	40.7579	5.10571	4.93838	5.2078	k4	k4	k4
Actr3b	21.3623	14.4301	16.5007	10.8834	12.6215	25.3842	28.1449	0.399557	0.536448	4.67443	4.03272	4.45153	1.20302	k4	k4	k4
Actr6	19.5689	14.2702	5.84103	20.1806	14.865	25.8928	15.7316	17.904	12.1268	17.4243	3.86848	4.26714	4.05287	k4	k4	k4
Actr8	31.7866	40.8338	25.1737	26.7906	34.5885	32.6699	33.5235	28.8155	34.4758	29.183	4.98205	5.11208	4.98747	k4	k4	k4
Actrt3	0.0811707	0.136645	0.154634	4.41453	0.273063	0.175235	0.298737	0	0	0.0612645	0.735412	0.319454	0.0285947	k4	k4	k4
Acvr1	10.6219	17.695	10.3284	15.4383	25.7573	18.5518	27.5275	4.33433	7.10881	9.97949	3.82605	4.62179	2.96385	k4	k4	k4
Acvr1c	1.07504	1.83895	1.17265	0.541074	2.85821	2.88235	2.52708	0.632931	2.41807	1.81911	1.07547	1.90778	1.32529	k4	k4|k27	k4
Acvr2b	16.793	9.27131	18.6617	19.5604	4.55587	13.9687	9.1045	39.7887	45.7762	35.9799	4.04322	3.23827	5.36882	k4	k4	k4
Acy1	20.2353	9.86082	3.44912	3.51327	10.4617	13.7952	17.8735	14.9813	19.0956	26.5264	3.04429	3.88136	4.36996	k4	k4	k4
Acyp1	47.8737	24.5367	47.4066	36.3437	7.4944	7.67464	21.1081	15.4031	12.2759	13.7735	5.27635	3.55661	3.88386	k4	k4	k4
Acyp2	33.1868	41.2266	46.8717	43.4643	38.4974	44.1401	49.0242	8.76204	13.679	4.83688	5.38778	5.48153	3.23602	k4	k4	k4
Adal	5.72185	10.0172	16.3279	19.8271	35.0336	18.3364	20.6171	18.8486	15.8341	12.8792	3.67649	4.6262	4.05971	k4	k4	k4
Adam10	16.9003	20.4505	11.2844	15.4855	17.8554	18.8085	12.9325	63.9397	63.9377	61.8839	4.06168	4.11511	6.00554	k4	k4	k4
Adam11	33.7067	31.3373	35.7476	19.4715	39.6534	48.1051	77.7592	16.3068	8.97334	17.3116	4.92185	5.75416	3.87534	k4	k4	k4
Adam12	0.84041	1.19582	1.98221	1.65913	2.05981	1.71352	0.957359	4.47151	1.79387	2.23518	1.25053	1.34084	1.87602	k4	k4|k27	k4|k27
Adam17	0.961045	6.4067	5.52911	4.04427	9.49212	7.84676	9.08297	27.8591	26.077	24.7493	2.2255	3.29008	4.76547	k4	k4	k4
Adam19	11.335	12.323	9.41603	10.1274	14.7919	14.0325	14.3141	7.2274	21.8772	10.7886	3.55433	3.94264	3.7052	k4	k4	k4
Adam22	30.5355	45.1748	46.2499	40.1044	48.1426	36.6717	57.057	15.3948	11.4064	13.9714	5.35785	5.57124	3.85744	k4	k4|k27	k4
Adam23	18.4355	20.3144	24.615	21.5382	28.4708	35.6816	56.8776	9.88077	8.73367	6.96589	4.4669	5.31104	3.24018	k4	k4	k4
Adam32	0.753126	0.0591414	2.09232	0.503598	2.22186	1.21941	0.103437	1.43877	0.559915	1.04212	0.777484	0.993359	0.985898	k4	k4	None
Adam9	6.66712	8.46638	8.33007	10.1704	6.74154	14.3377	9.87963	22.0377	12.6124	26.058	3.22125	3.44506	4.35025	k4	k4	k4
Adamts10	40.0136	54.2198	38.6913	50.911	91.0135	81.8023	51.0683	41.2243	91.9448	41.7262	5.53847	6.19923	5.78512	k4	k4	k4
Adamts16	10.7756	14.9174	13.2637	13.2683	11.0099	7.53207	18.8858	4.94796	3.87518	5.59288	3.80482	3.66424	2.52625	k4	k4|k27	k4
Adamts17	2.62369	3.47341	1.9168	2.61173	2.46792	3.55613	4.25618	2.40392	1.39555	0.807484	1.85398	2.1253	1.29384	k4	k4|k27	k4
Adamts18	4.74485	8.83964	6.02609	4.7098	12.727	9.10524	5.47165	7.43488	4.63185	8.80982	2.78676	3.27004	2.95473	k4	k4|k9|k27	k4
Adamts20	3.17304	6.29665	4.44299	8.78188	5.49116	5.15712	8.08866	9.24603	19.9991	13.7335	2.66571	2.83493	3.87676	k4	k4	k4
Adamts3	4.75997	6.15586	6.5405	8.25292	6.29611	8.01677	9.30337	3.06566	3.87386	7.38695	2.87244	3.13493	2.4589	k4	k4|k27	k4
Adamts6	10.6375	5.38834	6.18868	5.42352	3.32138	3.41491	3.42267	0.283551	6.69394	1.22595	2.93631	2.13293	1.4861	k4	k4	k4
Adamtsl1	8.71806	10.2899	9.83433	5.39726	1.56856	2.70683	2.59568	2.63375	7.61081	2.45458	3.22315	1.69914	2.25204	k4	k4	k4
Adamtsl4	2.54782	3.2993	2.01616	6.11574	4.08772	2.08731	1.87538	2.7569	0.898028	0.266261	2.08869	1.83237	1.05821	k4	k4	None
Adap1	49.2285	41.4903	56.7694	48.5137	38.7207	27.3178	56.1205	8.26412	6.44047	6.13625	5.63537	5.3238	2.98074	k4	k4	k4|k27
Adar	31.6245	33.968	34.1575	34.752	38.4568	37.7733	57.4773	14.4363	13.1403	9.74762	5.11289	5.483	3.73198	k4	k4	k4
Adarb1	14.7578	10.6079	20.3717	11.2153	14.0428	22.9593	66.901	1.92575	4.20011	1.91344	3.88582	4.85962	1.82336	k4	k4	k4|k27
Adarb2	33.6636	40.7415	44.6373	22.2519	6.30846	8.05908	26.0957	5.79849	3.01556	11.7122	5.13754	3.60298	2.81299	k4	k4|k27	k4
Adat1	13.8067	5.44237	8.61307	11.356	5.72404	9.93549	9.447	2.59693	10.4116	10.4574	3.36698	3.1951	2.95913	k4	k4	None
Adat2	0	3.82382	3.9666	1.23759	3.39612	0.272428	1.76483	1.01114	0.754201	0.380977	1.4361	1.317	0.761506	k4	k4	k4
Adat3	2.17269	4.90885	0.326768	3.97616	13.8487	7.8998	3.28268	14.355	28.5907	13.8957	1.73788	3.04819	4.24151	k4	k4	k4
Adck1	23.5572	15.0271	20.4553	18.6238	31.1217	23.8751	23.0372	9.21302	27.4351	6.96875	4.33458	4.7431	3.72543	k4	k4|k27	k4
Adck2	6.46586	6.75736	20.9567	11.5295	17.8684	6.68273	16.0028	20.7469	11.5846	12.0531	3.48993	3.75574	3.93421	k4	k4	k4
Adck3	7.5508	6.17908	8.91046	3.70205	9.11626	12.1352	2.92768	1.7122	5.72463	1.45153	2.87053	3.00922	1.82753	k4	k4|k9	k4
Adck4	19.3546	18.0619	23.8462	25.1963	14.6734	10.4964	9.08465	18.4178	15.9962	20.7478	4.48654	3.60915	4.26975	k4	k4	k4
Adcy1	11.0502	6.77019	13.4493	12.6333	4.00394	9.11491	23.0547	1.91853	1.54749	3.14887	3.54273	3.41658	1.64901	k4	k4	k4
Adcy2	19.6938	28.0574	20.5651	16.1927	19.1637	32.8841	26.7639	19.1569	24.4487	19.4059	4.44158	4.73712	4.45121	k4	k4	k4
Adcy3	11.0296	12.6388	9.32693	7.34403	5.21911	11.4199	10.4479	4.45321	3.32378	7.9383	3.44681	3.26277	2.57313	k4	k4	k4
Adcy5	14.5684	12.2369	18.9937	15.9653	15.642	17.4072	16.9786	4.5396	5.01862	0.916303	4.02326	4.14239	1.99918	k4	k4	k4|k9|k27
Adcy6	21.7426	6.82269	10.4644	11.5901	14.8174	22.0479	15.8915	9.87168	13.2792	8.71507	3.66208	4.19608	3.51952	k4	k4	k4
Adcy7	2.75443	7.61181	4.97091	10.4949	2.44791	2.65531	5.44803	6.96291	1.91565	2.68707	2.77895	2.11486	2.13986	k4	k4|k9|k27	k4
Adcyap1r1	36.4432	25.0728	30.3204	30.1359	21.987	25.9022	18.1095	13.3821	9.98163	14.9229	4.96516	4.50954	3.76542	k4	k4	k4
Add1	62.4572	52.6372	72.3014	79.2103	62.8615	59.7015	60.3519	64.0533	39.7967	68.8609	6.06359	5.95319	5.83345	k4	k4	k4
Add2	25.8429	17.0658	13.5447	17.684	25.0031	21.5833	24.8054	42.6969	35.6268	58.2644	4.25195	4.62913	5.51113	k4	k4	k4
Add3	13.2314	7.85731	15.1939	9.96152	4.53483	8.15102	7.93393	6.03135	5.66144	7.37902	3.61241	2.94059	2.87214	k4	k4	k4|k27
Adgb	3.23749	2.94801	5.32653	4.82824	3.8614	5.63376	3.66119	3.98289	4.45622	4.66493	2.3172	2.41063	2.42231	k4	k4	k4
Adh5	19.6936	12.4556	9.6671	9.72995	18.1016	18.9474	13.5312	35.6312	43.1034	39.601	3.73998	4.14494	5.33375	k4	k4	k4
Adh6-ps1	1.04623	0.0463487	0.0524501	0.0490938	0.0740961	0	0.0810627	0	0.0548502	0.0831211	0.310306	0.0718578	0.0640776	k4	None	None
Adhfe1	0.201476	1.82304	1.82314	0	0.372777	1.9573	0.222451	0.269062	0.250865	0.228099	0.81484	0.770384	0.321039	k4	k4	k4
Adi1	4.49264	24.3098	11.528	12.9157	13.2629	16.9566	17.4793	7.50987	9.2243	15.9163	3.64121	4.06949	3.5078	k4	k4	k4
Adipor1	42.1876	53.9036	46.3279	38.0867	59.117	51.7629	42.9492	42.7614	31.5175	30.9825	5.51615	5.69631	5.15798	k4	k4	k4
Adk	11.5988	15.3931	14.9089	17.9312	16.7665	18.1413	29.3167	17.5693	15.1089	29.2677	3.98117	4.44391	4.38145	k4	k4	k4
Adnp	41.7844	24.071	45.1709	31.7801	30.368	40.9782	18.9748	76.2701	53.166	78.4412	5.15766	4.8943	6.11432	k4	k4	k4
Adnp2	3.66702	11.0191	5.72838	9.64474	14.4085	8.20681	5.53333	9.07606	9.4241	12.2333	2.99302	3.28539	3.48027	k4	k4|k9	k4|k9
Adora1	7.43219	8.35345	19.5887	5.9997	3.03903	3.23834	16.3416	0.157449	0.349582	0.64657	3.36812	2.73789	0.454308	k4	k4|k27	k4|k27
Adpgk	17.0294	19.199	13.5568	16.2911	12.6702	11.9862	26.625	24.4573	31.2641	21.2498	4.12102	4.08659	4.7192	k4	k4	k4
Adprh	51.612	82.7207	43.617	50.6	79.1108	34.1388	58.0563	83.5227	95.8644	111.299	5.81841	5.78098	6.60346	k4	k4	k4
Adprm	10.0874	20.7935	6.27489	15.6929	26.6628	19.7771	35.9128	16.1288	9.12531	5.67132	3.71019	4.79095	3.39207	k4	k4	k4
Adrb1	3.57581	1.19355	1.93792	2.74835	0.373321	1.90772	7.44234	0	0	0.0465325	1.69709	1.69173	0.0218724	k4	k4|k27	k4|k27
Adrb3	7.30786	16.6497	3.71596	7.54422	2.6987	0.593103	0.768443	0.635947	1.25885	0.373242	3.13214	1.12711	0.781099	k4	k4|k9|k27	k4|k27
Adrbk1	68.9474	41.6988	63.5958	63.1733	45.7465	44.2517	66.206	29.4175	28.3861	23.6696	5.8904	5.70573	4.80952	k4	k4	k4
Adrbk2	45.5838	31.729	52.1724	37.9234	16.955	11.2692	31.2236	3.54251	6.55948	6.46299	5.39736	4.26444	2.66718	k4	k4	k4
Adrm1	76.5188	91.0926	83.8391	82.2111	111.064	82.4415	98.882	113	97.7384	135.704	6.39671	6.61101	6.85111	k4	k4	k4
Adsl	15.432	17.5164	14.7387	7.15598	20.5151	25.1576	10.3541	15.1389	22.3366	22.764	3.81332	4.21386	4.3759	k4	k4	k4
Adss	32.5437	19.19	26.1855	27.2451	46.9889	37.5309	64.3361	15.1028	26.5448	11.9862	4.74706	5.62746	4.16395	k4	k4	k4
Adtrp	3.27191	5.64482	4.03319	2.23075	4.55312	4.95759	3.45543	1.48506	1.98106	0.726326	2.21261	2.4012	1.2256	k4	None	None
Aebp2	6.97741	5.73886	11.0062	6.07058	5.10365	6.42394	16.8238	6.07241	6.66224	4.90203	3.03899	3.2192	2.77373	k4	k4	k4|k27
Aen	16.0674	18.5565	9.07597	13.2148	8.29633	7.48418	9.44308	6.26534	18.7965	17.1565	3.88623	3.22864	3.78354	k4	k4	k4
Aes	52.3408	45.1993	61.3992	41.3562	26.2184	32.553	35.143	18.4165	14.9119	16.4012	5.65873	5.00351	4.13079	k4	k4	k4
AF357399	0	0	0	13.1096	0	0	2.40515	14.5456	14.6468	30.8278	0.954652	0.589239	4.30615	k4	k4	k4
AF529169	3.22059	9.62493	5.79067	7.45267	7.35268	7.68188	4.15517	0.612121	0.072091	1.06517	2.83245	2.84876	0.611883	k4	k4	k4|k27
Afap1	10.6298	5.89972	9.92613	7.98733	6.87077	8.51784	8.2172	23.9073	21.801	29.9197	3.23597	3.14382	4.69999	k4	k4	k4
Afap1l1	8.25866	2.39312	6.53396	7.00104	6.80143	2.11092	4.21873	13.3795	7.28249	6.94861	2.72175	2.32826	3.29557	k4	k4	None
Aff2	1.98559	0.806835	2.11958	1.0988	0	1.30568	0.277187	0.883889	1.46634	0.361742	1.2856	0.519388	0.88718	k4	k4	k4
Aff3	5.67619	5.25908	9.76433	6.91128	6.41252	9.16004	7.96641	7.44832	12.2787	6.96977	2.94927	3.13311	3.26808	k4	k4	k4
Aff4	15.1082	14.1284	21.1114	23.1819	20.8077	22.1682	23.498	21.0238	30.8362	23.0913	4.24787	4.53181	4.68134	k4	k4	k4
Afg3l1	23.9646	27.2586	21.2502	21.334	20.1425	27.1367	20.6855	26.7819	26.2728	30.499	4.60484	4.55171	4.84757	k4	k4	k4
Afg3l2	27.5209	21.009	34.9683	25.1637	32.0658	26.3096	37.0029	14.6207	32.7665	14.6312	4.79303	5.02222	4.33642	k4	k4	k4
Aftph	27.7916	12.7189	13.3445	28.5693	22	21.7751	21.3229	21.329	12.3879	26.5638	4.33853	4.50447	4.33614	k4	k4	k4
Aga	7.19121	5.84777	4.87611	9.88886	8.61059	7.27995	13.1882	21.3774	19.0614	27.5062	2.95234	3.38029	4.54784	k4	k4	k4
Agap1	4.1727	9.19216	9.48622	11.4514	8.82809	7.91738	8.65031	10.9853	6.90037	10.6784	3.18724	3.24137	3.3703	k4	k4	k4|k9
Agap2	17.2751	9.50829	16.9273	15.1072	6.37684	9.81429	6.67219	4.90594	2.99148	3.82631	3.93975	3.08584	2.27667	k4	k4	k4|k27
Agap3	52.8677	24.7085	36.6279	40.2613	20.8458	40.5256	41.417	28.7356	29.5746	25.4451	5.25899	5.07726	4.8511	k4	k4	k4
Agbl2	0.177441	0.448064	0.169016	1.42381	0.238768	0.510756	0.0653044	6.20057	0.88375	0.234369	0.568087	0.331814	1.35516	k4	k4	k4
Agbl3	1.94599	3.51361	8.39775	1.49864	6.67596	6.22324	5.07632	3.02971	5.62406	5.09801	2.07162	2.79873	2.44891	k4	k4	k4
Agbl4	18.172	17.1009	6.39027	6.12879	14.7026	13.9321	10.2795	0.719624	1.28823	1.58617	3.53955	3.78963	1.11571	k4	k4	k4
Agbl5	14.508	10.8175	8.31458	15.7594	11.0471	15.297	17.4448	14.1728	13.606	14.0811	3.70104	3.94077	3.90219	k4	k4	k4
Ager	16.3991	20.0522	28.4968	23.018	14.0901	15.9473	15.4148	25.7476	30.6837	26.6782	4.49634	4.01181	4.83923	k4	k4	k4
Agfg1	12.9244	10.343	9.8859	10.0826	11.8907	13.8452	11.0267	10.8529	5.2179	8.79412	3.55447	3.72278	3.16517	k4	k4	k4
Agfg2	12.2578	24.7751	17.7693	11.3864	22.9407	20.228	16.5807	8.5824	9.36428	16.425	4.06941	4.37507	3.58568	k4	k4	k4
Aggf1	6.37142	6.67387	11.8231	10.9403	9.17686	6.48689	6.25309	2.89928	11.1889	15.6022	3.27009	3.03673	3.208	k4	k4	k4
Agk	60.0495	74.1321	79.1574	83.3228	20.2939	24.3878	27.5365	11.4913	14.1633	19.7442	6.22147	4.63772	3.98	k4	k4	k4
Agl	10.7064	10.1936	9.40773	14.4818	10.907	10.8965	10.4879	6.36409	6.72305	5.78056	3.59148	3.55608	2.86369	k4	k4	k4
Ago1	11.7181	9.16796	11.5759	16.4563	16.1339	9.68413	18.3549	26.0334	28.759	32.9326	3.69826	3.93027	4.91218	k4	k4	k4
Ago2	5.44999	6.14865	5.93804	12.6506	6.24002	7.69242	5.64436	10.6407	11.2004	11.9506	3.0231	2.90263	3.61497	k4	k4	k4
Ago3	6.99988	8.93945	10.806	6.29468	5.3186	6.73077	3.18324	6.35738	6.53184	6.90768	3.18536	2.55828	2.92515	k4	k4	k4
Ago4	8.7138	9.49526	9.66847	21.2492	7.06699	6.15195	12.3946	4.34025	15.0139	2.95069	3.64067	3.19798	2.80009	k4	k4	k4
Agpat1	41.8216	60.9918	67.2066	68.5555	56.8101	48.6623	70.146	58.5562	70.7261	111.012	5.89655	5.88001	6.28937	k4	k4	k4
Agpat3	2.85804	9.02121	8.50732	6.17128	13.0098	9.09442	13.5427	11.8082	7.51763	6.74105	2.84103	3.66869	3.24066	k4	k4	k4
Agpat4	122.78	105.647	116.184	124.592	52.475	75.6824	47.5842	50.3963	42.1288	43.8161	6.88339	5.86801	5.53337	k4	k4	k4
Agpat5	10.4683	9.0814	4.66089	13.8746	6.0987	10.2462	12.6061	18.14	24.8503	12.7749	3.31225	3.3617	4.24487	k4	k4	k4
Agpat9	3.25619	8.67168	11.542	9.56603	11.5287	3.7645	6.99391	0.950494	2.87131	1.4907	3.10335	2.96613	1.41107	k4	k4|k9	k4|k27
Agps	10.3302	6.02506	10.118	10.4567	12.2858	12.75	5.48389	4.57062	13.5952	8.61585	3.32689	3.40334	3.20356	k4	k4	k4
Agtpbp1	33.8768	21.9531	34.443	42.9336	20.007	25.41	25.8173	12.1034	6.57747	5.75789	5.06237	4.6203	3.13005	k4	k4	k4
Agtr1a	2.75682	1.01874	1.66522	0.179846	0.90479	7.98378	5.84017	3.23264	6.89871	1.77624	1.14395	2.29033	2.17877	k4	k4|k27	k4
Agtr1b	0	0	0	0	0.144379	0.0514741	0.157953	0.254734	0.0712516	0.107976	0	0.159518	0.191535	k4	k4	k4
Agtrap	1.79152	3.24627	0.835075	0.611717	4.77012	2.13953	2.413	3.33065	5.3784	6.32929	1.28292	1.9834	2.55382	k4	k4	k4
Ahctf1	18.5904	9.70486	12.8377	7.62835	9.86352	10.5246	15.6295	12.3707	13.9621	13.6375	3.65297	3.67458	3.83862	k4	k4	k4
Ahcy	22.9667	21.3155	8.9808	13.4175	6.54689	11.1341	18.5512	29.7563	20.108	19.2503	4.05796	3.60202	4.5608	k4	k4	k4
Ahcyl1	63.408	49.0749	50.939	53.2971	60.7191	73.8966	57.0934	38.5226	26.774	35.9687	5.77918	6.01159	5.10283	k4	k4	k4
Ahcyl2	19.3296	17.2643	31.4697	16.8848	21.1462	15.6235	14.5727	9.30705	8.82161	10.6249	4.42954	4.1617	3.40022	k4	k4	k4
Ahdc1	9.65368	5.44321	7.33411	5.16415	8.49842	3.34792	5.87298	4.32842	5.25989	2.05419	2.946	2.71632	2.22355	k4	k4	k4|k27
Ahi1	309.081	243.131	250.856	324.525	171.722	182.619	221.629	21.1392	14.6954	18.805	8.13277	7.58379	4.24953	k4	k4	k4
Ahr	3.99731	2.21169	2.44959	1.99378	0.300916	1.89086	0.740719	2.93665	3.5084	0.63294	1.84322	0.90357	1.61902	k4	k4	k4
Ahsa1	45.1417	41.6199	31.1406	30.0815	51.2721	41.6105	54.0375	71.161	41.3734	52.0728	5.22644	5.63448	5.76938	k4	k4	k4
Ahsa2	26.6657	33.0024	22.8597	19.1956	30.1675	29.6832	24.4985	38.3367	17.4128	24.2261	4.69752	4.8579	4.7191	k4	k4	k4
AI115009	1.09696	0.923332	3.69727	0.827555	1.81674	7.46886	1.80122	0	0.336214	0.0636881	1.27841	2.02075	0.169075	k4	k4	k4|k27
AI182371	2.22701	0.749805	1.10306	1.82669	0.479476	2.40599	1.88628	11.8669	1.86341	1.54639	1.26725	1.28746	2.18393	k4	k4	k4
AI197445	0.129381	0.136127	1.63803	1.29771	0.282909	2.65347	3.11889	0.345565	0	0.17089	0.739828	1.42365	0.218606	k4	k4	None
AI314180	18.9724	22.563	13.6839	28.1688	19.2961	19.7208	16.9343	16.8217	15.2174	12.8268	4.40523	4.29359	3.98814	k4	k4	k4
AI413582	128.26	171.273	168.788	128.11	191.406	153.888	124.932	16.7423	25.216	20.7441	7.21568	7.27986	4.43468	k4	k4	k4
AI429214	0	4.09113	0	8.59698	7.0678	0	0.173112	0.13959	1.17134	3.13597	1.40264	1.08084	1.11844	k4	k4	k4
AI450353	35.1557	24.789	17.4776	32.8559	33.4049	16.8657	17.4784	8.64849	31.7935	8.61196	4.78847	4.49048	3.85682	k4	k4	k4
AI467606	6.72591	7.6832	11.2878	7.21021	3.93268	5.5315	4.12562	1.42574	4.626	4.65342	3.18113	2.45584	2.08989	k4	k4	k4
AI504432	4.84769	6.92499	13.747	11.0645	11.2571	11.4023	6.28011	8.50854	2.34543	4.64151	3.25233	3.37068	2.49583	k4	k4	k4|k27
AI506816	22.3634	9.6777	6.68488	18.0236	14.6184	12.2549	9.03752	64.826	60.6858	11.1022	3.78861	3.67366	5.19488	k4	k4	k4
AI593442	16.3128	12.1898	10.421	15.7165	17.306	28.8925	34.3461	2.04274	1.30309	2.4067	3.85299	4.74648	1.52577	k4	k4	k4|k27
AI597479	5.41977	33.5038	15.7412	13.4665	19.7269	13.8743	6.11479	2.01711	10.4876	8.58362	3.9278	3.69967	2.79191	k4	k4	k4
AI846148	5.20181	8.87965	13.7994	13.7399	6.99968	5.87733	11.4509	4.76104	10.8568	9.6135	3.42657	3.13999	3.16727	k4	k4	k4
AI854703	12.4648	9.3341	10.8904	8.54569	5.9862	17.6923	13.7941	1.49242	0.470962	0.356853	3.48676	3.63861	0.771524	k4	k4	k4|k27
Aicda	0.0640696	0.916783	0.183083	0.114245	0.81903	0.50716	0	0.570415	1.14876	2.07936	0.356724	0.485001	1.12576	k4	k4|k27	None
Aifm1	5.97274	16.6048	15.7756	23.2613	12.7023	19.0696	19.1519	27.6269	20.3787	49.3615	3.90212	4.14538	4.97055	k4	k4	k4
Aifm3	63.595	92.907	43.8741	42.8587	64.5034	57.0378	109.895	35.5883	29.4627	30.9071	5.87728	6.22849	5.03936	k4	k4	k4
Aig1	4.80832	16.3116	11.5195	5.45612	37.7428	33.2383	22.9516	10.3779	6.241	14.4066	3.24714	4.98515	3.43661	k4	k4	k4|k9
Aimp1	22.9952	15.4382	21.3819	18.9153	22.4704	29.7464	17.1276	26.5658	27.1323	40.3937	4.35593	4.55841	4.9901	k4	k4	k4
Aimp2	18.1192	19.556	39.9461	20.584	45.519	40.063	30.8687	22.6363	51.0894	63.0846	4.6015	5.29786	5.42259	k4	k4	k4
Aip	20.3347	23.0982	28.1072	17.5756	20.3142	33.613	26.2832	22.5918	11.4988	13.5377	4.52115	4.76564	4.02188	k4	k4	k4
Aipl1	4.40183	3.37575	1.11809	1.91866	1.9744	4.2235	4.89608	0.435441	0.292313	2.58403	1.79776	2.17246	0.911011	k4	k4|k27	k4
Airn	1.01705	1.28853	7.71222	0.453386	5.23582	4.00493	0.345568	20.202	38.3667	3.78985	1.46728	1.79738	3.98834	k4	k4	k4|k9
AK010878	14.1179	14.2019	8.19974	8.44254	12.0471	10.5311	11.5323	22.5326	31.2128	23.5203	3.57128	3.6269	4.72735	k4	k4	k4
Ak1	31.3237	30.1773	37.7807	19.4306	34.6688	36.627	29.2039	11.3383	7.14749	3.7291	4.90172	5.10232	2.96433	k4	k4	k4
Ak2	68.5525	53.4921	56.0986	55.584	57.9003	54.1095	45.953	60.8791	64.0769	64.3018	5.88643	5.73919	6.0015	k4	k4	k4
Ak3	13.5845	22.0633	2.6122	11.6566	8.19579	18.771	21.0311	14.3656	35.449	6.40214	3.47715	3.98925	4.00579	k4	k4	k4|k9
Ak4	0.986755	5.04533	2.76118	1.57508	2.97797	3.79075	2.39175	0.280866	1.82261	9.28611	1.71551	2.00477	1.73893	k4	k4	k4|k27
Ak5	2.10927	5.87575	8.27568	1.25371	10.5084	8.02299	8.13252	0.491829	0.150076	1.36457	2.20096	3.29641	0.673462	k4	k4	k4|k27
Ak6	25.9182	13.1871	6.81673	0.689787	19.7805	32.0131	11.1049	25.8303	14.0647	16.4963	3.07511	4.33988	4.26262	k4	k4	k4
Ak8	0.684729	0.658682	1.86348	5.58156	5.3967	7.32073	5.47209	1.56759	2.63082	0.442977	1.42969	2.80942	1.24992	k4	k4	k4
Akap1	16.4677	5.73205	13.4843	8.86815	12.9316	9.3556	10.5417	6.81669	17.0911	18.9086	3.50922	3.56714	3.81969	k4	k4|k27	k4
Akap10	7.95787	5.06535	2.07414	0.564775	7.19214	2.87755	6.81924	6.87344	13.7242	5.25924	2.00747	2.65214	3.1677	k4	k4	k4
Akap11	17.9084	19.9885	14.386	19.8491	23.6919	18.0866	17.8159	23.6545	13.6796	22.0721	4.23949	4.37144	4.34253	k4	k4	k4
Akap12	1.49961	5.17314	2.69291	1.79729	3.7381	5.16573	4.95814	13.5043	29.1653	9.09189	1.82912	2.48115	4.03612	k4	k4	k4
Akap13	3.9915	3.55552	1.76104	4.71583	2.25716	3.58603	5.41642	4.75274	5.36634	9.51844	2.12182	2.19421	2.86319	k4	k4	k4
Akap14	0.352438	0.148326	0.0839262	0.157112	1.06706	0.12681	0.259419	0.705999	0	0.199505	0.240472	0.517528	0.344352	k4	None	None
Akap17b	18.4699	13.0464	12.6004	26.6146	6.07905	10.184	9.29615	1.93327	7.38408	1.7708	4.16206	3.22365	2.03015	k4	k4	k4
Akap3	0.243538	1.02495	0.788714	1.78047	2.91662	0.630913	0.8246	2.03814	0.776288	0.588201	0.911647	1.18096	1.03315	k4	k4	k4
Akap5	2.77974	2.61047	3.36988	1.26989	4.17327	3.98416	3.50033	8.34484	1.80781	4.47351	1.77017	2.28615	2.38869	k4	k4	k4
Akap6	14.8742	12.6584	9.66385	13.5815	13.8535	22.0534	13.2394	7.95351	9.07757	7.5897	3.76026	4.08382	3.19938	k4	k4	k4
Akap7	36.4882	49.9598	25.0129	47	15.2195	15.6058	19.4014	13.2219	7.00472	9.65009	5.29644	4.14129	3.41456	k4	k4	k4
Akap8	67.415	81.758	77.5163	53.5462	89.4849	93.0478	103.222	122.149	127.888	104.839	6.13285	6.58615	6.89332	k4	k4	k4
Akap8l	261.863	263.836	282.259	253.822	214.832	234.097	249.161	92.1862	98.4163	77.48	8.05661	7.86587	6.49057	k4	k4	k4
Akap9	24.9424	17.3423	25.6313	23.8554	10.5248	17.9398	12.5322	24.3412	20.5992	23.1633	4.56622	3.84278	4.56369	k4	k4	k4
Akip1	8.68994	5.18662	14.5982	13.805	14.351	3.06986	10.5831	11.6754	14.1646	4.4123	3.43924	3.1664	3.34094	k4	k4	k4
Akirin1	11.2103	19.2536	21.9734	21.4917	12.469	12.6369	12.6874	16.9036	19.4933	20.6392	4.24084	3.76527	4.31828	k4	k4	k4
Akirin2	14.8652	7.63736	19.3083	24.097	17.4052	17.5046	10.5866	14.8674	12.7882	10.9283	4.02296	3.98208	3.78322	k4	k4	k4
Akna	0.813456	3.70682	1.3092	0.325113	2.17034	0.726673	0.681349	15.9829	16.4852	10.268	1.17675	1.06742	3.90275	k4	k4|k27	k4
Akr1a1	124.359	121.77	135.317	161.325	102.085	143.966	117.839	153.07	117.924	160.179	7.08582	6.92004	7.16462	k4	k4	k4
Akr1b10	9.27634	28.2439	28.7985	7.55576	9.24627	17.5538	18.3767	6.62741	11.6358	15.4723	4.05635	3.94897	3.5442	k4	k4	k4
Akr1b3	0	0	0	0	0	0	0	0	0	0	0	0	0	k4	k4|k9	None
Akr1e1	26.4475	12.3003	23.6547	17.2652	5.12714	7.09669	7.25897	17.4004	0.893037	23.4802	4.3317	2.89284	3.2453	k4	k4	k4
Akr7a5	11.7418	16.6289	10.2079	12.4626	13.2921	3.82242	3.42967	13.4405	15.3163	10.902	3.76217	2.75137	3.81781	k4	k4	k4
Akt1s1	21.9163	28.6901	17.455	18.6661	25.7673	31.2925	26.8791	54.365	59	46.5251	4.47845	4.85221	5.75614	k4	k4	k4
Akt2	34.49	11.2681	19.2301	17.5753	22.4476	18.3784	15.4749	18.6743	25.73	38.387	4.32998	4.28998	4.77942	k4	k4	k4
Akt3	13.8169	14.7148	19.2161	17.784	8.48875	9.4527	17.762	10.5109	15.12	20.9303	4.10802	3.62059	3.99686	k4	k4	k4
Aktip	67.3544	59.5675	78.6303	89.1122	62.839	55.9905	58.279	33.5171	15.6904	40.3342	6.20608	5.90615	4.84648	k4	k4|k9	k4|k9
Alad	5.85724	6.52602	5.00648	5.28154	5.18804	7.1118	10.093	10.0772	18.1104	10.7933	2.73179	3.04036	3.7619	k4	k4	k4
Alas1	17.6504	18.0036	9.15724	11.6552	23.6064	12.7464	15.3958	13.3671	14.4372	32.6888	3.86886	4.14573	4.28908	k4	k4	k4
Alcam	15.7632	29.2472	20.9735	14.4129	17.2524	4.54629	12.7426	19.4933	65.0593	16.5021	4.34743	3.48071	4.84408	k4	k4	k4
Aldh18a1	16.5462	21.0365	18.6126	21.2741	6.74957	22.6303	11.2818	30.0826	26.1117	41.7759	4.34148	3.71171	5.04587	k4	k4	k4
Aldh1a1	345.09	319.858	381.114	575.79	9.45809	6.52647	10.0692	3.09523	5.94744	0.741565	8.62764	3.25567	1.87694	k4	None	None
Aldh1l2	6.57087	1.86504	6.62278	8.35614	6.22019	8.15574	4.21798	12.9926	5.80958	2.11449	2.64881	2.81007	2.73772	k4	k4	k4
Aldh3a2	21.5957	13.1979	20.1581	25.0432	20.3224	29.3506	19.6841	20.6827	21.7991	21.999	4.35789	4.56947	4.49096	k4	k4	k4
Aldh3b1	2.09573	3.45745	2.95441	3.2138	7.27576	3.31786	3.27032	5.82141	6.09571	9.30083	1.96127	2.41785	2.98723	k4	k4	k4
Aldh3b2	1.35027	0.478543	0.541539	2.15427	4.59019	1.43194	0	0.189813	0.28316	0.107277	1.01967	1.255	0.252484	k4	k4	None
Aldh4a1	23.803	11.3662	26.9894	39.628	28.9809	26.4182	12.9383	7.2134	8.4354	11.7467	4.603	4.49467	3.31604	k4	k4	k4|k9
Aldh5a1	9.57285	13.7298	11.008	24.4816	11.2713	13.347	16.3177	3.67263	9.37875	9.15035	3.88506	3.85802	2.98109	k4	k4	k4
Aldh6a1	21.7296	27.2161	16.2788	22.5813	39.3369	44.7647	47.1821	19.6832	27.4925	23.6541	4.49886	5.48021	4.60888	k4	k4	k4
Aldh7a1	7.55029	6.88479	8.54027	2.89833	14.8121	11.4703	11.1923	3.22099	6.0585	8.3897	2.82298	3.74376	2.70934	k4	k4	k4
Aldh9a1	23.9063	13.8712	14.303	18.3176	26.0415	29.2964	36.6299	14.9615	22.7873	17.6344	4.18512	4.97066	4.26285	k4	k4	k4
Aldoa	316.711	581.487	426.942	371.514	643.826	606.973	767.751	119.806	154.266	132.091	8.69502	9.389	7.0838	k4	k4	k4
Aldoc	62.0796	72.9117	101.333	66.2892	200.28	180.317	225.486	19.6015	6.5613	4.15432	6.23406	7.65957	3.21636	k4	k4	k4
Alg1	9.50928	18.4095	25.8147	12.2934	32.2297	34.1296	30.2728	11.5351	13.3796	23.954	4.03747	5.05195	4.04502	k4	k4	k4
Alg10b	1.25401	0.809235	0.238895	2.19881	3.54361	1.32353	3.29219	7.40582	6.45385	9.24396	1.00362	1.83396	3.10869	k4	k4|k27	k4
Alg11	7.40235	12.3811	8.89684	11.3866	6.17739	9.1448	7.41297	5.3741	9.81029	4.05238	3.43765	3.08625	2.81451	k4	k4	k4
Alg12	11.7539	20.4341	13.0426	3.4054	14.4978	8.70533	13.8982	24.5705	27.2789	17.8079	3.51143	3.70994	4.57711	k4	k4	k4
Alg13	7.51542	13.0436	12.8652	10.3069	9.18118	12.0985	6.0929	19.8026	27.1699	15.6972	3.54861	3.29518	4.41877	k4	k4|k27	k4
Alg14	4.05033	2.69897	14.9498	3.15975	15.6694	11.1729	3.10555	25.6929	27.4014	30.9524	2.56887	3.2341	4.85471	k4	k4	k4
Alg2	35.6414	102.144	73.4529	64.7638	120.34	63.4511	78.5558	113.903	73.7095	136.477	6.03535	6.41565	6.72351	k4	k4	k4|k9
Alg3	27.5896	20.2291	21.8655	19.9859	24.2184	26.5236	19.9906	35.5974	67.8467	63.6908	4.53796	4.61022	5.77149	k4	k4	k4
Alg5	32.2601	36.5567	27.944	23.6427	54.1571	25.619	29.4324	20.7277	32.4466	43.4967	4.94125	5.14913	4.99363	k4	k4	k4
Alg6	12.1321	13.0346	13.0593	13.147	15.7944	7.66577	17.0979	20.5927	9.9725	12.1719	3.79046	3.78766	3.86923	k4	k4	k4
Alg8	9.97738	16.5378	8.18777	5.88473	19.4674	8.78154	11.9765	15.5793	21.8648	34.8722	3.39299	3.78105	4.57705	k4	k4|k27	k4
Alg9	8.96374	12.1769	13.4017	13.2016	8.62649	6.60384	10.3563	14.3225	15.0321	6.12319	3.67819	3.23305	3.591	k4	k4	k4
Alk	1.92034	5.67916	1.43367	1.34193	9.8124	3.32404	4.90905	2.28728	1.21493	2.82044	1.69916	2.70331	1.5993	k4	k4	k4|k27
Alkbh1	6.93281	9.08558	4.51389	34.2698	6.67198	12.2514	5.6844	33.6743	70.1073	45.4377	3.48137	3.13615	5.60165	k4	k4	k4
Alkbh2	25.2353	17.1141	17.8562	21.0848	4.75401	24.1784	26.8541	8.21655	4.74014	7.40098	4.39861	3.99283	2.93196	k4	k4	k4
Alkbh4	5.1102	5.65965	7.51485	14.6275	12.0639	5.61284	8.31482	6.146	15.003	2.77432	3.10066	3.21744	2.91787	k4	k4	k4
Alkbh5	7.03513	5.81431	9.51752	11.1583	4.56182	8.16251	10.1503	10.5752	9.16594	7.67619	3.19337	3.0501	3.3319	k4	k4	k4
Alkbh6	92.47	79.6117	100.154	99.9753	85.1765	97.2999	58.8536	39.0653	71.875	33.8538	6.5494	6.31724	5.54496	k4	k4	k4
Alkbh7	43.6908	26.159	33.168	29.874	34.2582	30.2586	28.2907	26.1758	34.5221	9.42175	5.07204	4.99281	4.43214	k4	k4	k4
Alkbh8	8.79892	9.96987	5.47998	7.84484	9.60864	13.5891	9.01745	16.5713	23.3275	10.3192	3.14723	3.53281	4.08012	k4	k4	k4
Allc	3.36833	3.72117	2.10552	1.22001	3.18692	1.66643	2.78925	6.93482	4.50858	4.84623	1.78791	1.8009	2.6658	k4	k4	k4
Alms1	2.30732	1.86442	2.78384	1.56342	0.445018	1.41686	1.73231	7.79232	6.0676	5.02705	1.63046	1.08478	2.84964	k4	k4	k4
Aloxe3	3.75163	8.35291	8.3574	3.72248	7.20602	7.18477	12.0703	2.26265	1.14522	2.9686	2.73487	3.25928	1.5986	k4	k4	k4|k27
Als2	3.73617	7.19124	6.55206	8.38587	10.8812	7.81477	7.34638	9.00203	12.0975	5.5018	2.85629	3.25723	3.24476	k4	k4	k4
Alyref	12.8884	3.3116	9.95037	12.5795	2.28196	0.390512	1.59777	21.8621	8.37861	16.3834	3.28007	1.18915	3.95463	k4	k4	k4
Alyref2	9.04801	7.81894	4.59649	5.91575	3.73373	7.98693	1.0656	1.18147	7.81109	10.2892	2.93596	2.15246	2.58716	k4	k4|k9	k4|k9
Amacr	2.68383	2.81123	2.27236	5.47691	8.86807	3.43347	3.02909	4.99125	4.21801	1.89061	2.05428	2.48722	2.16591	k4	k4	k4
Ambra1	25.3458	11.0019	25.1921	14.4919	17.5885	21.169	23.8386	10.983	10.5806	21.4635	4.2423	4.44044	3.86869	k4	k4	k4
Amd1	0	57.4517	97.5222	45.6409	22.9616	24.5589	0	15.1921	0	12.8792	4.50877	3.08613	2.60402	k4	k4	k4
Amd2	0	0	0	0	0	0	0	0	0	0	0	0	0	k4	k4	k4
Amdhd2	17.6354	15.5508	25.0971	22.4617	17.3742	31.7268	19.085	15.8878	13.6979	11.409	4.38172	4.52002	3.86292	k4	k4	k4
Amer1	8.21557	7.02203	6.99631	9.65315	20.3286	12.8029	9.95859	21.717	15.4459	16.4122	3.15515	3.8852	4.22246	k4	k4	k4
Amer2	7.3506	9.39115	12.2528	7.60682	6.66769	3.9672	6.76319	7.24544	5.09924	8.07424	3.31822	2.73596	2.94467	k4	k4	k4
Amer3	7.6858	6.70666	7.52238	4.40064	6.73666	8.11863	5.9687	0.627771	2.42319	3.00691	2.89729	2.98047	1.49358	k4	k4	k4
Amfr	26.0551	35.181	36.4316	53.1236	25.4525	47.1446	38.1109	44.7955	47.873	50.5817	5.22984	5.20138	5.60563	k4	k4	k4
Amh	0.737898	1.16456	0.0878579	0.0822358	1.92381	0.862879	0.407358	8.29404	4.41015	6.19592	0.536731	0.979457	2.83305	k4	k4|k27	k4|k27
Amigo1	6.47388	15.1832	16.5758	14.7011	9.32568	16.0267	19.4275	0.73894	1.43304	3.54983	3.75665	3.93678	1.42226	k4	k4	k4
Amigo2	25.0712	6.69341	14.0971	13.0965	36.0772	23.6846	25.8927	0.983305	3.24547	3.37609	3.84537	4.86238	1.73449	k4	k4	k4
Amigo3	11.3536	6.35403	4.65944	0.753802	2.76297	0.608418	10.0017	2.79586	7.63984	13.5375	2.45413	2.01906	2.96571	k4	k4	k4
Ammecr1	1.97588	3.65888	4.89336	6.87036	1.76145	1.24414	0.581753	1.40731	1.18091	1.75229	2.3322	1.0977	1.28433	k4	k4	k4
Ammecr1l	34.6782	33.3265	26.9249	22.0394	21.0025	24.2402	15.274	17.8922	18.0463	20.3367	4.89693	4.38058	4.30214	k4	k4	k4
Amn1	20.3371	48.8368	13.1043	32.9308	34.4088	27.9784	28.3981	52.0554	33.0681	35.2139	4.73925	4.9602	5.33275	k4	k4	k4|k9
Amotl1	45.7121	35.0825	45.1108	47.4869	7.22712	11.9158	35.3146	15.9186	27.7752	10.0112	5.46138	3.97131	4.1294	k4	k4	k4
Amotl2	6.26612	5.55189	7.29497	4.50855	2.9832	0.421913	4.69322	23.3264	27.23	33.023	2.77175	1.67034	4.83735	k4	k4	k4
Ampd1	2.88527	3.64286	2.68582	4.15094	4.80899	4.24694	5.79207	1.86819	1.17574	1.18783	2.10496	2.56454	1.25705	k4	k4	None
Ampd2	31.5333	66.7476	78.1741	39.5489	119.655	136.035	81.291	31.6904	83.4157	30.2538	5.68862	6.79193	5.4654	k4	k4	k4
Ampd3	16.1238	13.3003	12.3925	13.9057	23.3772	27.9631	20.8585	2.19975	0.746777	5.47801	3.89426	4.63791	1.72607	k4	k4	k4|k27
Amph	64.5978	45.8597	65.0754	64.229	37.6844	39.6535	55.169	6.55924	4.3559	10.0091	5.91483	5.4769	2.93333	k4	k4|k9	k4
Amt	10.4315	6.63405	3.97449	4.13351	8.03222	3.83674	7.16643	6.60424	8.08181	7.26093	2.78047	2.82627	3.05203	k4	k4	k4
Amz2	4.88806	9.23024	5.09058	6.62455	7.94253	7.00628	7.15721	9.89993	14.5659	18.8017	2.86245	3.0633	3.9047	k4	k4	k4
Anapc1	15.8422	19.6343	16.3135	17.7433	22.6312	11.5482	19.187	24.6712	24.447	26.5899	4.19578	4.18246	4.71252	k4	k4	k4
Anapc10	10.7426	4.9363	4.48978	2.34557	9.36655	4.49632	3.71158	8.92981	9.99102	5.21233	2.58056	2.68951	3.13505	k4	k4	k4
Anapc11	10.6532	6.97965	11.4608	10.3268	5.31292	5.58075	7.15726	15.1005	7.86585	11.6898	3.41999	2.80155	3.60763	k4	k4	k4
Anapc13	29.7363	15.8415	25.0976	28.8612	26.8448	24.92	20.7798	25.469	28.8707	17.0459	4.65547	4.64675	4.60016	k4	k4	k4
Anapc16	9.93788	23.5384	17.281	32.6595	45.8713	20.3733	9.61154	39.3004	38.676	37.1548	4.33336	4.45864	5.2989	k4	k4	k4
Anapc2	33.3416	49.8299	48.5833	31.5871	63.3593	44.2865	52.6055	62.3594	62.3165	60.1269	5.35688	5.75113	5.96791	k4	k4	k4
Anapc4	35.9761	25.1944	52.2519	40.6457	47.2485	47.2215	33.6414	25.9313	40.0218	45.5308	5.25864	5.43281	5.21655	k4	k4	k4
Anapc5	112.912	109.183	90.9485	93.562	152.516	154.708	135.451	147.067	169.881	179.491	6.67537	7.2124	7.37424	k4	k4	k4
Anapc7	6.08715	15.982	24.0437	15.2856	23.4834	14.8693	21.4985	29.0362	28.0365	19.5997	3.89576	4.36455	4.71099	k4	k4	k4
Ang	0	0	0	0	0	0	1.81157	0	0.245156	0.185757	0	0.497125	0.187378	k4	k4	k4
Angel1	1.75514	2.24957	3.83756	3.30748	5.6897	8.64025	6.66507	17.7569	11.9998	11.7719	1.88588	2.9831	3.86822	k4	k4	k4
Angel2	29.5468	32.7172	32.215	26.3695	36.8619	26.2587	32.4624	36.4885	44.0882	29.7048	4.95916	5.02526	5.22115	k4	k4|k27	k4
Angpt1	2.13645	3.74642	2.20459	1.46034	0.3354	0.358731	0.104838	8.6228	9.89581	4.03127	1.71874	0.334456	3.01436	k4	k4|k27	k4
Angpt2	2.5452	1.74292	1.43818	2.6923	1.21903	1.52113	1.04786	7.18209	0.945365	3.35364	1.61298	1.17271	2.03824	k4	k4	None
Angptl2	0.0891841	0.750676	0.424748	1.35173	2.04014	3.17682	5.94094	10.8382	28.7832	21.2708	0.668898	2.15389	4.31296	k4	k4	k4
Angptl6	10.8684	11.5345	0.225051	10.6378	8.82254	10.9665	6.95643	1.89316	2.47117	4.54733	2.76262	3.28971	1.93329	k4	k4	k4|k27
Ank	22.0522	27.0291	36.529	28.395	47.7031	38.598	54.5162	1.1733	6.38864	3.38188	4.86078	5.56938	2.04558	k4	k4	k4
Ank2	64.06	67.9294	74.5044	85.204	70.7703	83.5426	77.7585	37.0374	27.8203	36.7218	6.19973	6.28876	5.1119	k4	k4	k4|k27
Ank3	14.9978	23.1499	31.0616	36.3055	19.0323	36.2319	27.4136	25.3359	9.10969	26.1748	4.70446	4.79041	4.27361	k4	k4	k4
Ankef1	1.97397	0.996913	0.0537214	0.603405	0.151784	0.405857	1.12087	0.803399	0.561796	0	0.831699	0.593326	0.497975	k4	k4	k4
Ankfn1	7.09019	11.2985	4.32752	6.26002	4.58511	7.72762	8.9177	4.84157	6.92546	10.2872	2.97751	2.97239	3.00982	k4	k4	k4
Ankfy1	12.2531	9.92748	18.4629	17.486	16.9768	15.9981	12.987	10.5686	8.85417	15.7984	3.91729	4.02046	3.63438	k4	k4	k4
Ankhd1	13.8816	16.4115	20.989	18.232	15.403	14.3665	14.75	15.133	17.3031	21.011	4.18539	3.98496	4.22204	k4	k4	k4
Ankib1	11.5186	7.70673	17.4861	18.4235	10.2947	12.0713	12.8403	19.5402	5.165	4.28592	3.81406	3.66557	3.12888	k4	k4	k4
Ankle2	11.7168	7.79632	8.71132	6.9816	8.66956	12.4266	11.4633	27.4706	13.2429	15.5917	3.27048	3.55336	4.23865	k4	k4	k4
Ankmy2	11.3643	8.56139	8.85116	6.32554	14.8696	11.0244	17.6541	10.2854	10.1318	5.73401	3.26464	3.9325	3.24149	k4	k4	k4
Ankra2	48.0128	50.8905	43.4303	27.3134	59.6304	41.4182	35.6921	45.4139	39.2779	30.4923	5.40234	5.50866	5.28178	k4	k4	k4
Ankrd1	2.43632	3.44222	2.9008	5.35278	1.58064	4.06995	2.11353	0.929599	5.89374	1.24778	2.14083	1.78275	1.63403	k4	k4	k9
Ankrd10	119.758	128.463	135.41	120.953	164.213	137.104	126.195	175.109	220.326	136.952	6.98859	7.15623	7.45279	k4	k4	k4
Ankrd11	22.669	23.0393	24.9482	32.2245	17.2548	21.2182	24.076	39.3924	44.5825	31.0154	4.726	4.43737	5.28237	k4	k4	k4
Ankrd12	31.5485	32.2483	26.2435	29.4678	36.488	30.3605	27.9996	17.5492	23.2928	19.351	4.9442	5.01907	4.38759	k4	k4	k4
Ankrd13a	22.5262	6.43947	12.0553	16.1259	22.3367	20.4921	19.7441	11.6043	12.7951	22.99	3.81402	4.4483	4.00876	k4	k4	k4
Ankrd13b	36.4142	22.6294	33.8521	26.0219	34.7211	39.8861	38.5956	22.0094	24.3498	30.7501	4.91681	5.27317	4.72558	k4	k4	k4
Ankrd13c	5.15003	9.40031	12.1811	3.35342	6.5796	9.86889	7.87971	6.49126	3.28549	3.97439	2.96042	3.17159	2.43973	k4	k4|k27	k4
Ankrd13d	120.866	80.4821	74.0641	65.4875	101.155	102.514	76.2941	10.5372	8.14545	6.11775	6.39066	6.54686	3.18423	k4	k4	None
Ankrd16	28.7708	32.2891	39.5847	30.3045	37.1345	34.6004	34.3832	38.3351	53.2236	36.438	5.06599	5.18395	5.42834	k4	k4	k4
Ankrd17	16.9026	20.3068	25.6817	27.5227	24.4199	21.6212	17.5274	18.7482	20.4178	14.4377	4.53679	4.45969	4.22426	k4	k4	k4
Ankrd24	38.8346	15.3367	32.1519	25.9397	21.4959	21.6317	23.7023	6.20474	5.01839	4.30948	4.78717	4.53948	2.61563	k4	k4	k4
Ankrd26	6.54255	10.3114	10.8225	7.05738	7.11913	8.71874	4.51851	11.0265	9.49403	6.62473	3.24713	2.92212	3.30344	k4	k4	k4
Ankrd28	17.1814	14.4618	18.184	20.0841	20.7682	10.7366	13.5114	20.3171	23.9895	28.8839	4.19874	3.95207	4.65283	k4	k4|k9	k4|k9
Ankrd29	7.31085	4.48621	9.2101	9.79821	2.79262	5.09129	4.33976	3.65337	1.17458	2.95477	3.07386	2.31557	1.7742	k4	k4	k4
Ankrd34a	14.2529	18.0453	15.1601	3.97108	10.069	7.3933	11.1905	5.07577	0.118312	2.15151	3.62757	3.38179	1.47348	k4	k4	k4|k27
Ankrd34b	19.2164	14.8624	16.9674	27.9406	4.03867	2.7769	4.44708	0.728756	0.893014	0.353033	4.33683	2.23191	0.715539	k4	k4	k4|k27
Ankrd34c	0.124101	2.61144	5.14208	0.110645	3.54861	0.133957	0.77645	0.110488	0.061809	0	1.19787	1.06526	0.0792392	k4	k4	k27
Ankrd35	1.74259	3.50748	4.6548	7.16024	1.58024	2.4262	3.01148	0.370995	0.566023	0.68621	2.28899	1.71608	0.618704	k4	k4	k4
Ankrd37	29.0984	22.6783	19.3334	12.6513	31.9045	26.627	13.3535	8.31565	7.33575	3.52482	4.39846	4.55718	2.81894	k4	k4	k4
Ankrd39	9.71667	11.7252	15.1525	12.2663	27.4806	9.59116	16.2664	16.6891	27.4091	16.4847	3.7087	4.11553	4.36703	k4	k4	k4
Ankrd40	21.6755	8.47467	20.4788	20.0308	14.6723	17.3381	19.5793	12.8391	15.416	6.43773	4.1416	4.17668	3.57419	k4	k4	k4
Ankrd42	8.9981	9.15366	5.31079	2.11635	9.58245	10.8846	10.3209	9.97695	4.01414	8.45802	2.74081	3.49185	3.00798	k4	k4	k4
Ankrd44	6.80332	2.40006	10.5305	6.80153	5.80584	5.88573	1.80425	2.8281	10.1154	5.49357	2.8052	2.346	2.70338	k4	k4	k4
Ankrd45	18.3976	6.66644	17.5241	13.2767	7.41024	12.2596	16.4872	5.87606	3.57481	3.58043	3.81582	3.64311	2.39026	k4	k4	k4
Ankrd46	47.5587	69.0116	49.9015	39.8622	73.0372	55.2574	60.4866	27.897	28.4365	20.3781	5.68838	5.98878	4.71682	k4	k4	k4
Ankrd49	10.012	18.1002	13.9317	13.8941	19.2713	28.8191	6.08786	23.4857	45.9625	39.8859	3.87837	4.02163	5.17361	k4	k4	k4
Ankrd50	15.3106	8.10052	12.5301	22.8715	3.46876	0.51716	5.17486	7.95612	14.753	7.5231	3.88725	1.79588	3.4106	k4	k4	k4
Ankrd52	3.60177	5.16362	3.54143	3.08692	0.781715	2.84272	4.32737	6.82712	3.63405	4.29695	2.26003	1.72961	2.52864	k4	k4	k4
Ankrd55	0.773121	8.56274	4.37347	3.34798	16.6743	15.7831	0.528423	3.39899	5.05642	0.524679	2.15748	2.94152	1.78138	k4	k4	None
Ankrd6	18.2942	31.863	26.775	40.0548	24.5934	32.5828	14.3867	13.0773	13.5278	10.0716	4.86592	4.56365	3.71495	k4	k4	k4
Ankrd9	12.5478	9.34882	6.63365	2.30167	4.84724	4.01794	5.43556	1.49664	1.07646	2.53757	2.94674	2.52031	1.39896	k4	k4	None
Anks1	4.54454	7.08032	8.44087	7.77288	15.552	10.0538	13.7503	11.8852	21.0335	11.1806	2.96436	3.79936	3.9186	k4	k4	k4
Anks1b	40.9266	34.3107	47.2279	40.4761	19.7471	23.4539	33.2086	8.758	6.81709	11.2267	5.37446	4.69437	3.28839	k4	k4	k4
Anks3	58.5725	51.9044	57.3233	41.8543	59.4661	62.9352	56.908	28.7444	49.4727	38.7931	5.72731	5.92409	5.28881	k4	k4	k4
Anks6	16.1271	6.3687	13.3022	6.28333	6.19613	7.28054	7.73344	2.07864	3.70384	1.17479	3.4206	3.00783	1.659	k4	k4	k4
Ankzf1	19.6372	45.119	27.9859	30.0709	48.3352	55.5541	44.4559	14.3468	13.812	15.9528	4.92731	5.65083	3.97067	k4	k4	k4
Anln	3.39956	2.83761	0.890491	4.29383	3.12592	5.42279	5.92214	16.8483	20.8541	12.7224	1.85016	2.50638	4.12867	k4	k4	k4
Ano10	26.8245	32.1732	32.1009	34.6311	16.2972	16.2719	13.3151	41.1783	21.9685	25.857	5.01352	4.02076	4.88908	k4	k4	k4
Ano2	5.82701	7.4064	4.28383	8.08914	2.99956	4.16506	6.3041	2.95949	6.19388	3.04023	2.85712	2.41244	2.28217	k4	k4|k9|k27	k4
Ano3	7.46634	5.50439	3.99735	5.46314	6.96353	10.7458	5.19254	1.92543	2.17989	2.81765	2.69914	3.05934	1.71677	k4	k4	k4
Ano4	4.68847	8.51418	6.06147	8.10253	9.04565	4.64906	8.55967	5.46145	5.12773	4.06808	2.94109	3.02782	2.54955	k4	k4	k4
Ano6	36.2728	24.8755	37.7622	28.9458	13.4281	20.7215	20.8751	27.2586	28.7103	26.3512	5.02361	4.2477	4.82901	k4	k4|k9	k4|k9
Ano8	3.84146	2.10875	6.0852	5.32353	3.09026	4.68742	3.25787	1.97026	3.07784	1.95393	2.34933	2.21003	1.72034	k4	k4	k4
Anp32a	16.0769	19.0316	20.1384	25.9184	14.126	14.8973	20.8036	40.3911	33.2718	50.31	4.39262	4.11872	5.38379	k4	k4	k4
Anp32b	5.84191	8.9834	18.1918	6.31026	9.22158	4.20393	3.39043	21.0044	33.0126	22.7246	3.30657	2.6225	4.70534	k4	k4	k4
Anp32e	6.24017	7.33739	8.52572	11.6367	1.14103	9.11816	1.47263	30.1234	53.743	27.6119	3.20675	1.91441	5.19102	k4	k4	k4
Anxa11	0.320616	0.539735	3.05393	0.457362	0.560857	0.323008	0.188797	0.970516	2.1717	2.71027	0.896643	0.431887	1.51178	k4	k4|k9|k27	k4|k27
Anxa5	27.8093	32.2603	36.9317	18.2775	45.4567	41.9482	31.2948	20.791	18.4674	13.5893	4.85459	5.32519	4.19849	k4	k4	None
Anxa6	52.7024	45.3875	55.4028	27.1462	67.751	62.7631	53.078	38.851	41.6737	13.7709	5.47879	5.95164	4.87217	k4	k4	k4|k9
Anxa7	42.3543	43.8599	43.2691	34.7351	54.6002	66.8518	39.4655	6.81244	6.22644	5.57193	5.38824	5.73998	2.84512	k4	k4	k4
Anxa9	7.66625	3.84095	13.7352	2.03422	4.52273	0.525405	0.403064	19.9443	29.7461	27.2777	2.71831	1.18772	4.71747	k4	k4	k4
Aoc2	6.54284	1.88673	4.90496	2.53861	3.09777	2.70293	1.42696	7.22746	16.8365	6.49292	2.20741	1.73422	3.36758	k4	k4	k4
Ap1ar	12.2089	7.51801	18.3619	17.1297	3.63158	8.83194	17.4056	12.1854	18.8181	6.59585	3.81735	3.23702	3.65161	k4	k4	k4
[truncated: 21,478 more rows]

## Sheet: mDA log2(rpkm+1)<1
Gene	mDA_1	mDA_2	mDA_3	mDA_4	SER_1	SER_2	SER_3	NPC_1	NPC_2	NPC3_3	mDA average(log2(rpkm+1)	SER average(log2(rpkm+1)	NPC average(log2(rpkm+1)	mDA.state	SER.state	NPC.state
0610038B21Rik	0	3.21868	0.234993	0	0	0	0	0.988399	1.35161	1.21033	0.595324	0	1.12317	k4|k27	k4|k27	k4
1600029O15Rik	0.424475	0.142915	0.485185	0.302759	0.285592	1.09965	0.249955	18.0642	10.4014	8.52203	0.41384	0.584819	3.67174	k4|k27	k27	k4|k27
1700001C02Rik	0	0	0	0.384614	0.725611	0.776088	1.11137	0.192034	0.214856	0	0.117371	0.897996	0.17807	k4|k27	k4|k27	None
1700003D09Rik	0.125367	0	0.23883	0.223547	0	0.631514	0.0922792	0.22323	0	0	0.192611	0.277851	0.0968987	k4|k27	k4|k27	k4|k27
1700011A15Rik	0	0.286304	0.323994	1.36468	0	0	0	0.757079	0	0.770182	0.502443	0	0.545692	k4|k27	k4|k27	k27
1700012D01Rik	0	0.37199	0.841918	0.197011	0	0.954085	0.325301	0.196732	1.10056	0.500341	0.399229	0.457604	0.638387	k4|k27	k4|k27	k4|k27
1700017B05Rik	0.155629	0.654978	0.859793	2.44207	1.69629	0.783952	4.33014	5.95797	5.20879	4.76899	0.903478	1.56008	2.65377	k4|k27	k4	k4
1700017G19Rik	0.440764	0.106	0	0.168417	0.0423645	0.0453115	0	0.448474	0	0	0.224185	0.0412643	0.178178	k4|k27	k4|k9|k27	k4|k9
1700020L24Rik	0.329914	0.138847	0.157125	0.441212	0	0	0	0	0	0.249006	0.334183	0	0.106927	k4|k27	k4|k27	k4|k27
1700029J03Rik	0.583935	0.327672	0.185403	0.520619	0.392879	0.420209	0.143272	0.173293	0	0.14691	0.480612	0.392447	0.142772	k4|k27	k4|k27	None
1700051A21Rik	0	0.0951888	0.10772	0.201653	0.456526	0.488284	0	0.302051	0.112649	0.17071	0.135948	0.37206	0.254056	k4|k27	k4|k27	k4|k27
1700056E22Rik	0	0	0.605102	0	0	0.114286	0	0.565578	0	0	0.170666	0.05204	0.215565	k4|k27	k4	k4
1700061G19Rik	0.750672	1.1584	1.6684	0.446184	0.79968	1.71062	1.70369	2.95178	4.36187	3.30504	0.966524	1.24043	2.17042	k4|k27	k4|k9	k9
1700119H24Rik	0	0	0.24963	0	0	1.32014	0	0.699975	0	0.197803	0.0803753	0.404738	0.341968	k4|k27	None	None
1700122O11Rik	0	0	0	0.177591	0.134017	0	0	0	0.793656	0.15034	0.0589596	0.0604807	0.348321	k4|k27	k4|k27	k4
1810019D21Rik	0.353172	1.18908	0.897077	0.104959	0.0792062	0	0.173306	0	2.69712	0	0.658611	0.113517	0.6288	k4|k27	k4|k27	k4|k9|k27
2310001K24Rik	1.23188	0.345632	0	0	0	0	0	0	0	0	0.396637	0	0	k4|k27	k4	k4
2310043L19Rik	0.440043	0.925977	0.41915	0.588493	0.296066	0.158331	0	0	0	0.166064	0.661097	0.195395	0.0738821	k4|k27	k4|k27	None
3110079O15Rik	0	0.279797	0	0	0	0	0	0	0	0	0.0889789	0	0	k4|k27	k4|k27	None
3110082J24Rik	0.274732	1.61872	0.261688	0	0.369685	1.38391	2.8311	6.35947	5.19958	10.9899	0.518603	1.21498	3.03184	k4|k27	k4|k27	k4
3425401B19Rik	0.442978	0.0233038	0.210973	0.0740523	0	0.159387	0.0611368	0.123245	0.0551567	0.104482	0.235379	0.0996576	0.1295	k4|k27	k4	None
4833428L15Rik	0.243963	0	0.23238	0.108755	0.246212	0.0877799	0.269361	0.543004	0.243014	0	0.191333	0.261013	0.313195	k4|k27	k4|k27	k4|k27
4930427A07Rik	0.457749	0.192647	0.523219	0.734608	1.69389	0.098821	0.134774	23.5964	34.38	33.409	0.549911	0.582684	4.95665	k4|k27	k4|k27	k4
4930465K10Rik	1.70368	0.307289	0	0	0	1.13843	0.0895737	0	3.75776	0.459241	0.455376	0.406771	0.931833	k4|k27	k4|k27	k4
4930471M09Rik	0	0.232494	0.657749	0.369396	0.09292	0	1.42319	0.122957	0	0.625426	0.371086	0.468365	0.289374	k4|k27	k4|k27	k4
4930562F07Rik	0	0	0	0	0	0	0	0	0	1.95798	0	0	0.521537	k4|k27	None	None
4930591A17Rik	0	0	0	0.931447	0	0	0	0	0.208132	0.473112	0.23742	0	0.277215	k4|k27	k27	None
4930592I03Rik	0.155598	0.392907	1.03747	1.24854	1.46563	2.46335	3.55046	2.21647	2.94485	0.822074	0.720626	1.76005	1.51034	k4|k27	k4	k4
4933404K08Rik	0.214191	0.090144	0.714075	0.0954831	0.432331	0.539473	0.472979	0.667434	1.06679	0.808315	0.328378	0.566513	0.879888	k4|k27	k4|k27	k4|k27
4933411K16Rik	0	0	0.104414	0.0977321	0.0737524	2.44537	0	0.0975935	0	0	0.0694516	0.629107	0.0447813	k4|k27	k4|k27	None
4933417A18Rik	0	0.420151	0	0.148345	0.447788	0	0.122472	0.444405	0.497217	0.376747	0.1764	0.23351	0.524674	k4|k27	k4	k4
4933427E11Rik	0.134952	0	0	0	0	0.0971132	0	0.240296	0	0.101856	0.0456577	0.0445708	0.150207	k4|k27	k4|k27	k4
4933429K18Rik	0.151305	0	0	0.134899	0	0.217763	0	0.134708	0.150716	0	0.0964587	0.0947446	0.128284	k4|k27	k4|k27	k27
4933432I09Rik	0.407091	0.676518	1.31242	0.511848	0.309008	0.247878	0.674207	0.306673	0.914982	0.346645	0.760975	0.483809	0.5842	k4|k27	k4	None
4933439K11Rik	0.652816	0.137371	0.155455	0.291015	2.74514	0	0.360389	0	0.650275	0.98544	0.371899	0.783013	0.570722	k4|k27	k4|k27	None
5031414D18Rik	0.115862	0.731421	0.441444	0.361546	0.58465	1.00051	1.4498	1.03152	1.0387	0.568412	0.480719	0.985733	0.899839	k4|k27	k4|k27	k4
5730559C18Rik	0	0.429029	0.0971015	0.817991	0	0.330114	0	0.544554	10.6114	8.27121	0.377769	0.137183	2.45914	k4|k27	k4	k4
9130008F23Rik	0	0	0	0.0634195	0	1.53564	0.157075	0.126659	0.779411	0.26844	0.0221777	0.517611	0.448835	k4|k27	k4|k27	k4
9230105E05Rik	0.0682555	0	0.0650148	0.0608545	0	0.0491177	0	0.789987	0.611909	3.55465	0.0678393	0.0230589	1.23869	k4|k27	k27	None
9330158H04Rik	0.304712	1.15416	0.725612	0.588623	0.580873	1.86384	0.71025	0.542573	0.859991	0.651624	0.736436	0.984294	0.748173	k4|k27	k4|k27	k4|k27
9330175E14Rik	0.199707	0.420242	0.285338	0.979291	0.806193	0.287425	0	0.1778	0.39786	0	0.528988	0.405813	0.239772	k4|k27	k4|k27	k4
9330179D12Rik	2.12479	3.0197	0	0.12001	0.476528	0.871778	0	1.22847	1.37446	1.49394	0.95359	0.488872	1.24069	k4|k27	k4|k27	k4|k27
9430021M05Rik	0.142993	2.7081	1.15774	0.191233	25.014	9.41537	8.8939	0.127308	0	0.107926	0.861367	3.79613	0.106914	k4|k27	k4	k4|k27
9530051G07Rik	0.452305	2.48927	0.198845	0.403261	0.117045	2.80418	2.50977	2.81883	0.138629	0.236341	0.772925	1.29955	0.808835	k4|k27	k4|k27	k4
A330033J07Rik	0.168517	0.42553	2.0867	0.250407	2.49436	4.81027	3.101	1.05022	2.57387	1.44149	0.67116	2.12654	1.38701	k4|k27	k4	k4|k9
A4galt	0.374626	1.13518	0.285471	0.200403	0.90739	0.41469	1.76481	1.86777	1.5673	0.282753	0.544803	0.966421	1.07981	k4|k27	k4|k9|k27	k4|k27
Abcg5	0.552676	0.348897	0.723849	2.09418	0.139443	0.149143	0.305107	4.30544	5.09236	4.79709	0.870433	0.257685	2.5166	k4|k27	k4|k27	k4
Abo	0.277545	0.0778713	0	0.0824835	0	0.0665752	0	0.164733	0.0921549	0.0698267	0.143976	0.0309952	0.148185	k4|k27	k9	None
Acan	0.125282	0.123027	0.0397779	0.465407	0.0280971	0.0751291	0.76847	0.223078	0.249589	0.441271	0.236314	0.322329	0.379771	k4|k27	k4|k27	k4|k27
Acsbg2	0.117772	0.297392	0.729173	1.52253	0.673528	0.720381	1.04026	0.681545	1.93568	1.15557	0.665299	0.851458	1.13718	k4|k27	k4|k9	k9
Actrt2	0.213299	0.269305	0.101586	0	0	0.0767464	0	0.0949504	0.212468	0	0.190639	0.0355595	0.136271	k4|k27	k4|k27	None
Ada	0.631996	3.56545	1.11798	0	1.33639	0.974558	2.92407	3.61716	0.629536	11.6526	0.995021	1.39272	2.19094	k4|k27	k4|k27	k4
Adad2	0.876205	1.54208	0.758731	0.071018	3.64431	1.83427	1.70032	2.12752	0.238035	0.120241	0.791836	1.71719	0.705627	k4|k27	k4	k4
Adamts19	0.394963	0.609486	0.752422	0.352137	1.50584	5.44758	18.5819	1.37725	2.45891	1.91283	0.602855	2.7685	1.52734	k4|k27	k4|k27	k4|k27
Adamts4	0.0836237	2.35798	1.11515	0.41006	3.60083	0.150442	3.41619	2.9408	8.74631	3.78695	0.859993	1.51563	2.50748	k4|k27	k4|k27	k4
Adamts5	0.568515	0.733743	0.631776	1.99369	0.216752	0.627305	0.223183	1.0123	2.13307	2.60317	0.932915	0.425387	1.5019	k4|k27	k4|k27	k4|k27
Adamts8	0.54969	0.996547	0.281934	1.16867	0.93882	1.27798	1.61844	2.10815	3.24318	4.40416	0.776155	1.17721	2.05176	k4|k27	k4|k27	k4|k27
Adm	3.44737	0.187207	0.105926	0.198295	6.80866	0.240076	12.442	3.46524	4.76323	0.251801	0.701691	2.34139	1.66987	k4|k27	k4|k27	k4|k27
Adora2a	0.353859	0.248207	0.393235	0.31549	0.634882	0.721487	0.390698	5.30322	1.17494	0.534158	0.407744	0.656217	1.46484	k4|k27	k4|k27	k27
Adra2b	0.351162	0.0985262	0.074331	0.869682	0.0787554	0.0842339	3.3028	4.65488	8.23962	3.62226	0.394	0.777107	2.63864	k4|k27	k4|k27	k4|k27
Agpat2	0.0975698	1.97103	0.0929373	0.347961	0	0.0702127	0	1.8242	5.92859	1.91469	0.566066	0.0326325	1.94458	k4|k27	k4|k27	k4
AI464131	0.514982	1.42425	0.245265	1.18065	1.95517	4.57942	2.43683	7.2376	11.4321	6.41336	0.829513	1.94148	3.18945	k4|k27	k4	k4|k27
AI661453	0.818898	0.901366	0.0300007	0.365052	0.0211909	0.0453301	0.06955	0.0280411	0.062747	0.023772	0.570426	0.0637384	0.0538635	k4|k27	k4|k9|k27	k27
Aim1	0.849052	0.435769	0.887642	1.0524	0.947443	1.83297	3.81075	1.89901	1.67087	1.76619	0.840626	1.57672	1.47359	k4|k27	k4|k27	k4|k27
Ajuba	0.569933	0.332115	0.0835189	0.664483	0.589935	0.189292	0.839021	10.4605	18.5599	11.449	0.478805	0.599336	3.81546	k4|k27	k4|k27	k4
Aldh1a3	1.49058	0.646332	0.215123	0.442985	2.21849	2.04778	1.82862	2.61393	5.21922	1.87505	0.711474	1.59808	2.00463	k4|k27	k4|k27	k4|k27
Ankrd2	2.23382	1.76272	0.132985	0	0.0939337	3.41591	1.84978	0.124299	1.80791	2.21287	0.834865	1.26103	1.11413	k4|k27	k4|k27	k4
Ankrd33b	0.63724	1.48801	0.139968	0.128291	0.0829825	5.94594	1.18994	0.128109	0.338102	0.0775749	0.597348	1.34736	0.233961	k4|k27	k4|k27	k4|k27
Ankrd63	0.0947798	0.0797777	0.0300933	0.0563352	0	0.022735	0.0232549	0.0281277	0.0629406	0.0715361	0.0908044	0.021866	0.0759203	k4|k27	k4|k27	k4|k27
Ano5	0.632418	0.807061	0.155456	3.41945	1.21798	1.24785	2.90269	0.508557	0.568993	2.14118	0.978246	1.42742	0.964772	k4|k27	k4|k27	k4|k27
Antxr2	1.26921	0.37908	0.077997	0.146012	0.110186	0.0294628	0.271228	8.09217	2.69168	4.41895	0.487719	0.179639	2.5023	k4|k27	k4|k9|k27	k4
Apbb1ip	0.120925	1.11963	0.172776	1.6172	0.976319	0.696157	0.311533	1.02277	2.58977	1.32341	0.716613	0.712113	1.35882	k4|k27	k4|k9|k27	k4
Apela	0	1.72355	2.25051	0	0.423906	0.113349	0	0.981641	2.3535	4.39873	0.786539	0.221586	1.72166	k4|k27	k4|k27	None
Apoa5	0	0.222777	0.063026	0.412951	1.33555	0.142846	0.097408	0.88364	0.6591	0.848992	0.219262	0.516831	0.843554	k4|k27	k4	k4
Apobec1	1.04284	0.234072	0.264886	1.67357	0.701632	0.100059	0.665254	1.11413	1.59279	2.25633	0.772944	0.546747	1.38594	k4|k27	k4|k9	k4
Apobec3	3.14416	0.900419	0.0665529	0.476875	0.0470096	0.150839	0	6.25011	4.8617	5.64269	0.908225	0.0896536	2.7137	k4|k27	k4	k4
Apoc1	1.42199	1.19691	0.338619	0	0	0	1.30836	1.89901	2.83291	0	0.708104	0.402289	1.158	k4|k27	k4|k27	k4
Apol6	0.155519	0	1.03593	0.147429	0.366222	0.294183	0.0844655	0.0827946	0.309827	0.253628	0.358159	0.313073	0.276748	k4|k27	None	None
Apoo-ps	0	0	0	0	0	0	0	0	0	0	0	0	0	k4|k27	k4|k27	k4
Arhgap30	1.47175	0.144045	0.521625	1.52577	0.11514	0.09852	0	0.0914164	0.136374	0.129165	0.860503	0.0975955	0.161965	k4|k27	k4	k4
Arhgap31	0.29832	0.535681	2.46268	0.425556	3.7734	0.543844	2.35687	2.07164	4.3187	2.91207	0.824735	1.54289	1.99934	k4|k27	k4	k4
Arhgap8	1.04402	1.67878	0.499943	0.558488	0	2.19066	1.15901	1.12149	1.76792	2.44275	0.91951	0.928074	1.44581	k4|k27	k4|k27	None
Arsj	1.45667	0.175158	0	0.556596	1.56811	0	1.89935	0.852237	3.52386	0.219888	0.541989	0.965478	1.11786	k4|k27	k4|k27	k4
Artn	0.634316	1.337	0.398158	0.298144	2.24991	2.76738	1.5384	1.63747	2.33172	0.694086	0.69833	1.65263	1.29864	k4|k27	k4|k27	k4|k27
Ascl1	0.135967	1.48779	0.194267	0	0	0.195688	0	6.7184	2.09929	6.05474	0.438729	0.085947	2.46628	k4|k27	k4|k27	k4|k9
Ascl2	2.19121	1.20285	0.0907465	0	0	1.85106	2.24401	0.0848192	0	0.143812	0.734697	1.06976	0.103768	k4|k27	k4|k27	k4|k27
Asic4	0.289764	1.46339	0.110403	1.39506	4.484	4.54571	1.49301	46.0749	9.35181	35.5173	0.769725	2.0815	4.7064	k4|k27	k4|k27	k4
Ass1	0	3.27257	1.85169	0	11.7714	2.79784	8.58547	0	0	0	0.90173	2.95363	0	k4|k27	k4	k4|k27
Athl1	0.0516218	2.69396	0.0983417	0.276147	0.138927	0.222887	0.151989	21.2331	12.6495	19.4811	0.611226	0.227365	4.20055	k4|k27	k4|k27	k4
Atoh8	0	0.10978	0.186348	0.116283	0.0438756	0	0.0480008	0	2.98809	0.492197	0.138876	0.0431966	0.857712	k4|k27	k4|k27	k4
Atp8b3	0.0348164	0.32236	0.29847	0.0620824	3.53715	1.37799	1.35825	1.58086	1.73404	3.52126	0.229049	1.55641	1.6652	k4|k27	None	None
AW011738	0	0.0941832	0.266454	0.0498808	1.35511	0	0.041181	0.94639	0.222918	0.971215	0.135219	0.431338	0.743404	k4|k27	k4|k27	k4
Aym1	0	0	0	0	0	2.30239	0	0	0.579459	0.219531	0	0.574504	0.315252	k4|k27	k4|k27	k27
Bag3	0.414587	0.697929	0.169244	0.0528047	0.717272	3.70798	3.57479	4.11293	5.25066	5.72186	0.390993	1.73631	2.58234	k4|k27	k4	k4|k27
BC028528	0	0.557183	0	0.590184	0	0	2.43625	24.1632	13.1877	14.9887	0.327033	0.593612	4.1596	k4|k27	k4|k27	k4
BC051628	0.333617	2.7145	0.105926	0.0991475	0.299282	0.0800252	0	1.98014	0.332318	5.37175	0.647538	0.162926	1.55367	k4|k27	k4|k27	k4|k27
Bcl11b	0.836807	1.02131	0.478245	1.06315	0.478561	0.544903	0.242549	1.58315	4.04272	6.0001	0.875307	0.501671	2.17024	k4|k27	k4|k27	k4
Best2	0.23387	0.393705	1.3366	1.32057	0.524503	0.953682	2.1805	0.694053	1.08715	0.588388	0.805252	1.08126	0.829858	k4|k27	k4|k9|k27	k4|k27
Bhlha9	0	0	0	0	1.96895	6.59244	2.43504	0	0	0	0	2.09161	0	k4|k27	k4|k27	k27
Bhlhe22	0	1.37776	1.23813	0	0	0	0	0.900094	0.383642	0.0726723	0.602975	0	0.498583	k4|k27	k4|k9|k27	k4|k27
Bhlhe23	0.487539	0.102592	0	0.0543344	0	0	0	1.35643	0.12141	3.72575	0.19754	0	1.21415	k4|k27	k4|k27	k27
Bik	0	0.13708	0	0.290398	0	0	0	6.95967	0.324448	0.122919	0.138287	0	1.18845	k4|k27	k4|k27	k4|k27
Bmp3	0.197397	0.166152	2.77337	0.351986	0.0996083	0.0355125	0	3.77849	0.0983144	0.819432	0.708148	0.0624449	1.08511	k4|k27	k4|k27	k4|k27
Bmp6	0.828412	1.44821	0.242794	1.64762	1.71497	2.98069	1.36026	4.1983	2.41209	0.67335	0.970151	1.55763	1.63048	k4|k27	k4|k27	k4|k27
Bsnd	0.0565862	0.571554	3.18007	0.100901	1.02794	0.122161	0	0.050379	0.112732	0.0854181	0.733454	0.395432	0.114422	k4|k27	None	None
C130060K24Rik	0.780096	2.10118	0.792595	0.0927346	1.18968	0.748492	0.612486	8.61209	5.64663	8.32151	0.858691	0.875372	3.07268	k4|k27	k4|k27	k4
C1qc	1.01995	0.122644	1.80425	0.649538	2.84296	0	0.536252	2.07558	7.25698	3.40919	0.847724	0.853878	2.26899	k4|k27	k4|k27	None
C2cd4a	0.567955	0.382445	0.324593	0	0.0764253	0.0817418	0	0.101131	0.113149	0	0.380414	0.0732015	0.0978773	k4|k27	k4|k27	k4|k27
C330022C24Rik	0.656303	1.10484	1.25029	0	1.21431	0.944572	1.57003	2.04508	0.817186	1.23838	0.742947	1.15603	1.21021	k4|k27	k4|k27	None
Capn1	1.68168	0.0913221	1.13678	0.822213	6.64868	5.15294	2.43573	1.11083	0.594401	0.286608	0.877586	2.4457	0.704799	k4|k27	k4|k27	k4
Car3	0	0	0.191345	0	0	0.0722792	0.221796	0.894235	0.10005	0.151619	0.0631478	0.129895	0.420949	k4|k27	k4|k27	k4
Car9	0.313578	0.32993	0.672052	0.698942	0.369214	0.902623	3.86616	1.25631	2.1865	0.177507	0.577777	1.22137	1.02723	k4|k27	k4|k27	k4
Casp7	0.915304	0.165091	0.249099	0.0582898	0.0879753	0.988	0	1.22235	5.79607	1.77643	0.39016	0.370988	1.79667	k4|k27	k4|k27	k4
Casr	0.711309	1.0834	1.16149	0.392588	0.227894	0.0243747	0.0747962	0.120625	0.13496	0.0511303	0.855958	0.144997	0.139629	k4|k27	k27	k4|k27
Casz1	1.88038	0.5355	1.32217	0.498463	1.27116	0.860146	0.78048	0.823873	1.34426	0.974909	0.985981	0.97037	1.02598	k4|k27	k4|k27	k4|k27
Cav3	0.398206	0.111726	1.77007	0.236686	0	0.191037	0.488513	0.118175	0.396656	0	0.603194	0.275363	0.214374	k4|k27	None	None
Ccl1	0.912326	0.255973	0.28967	0	0.613824	0	1.11923	0.27075	0	0.459059	0.407784	0.591341	0.296906	k4|k27	k27	None
Ccrl2	4.12614	0	0.0848582	0.155329	0.048947	0	0.2623	0	0.354965	0	0.670921	0.134999	0.146085	k4|k27	k4	k4
Cd14	0.184919	0.0778245	0.352278	0.0824339	0	0	0	0	3.40768	0.0697847	0.225645	0	0.74578	k4|k27	k4|k27	k4|k27
Cd248	0	0.252276	0	0.58788	0.0403306	0.0431362	1.19131	23.7487	26.6904	7.78178	0.247914	0.416587	4.18504	k4|k27	k4|k27	k4|k27
Cd37	0.841836	0	0.47727	1.03408	0.337119	0.10433	0.354086	3.19142	4.91156	4.72717	0.617113	0.333206	2.38293	k4|k27	k4|k27	None
Cd3d	0.34641	1.16631	0.659925	1.23539	1.08765	0.830939	1.69988	3.28971	5.0609	2.52741	0.859001	1.12245	2.17301	k4|k27	k4|k9|k27	None
Cdc42ep5	1.06649	0.149614	1.18517	0.316951	0	0	0.523342	2.53201	3.00997	3.62226	0.693319	0.202413	2.01089	k4|k27	k4|k27	k4
Cdca5	0.161149	0	0.537242	0	0	0.0579826	0	15.6384	7.94582	26.1502	0.208974	0.0271053	3.99352	k4|k27	k4	k4
Cdca7	0.260186	0.876011	0.0619582	0.231974	0	0.093617	0	31.33	36.0899	41.7304	0.407251	0.0430359	5.21498	k4|k27	k4|k27	k4
Cdcp2	0.117637	1.38624	1.00846	0.104881	0.593606	0.677226	0.606123	0.733129	0.175768	0.399545	0.641293	0.700652	0.50398	k4|k27	k4	None
Cdh1	0.452407	0.205045	0.563521	0.558488	0.468285	0.801377	0.333004	0.650646	0.589307	1.83863	0.52312	0.605971	0.965541	k4|k27	k4|k27	k4|k27
Cdk1	0.21479	0.135594	0.153444	0	0.252898	0.115925	0.118575	50.819	47.7118	45.6354	0.167526	0.215057	5.61499	k4|k27	k4|k27	k4
Cdkl5	0.331184	0.915936	0.270394	0.295274	3.5652	2.34921	5.46753	0.716077	1.88512	1.57121	0.517323	2.20924	1.2234	k4|k27	k4	k4
Cdkn1c	3.46834	1.35784	0	0	0.0542684	0.0580435	0.415595	23.9131	32.2184	24.8992	0.849301	0.219683	4.79586	k4|k27	k4|k27	k4
Cdsn	0.114694	0.193079	0.27312	0.102257	0.308669	0.247606	0.0844227	0.102112	0.228495	0.562681	0.225042	0.27473	0.360396	k4|k27	None	None
Cdx1	0	2.95466	0.167181	0.938898	0.29522	0.568362	0.83974	0.156261	0.0874155	3.04684	0.790455	0.633986	0.782389	k4|k27	k4|k27	k4|k27
Cebpa	0	0	0	0.103887	0.0783969	0	0.0428839	0.0518697	0.116068	0.131918	0.035648	0.0564889	0.136717	k4|k27	k4|k27	k4|k27
Cebpe	0	0.313247	0	0	0	0.0892689	0	0	0	0	0.0982845	0.04112	0	k4|k27	k4	k4
Cela1	0.277712	0	0.132263	0.1238	2.89615	0	0	0.123624	1.24484	2.20087	0.175289	0.654016	1.00441	k4|k27	k9	k9
Cfap58	0.0918236	0.154579	0.21866	0.327468	0.71047	0.330388	0.777269	0	0.548797	0.13861	0.25702	0.671967	0.272807	k4|k27	k4|k27	k4
Cfc1	0.295905	0.124534	0.140928	0.26382	1.59271	0.851752	1.19794	0	0.589507	0.558345	0.267822	1.13317	0.436198	k4|k27	k27	k27
Cfi	0.370417	0.873	0.35283	0.132101	0.548286	0.799673	1.36327	0.0659568	0.885541	0.0559153	0.493737	0.906396	0.361874	k4|k27	k4	k4
Ch25h	0	1.14734	0.108198	0.708919	3.05701	34.2498	0	0.101131	0	5.05831	0.505962	2.38665	0.912633	k4|k27	k4|k27	k4|k27
Chad	0.464534	0.938413	0.530974	0.828328	0.750106	0.802286	0	1.73702	3.05399	1.05184	0.747573	0.552423	1.50296	k4|k27	k4|k27	None
Chodl	0	0	0.231278	0.216479	0.0408407	1.83463	6.25529	0.108086	6.95351	2.84054	0.145717	1.47331	1.69366	k4|k27	k4|k27	k4
Chp2	0.786891	0.993508	0	0.467712	4.32368	1.98191	1.44802	2.56877	1.17574	0.890872	0.596583	1.76009	1.292	k4|k27	k4|k9|k27	None
Chrm2	0.235424	4.49163	0.448493	0.419794	15.1532	5.25186	14.4407	0.76853	0.859862	0.710756	0.950619	3.53557	0.830793	k4|k27	k4|k27	k4|k27
Chrnd	0.725143	0.697559	0.14801	0.600336	2.61367	0.633643	1.06751	1.33731	4.33392	2.07196	0.606922	1.20315	1.75307	k4|k27	k4|k27	k4|k27
Chrng	0.159891	0.269165	0.533047	0	0.0537882	0	0.0588454	0.284703	3.98171	0.663736	0.293568	0.0526923	1.1375	k4|k27	k4|k27	k4
Chst13	0.186039	0.704663	0.886029	0.580532	1.18911	1.94121	0.136938	0.248447	1.66783	0.702074	0.64785	0.957301	0.834365	k4|k27	k27	None
Chst5	0.476201	0.200413	0.0755986	0.0707611	5.1797	9.02395	1.81101	7.98466	3.87384	1.31787	0.257299	2.48133	2.22177	k4|k27	k4	k4|k27
Cideb	0	0	0.920021	0	0.324928	0.695062	0.710956	0.429964	0.962121	0	0.235281	0.647351	0.496131	k4|k27	k4|k27	k4
Clcnka	0.195265	0	0	0.341595	0.0875844	0	0.191638	0.0579484	0.445256	0.343883	0.17032	0.124691	0.346334	k4|k27	k4|k27	None
Clcnkb	0.0656303	0.662905	0.0625142	0.058514	0	0.236143	0	0.467448	0	0	0.248734	0.101948	0.184436	k4|k27	k4|k9|k27	k4
Cldn6	0	0.171669	0.194267	4.0004	0	0.073383	2.47701	0.0907892	2.53946	0.461802	0.701683	0.633338	0.832217	k4|k27	k4|k27	k4|k27
Cldn9	0	0.0895817	0.202749	0	0	0.153174	0	7.48548	8.69309	8.43437	0.0975275	0.0685366	3.19996	k4|k27	k4|k27	k4|k27
Cldnd2	0.49862	0	0.237473	0	0	0.179407	0.18351	0.221962	0.24834	1.88169	0.222758	0.160378	0.712042	k4|k27	k4	k4
Clec14a	0.0338345	0.0854372	0.0322281	0.150829	0.0227643	0.0730435	0	7.50064	8.62793	0.076611	0.103679	0.0447274	2.15376	k4|k27	k4|k27	k4
Clic5	0.078488	0.110108	2.39237	0.536494	0.105615	0.0941353	0.346636	0.465855	0.156365	1.9944	0.660411	0.234667	0.781203	k4|k27	k4|k9|k27	k4
Clic6	0.902658	1.00153	0.0390818	0.073162	0.386476	0	0.181205	0.219175	0.694794	1.70323	0.521574	0.237227	0.827232	k4|k27	k4|k9|k27	k4|k9|k27
Cmklr1	0	0.181745	0.102835	0.144382	0.0363188	0.349608	0	0.817007	0.0537705	0	0.144177	0.161336	0.312375	k4|k27	k4|k27	None
Cmtm7	0.295905	0	0	0.26382	0.0908769	0.212938	4.02943	27.6584	24.0835	13.847	0.177938	0.911463	4.46055	k4|k27	k4|k27	k4
Cmtm8	0	1.45789	0	0.128687	0	0.103867	0.42497	9.63782	20.9912	4.79337	0.368017	0.217833	3.46813	k4|k27	k4|k27	k4
Cnga1	1.06571	0.283272	0.0534271	0.100017	4.00024	2.90616	1.40374	0.649186	0.335231	0.169339	0.404771	1.85101	0.454845	k4|k27	k4|k27	k4
Cnga4	1.05273	0.0521236	4.06998	0.0552108	0.374977	0.17825	0.546977	1.21291	2.03558	0.514127	0.88259	0.441835	1.11547	k4|k27	k4|k27	k4
Cpm	0.591241	0.17418	0.591328	2.53024	0.0994486	0.957299	0.609273	3.39518	0.088341	2.00811	0.847951	0.597351	1.2823	k4|k27	k4|k9|k27	k4|k9|k27
Cpn2	0.402204	0.733507	0.191554	0.627537	0.248057	0	0.222038	0.179042	0.133546	0.202379	0.559231	0.202991	0.228117	k4|k27	k4	None
Crlf1	0.279906	0	0.177744	0.0831851	0	0	0	0	0.557632	0.563365	0.176836	0	0.428003	k4|k27	k4|k27	k4|k27
Cryaa	0.681344	0.344099	0.129799	0.242986	0.27505	0.392244	1.00303	2.62939	76.285	0.411401	0.416533	0.610051	2.87632	k4|k27	k27	None
Csf2	0	0	0.14161	0.397646	0	0	0.109431	0.926524	1.03663	0.224419	0.168517	0.0499399	0.754761	k4|k27	k4|k27	None
Cxcl1	0.485484	1.49835	0.308289	0	0.979919	1.04809	1.19117	4.03414	4.02996	4.3971	0.569897	1.05047	2.36483	k4|k27	k4|k27	k4
Cxcl10	0	0.23503	0	0	0	0.200936	0	0	0.13907	0.105375	0.0761365	0.0880531	0.110797	k4|k27	k4|k27	None
Cxcr4	0	0.213781	0	0	0.170883	0	0	40.2497	22.4322	33.483	0.0698771	0.0758655	5.00818	k4|k27	k4|k27	k4
Cyp1a1	0.0605497	0.203863	0.288374	0.37789	0.0407386	2.91936	0	0.151921	0	0	0.295124	0.676075	0.0680137	k4|k27	k4	k4|k27
Cyp1b1	0	0.806655	1.11253	0.026701	0.0201496	0.603435	0.0220441	2.7463	6.38399	1.62747	0.492577	0.247135	2.06118	k4|k27	k4|k27	k4|k27
Cyp26c1	0.0986351	1.99255	0.093952	0.967341	0	0	0.0726024	0.0878154	1.57202	1.11669	0.705721	0.0337051	0.855382	k4|k27	k4|k27	k4|k27
Cyp27b1	0.824649	1.33485	0.422959	0.113113	0.384115	1.14121	0.326846	0.903617	0.568688	0.526657	0.68861	0.658464	0.729559	k4|k27	k4|k27	k4|k27
Cyr61	0	0.0637408	0.216395	5.46881	0	0.435956	0.278703	22.9229	30.3993	68.9301	0.766315	0.292231	5.22694	k4|k27	k4|k27	k4
Cysrt1	0.196639	0.82757	0	0.350634	2.64602	0	3.47376	0.350137	0.58762	0.742077	0.390638	1.3426	0.633593	k4|k27	k4|k27	k4
D030025P21Rik	0.141327	1.14992	0.134617	0	0.0316954	0.101701	0	3.31336	0.516181	0.0711119	0.369299	0.0615832	0.936121	k4|k27	k4|k27	k4|k27
D5Ertd605e	0.144609	0.12172	0.137743	0.644645	0.19459	0.624378	0	3.08991	2.30474	1.30974	0.31613	0.318801	1.65478	k4|k27	None	None
D6Ertd527e	1.79539	0.0581234	0	0	0.04646	0.198768	0.0508282	0.614786	2.82017	0.0521189	0.391139	0.132865	0.899426	k4|k27	k4	None
D730005E14Rik	0.0891582	0.0375229	0.0424625	0.0397453	0.0599867	0.0320798	0	1.46849	1.5542	0	0.0731456	0.0432002	0.8855	k4|k27	k4	k4
D930007P13Rik	1.50791	0.0976333	0	1.44782	0.702374	1.33553	0.93917	2.06539	1.50204	0.437736	0.688095	0.982245	1.15432	k4|k27	k27	k4
D930048N14Rik	1.02105	0.976628	0.132623	2.23446	3.93448	9.18452	1.02486	0.330562	2.63515	3.29277	0.967834	2.22301	1.45865	k4|k27	k4|k27	k4|k27
Ddit4l	0	0.237535	0.0537609	0.0503207	0.0759478	0.121847	1.66177	0	1.51797	0.127798	0.113462	0.56129	0.501922	k4|k27	k4|k27	k4
Dkk1	0.343414	0.40468	0.130844	0.306178	0.277264	0.691954	0.202222	4.525	1.16306	0.933105	0.369724	0.45915	1.50999	k4|k27	k4|k27	k4|k27
Dmr	0	0	0	0	0	0	0.408832	0	0	0	0	0.164833	0	k4|k27	k4|k27	k4|k27
Dnase1l3	0.581251	0.698926	0.435014	0	0.391073	0.567662	0.152801	0.147855	0.248138	0.908748	0.486689	0.443319	0.483781	k4|k27	k4	k4
Dpy19l2	1.1604	0.413232	0.510142	0	1.1711	0.289054	0.821287	1.15232	3.28983	2.45905	0.551246	0.783232	1.66573	k4|k27	k4	k4
Dpys	2.17528	1.5503	0.2368	0.385646	1.53023	1.43183	1.23518	1.81441	1.74002	4.01024	0.948681	1.26057	1.7573	k4|k27	k4|k27	k4|k27
Dscc1	1.0559	0.296256	1.67628	0	1.42085	0.928696	0.518145	7.83395	9.23239	9.91764	0.708588	0.941816	3.31557	k4|k27	k4|k27	k4
Dsg2	0.107226	0.38358	0.0255338	0.0238999	0.090179	0	0.0591946	0.0477321	0.106809	0.121395	0.171451	0.0691776	0.126324	k4|k27	k4|k27	k4
Dusp27	0.725671	0.0321478	0.0363798	0.476727	0.0256969	1.15435	0.309242	2.54774	0.494579	2.13318	0.361691	0.510862	1.35142	k4|k27	k4	None
E030013I19Rik	0.0556431	0	0.212005	0	0.224624	0	0	0.544933	0.387986	0.335978	0.0888794	0.0974463	0.506144	k4|k27	k4|k27	k4
E030030I06Rik	0	0	0.589258	0.855356	0.723012	0.0531066	0.217284	1.2151	1.69461	2.11433	0.390012	0.381083	1.40546	k4|k27	k4|k27	k4|k27
E130012A19Rik	0.065912	0.110958	0.25113	1.70419	0.0443464	0.189725	0.776254	0.586818	0.525244	0.0994956	0.50058	0.380689	0.470673	k4|k27	k4|k27	k4|k27
E130215H24Rik	0.533864	0	0	0	0	0	0	7.60483	0.354524	0.134313	0.154293	0	1.24158	k4|k27	k4|k9|k27	k4
E130218I03Rik	0	0	2.24476	0	0.771097	1.13059	0	4.42157	1.95623	5.47845	0.424528	0.638632	2.23271	k4|k27	k4|k27	k4|k27
E2f7	1.00962	0.82621	0.560984	0.350058	0.641549	0.807267	0.474793	7.64042	16.7616	13.4413	0.737814	0.709793	3.70464	k4|k27	k4|k9|k27	k4
Echdc3	1.69509	0.285356	0.242191	0.226693	0.855356	0.182972	0.0623852	3.1692	5.40317	3.00656	0.600041	0.40714	2.24697	k4|k27	k4	k4
Ecscr	0.276463	0.81446	1.18501	0.369728	0.837033	0.497367	0.50874	45.1659	52.1857	22.9529	0.698306	0.684383	5.28129	k4|k27	k4	None
Eda2r	0.25898	0.0852336	0.513016	0.0865869	1.89491	0	0	0.479507	0.193479	2.78542	0.291873	0.511173	0.91358	k4|k27	k4|k27	k4
Ednra	0.0421562	0.106451	0.401546	0.0375851	0.0283632	0.333698	0.682658	8.29454	15.5371	7.79537	0.18644	0.402175	3.46692	k4|k27	k4|k9|k27	k4
Egflam	0.126555	0.266308	0.120546	1.29757	1.25593	3.14194	3.30694	5.77446	13.4256	10.1966	0.469215	1.7769	3.36522	k4|k27	k4|k27	k4
Egln3	0	0.531364	0.382654	1.53501	0.733637	0.371687	0.549157	0.919698	1.25766	0.476471	0.606062	0.627079	0.89262	k4|k27	k4|k9|k27	k4|k27
Egr2	0.25898	0.697559	0.29602	0.138539	0.209094	0.223639	0.266878	0.415028	0.515943	0.469123	0.414247	0.302127	0.552	k4|k27	k4|k27	k4|k27
Egr4	0	0	0.139317	0.195604	0	0.894644	0.215318	0	0.145693	0	0.111477	0.401087	0.0654066	k4|k27	k4|k27	k4|k27
Elf4	0.183859	0.397947	0.400296	0.772781	0.106031	0.245715	0.367333	0.654763	6.8548	6.12569	0.509638	0.304577	2.17774	k4|k27	k4|k27	k4|k27
Emilin3	0	0.0378304	0.370025	0.38483	0.0907173	0.248488	0.0661644	4.2415	5.90957	0.169611	0.244371	0.179296	1.80154	k4|k27	k4|k27	k27
Enpp7	0	1.03791	0.960985	0.699605	0.452527	0.0806678	1.15517	5.1897	0.558311	1.26911	0.690966	0.586097	1.48399	k4|k27	k4	None
Epha2	0.0390577	0.328755	0.148813	0.0696453	0	0.112426	0.316241	3.23391	13.3057	4.92303	0.190657	0.183378	2.82895	k4|k27	k4|k27	k4|k27
Epn3	1.22575	0.266254	1.35587	0.211518	0.691685	0.227631	3.49254	3.09787	2.87521	2.44717	0.751984	1.07396	1.92485	k4|k27	k4|k27	k4
Eps8l1	0.518325	1.70547	0.606087	0.294078	3.11397	0.201854	0.485576	1.7065	2.53528	0.583164	0.773458	0.958938	1.30702	k4|k27	k4|k27	k4|k27
Ermap	1.38356	0.369251	0.610719	0.391122	0.522198	0.364255	0.248389	4.98724	12.2691	3.41293	0.717614	0.458112	2.81788	k4|k27	k4	k4
Espn	0.751503	1.75046	0.51919	0.523364	2.28231	0.899793	3.79373	0.337197	0.323412	0.52669	0.869707	1.6339	0.477961	k4|k27	k4|k27	k27
Esrp2	0.0601547	1.41773	0.114597	0.0536321	0.0404728	1.90468	0	0	2.57658	1.36207	0.397455	0.531873	1.02621	k4|k27	k4|k27	k4|k9|k27
Ets1	0.160007	0.0808084	0.030482	0.216479	0.0861238	0.414517	0.117777	10.4562	10.5512	10.072	0.163069	0.260043	3.50563	k4|k27	k4|k27	k4|k27
Etv2	0.293082	0.246692	0.977083	0.783908	1.57751	1.26544	0.215729	1.69606	0.145971	0.110603	0.626833	0.94253	0.592922	k4|k27	k4|k27	k4|k27
Eva1a	0.173727	0	0.0827394	5.65348	0	0.0625084	0	4.09876	1.99009	1.57347	0.769973	0.0291581	1.76468	k4|k27	k4|k27	k4|k27
Ezr	1.8509	0.757914	0.190597	0.490602	0.134628	3.74383	0.515501	35.4514	36.0269	26.6938	0.788216	1.00936	5.0633	k4|k27	k4|k27	k4
F11r	1.23751	0.416652	0.0589377	0.717162	2.24805	2.8497	4.09902	7.3818	10.3546	15.1779	0.631756	1.99818	3.52947	k4|k27	k4|k9|k27	k4|k9|k27
F2rl1	0.111448	0.234518	0.212313	0.546498	0.599867	0.441097	1.39457	2.72862	0.388549	0.588815	0.340789	0.821628	1.01339	k4|k27	k4|k27	k4|k27
F930015N05Rik	0.0684075	0	0.0651596	0	0	0.196908	0.0503528	0	0.0681413	0.0516314	0.0466329	0.110062	0.0559105	k4|k27	k4|k27	k4
Fam110c	0.230075	0.871459	0.438302	0.153846	0.116098	0.124174	0.0423378	0.563301	1.54696	0.130239	0.483432	0.129051	0.723333	k4|k27	k4|k27	k4|k27
Fam159a	0	0	0	0.304611	3.10326	0.245862	0	2.8897	1.53147	3.09443	0.0959049	0.784638	1.77777	k4|k27	k4|k27	k4|k27
Fam167b	0	1.50628	2.32442	0	0.109457	0	0	0.289679	3.40309	0.245577	0.764663	0.0499511	0.940781	k4|k27	k4|k27	None
Fam169b	0.10888	0.366583	0.622262	0	0	0.0783515	0.801432	0.0969362	0.216912	0.123267	0.324421	0.319324	0.194802	k4|k27	k4|k27	k4|k27
Fam181b	1.41736	2.31585	0.317662	0.148667	0	0.179992	1.41149	7.49706	4.56772	1.51026	0.900188	0.502901	2.2973	k4|k27	k4	k4
Fam19a3	1.92102	0.449154	0.237198	1.01495	0.646243	0.307199	0.288038	2.66046	0.248052	0.939757	0.849875	0.490277	1.04919	k4|k27	k4|k27	k4|k27
Fam19a4	0.774209	0.118484	0.201123	0.062751	0.757669	0.607781	12.6408	0.563958	0.911413	0.318732	0.335227	1.7562	0.659664	k4|k27	k4|k27	k4|k27
Fam43a	1.39841	0.252227	0.428146	1.95922	3.83066	8.05051	3.01445	3.82395	1.79095	10.6677	0.916483	2.48514	2.43181	k4|k27	k4	k4|k27
Fam46b	0.0671219	0.22599	1.0869	0.299219	0	0	0.296439	0	0.0668607	1.67181	0.456669	0.124851	0.50373	k4|k27	k4|k27	k4
Fam78a	0.191442	0.225596	0.510588	0.989967	0.644023	0.192871	1.46552	3.5111	2.09767	0.577972	0.533512	0.757852	1.48758	k4|k27	k4	k4|k27
Fam83d	0.203861	0.0571975	2.3949	0.181756	0.0457199	0.586805	0	23.5947	14.5531	21.4387	0.588054	0.24354	4.35578	k4|k27	k4|k27	k4
Fanci	0.945972	0.704366	0.762434	1.62192	1.07709	0.890193	1.63363	4.95604	8.77055	5.13518	0.98448	1.12338	2.82663	k4|k27	k4	k4
Ferd3l	0.867655	2.92128	0	0.464145	0	0	0	0	0.345711	0.130974	0.855652	0	0.201978	k4|k27	k4|k9|k27	k4|k27
Fermt1	1.40278	0.664166	0.584577	0.729559	2.02525	0.147213	1.78544	0.104075	0.407551	0.0661726	0.863501	1.09103	0.242822	k4|k27	k4|k27	k4|k27
Ffar1	0.170072	0	0	0	0	0	0	0	0.33882	0	0.0566493	0	0.140321	k4|k27	None	None
Fga	0.581944	0.0769443	1.71837	2.17914	0	0	0.214176	0.310864	0.0579679	1.36161	0.970005	0.0933258	0.570528	k4|k27	k4|k27	None
Fgf15	5.60927	0.143073	0	0.22732	0.171545	0	0	84.3676	51.4721	116.297	0.80323	0.0761373	6.33437	k4|k27	k4|k27	k4|k27
Fgf2	0	0.37199	0	0.197011	1.18938	1.27211	0	0.196732	0	0	0.178927	0.771518	0.0863666	k4|k27	k4|k9|k27	k4
Fgf3	0.128622	0.216527	0.245031	0.688054	0.173077	0	0	0.229026	0.128122	1.94158	0.382218	0.076766	0.67601	k4|k27	k4|k27	k27
Fgf5	0.0639896	0.215444	0.121903	1.31236	0	0	0.0942016	0.398791	0	1.06469	0.43657	0.0432929	0.510035	k4|k27	k4|k27	k4|k27
Fgr	0.45953	0	0.218856	0.245822	0.154589	0.264548	0.0338246	2.0047	0.183097	0.0693671	0.287032	0.197997	0.642181	k4|k27	k4|k27	k27
Fli1	1.40273	0.0407138	0.0460735	0.215626	0.0650879	0.0348078	0.106811	5.29688	10.6482	9.16347	0.417233	0.0955816	3.18066	k4|k27	k4|k27	k4|k27
Fosb	0.0813427	0.102701	0.154961	0	0.820925	0.0292677	0.538865	0.10863	0.081026	0.0613943	0.115427	0.509385	0.115713	k4|k27	k4|k27	k4|k27
Fosl2	0.759624	0.948057	1.27246	0.0233537	1.2689	1.01788	0.713381	0.139923	0.208736	1.89793	0.748716	0.990558	0.66582	k4|k27	k4	k4|k27
Foxa3	0.150637	0.190191	0.0717427	0.335759	0.253377	0.0542005	0	0.0670566	0	0.341086	0.242811	0.13399	0.172346	k4|k27	k4|k27	k4|k27
Foxi1	0.19572	0.219654	0	0.232664	0	0	0	0	0.259944	0.0492406	0.211533	0	0.134235	k4|k27	None	None
Foxj1	0.476571	0.952701	1.70229	0.318672	2.2445	0.857369	3.72714	1.06073	11.3338	3.23727	0.840247	1.61074	2.25028	k4|k27	k4|k27	k4|k27
Foxo4	0.582827	0.735862	0.925258	0.0866051	0	0.0699019	0.393252	0.994546	1.11274	1.42966	0.630759	0.191978	1.11864	k4|k27	k4|k27	k4
Foxq1	0.109501	0	0.0521509	0.146441	0	0	0.403002	0.926147	0.490836	1.77691	0.105104	0.162839	0.99844	k4|k27	k4|k27	k4|k27
Foxs1	0.937147	0.0986014	0	0.313324	0	0	0	5.73613	0	5.92382	0.370706	0	1.84783	k4|k27	k4|k27	k27
Frem3	0.139066	0.351161	0.220772	0.206645	0.732927	1.05078	0.187664	0.226987	0.138524	0.157442	0.295211	0.692502	0.231075	k4|k27	k4|k27	k4|k27
Fzd5	0.067684	0.493746	0.709174	0.0603449	0.106257	0.113648	0.365348	0.34147	0.516891	0.732222	0.382813	0.250083	0.605852	k4|k27	k4|k9|k27	k4|k27
G630025P09Rik	0	0	0	0	0	0	0	0.543652	0	2.07398	0	0	0.748818	k4|k27	k4|k27	k4|k27
G6b	0	0.0607741	0	0.0643736	0.0971575	0.363707	0.265731	0.192847	3.81184	6.26701	0.0437805	0.307092	1.79412	k4|k27	k4|k27	k4
G6bos	0	0.142836	0	0	0	0	0	0	0	0.25616	0.0481545	0	0.109673	k4|k27	k4|k27	k4
G730013B05Rik	0.366311	0.616659	1.21534	1.03416	0.780416	0.263603	0.213448	0.550316	1.90644	0.212061	0.828816	0.482956	0.816425	k4|k27	k4|k9|k27	k4
Gabrd	0.73559	0.687953	1.01207	1.23879	9.73331	29.8196	132.173	2.11023	5.94323	2.22078	0.930526	5.14232	2.04001	k4|k27	k4|k27	k4|k27
Galr3	0	0.146561	0	0	0	0	0	0.155021	0	0	0.0493281	0	0.0693064	k4|k27	k4|k27	k4|k27
Gareml	2.64113	0	0.329931	0.694843	0.69914	1.65134	0.573655	5.70505	9.61768	13.6271	0.759222	0.941881	3.34141	k4|k27	k4|k27	k4
Gatsl3	0.496043	0.167011	0.377993	3.00735	0.467241	3.28403	4.60054	0.618281	0.296467	0.224636	0.817296	1.71255	0.453801	k4|k27	k4|k27	k4|k27
Gcnt4	0.783699	0.279084	0.459378	0.591227	0.324481	0.498889	1.64183	0.483045	0.330275	0.477755	0.601369	0.796952	0.514564	k4|k27	k4|k27	k4|k27
Gdf10	0.367258	2.78214	1.7491	0.109145	2.51214	6.43092	0	4.68659	0	4.48127	0.994724	1.56863	1.65402	k4|k27	k4|k27	k4|k27
Gdf11	0.0848012	0.856542	0.484649	0.226818	2.51043	2.80711	1.06113	3.09545	2.6186	3.32824	0.468773	1.59459	2.00108	k4|k27	k4|k27	k4|k27
Gdf3	0.65537	0.612928	0.346807	0.454461	0.29396	0.209606	0.267999	0.064831	0.217606	0.219843	0.596716	0.329628	0.220456	k4|k27	k4	k4
Gdf9	2.63904	0	0.324353	0	0	0	0	0.151584	0.0847989	0	0.567211	0	0.107016	k4|k27	k4	k4
Gdnf	1.10978	0	0.0997613	0.217881	0.140933	0	0.17988	0.124327	0.173877	1.34384	0.374664	0.142951	0.543071	k4|k27	k4|k27	k4|k27
Gfi1b	0.534794	0.37512	1.27351	0.526048	0.479754	0.384846	0	0.872904	4.70562	1.81639	0.71808	0.345028	1.63717	k4|k27	k27	None
Gimap1	0	0.17247	0.0975873	0.182685	0	0.294903	0.150823	2.55397	5.51085	0.154653	0.151488	0.191837	1.57991	k4|k27	k4|k27	k4|k27
Gimap5	0	0.0665293	0.451724	0.140939	0.106358	0	0.0581791	0.422219	6.92846	0.0596564	0.205228	0.0758008	1.19293	k4|k27	k4|k27	k4|k27
Gja3	0.371569	0.104252	0.235951	0	0	0.0409922	0.0455835	0.0551349	1.35712	0.140223	0.226129	0.0407558	0.501255	k4|k27	k4|k27	k4|k27
Gjb2	0.0638831	0.860342	0	0.284781	0.0429813	3.0341	0.423202	3.58315	1.01815	0.0482165	0.336608	0.8607	1.09244	k4|k27	k4|k27	k4|k27
Gjb4	0	0.268373	0.708639	0.0947562	0.0715066	0.305923	1.79928	0.473109	0.635199	0.721946	0.311609	0.65659	0.684123	k4|k27	None	None
Gjb5	0.0901261	0.986188	0.257541	0.0803537	0.121276	0.0648561	0	0.320959	0.448877	0.272095	0.389152	0.0852666	0.427909	k4|k27	None	None
Gli2	0.48078	0.616656	0.457953	0.102059	0.554528	1.31801	1.19648	5.05496	10.764	11.4392	0.485879	0.994851	3.26375	k4|k27	k4|k9|k27	k4
Glipr2	3.95537	0.5122	0.144907	0.745988	0.307064	3.33898	0.111978	24.6504	29.2468	11.4247	0.976229	0.885605	4.41159	k4|k27	k4|k27	k4
Gm10584	0	0.102633	0.058072	0.108712	0	0	0	0.162837	3.15793	0.0460152	0.0928188	0	0.779472	k4|k27	k4|k27	k4
Gm10684	0.340144	0.0715761	0.0809985	0.379077	0.114426	0	0.25037	0.302832	0	0.577636	0.274547	0.159552	0.346472	k4|k27	k4|k27	k4|k27
Gm10804	0.0683467	0.0575285	0.593303	1.65545	0.229922	0	0.144945	2.34767	0.272323	1.7539	0.564264	0.164615	1.18403	k4|k27	k4|k27	k4
Gm10863	0	0.380195	0	0.604071	0	0	0	0.603214	0.674899	0.170459	0.286653	0	0.550705	k4|k27	k4|k27	k27
Gm11541	0.182719	1.61487	0.348086	0.244359	0.799079	0	0.201741	0.406688	0.0910037	0.0689544	0.59379	0.370795	0.238053	k4|k27	None	None
Gm11627	0.226846	0	4.75367	0	0.152625	3.59132	3.00555	0.605887	1.35578	3.93794	0.704859	1.46861	1.40783	k4|k27	k4|k27	k4
Gm12409	0	1.00051	0	0	0	0	0	0.423308	0	1.61488	0.250093	0	0.631997	k4|k27	k4|k9	None
Gm13003	2.9615	1.3354	0.50373	0.0471497	5.83527	1.40808	4.04833	0.282497	0.0526781	1.79616	0.966182	2.12556	0.638823	k4|k27	k4	None
Gm13547	0	1.43858	1.86052	1.08842	3.94253	2.10839	0.898585	0.434749	2.43207	0.18428	0.966181	1.62211	0.847963	k4|k27	k9|k27	k27
Gm15179	0	0	2.57768	0	0	0	0	1.80698	1.68477	1.53188	0.459756	0	1.41801	k4|k27	k4|k27	k4|k27
Gm16157	0	0.564565	0	0	0.112819	0	0	0	0	0.505285	0.16144	0.0514063	0.196679	k4|k27	k4|k27	k4|k27
Gm16796	0.733305	0.0440881	0	4.24965	0.845788	0.603083	0.0385546	0.373066	0.052175	0.0395336	0.811997	0.539887	0.195571	k4|k27	k4|k27	k4
Gm16998	0.499431	0.630568	0.11893	0.111319	1.76412	1.52744	0.551424	0	0.248743	0.659664	0.401045	1.14603	0.350456	k4|k27	k4	k4|k27
Gm19277	0	0	0	0.352591	0.532156	0	0	0.234727	0	0.795965	0.108931	0.205188	0.382984	k4|k27	None	None
Gm19424	0.480351	0	0.0653634	0	0	0	0	0	0	0.0517928	0.164321	0	0.0242835	k4|k27	k4	k4|k27
Gm19434	0.298552	3.51814	0.455003	0.212944	3.73616	3.43748	0.571363	0.850566	0.29739	1.21681	0.843041	1.68183	0.804021	k4|k27	k4	k4
Gm20556	0	0	0.377993	0	0.0889983	0.761515	0	0	0.263527	0	0.115642	0.313273	0.112485	k4|k27	k4|k27	None
Gm20735	0	0	0	2.70598	0	0	0	0.540429	0	0	0.472464	0	0.207777	k4|k27	k4|k27	k4|k27
Gm2115	0.412171	0.138772	0.314081	0.146992	0.221851	2.61012	0.485419	0.293566	0	1.24436	0.319326	0.903995	0.512553	k4|k27	k4|k27	k4
Gm3336	0.133312	0.11221	0.126982	0.475426	0.179387	0.287799	0.392507	0.237376	0.663963	0.201237	0.266893	0.36021	0.435476	k4|k27	k4	None
Gm5069	0.394119	0.774051	2.54442	0.195213	2.44544	0.283614	0.934764	0.194937	0.654308	0.330517	0.847305	1.03235	0.46505	k4|k27	k4|k27	k4
Gm5424	0	0	0	0	0	0	0	0	0	0	0	0	0	k4|k27	k4	k4|k27
Gm7367	0	0	0	0	0	0	0	0	0	0	0	0	0	k4|k27	k4	k4
Gm8773	5.3291	0	0.576827	0.215966	0.0814882	0.348627	4.72494	2.91141	0.120644	13.1635	0.900282	1.02059	1.98538	k4|k27	k4|k27	k4
Gm9573	1.11563	1.26029	1.03469	0.54968	0.711102	0.781696	1.14533	4.05141	0.701864	1.59543	0.978594	0.903125	1.49326	k4|k27	k4	None
Gm9899	0.167147	0.0844143	2.19712	0.119219	0.224917	2.59809	0.0738193	0.922635	0.099898	1.23633	0.544791	0.747555	0.747196	k4|k27	k4	k4|k27
Gnat1	0.139108	0.0585446	0	0	0.467967	0.050052	0	0	0.484982	0.314979	0.0674966	0.208093	0.321829	k4|k27	k4|k27	k4|k27
Gng8	0	0.702535	0.477011	0.148829	0.112312	0.120125	1.47446	2.37789	4.32327	4.15773	0.382632	0.541445	2.17839	k4|k27	k4	k4|k27
Gp5	0	0	0.731749	0	0.140965	0.301541	0.25703	2.30057	0.8348	0.0527114	0.198058	0.300165	0.890816	k4|k27	k4|k27	k4|k27
Gpr142	0.699339	1.17729	0.666135	1.12232	0.0941048	0.90586	2.162	0.871675	1.25391	0.633401	0.927413	0.907011	0.928213	k4|k27	k4	k4
Gpr143	0	0.626367	1.77206	0.995198	0	1.20489	0.410813	0.165631	0.185315	1.33394	0.792285	0.545744	0.56305	k4|k27	k4|k27	None
Gpr25	0	1.18714	1.34342	0	1.15979	2.87564	0.230698	0	0.234149	0.059139	0.589415	1.1216	0.128803	k4|k27	k4	k4|k27
Gpr6	0.562546	0.118376	0	0.752322	0	0.101204	0.103518	0.125209	0	0	0.403643	0.0937308	0.0567311	k4|k27	k4	k4|k27
Gpr88	0.178058	0.112406	0	0.0793755	2.27619	5.25346	2.16254	0.198157	0.0886824	0.0671956	0.125073	2.00592	0.159075	k4|k27	k4|k27	k4|k27
Gprc5c	0.540621	0.455049	0.882776	1.96243	0.66722	1.13298	9.49414	7.67812	16.0823	11.0691	0.911056	1.74061	3.60169	k4|k27	k4|k27	k4|k27
Grem1	0.562202	0.0788691	0.178503	0.0835404	0.0630427	0	0	0	0	4.03112	0.276452	0.0293999	0.77696	k4|k27	k4|k27	k4|k27
Grhl3	1.21578	0.186062	2.00028	0.0492705	0.297451	1.07373	0.691513	0.442806	0.660571	0.458811	0.762119	0.728741	0.601783	k4|k27	k4	k4|k27
Gsc2	0.211827	0	0.20177	0.944294	0.28504	0.152434	0	0.942955	0.422006	0.159879	0.375398	0.188833	0.560052	k4|k27	k4|k27	k4|k27
Gsto2	0.117682	1.98237	1.00885	0.233309	0.554245	0.508114	0.288927	0.104773	0.130333	3.65391	0.761469	0.53171	0.846314	k4|k27	k4|k27	k4
Gucy2e	0.626761	1.87747	0.614562	0.756025	1.3891	0.729602	0.569891	0.607245	0.312161	0.500882	0.932565	0.899192	0.554115	k4|k27	k4	k4|k27
Gulp1	0.154813	0.260618	3.04757	1.47229	0.173601	0.594166	1.74729	5.4673	5.7058	5.18022	0.966173	0.787251	2.68874	k4|k27	k4|k27	k4
Gypc	0.914974	0.710906	0.402246	0	0.99444	0.861023	0.828905	1.69187	13.6011	6.26841	0.549956	0.92102	2.71942	k4|k27	k4|k27	k4
Hamp2	0	0	0	0	0	0.505789	0	0.62576	0	0	0	0.19684	0.233705	k4|k27	k4	None
Has2	0.415885	0.127293	0	0.94383	0.0763125	0.27207	0.166975	2.35623	5.04652	0.599252	0.408367	0.22535	1.67345	k4|k27	k4|k27	k4
Has3	0.0779304	0.218651	0.940251	0.185281	0	1.02813	0.114725	3.53847	1.96655	1.27441	0.398755	0.39228	1.6455	k4|k27	k4|k27	k4|k27
Hba-a2	0	0	0	0	0	0	0	0	0	0	0	0	0	k4|k27	k4	k4
Hba-x	0	2.58533	0.243806	0	0.172212	0.184191	6.40571	1299.15	2871.89	1218.63	0.539217	1.12059	10.695	k4|k27	k4	k4
Hes2	0.0526844	0.102552	0.0580259	0.543128	0.0409865	0	0	1.92311	0.0606812	0.643702	0.230538	0.0193171	0.783148	k4|k27	k4|k27	k27
Hey2	0.303268	1.27633	0.75106	0.432615	0.0816169	0.436473	0.267872	4.80602	2.53754	2.19739	0.72393	0.326043	2.0124	k4|k27	k4|k27	k4|k27
Hfe2	0.987864	0	0	0.1355	0.0511267	0	0	0.135308	2.72498	0.114708	0.293637	0.0239789	0.74566	k4|k27	k4|k9|k27	k4|k27
Hif3a	0.628255	1.07651	0.577054	0.200048	0.0754817	0.258344	0.0660629	1.14154	4.91708	1.76864	0.669453	0.176267	1.7109	k4|k27	k4|k9|k27	k4
Hk2	0.027867	0.516034	0.583965	0.198763	0.468731	0.120321	0.0615362	8.06329	8.43859	6.7726	0.391261	0.268212	3.12567	k4|k27	k4|k9|k27	k4
Hnf1b	0.135833	0.228666	0.129384	0.302762	0.502647	0.5196	1.49974	0.445048	0.829894	0.512609	0.259488	0.837659	0.666639	k4|k27	k27	k27
Hrct1	0.168209	2.26535	0.160223	0.14997	0.113173	0	1.23814	0.149757	0	0	0.586883	0.438992	0.0671098	k4|k27	None	None
Hrk	0.05724	0.216809	0.0817835	3.01097	0.115535	0	0.0421327	0.229325	0.142543	0.0648038	0.620192	0.072425	0.193567	k4|k27	k4|k9|k27	k4|k9|k27
Hs3st3a1	0	0	0.277262	0.051904	0	0	0	0.0518304	4.34924	0.307576	0.106514	0	0.95971	k4|k27	k4|k27	k4
Hspb2	0	1.19969	0	0	0	0	0	0	0.354935	0	0.284325	0	0.146075	k4|k27	k4|k27	k4
Htr1a	0.553299	1.04787	0.658786	0.554967	26.3378	29.5635	12.0907	0.0615755	0.0688931	0.730814	0.759118	4.47235	0.324592	k4|k27	k4	k4|k27
Htr1b	0.223219	0	0	0.398031	16.9709	14.6175	1.64305	0	0	0	0.19352	3.1783	0	k4|k27	k4	k4|k27
Htr1d	2.15456	0.379575	1.19318	0.625422	17.0417	11.4109	7.08126	1.33829	0.748665	0.302545	0.988874	3.60713	0.804347	k4|k27	k4	k27
Htr3a	0.297482	0.186173	0.0708394	0.132613	0.0500373	0.535181	0.547419	0.397274	2.14835	0.224528	0.225106	0.439571	0.809812	k4|k27	k27	None
Htr4	0.0659544	1.77648	1.16223	0.529227	2.35187	0.213578	1.77197	0.322958	0.328489	0.373349	0.82268	1.16505	0.42375	k4|k27	k4|k9|k27	k4
Htr5b	5.13449	0.0645042	0.145991	0	26.7083	16.5993	12.297	0.272911	0.0763359	0.0578405	0.72593	4.22091	0.178461	k4|k27	k4|k27	k4|k27
Htra4	0	0.829771	0	0	0.094752	0	0	0.0626907	0	0	0.217916	0.0435347	0.0292406	k4|k27	k4|k27	k4|k27
Icam1	0.302432	0.407299	0.518531	0.161783	0.651135	0	0	7.48533	3.85606	6.71096	0.423288	0.241153	2.77056	k4|k27	k4|k27	k27
Ier5l	0	0.994995	1.03215	0.878273	0.662778	0	0	0.701622	1.1775	0.148701	0.732199	0.244532	0.696529	k4|k27	k4	k4
Ifitm5	0	0	0.206323	0	0.582945	0.155874	0.318877	0.192847	5.17835	0.163487	0.0676542	0.423635	1.03336	k4|k27	k4|k27	k4
Igf2os	0.196891	0	0.0312571	0.087771	0.154549	0.0708429	0	0.876465	0.294187	0.123838	0.106268	0.102025	0.482832	k4|k27	k27	k4|k9|k27
Igfbp6	0	0.401137	1.47532	0.106224	0	0.0857369	0	0.742513	0.237358	1.16902	0.484964	0.0395582	0.741824	k4|k27	k4|k27	k4|k27
Igfbpl1	0.506476	0.236838	0.0536033	0.351212	0.0757252	0	0.0414225	54.0601	34.4745	47.3588	0.351855	0.0546217	5.50912	k4|k27	k4|k27	k4
Il10ra	1.84659	0.259051	0.753822	0.509589	0.147906	0.31639	0.161812	0.822015	4.37954	0.431394	0.811558	0.270656	1.27015	k4|k27	k4|k27	k4
Il12a	0	0.10705	0	0.315248	0.171137	0.169631	0.0936135	0.113229	2.58288	0	0.135514	0.194355	0.665291	k4|k27	k4	None
Il1rl2	0.86632	1.32581	0.0750171	0.140434	0.476894	1.30351	2.02896	5.67949	2.82419	6.95474	0.602968	1.12174	2.55557	k4|k27	k4|k27	k4|k27
Il20ra	2.57429	0.80482	0.280236	0.786912	0.395889	0.423429	2.9235	1.44063	1.75836	2.94222	0.970848	0.987565	1.57669	k4|k27	k4|k27	k4
Il24	0	1.1583	0.524313	0	0.277761	0.495138	0.50646	5.1457	3.42691	5.60866	0.429514	0.508353	2.49674	k4|k27	k4|k27	k4|k27
Il25	0	0.121605	0	0	0	0	0	0.5145	0	0	0.0413913	0	0.199614	k4|k27	k4|k27	k4
Ildr1	0.263874	0	0.251346	0.282315	0.0710152	0.15191	0.0776921	0.364488	0.968533	1.75278	0.255021	0.136984	0.962124	k4|k27	k4|k27	k4|k27
Inmt	3.15256	0.12636	0	0.133844	0.101004	0	0.221001	2.00482	0.299076	0.793144	0.601723	0.142295	0.935751	k4|k27	None	None
Insc	0.26467	0.111389	2.14288	0.058993	0.445183	1.38084	0.194816	0	0	0.299644	0.556477	0.679837	0.126039	k4|k27	k4|k27	k4
Insrr	1.32444	0.456056	0.401405	0.0536741	1.51892	0.953088	0.398815	5.03821	4.67747	4.13486	0.580313	0.927589	2.48656	k4|k27	k4|k27	k27
Ip6k3	0.0666269	0.168243	0	0.178207	0.0896547	0.143837	0.0490421	5.16069	0.53094	0.150862	0.138497	0.128942	1.14674	k4|k27	k4	None
Irak3	1.03452	0.34831	0.0985405	0.138352	0.0696039	0.0744458	0.228445	0.138156	0.360674	1.17123	0.444594	0.165834	0.583177	k4|k27	k4|k27	k4|k9|k27
Islr2	0.121837	0.0683681	0.270789	0.240215	0.054649	0.146126	0.0571972	8.67336	1.63255	6.77834	0.229397	0.117925	2.54331	k4|k27	k27	k4|k27
Ism2	0.486381	0.767615	1.33195	0.433643	0.818108	0.612513	0.716022	0.216514	1.02954	0.412989	0.783708	0.776939	0.600885	k4|k27	k4|k27	k4|k27
Itpripl2	0.536975	1.46894	0.681974	0.478751	0.0150535	0.0322013	0.0988129	0.517911	0.802328	1.72247	0.809629	0.0677419	0.965622	k4|k27	k4|k27	k4|k27
Kcng2	0.109112	1.60722	0.571622	0.875527	0.807529	1.68815	0.160628	0.68	0.108687	0.329413	0.772867	0.831846	0.436034	k4|k27	k27	k4|k27
Kcnj3	0.182936	0.846891	1.56825	0.24465	3.38475	8.16191	11.6476	0	0.182224	0.690366	0.701	2.99631	0.332946	k4|k27	k4	k4|k27
Kcnj4	0.713638	0.120136	0.271902	0.509006	4.41733	0.308127	3.93966	1.58839	0.213258	0.646352	0.470331	1.70983	0.790071	k4|k27	k4|k27	k27
Kcnk12	0.786757	0.0662226	0.224821	0	0.211736	0.0566162	0.0579108	1.26082	0.391847	0.356288	0.305606	0.145915	0.697836	k4|k27	k4|k27	k4|k27
Kcnk15	0	0.125258	0.141747	0	0	2.57011	0.438147	0	0.148234	0.224636	0.0903749	0.786727	0.163923	k4|k27	k4|k27	k27
Kcnk5	1.50653	2.30558	0.217425	0.0407023	2.3651	1.64261	0.0336034	22.8016	6.18457	14.2306	0.847997	1.06676	3.78226	k4|k27	k4|k27	k4
Kcnn1	0.645911	2.55846	0.940962	0.304875	2.40295	1.85923	3.07635	11.7718	11.619	11.7576	0.972706	1.7699	3.66856	k4|k27	k4|k27	k4
Kcns1	0	2.04958	0	0.0504877	1.0287	0.692755	1.41719	0.352913	0.846113	0.555627	0.419917	1.01775	0.652685	k4|k27	k4|k27	k4|k27
Kcnv1	0.102474	1.63883	0.260291	0.578632	0.34473	1.10613	2.96685	0.182467	0.98673	0.567187	0.633269	1.1633	0.626791	k4|k27	k4|k27	k4
Kctd11	1.24124	0.094979	0.322447	0.0503022	0.41756	0.243604	0.083058	3.56639	5.39523	3.74735	0.442303	0.311016	2.37172	k4|k27	k4|k27	k4
Kctd12	2.18548	0.108209	0.514306	0.481396	0.484373	4.12604	0.832722	1.67105	9.06645	2.8915	0.746339	1.26723	2.23641	k4|k27	k4|k27	k4|k27
Kctd8	1.22265	0.0894887	0.0506346	0.142183	0.25036	1.26237	2.77812	0.283964	0.741322	0.682073	0.384746	1.13928	0.637009	k4|k27	k4	k4|k27
Kdelr3	1.00889	0.37742	0.747433	1.99887	2.41348	0.645342	1.65025	7.18573	21.1042	3.46891	0.964505	1.29859	3.21976	k4|k27	k4|k27	k4|k27
Kis2	0	0	0.072203	0	0	0.0545483	0	0	0	0	0.0251445	0.0255417	0	k4|k27	k4|k27	k4
Klf2	0.0845677	0.427092	0.886077	0.829377	0.0568982	0	0.435734	2.25873	3.36954	0.702112	0.604235	0.200542	1.53304	k4|k27	k4|k27	k4|k27
Klhdc7b	0	0	0.0804639	0	0.0568356	0.0607893	0.683972	0.0752082	0.0841459	0	0.0279127	0.305586	0.073725	k4|k27	k4|k27	k27
Klhl14	0.239711	0.269025	0.30444	0.0356198	1.50528	2.32875	2.67607	0.960372	0.636742	0.422157	0.271912	1.64604	0.730012	k4|k27	k4|k27	k4|k27
Klk10	0.793962	1.71846	0.324114	1.01125	1.221	1.46918	1.00185	2.1206	1.46876	5.05083	0.924764	1.15219	1.84758	k4|k27	k4	k4
Klk4	0.993209	1.672	0.709539	0.221379	0.250591	2.68023	0.091384	1.10532	0.494672	0.84334	0.868783	0.776188	0.845397	k4|k27	k4|k27	None
Klk9	0.208237	0.350553	0.396701	0.278487	0.140104	0.449552	0.306554	0.556184	0.31114	0.943016	0.385729	0.37018	0.662377	k4|k27	k4|k27	k4
Krt1	0.502084	0.316959	1.31518	1.79057	0.253356	0.451634	0.554354	1.06164	0.50013	0.710538	0.918964	0.49993	0.801111	k4|k27	k4|k27	k4
Krt13	0.233752	1.08214	0.33398	0.208406	0.235907	0.168211	0.172058	0.104055	0.232842	0.26464	0.51249	0.252972	0.261176	k4|k27	k4|k27	None
Krt14	0.092515	0.0778713	0	0.247451	0.311226	0.13315	0.612878	0.0823666	2.67249	0.0698267	0.138705	0.420298	0.696109	k4|k27	k27	None
Krt17	0	2.05321	0.677686	0.815555	1.09413	0.292561	0.897752	0	0.506212	0	0.804302	0.786959	0.196975	k4|k27	k4	None
Krt42	0	0.167119	0.189119	0	1.26905	0	0	0.265149	0.0988863	0	0.118211	0.394029	0.15845	k4|k27	k4	None
Krt5	0.561004	1.88882	0.66796	0.437652	1.88725	1.21112	1.03235	3.43382	9.15069	2.48762	0.858689	1.23254	2.43143	k4|k27	k4|k27	None
Krt80	0.0865699	1.31161	0.989515	1.08056	1.68911	0	0.0637215	1.00196	0.776096	0.261358	0.844517	0.505417	0.721699	k4|k27	k4	None
Krt86	1.25367	0.725475	0.447806	0.0698585	0.632615	1.1277	0	0.0697595	0.156099	0.177417	0.64764	0.598827	0.180726	k4|k27	k4|k27	None
L1td1	0.261004	0.439383	0.149167	4.88677	0.140485	0	0	0	0.467979	0	0.904522	0.063216	0.18461	k4|k27	None	k4|k27
Lama4	1.57487	0.384849	0.701657	0.679405	0.324713	0.329022	0.392637	10.9229	13.1318	4.62039	0.837279	0.431288	3.29574	k4|k27	k4|k27	k4
Lamc3	0.207184	0.34878	0.764719	0.0923593	0.731827	0.298185	0.438443	9.56869	12.6922	7.8578	0.412546	0.564433	3.44132	k4|k27	k4|k27	None
Lcn12	1.50143	0.18054	0	2.10356	0.144312	2.00655	0	0	0.213655	0.809444	0.799031	0.594197	0.378302	k4|k27	k4	k4
Lcn2	0.360082	0.303087	0.342986	0	0	0.12956	0.662614	0	0.17934	0	0.312768	0.303071	0.0793266	k4|k27	k4	k4
Lefty1	0.095745	0.72531	0.0911991	0.597543	0.38651	0.206699	0.42285	1.87533	1.62133	0.939439	0.430134	0.417102	1.28989	k4|k27	k4|k27	k4|k27
Lgals12	0.557441	1.17302	0.743364	0.795195	0.562579	0.641829	1.02579	0.843697	0.666325	0.631102	0.851223	0.792572	0.775039	k4|k27	k4|k27	k4|k27
Lif	0.149939	0.0683414	1.78528	0.108584	0.231617	0.055051	0.985422	0.0361432	0.161754	0	0.480867	0.455771	0.0891759	k4|k27	k4|k27	k27
Lin28a	0.970876	0.594328	0.630532	0.62953	0.475067	0.2223	0.227383	0.432188	5.40695	8.42696	0.765396	0.381988	2.14488	k4|k27	k4|k27	k4
Lin54	0.100288	1.79265	1.11575	0.981062	1.57442	0.204348	1.77668	5.56557	19.1993	8.41446	0.921741	1.03529	3.42868	k4|k27	k4|k27	k4
Lin9	0.583565	0.900526	0.324251	0.867148	1.73411	2.86961	0.644318	5.06562	13.5151	13.287	0.723897	1.37358	3.43226	k4|k27	k4	k4
Lmntd2	1.28357	0.254211	0.359595	0	0.0507999	2.22768	0	8.33547	8.64915	6.38259	0.490312	0.587329	3.12575	k4|k27	k4	k4
Lox	0.207522	0	0.0329448	0.09251	0.0232705	0	0	4.17445	11.7827	1.53866	0.111615	0.0110625	2.46387	k4|k27	k4|k27	k4|k27
Loxl1	0.138024	1.47158	0.131471	0	0.309548	1.19189	0.203191	6.88148	11.9155	6.56304	0.417541	0.596037	3.19616	k4|k27	k4|k27	k27
Lrrc15	0.144664	0.146119	0.248031	0.0773866	0.116798	0.0832817	0.0851861	0.0515179	1.32573	0.174698	0.204718	0.130906	0.507482	k4|k27	k4|k27	k4
Lrrc38	1.97991	1.72207	0	0	0	0.0474924	0.0485784	0.176272	0.13148	0	0.754993	0.0451248	0.137478	k4|k27	k4|k27	k4|k27
Lrriq4	0.738019	0.225892	1.08642	0.657995	0.270844	0.386247	0.395079	1.77085	1.33481	0.759583	0.720436	0.432439	1.16962	k4|k27	k4|k27	k4|k27
Lrrk1	0.041206	0.0867094	0.117749	0.312273	3.59025	5.61915	2.28996	0.366859	0.779868	0.746417	0.182722	2.21443	0.695678	k4|k27	k4	k4|k27
Ltb4r1	0.441307	0	0.105089	0.98364	0	0.0793929	0	0	0	0	0.414923	0.03674	0	k4|k27	k4|k27	k4
Ltb4r2	0.747064	0.179661	0.203312	0.0951513	0.0718048	0.0767998	0.235668	0.570098	1.80724	0.241652	0.360362	0.170694	0.817422	k4|k27	k4|k27	k4
Ltbr	0.440463	0.494327	1.53835	0.196352	0	0	3.02598	23.2674	10.0912	18.6723	0.677141	0.66978	4.12346	k4|k27	k4|k27	k4
Ly6g5b	0.291414	0.245287	3.88608	0.259815	1.66657	0	0	0.648617	2.46737	4.72887	0.82683	0.471661	1.67778	k4|k27	k4	k4
Ly6g6c	0	0	0.152378	0	0.107632	0.11512	0.471008	0.569702	0.159351	0.60371	0.0511537	0.287161	0.515074	k4|k27	k4|k27	k4
Ly6g6d	0	0.427327	0.725372	0	0	0.365338	0.747385	0.451995	0	5.55613	0.325056	0.418152	1.08363	k4|k27	k27	None
Ly6g6e	0	0	0	0.120425	1.90842	0.0971986	0.596527	0	0	1.93697	0.0410114	0.782998	0.51811	k4|k27	k27	None
Ly6g6f	0	0.726216	0.273939	0.25641	0.0967482	0.103478	1.37598	7.42533	7.59156	0.108532	0.366554	0.507938	2.10877	k4|k27	k4	k4
Lypd3	0.188551	0.0793532	0.0897995	1.59701	0	0	0	0.083934	1.033	0.711555	0.465071	0	0.638397	k4|k27	k4|k27	k4|k27
Lyzl4	0.154192	0	0	0	0	0	0	0	0.153592	0	0.0517207	0	0.0687108	k4|k27	k4|k27	k4|k27
Maf	0.126503	0.21296	0.441822	0.150382	0.226968	1.30482	1.2105	6.19445	8.77876	0.381919	0.295097	0.881374	2.20107	k4|k27	k4|k27	k4
Mafb	0.135947	0.0762859	0.302149	0.808042	0.182934	1.85876	0.366911	2.25931	0.541672	0.205215	0.38132	0.736226	0.866117	k4|k27	k4|k27	k4|k27
Mall	0.312303	0.722893	0.0743688	0.13922	0.0525303	0	0	0.0695112	0	0	0.367117	0.0246206	0.0323172	k4|k27	k4|k27	None
Man1a	0.710812	0.830975	1.42936	1.09144	1.59414	2.44389	3.05205	4.78145	0.983397	1.63929	0.998091	1.72598	1.63985	k4|k27	k4	k4|k27
Map3k8	1.16391	0.257811	1.2837	0.273081	1.27768	0.70532	8.5672	1.6907	2.7459	3.74507	0.746063	1.73857	1.85991	k4|k27	k4	k4|k27
Marco	0.773677	0.78146	0.147389	0.0689787	0.676701	0.4454	1.76539	0.413285	1.23307	1.75182	0.488598	0.914859	1.03949	k4|k27	k4|k9|k27	None
Mb	1.67962	0.466666	0.159987	0.14975	0	2.39382	3.03625	0.740407	0.669232	0	0.597499	1.25864	0.51287	k4|k27	None	None
Mcemp1	0.814001	0.228386	0.129226	0.483826	0.0912783	0.683396	0	1.69099	2.29736	0.204792	0.475149	0.292464	1.13941	k4|k27	k4|k27	k4
Mdfic	0.581215	0.790275	0.681378	0.837082	0.962581	0.997368	0.855631	0.597068	2.18221	0.978591	0.782069	0.954254	1.10998	k4|k27	k4|k27	k4
Mef2b	0.351162	0.886736	2.11843	0.626171	2.9927	1.68468	2.06784	1.45899	1.28258	0.0883478	0.923098	1.67978	0.870292	k4|k27	k4|k27	k4
Meox2	0.719474	1.76172	0.249205	0.0583146	0.176026	0.423609	0.24072	3.78507	2.34548	3.99868	0.662579	0.35155	2.10743	k4|k27	k4|k27	k4|k9|k27
Mesp1	0.28519	0.120025	0.135825	0.127133	0	0.410454	0.62976	0	0	0.21525	0.220478	0.400273	0.0937512	k4|k27	k4|k27	k4|k27
Mfap4	0.406014	1.62331	0.0966843	0.452487	1.57074	3.87131	2.31613	90.0077	132.553	103.425	0.638668	1.792	6.7585	k4|k27	k4	k4
Mfsd7c	0.357671	1.54292	0.255517	0.438471	1.50403	2.76689	2.13908	10.4288	5.83406	3.64441	0.660109	1.62932	2.83428	k4|k27	k4|k27	k4|k27
Mgarp	5.36888	0.315284	0	0.0958171	0	0	2.2976	4.00181	0.621858	5.27731	0.799605	0.573806	1.89008	k4|k27	k4|k27	k4
Mir106a	0	2.15444	0	0	0	0	0	0	0	3.86375	0.414346	0	0.760689	k4|k27	k4|k27	k4
Mir1199	0	0	0	0	0	0	0	0	0	0	0	0	0	k4|k27	k4|k27	k4|k27
Mir126a	0	0	0	0	0	0	0	27.3457	40.7939	30.91	0	0	5.06874	k4|k27	k4	k4
Mir126b	0	0	0	0	0	0	0	0	0	0	0	0	0	k4|k27	k4	k4
Mir129-1	2.10377	1.77077	0	0	2.83088	1.5139	9.29112	0	0	0	0.776077	2.21031	0	k4|k27	k4|k9	k9
Mir135a-1	0	0	0	0	0	0	0	0	0	0	0	0	0	k4|k27	k4|k27	k4
Mir142	0	0	0	0	0	0	0	0	0	0	0	0	0	k4|k27	k4	k4
Mir142b	0	0	0	0	0	4.33392	0	0	2.99955	2.27279	0	0.805065	1.23679	k4|k27	k4	k4
Mir145b	0	0	0	0	0	0	0	0	0	0	0	0	0	k4|k27	None	None
Mir15b	0	0	0	0	0	0	0	0	0	0	0	0	0	k4|k27	k4|k27	k4
Mir16-2	0	0	0	0	0	0	0	4.31754	0	0	0	0	0.803587	k4|k27	k4|k27	k4
Mir1668	0	0	0	1.80161	0	0	0	10.7944	6.03857	9.15098	0.371565	0	3.23962	k4|k27	k4	k4
Mir18b	0	0	0	0	0	0	0	0	0	0	0	0	0	k4|k27	k4|k27	k4
Mir1900	0	0	0	0	0	0	0	1.75293	0	0	0	0	0.486989	k4|k27	k4|k27	k4|k27
Mir1903	0	0	0	0	0	0	0	0	0	0	0	0	0	k4|k27	k4	k4
Mir1932	0	0	0	0	0	0	0	0	3.39949	0	0	0	0.712446	k4|k27	k4|k27	k4|k27
Mir1941	0	0	0	0	0	0	0	0	0	0	0	0	0	k4|k27	k4	None
Mir195a	0	0	0	1.45662	0	0	0	0	0	0	0.324169	0	0	k4|k27	k4|k27	k4|k27
Mir19b-2	0	0	0	0	0	0	0	0	0	0	0	0	0	k4|k27	k4|k27	k4
Mir203	0	0	0	0	0	0	0	0	0	0	0	0	0	k4|k27	k4	k27
Mir208b	0	0	0	0	8.05146	1.43526	0	0	0	0	0	1.48741	0	k4|k27	None	None
Mir20b	0	1.61583	0	0	0	0	0	0	0	0	0.346817	0	0	k4|k27	k4|k27	k4
Mir2861	0	0	0	0	0	0	0	0	0	0	0	0	0	k4|k27	k4|k27	k4
Mir3073a	0	0	0	0	0	0	0	0	0	0	0	0	0	k4|k27	k27	None
Mir3073b	0	0	0	0	0	0	0	0	0	0	0	0	0	k4|k27	k27	None
Mir3100	0	0	0	0	0	1.70015	3.47804	0	0	1.78318	0	1.19864	0.492245	k4|k27	k4|k27	k4
Mir363	0	0	0	0	0	0	0	1.82305	4.07939	1.5455	0	0	1.72995	k4|k27	k4|k27	k4
Mir3960	0	0	0	0	0	0	0	0	0	0	0	0	0	k4|k27	k4|k27	k4
Mir3962	0	0	0	0	0	0	0	0	0	0	0	0	0	k4|k27	k4|k27	k4
Mir449a	0	0	0	0	4.54185	0	0	0	0	0	0	0.823456	0	k4|k27	k4|k27	k4|k27
Mir449b	0	0	0	0	3.87476	0	0	0	0	1.4489	0	0.761778	0.430712	k4|k27	k4|k27	k4|k27
Mir449c	0	0	0	0	0.947955	0	0	2.50878	0	11.6976	0	0.320653	1.82582	k4|k27	k4|k27	k4|k27
Mir483	0	0	0	0	0	0	0	0	0	0	0	0	0	k4|k27	k27	k4|k27
Mir497	0	0	0	0	0	0	0	0	0	0	0	0	0	k4|k27	k4|k27	k4|k27
Mir497b	0	0	0	0	0	0	0	0	0	0	0	0	0	k4|k27	k4|k27	k4|k27
Mir5130	0	0	0	0	0	0	0	0	0	0	0	0	0	k4|k27	k4|k27	k4|k27
Mir5135	0	0	0	0	0	0	0	0	0	0	0	0	0	k4|k27	k4|k9|k27	k4|k27
Mir5615-1	0	0	0	0	0	0	0	0	0	0	0	0	0	k4|k27	k4	k4
Mir5615-2	0	0	0	0	0	0	0	0	0	0	0	0	0	k4|k27	k4	k4
Mir6366	0	0	0	0	0	0	0	0	0	0	0	0	0	k4|k27	None	None
Mir6376	0	0	0	0	0	0	0	0	0	0	0	0	0	k4|k27	k4	None
Mir6396	0	3.49369	1.31787	0	0	0	0	0	0	0	0.845175	0	0	k4|k27	k4	None
Mir6401	0	0	0	0	0	0	0	0	0	0	0	0	0	k4|k27	None	None
Mir6404	0	0	0	0	0	0	0	0	0	0	0	0	0	k4|k27	k4	None
Mir6408	0	1.42051	0	0	0	0	0	0	0	0	0.318828	0	0	k4|k27	k4|k27	None
Mir6418	0	0	0	1.61086	0	2.60035	0	17.6943	7.19893	2.72735	0.346131	0.616046	3.0527	k4|k27	k4	k4
Mir6715	0	0	2.56623	0	0	0	0	0	0	0	0.4586	0	0	k4|k27	k4	None
Mir686	0	0	0	0	0	0	0	0	0	0	0	0	0	k4|k27	k4	k4
Mir6903	0	0	0	0	0	0	0	0	0	0	0	0	0	k4|k27	None	k4
Mir6924	0	0	0	0	0	0	1.79425	0	0	3.67962	0	0.494153	0.74213	k4|k27	k4|k27	k4
Mir6957	0	0	0	0	0	0	0	0	4.77966	0	0	0	0.843662	k4|k27	None	None
Mir6960	0	0	0	0	0	0	0	2.24145	10.0313	3.80041	0	0	2.47444	k4|k27	k4|k27	k4|k9|k27
Mir6961	0	0	0	0	0	0	0	0	0	0	0	0	0	k4|k27	None	None
Mir6972	0	0	2.28557	0	3.22882	0	0	4.27257	0	7.24419	0.429036	0.693419	1.81396	k4|k27	k4|k27	k4
Mir6973a	0	0	9.37714	0	0	1.41686	0	0	0	2.97211	0.843834	0.424377	0.663302	k4|k27	k4|k27	k4
Mir6974	3.7006	0	0	0	0	0	0	0	0	0	0.558211	0	0	k4|k27	k4|k27	k4
Mir6978	0	0	0	0	0	0	0	0	0	0	0	0	0	k4|k27	k4|k27	None
Mir6981	0	0	0	0	0	0	0	5.94472	6.65118	0	0	0	1.91053	k4|k27	k4	None
Mir7-2	0	0	0	0	0	1.13933	0	0	1.57708	2.38995	0	0.365719	1.04233	k4|k27	k4	k4
Mir7040	4.87539	0	0	0	3.28022	0	0	4.34059	0	0	0.638671	0.699229	0.805666	k4|k27	k4	k4
Mir7057	0	0	0	0	0	0	0	0	0	0	0	0	0	k4|k27	k4	k4|k27
Mir7059	0	0	0	0	0	0	1.91588	2.31743	0	9.82308	0	0.514644	1.72204	k4|k27	k4|k27	k4
Mir7086	0	0	0	0	0	0	0	0	0	0	0	0	0	k4|k27	k4|k27	k4
Mir7091	0	0	0	0	0	0	10.0164	1.73074	0	4.40174	0	1.15386	1.29424	k4|k27	k4|k27	k4
Mir7119	0	0	0	0	0	0	0	0	0	0	0	0	0	k4|k27	k4	k4
Mir7221	0	0	0	0	0	0	0	0	0	0	0	0	0	k4|k27	k4|k27	k4
Mir7222	2.04767	0	1.95044	0	0	0	0	0	0	0	0.792159	0	0	k4|k27	k4|k27	k4
Mir7239	0	0	0	0	0	0	0	0	0	0	0	0	0	k4|k27	k4|k27	k4|k27
Mir7240	0	0	0	0	0	0	0	0	0	0	0	0	0	k4|k27	k4|k27	k4|k27
Mir7672	0	0	0	0	0	0	0	0	0	0	0	0	0	k4|k27	k4|k27	k4
Mir7678	2.19393	0	0	0	0	0	0	0	0	0	0.418833	0	0	k4|k27	k27	None
Mir7679	0	2.05166	0	0	0	0	0	0	0	0	0.402398	0	0	k4|k27	k4|k9|k27	k4
Mir8110	0	0	0	0	0	0	0	0	1.57708	0	0	0	0.455247	k4|k27	k4|k27	k4
Mir8111	1.12098	0	1.06776	0	0	0	0	8.98216	0	0	0.533201	0	1.10645	k4|k27	k4|k27	k4|k27
Mir9-3	0	0	0	0	0	0	0	12.1536	0	6.43958	0	0	2.2042	k4|k27	k4	k4|k27
Mir92-2	0	0	0	0	0	0	0	1.50251	0	0	0	0	0.441125	k4|k27	k4|k27	k4
Mki67	0.152432	0.243778	0.275869	0.203855	0.512789	0.098723	0.179521	101.905	133.026	100.749	0.284638	0.323747	6.8068	k4|k27	k4|k27	k4
Mlkl	0.812088	1.74684	1.37517	0	2.12482	3.05182	4.18428	2.00835	1.34821	1.02155	0.890864	2.01216	1.27867	k4|k27	k4|k27	k4|k27
Mlxipl	0.0841737	0.354252	0.681506	0.0750467	0.169899	0.0302863	2.44733	6.5198	1.84461	8.57669	0.352061	0.68497	2.55948	k4|k27	k4|k9|k27	k4|k27
Mmp14	0.118271	0.248876	0.844917	0.31634	0.0397871	0	0	33.6425	46.3585	33.832	0.440497	0.0187627	5.26745	k4|k27	k4|k27	k4
Mmp25	0	0.153295	0.216845	0.0405937	0.245069	0.229352	0.167569	3.12129	0.498888	1.71824	0.136579	0.27921	1.35655	k4|k27	k4|k9|k27	k4|k27
Mmp28	0.33842	0.0569707	0.0644704	0.422415	0.0455386	0.146119	0.647662	0.783372	2.09004	1.68581	0.274736	0.327141	1.29586	k4|k27	k4|k9|k27	k4|k27
Mogat2	0.0866676	1.96964	0	0.463621	1.0496	0.561306	0.701728	14.1975	7.51073	4.70976	0.559935	0.815031	3.17616	k4|k27	k27	None
Mos	0.10606	2.5889	0.101024	0.28368	0.142717	0	0	0	0.105647	0	0.622026	0.064156	0.048297	k4|k27	k4|k27	k4|k27
Mrgprg	1.1807	0.21296	0.240994	0.676718	0	0.121378	0.124154	0.225253	0.336029	0.254613	0.615114	0.111371	0.346091	k4|k27	k4|k27	None
Mro	0.140187	1.47497	0.867952	0.374959	2.64095	0.706165	1.49622	1.3105	0.97749	3.33294	0.714382	1.31827	1.43574	k4|k27	k4|k27	k4
Mroh5	1.36998	0.922508	0.652468	0.855003	1.75131	2.61253	1.05882	4.51289	1.56935	2.99863	0.950977	1.45165	1.94124	k4|k27	k4	k27
Muc5ac	0.758395	0.896734	0.756786	0.821053	0.789683	1.58528	0.903804	4.58173	3.48943	2.57583	0.853872	1.0463	2.16184	k4|k27	None	k9
Mybph	0	0	0.12535	0.234658	0	0.1894	0	1.17162	2.35955	0.0993251	0.118621	0.0834113	1.00122	k4|k27	None	None
Myf5	0.147456	0	0	0.1972	0.347234	0.106111	0.0542688	0.262561	4.77365	0.333881	0.114526	0.217247	1.09382	k4|k27	k4	None
Myf6	0.492227	0.103579	4.57135	0	0.165588	0.442768	0	0.328674	0	0.185757	0.799421	0.249966	0.218599	k4|k27	k4	None
Myocd	1.08086	0.581029	1.4008	0.508409	0.201929	1.29586	1.06039	1.01728	2.46092	0.679572	0.893647	0.835767	1.18389	k4|k27	k4|k27	k4
Myoz1	0.118682	0	0	0.423254	1.51717	1.62271	1.74717	0.31699	2.24619	1.70196	0.167748	1.3936	1.17667	k4|k27	k4|k27	k4
Naaladl1	0.274486	0.288799	0.457544	0.244723	0.138508	0.0987622	0.0505103	2.62704	4.51139	6.4741	0.393827	0.131371	2.4077	k4|k27	None	None
Ncf1	0.282099	2.15132	0.107482	1.40436	0.911039	7.30811	0.151025	1.54686	1.13234	4.61124	0.85685	1.39727	1.64316	k4|k27	k4	k4
Ndufa4l2	0.165134	0.277992	0	0	0.111104	0.118833	3.40341	3.52848	2.46737	5.11012	0.143594	0.817537	2.19469	k4|k27	k4	k4|k27
Nes	0.225624	0.211013	0.0955164	0.0670532	0.202404	0.0721612	1.10717	28.725	40.729	36.0641	0.198744	0.480583	5.16285	k4|k27	k4|k27	k4
Nespas	0.503053	1.87518	0.752979	0.192217	6.04393	6.30923	4.07311	5.37445	8.44703	2.16963	0.793751	2.67632	2.52549	k4|k27	k4|k27	k4|k9|k27
Neurog2	0.761987	0	0.197948	1.23521	0.233033	0	0	19.3036	12.0753	16.6784	0.559544	0.100737	4.06545	k4|k27	k4|k9|k27	k4|k27
Nfe2	0.162858	0.609388	0.16155	0.16137	0.383504	0.117195	0	1.84847	5.54003	4.03229	0.334016	0.209403	2.18357	k4|k27	k4|k27	k4
Ngfr	0.225448	0.455431	0.0429487	1.16581	3.57974	0.129788	1.32756	10.2767	21.6036	7.99748	0.502583	1.19671	3.72109	k4|k27	k4|k27	k4|k27
Nhlh1	0	0.259884	0	0.275277	0.0830937	0	0	11.0504	6.52014	8.57574	0.171025	0.038386	3.25372	k4|k27	k4|k27	k4|k27
Nhlrc4	0.143461	2.5962	0.341624	0.0639527	0.675656	0.154855	0.263993	0.510896	0.714513	0.541394	0.638323	0.430142	0.665813	k4|k27	k4|k27	k4|k27
Nhs	0.20211	0.947808	0.302522	0.283164	0.252538	0.207774	1.91134	0.990786	0.258845	2.326	0.492109	0.712962	1.01974	k4|k27	k4|k27	k4
Nipal1	1.38784	0.83001	0.626183	0.553552	1.49892	1.28781	0.887131	0.650314	0.873116	0.523742	0.866154	1.14382	0.745266	k4|k27	k4|k9|k27	k4
Nkx3-1	0.342692	0.247242	0.139895	0.261886	0.0658763	0.176147	0.540526	0.523029	0.438889	0.1478	0.317088	0.316511	0.44359	k4|k27	k4|k27	k4|k27
Nlrp10	0.548115	0.605531	0	1.28279	1.6134	0.221868	0.0756471	0.091498	0.0682477	0.103424	0.62609	0.593408	0.121181	k4|k27	k4|k27	k4
Nmbr	0	0	4.11539	0	2.11411	4.2397	7.61323	1.39876	1.17374	0.691719	0.588711	2.37829	1.04699	k4|k27	k4|k27	k4
Nodal	0.146681	0.740782	0	0.523105	0.0493443	2.16385	1.29561	2.93829	0.657495	0	0.401054	0.976683	0.902192	k4|k27	k4|k27	k4|k27
Noto	0.766916	0.322763	0.730504	0.598289	0.580489	0.413913	0.635067	1.02418	0.286474	0.868257	0.673127	0.623138	0.760819	k4|k27	k4|k27	k4
Nov	0.389619	0.0546581	0	0.115791	2.53402	0.140188	1.09935	3.06411	5.43344	0.392093	0.177383	1.02684	1.72859	k4|k27	k4|k27	k4
Nphs1os	0.206974	1.21949	0	0	0	0	0	0.552811	2.06169	0.312432	0.355407	0	0.880484	k4|k27	k4|k27	k4|k27
Npy2r	0.050819	0.0855502	0.0870475	0.0453086	3.52174	9.06939	3.10473	1.76453	0.101242	0.153425	0.0935712	2.51536	0.60403	k4|k27	k4|k27	k4|k27
Nr0b2	0	0.115623	0.785063	0.244942	0.369685	0	0.808887	0.366892	0.136831	0	0.327476	0.436316	0.211972	k4|k27	k4|k27	k4
Nr4a3	0.570607	0.411677	0.15529	0.872119	0.493601	0.821236	0.180003	0.653162	0.324792	1.04592	0.565415	0.560834	0.721248	k4|k27	k4|k27	k4|k27
Nrap	0.643184	0.821814	0.328235	0.677706	1.14087	0.475288	0.172156	0.156172	0.589129	0.0882637	0.684467	0.629452	0.333207	k4|k27	k4|k27	k4
Nrarp	0.357844	1.05421	0.0568091	0.850782	0.080254	0	0	7.75237	9.74301	8.10261	0.611938	0.0371235	3.24709	k4|k27	k4|k27	k4
Nrros	0.474663	0.217926	0.246614	0.230833	0.348391	1.52156	2.98565	12.3321	3.13777	6.93716	0.365615	1.25346	2.92477	k4|k27	k4|k27	k4
Nsl1	2.42786	0.0869603	0.0492039	0.230277	0	0.52042	0.53232	15.3147	24.5957	24.2118	0.566471	0.406729	4.45399	k4|k27	k4	k4
Ntn5	0.994813	0.342882	0	0.126706	0.548154	1.68557	0.524731	1.54137	1.42021	0.429055	0.398424	0.888111	1.04527	k4|k27	k4	None
Ntng2	0.89029	0.936713	0	0.17588	0.449248	0.0709794	0.653422	4.45854	1.37552	0.074446	0.52649	0.45323	1.26678	k4|k27	k4|k9|k27	k4|k27
Nxph2	3.81109	0.0501227	0.056721	0	0	0	0	0.0530161	0.0593165	0	0.604129	0	0.0525537	k4|k27	k4|k27	k4
Nyx	0.254474	0.0713982	0.0403986	0.75627	0.428033	2.01436	2.0292	1.35936	0.0844944	0.192067	0.324057	1.23494	0.536294	k4|k27	k4|k9|k27	k4
Oaf	0.450178	0	1.71521	0.573378	0.0865386	1.48094	0.899413	3.32088	13.9653	3.9317	0.65779	0.785392	2.77232	k4|k27	k4|k27	k4|k27
Olfr282	0.16549	0.278591	0.315266	0.147546	0.111344	0.119089	0.121812	0.147337	0	0	0.29235	0.160154	0.0660963	k4|k27	None	None
Olfr523	0	3.38748	0.153337	0	0.108309	0	0	0	0.160353	0.121501	0.584802	0.0494535	0.126665	k4|k27	k9	None
Olfr70	0.522364	0.714483	1.24391	0	0.175726	0.657827	0.480621	1.62772	0.325207	0.147847	0.637525	0.509682	0.66632	k4|k27	None	None
Olfr71	0.654206	1.10131	0.467359	0.291635	0.220079	0.117694	0.361156	0	0.162915	0.123442	0.679962	0.297444	0.128557	k4|k27	None	None
Oprd1	1.03122	0.0321478	0.10914	0.170259	0.0256969	0.0549688	0.140564	0.0680072	0.0380446	0.317094	0.361066	0.101184	0.182049	k4|k27	k27	k4|k27
Otop2	0.855021	0.553604	1.37826	0.293196	1.19479	0.520627	0.338884	0.351337	1.96545	0.248206	0.786975	0.719926	0.774164	k4|k27	k4|k27	k4
Otop3	0.38045	0.320231	0.301989	1.24372	0.255971	0.684444	0.373384	0.282264	0.378969	0.0478581	0.603135	0.512937	0.296575	k4|k27	k4|k27	None
Ovol1	1.74758	0.401172	0.504425	1.03872	0.17815	1.98165	0.23388	1.88591	1.79353	0.639517	0.890418	0.705278	1.24146	k4|k27	k4|k27	k4|k27
Oxct2a	0.340332	1.21747	1.05356	0.531002	0.171735	0	0.563644	0.22725	0.0847519	1.0917	0.806028	0.291186	0.492489	k4|k27	k4|k27	k27
Oxct2b	0.438035	1.91724	1.50205	0.468646	0.294715	0	0.773818	0.389984	0	0.727345	0.986576	0.399831	0.421208	k4|k27	k4|k27	k4
P2ry2	0.494691	0.879043	2.18398	0.157248	3.50029	1.72507	0.971005	1.90721	2.33708	1.50136	0.842843	1.53175	1.53364	k4|k27	k4|k27	k4|k27
Pabpc4l	1.295	1.0157	0.0280344	0.0262405	0	0.0211795	0	2.20107	2.99036	5.04257	0.571758	0.0100788	2.09008	k4|k27	k4|k9|k27	k4
Pabpn1l	0.402731	0.22599	0.38361	0.119688	0.270963	0	0.69169	0.239036	0.401164	0.50661	0.35343	0.368129	0.462383	k4|k27	k4	None
Parvg	0.723765	1.77684	0	0.0537738	0.856194	0.347221	1.06443	0.107395	5.24329	0.500747	0.583644	0.789358	1.12505	k4|k27	None	k9
Pax8	0.47824	0.90572	1.02495	1.27915	0.120662	0.430186	0	0.532225	0.238189	0.360957	0.925151	0.226852	0.456161	k4|k27	k4|k27	k27
Pcdh20	0.498525	0.0987332	2.93293	0.0784358	3.27521	3.84069	2.39596	0.469947	1.63581	0.0442667	0.700982	2.04501	0.672166	k4|k27	k4	k4
Pde12	0.177185	0.969405	1.09702	0.63189	1.13251	3.47451	3.55396	2.80004	10.8545	8.02393	0.746996	1.8138	2.88904	k4|k27	k4|k27	k4
Pde3a	0.54783	0.27667	0.278304	1.26991	0.172007	0.2891	0.241945	2.30861	3.81988	0.496177	0.629875	0.302649	1.5255	k4|k27	k4|k27	k4|k27
Pdk4	0.84504	0	0.169457	0.0793065	0.508705	0.70412	0	0.356373	0.354422	0	0.304899	0.454113	0.292477	k4|k27	k4|k27	k4
Pdlim3	0.194645	0.819179	0.0927017	0.694158	0.392879	0.980487	11.82	1.90623	4.45941	10.3572	0.502084	1.71475	2.49781	k4|k27	k4|k9|k27	k4|k27
Pfn3	1.71592	0	0	0	0	0	1.05253	0	0.284874	0.215852	0.36036	0.345802	0.214531	k4|k27	k4|k27	k4|k27
Pgc	0.110965	0.186801	0.211392	0.593595	0.0746583	0	0	0.0987923	1.43692	0	0.336961	0.034626	0.47366	k4|k27	k4	None
Pgm5	0.303416	0.0982268	0.155621	0.0416178	0.204142	0.0335911	0.120257	1.12209	0	1.21549	0.196242	0.159834	0.744371	k4|k27	k4|k27	k4
Phlda2	0	0	0	0	0	0	0.153381	0	0	0.157276	0	0.0686231	0.0702443	k4|k27	k4|k27	k4|k27
Pif1	0	1.12406	0	0.297658	0.14039	0	0.0614358	17.9828	20.9928	23.3715	0.365683	0.0918482	4.43757	k4|k27	k4|k27	k4
Pklr	0.348231	0.683928	2.04702	1.29425	0.429539	2.22061	1.25737	2.10955	4.62612	2.49542	0.99708	1.12584	1.97811	k4|k27	k4	k4
Pkp1	0.102703	0	0.0978266	0.518878	0	0.246355	0	0.457184	0.98893	0.232548	0.219675	0.105905	0.612273	k4|k27	k27	k27
Pla2g10	0.323316	0.0907133	0.61593	0.192172	0	0.930651	1.18992	0.1919	0	0.162684	0.368847	0.693321	0.156907	k4|k27	k27	None
Pla2g10os	2.31986	0	0	0.827327	0	0	0	2.06539	1.84867	0.350188	0.650215	0	1.18651	k4|k27	k27	None
Pla2g2f	1.00829	1.00782	0.30013	1.40462	1.86557	0.861626	1.11326	0.673263	1.82041	1.5696	0.914016	1.16495	1.20004	k4|k27	k4	None
Pldi	0.360082	0.151543	0.171493	0.481557	0.121134	0	0	0.320583	0.17934	0	0.360681	0.0549861	0.213052	k4|k27	None	None
Plek2	0.792134	1.66688	0.660208	0.176561	0.666196	0.142508	1.02037	3.61436	5.32609	1.34521	0.805693	0.647793	2.03239	k4|k27	k4|k9|k27	k4|k27
Plekha2	0.184844	3.70814	0.264102	0.412004	1.28511	0	0.136059	0.356564	1.65712	0.162766	0.828928	0.458767	0.689128	k4|k27	k4|k27	k4|k27
Plekhd1os	0.327103	0.137664	0.467359	0	0.330118	1.29464	0.240771	1.01928	0.162915	0.370327	0.286894	0.640352	0.562035	k4|k27	k4|k27	k4|k27
Plekhf1	0.197017	1.98999	0.0938315	0	7.88706	0	4.93063	2.10486	3.14001	1.71006	0.492244	1.90663	1.7075	k4|k27	k4|k9	k4
Plekho2	1.25807	1.21022	0.627703	0.267062	0.0604605	0	0.507112	0.426693	6.1167	3.21037	0.840902	0.225493	1.80594	k4|k27	k4|k27	k4
Podn	0.157113	0.132245	0.642956	0.18677	1.39739	0.226122	0.424037	2.51782	2.92137	1.26489	0.338263	0.688518	1.65516	k4|k27	k4|k27	k4|k27
Ppbp	0.284398	0.239382	0.135448	0.253561	0.574039	1.73959	0.314005	7.97583	58.9245	19.9627	0.295002	0.834133	4.48696	k4|k27	k4|k27	k4
Ppm1n	0	0	0.0896894	0.0839501	0	0.067759	0	1.42513	0.0937935	1.20816	0.0600538	0.0315287	0.850082	k4|k27	k4|k27	k4|k27
Ppp1r3b	3.38527	0.367669	0.41607	0.129815	0.220418	0.392918	0.267935	0.0324078	4.60491	0.686847	0.815591	0.369322	1.09568	k4|k27	k4|k27	k4
Ppp1r3g	0.199621	0.168024	0.063381	0.355952	0.581998	0.191534	0.29387	0.296206	0.132563	0.200888	0.253653	0.428753	0.272662	k4|k27	k4|k27	k4|k27
Ppy	2.23963	2.15444	0	0.285256	118.826	93.9376	58.6405	0	0	0	0.928818	6.45731	0	k4|k27	k4|k27	k4|k27
Prkcq	2.96674	0.0780359	0.176617	1.81847	11.6644	9.17343	4.57218	0.742865	0.507923	1.22455	0.956479	3.16256	0.849179	k4|k27	k4	k4
Prlh	0	0	0	0	0	0	0	0	0	0	0	0	0	k4|k27	k4	None
Prlhr	0.195388	0.0822306	0	0	0	1.47634	0	0	0.194627	0.221207	0.0928717	0.43607	0.181623	k4|k27	k4|k27	k4|k27
Prokr2	0.169397	3.56459	0.580874	0.0906173	0.20515	1.36528	0.0997502	0.0904888	1.58613	8.25936	0.800529	0.549467	1.56889	k4|k27	k4|k27	k4|k27
Prr33	0.342038	0.575797	0.195479	0.12198	0.690381	1.37836	0.201411	1.46169	0.340706	1.18752	0.376036	0.757348	0.950646	k4|k27	k4	None
Prrx2	0	1.25946	1.6844	0.363834	0	0	1.30163	0.121106	6.09741	0.102668	0.762061	0.400886	1.0444	k4|k27	k4|k27	k4
Prrxl1	0.990806	1.16757	0.283129	0.441686	0.533301	0.427799	0.437582	0.705696	1.38173	1.64521	0.749213	0.551359	1.14192	k4|k27	k4|k27	k4|k27
Psca	0.17941	1.2081	0.170892	0	0.482837	0.258212	0.79235	0.319459	0	0.406235	0.402119	0.580529	0.297261	k4|k27	k4|k27	k4
Psmb11	0.216965	1.09574	0.17222	0.128959	0	0.0780656	0	0.38633	0.1801	0.218342	0.438745	0.0361483	0.3317	k4|k27	k4	k4
Ptcra	1.197	0.30226	0.912133	0.320162	1.04696	1.46434	0.616753	0.426277	0.238468	0.632414	0.713112	1.00926	0.509273	k4|k27	k4	k4
Ptgdr	0.192752	0.608408	0.0459	0	2.46403	0.0346768	0	1.20125	0.0480004	0.145481	0.251168	0.613877	0.467306	k4|k27	k4|k27	k4
Ptgdr2	0.190422	0.0801404	0	0	0.512471	0.205545	0.280327	0.339066	0.284521	0.0718614	0.0906728	0.407702	0.294192	k4|k27	k4	k4
Ptgfr	0.313134	0.117142	0.132563	0.0930603	0.280907	0.0250373	0.537807	0.0309761	0.173286	0.105041	0.215198	0.337906	0.139555	k4|k27	k4|k27	k4|k27
Ptgis	1.57873	0.0738243	0	0.781968	2.18338	2.01969	1.03294	16.7104	20.0941	18.6678	0.575722	1.42951	4.28102	k4|k27	k4|k9|k27	k4
Pth2r	0	0.107097	0.545381	0.0567202	1.92615	0.228904	0.0468277	0.283199	0.697079	0.240084	0.213585	0.637466	0.477745	k4|k27	k4|k27	k4|k27
Ptk6	1.00771	1.86605	0.319955	0.299481	1.356	1.98211	0.741745	1.49528	1.47222	0.76058	0.82576	1.2044	1.14702	k4|k27	k4|k27	k4|k27
Ptprb	0.244957	0.206184	0.0859623	0.528748	0.372991	0.65871	0.161326	3.2139	4.96996	3.42521	0.329467	0.467719	2.26621	k4|k27	k4	k4
Ptrf	0.334066	1.92815	0.590952	0.255294	0.834836	0.789882	3.89921	8.92262	8.55683	7.27604	0.740934	1.33602	3.2054	k4|k27	k4|k27	k4|k9|k27
Ptx3	0	0.336281	0	0.427438	0.0537602	0.0574999	0	14.2277	17.0328	16.826	0.232913	0.052068	4.0857	k4|k27	k4|k27	k4
Pvrl4	1.29883	0.301584	0.170643	0.479169	2.6216	0.0322295	7.80712	0.0797483	0.0446128	0.642267	0.593313	1.68035	0.296451	k4|k27	k4|k27	k4
Qrfp	0	0.135452	0.766416	1.24345	0	0	0.157935	0.429814	0.694622	0.323891	0.542452	0.0705181	0.560525	k4|k27	None	None
Rad21l	1.66627	0.155837	0.881756	0.0825333	0.186848	0.666153	0	0.576914	0.0922105	0.908295	0.662563	0.327886	0.572213	k4|k27	k4	None
Raet1a	0	1.39496	1.5786	0	7.4336	0	5.28614	14.263	3.85194	14.1763	0.656647	1.90944	3.3781	k4|k27	k4|k27	k4|k27
Rbm20	0.559132	1.25501	0.887642	0.872384	0.219445	1.27414	0.0857418	7.15585	7.12439	4.27286	0.908835	0.530075	2.81623	k4|k27	k4|k27	k4|k27
Rgl3	0.361353	2.33186	0.114732	1.71825	0	0.0433392	0.0443302	0.750666	1.67975	0.272735	0.945186	0.041262	0.859311	k4|k27	k4|k27	k4|k27
Rgs9bp	0.303093	0.137371	0.155455	0.0831472	0.109806	0	0	0.0830293	0.0464482	0.105583	0.222834	0.0501023	0.10846	k4|k27	k4|k27	k4|k27
Ribc2	0	0.391242	0.796943	0.497298	0.125093	1.53865	0.205282	0.579358	3.24104	0.631484	0.47607	0.594491	1.14998	k4|k27	k4	None
Rmrp	0	0	0	0	0	0	1.23318	0	0	0	0	0.386368	0	k4|k27	k4|k27	k4
Rnase12	3.09968	0	0	0	0.189591	0	0	0.250878	0	0	0.508878	0.0834885	0.107647	k4|k27	k4	k4
Rnf144b	0.710369	0.762717	0.869967	1.11589	1.44513	2.77736	0.543471	0.692678	0.622423	0.127657	0.894096	1.27782	0.543595	k4|k27	k4|k27	k4|k27
Rnf224	0.227969	0.127923	0.144763	1.55825	0.0511267	0.0546833	0.0559337	0.338269	0	0.114708	0.505037	0.0757552	0.192345	k4|k27	k4|k27	k4
Rnf39	1.48689	0.625771	0.809313	0.568144	1.14331	2.06356	1.32899	2.55302	3.38539	2.48498	0.879992	1.31158	1.92097	k4|k27	k4|k27	k4|k27
Rorb	1.69128	0.352225	0.795873	0.737015	4.05199	4.19383	7.07975	1.9152	0.708151	2.32099	0.87623	2.57599	1.34922	k4|k27	k4	k4|k27
Rorc	0.892873	0.703081	0.485988	0.79916	1.16595	0.458946	0.527822	0.159605	0.238097	0.540384	0.776868	0.757134	0.381683	k4|k27	k4	k4
Rprml	0.14326	2.2911	0	0.383179	0.0963872	1.95875	0.738147	0	0.142703	0	0.594928	0.831765	0.06415	k4|k27	k4|k27	k4|k27
Rrm2	0.634025	0.118593	0	0.0628086	0	0.304169	0.0518541	90.6924	131.645	141.275	0.239499	0.152022	6.90756	k4|k27	k4|k27	k4
Rsph6a	0.192933	0.0811975	0.27566	0.430034	1.35899	0.138838	0	0	0.384365	0.218428	0.308609	0.475244	0.251415	k4|k27	k4|k27	None
Rspo2	0.965591	0.967563	1.88329	0.0409948	0	0	0.236914	33.0359	15.9389	25.5077	0.884263	0.102249	4.6332	k4|k27	k4|k27	k4|k27
Rtn4rl2	0.121595	0	0	0	0	0	0	1.08257	0.363366	0.183551	0.0413881	0	0.582886	k4|k27	k4|k27	k4|k27
S100a5	0.355498	0.299228	0	0	0	0	0.261671	0.633002	0.354114	1.60989	0.204119	0.111779	0.842956	k4|k27	k4	k4
S1pr2	3.05513	0.321444	0.467691	0.243202	0	2.43408	1.80707	12.4829	27.0631	5.27062	0.822368	1.08966	3.73742	k4|k27	k4|k27	k4
S1pr4	0	0.162056	1.0392	0	2.33166	1.93967	0.236193	1.19987	1.47032	0.726571	0.311171	1.19927	1.07668	k4|k27	k4	k4
Sall4	0.0567535	0.907636	0.324353	0.805212	0.0828605	0	0.0417746	3.87416	4.45723	1.30134	0.56722	0.0579635	1.9786	k4|k27	k4|k27	k4
Sapcd2	0.721221	0.234674	0	0.522452	1.60738	0	0.136813	14.4474	35.5166	17.4532	0.42349	0.522532	4.44852	k4|k27	k4|k27	k4
Sbspon	0.111772	0.235201	2.87456	0.298958	0.488811	1.97061	3.20861	0.0497556	0.167006	0.0843613	0.697249	1.40609	0.13657	k4|k27	k4|k27	k4
Scarna17	0	0	2.35941	0	0	3.565	1.82326	0	0	0	0.437052	1.22932	0	k4|k27	k4	k4
Scgn	0.326524	1.28259	0	0.194079	0.292919	0	0.320459	1.55043	1.8431	0.821491	0.463555	0.257224	1.24111	k4|k27	k4|k27	None
Scnn1g	0.725143	0.0871949	1.57877	0.554156	1.84699	0.111819	0	0.876169	1.39305	0.508216	0.727536	0.55412	0.919827	k4|k27	k4	k4|k27
Sco2	0	0	0	0	0	0	0	0	0	0	0	0	0	k4|k27	k4|k27	k4|k27
Sds	0.266855	0.336924	2.03348	1.54648	2.96246	4.03269	4.32133	0	0.66454	0	0.927411	2.24317	0.245041	k4|k27	k4|k27	None
Sema3a	0.515653	0.432066	0.800091	1.10254	0.444499	1.46077	1.56559	5.69984	5.38212	5.45321	0.75956	1.06299	2.70273	k4|k27	k4|k27	k4
Sema3d	0.353262	0.57487	0.201894	0.839888	1.61622	0.627059	0.728073	1.21611	1.6656	0.391055	0.55915	0.959638	1.01289	k4|k27	k4|k27	k4|k27
Shbg	0.327452	0.459369	0	0.0973153	0	3.84878	0.241028	0.777419	3.15305	1.23574	0.271996	0.863052	1.34824	k4|k27	k4	k4
She	0.0534639	0	0.101851	0.0238334	0	0	0.0196766	0.0713987	0.0532558	0.100881	0.0622627	0.00937054	0.104337	k4|k27	k27	k4|k27
Shisa3	0.0409097	0.275475	0.506575	2.33432	0.0825736	0.0588785	0.0301124	4.37065	2.60803	4.19928	0.684386	0.0799346	2.21821	k4|k27	k4|k27	k4|k27
Shisa8	0.255391	0.501588	0.243265	0.834894	1.20281	0.735132	0.814604	1.06109	0.339196	1.34931	0.526114	0.931348	0.899003	k4|k27	k4|k27	k9|k27
Siglec1	0.264494	0.627409	0.27484	1.11476	0.291199	0.0173031	0.0530963	0.149851	0.526929	0.108889	0.617987	0.156033	0.320399	k4|k27	k4|k27	None
Sit1	1.91809	0.215265	0	0.342022	0	0.092019	0	0.113846	0.25475	0	0.562675	0.0423327	0.160983	k4|k27	k4	k4
Slamf9	0	0.451586	0	1.67416	3.97065	0	0	0	0	0	0.489179	0.771144	0	k4|k27	k4	k4
Slc13a4	0.313784	1.47151	2.0495	0.27976	1.5683	0.741927	1.55078	1.07755	1.87538	1.18416	0.915892	1.17081	1.23524	k4|k27	None	k9
Slc16a12	0	0.133609	0.226796	0.283044	0.213596	0.0285568	0	1.13057	0.039529	3.29467	0.208847	0.106637	1.08324	k4|k27	k4|k27	k4
Slc22a18	1.9408	0.334887	0.583577	0.0961312	0.580354	1.16386	4.84126	2.83375	0.107403	5.20833	0.692134	1.44005	1.57338	k4|k27	k4	None
Slc22a3	0.702257	1.88413	0.334458	1.33049	54.336	46.9665	31.4023	0.351688	0.174881	0.7288	0.983118	5.46404	0.485683	k4|k27	k4|k27	k27
Slc23a3	0.373117	0.75374	0.995125	2.32862	0.80332	1.2888	1.3732	0.930126	1.11499	2.59085	0.999823	1.09736	1.29122	k4|k27	k4	k4
Slc24a1	0.02946	0.669517	0.0561225	0.183859	1.46676	0.699595	0.0433693	0.603253	0.088036	0.111176	0.275898	0.709685	0.318272	k4|k27	k4	k4
Slc25a34	0.286307	0.144593	0.599969	0.153157	0.0385261	0.0824123	0.126445	0.713721	0.0570385	0.216093	0.360426	0.113522	0.379805	k4|k27	k4|k27	None
Slc27a6	0.532015	0.0995123	0.73198	0.105406	0.874979	0.80823	0.304578	0.368399	2.47307	1.69541	0.422323	0.715012	1.2264	k4|k27	k4|k9|k27	k4|k9
Slc36a1os	0.343184	0.505511	0.817225	0.535452	0.230898	0.0617401	0.442064	0.0763846	1.11101	1.81315	0.624078	0.304759	0.892105	k4|k27	k4	k4
Slc4a5	0.299717	0.630691	0.942106	0.908542	1.02843	0.539202	1.21337	2.93523	4.06028	1.76447	0.743443	0.929597	1.92756	k4|k27	None	None
Slc9a2	1.89056	0.40708	0.41879	0.0391992	1.06492	1.8667	0.226537	0.626297	0.131386	0.0995526	0.646047	0.953356	0.338866	k4|k27	k4|k27	k4|k27
Slc9a3	0.37006	0.311485	0.234993	0.934814	0.497962	2.88493	0.317789	0.658933	0.18431	0.512063	0.525535	0.979669	0.523607	k4|k27	k4|k27	k4|k9|k27
Slco2b1	0.394111	1.38359	1.07306	0.0318111	1.56038	0.630649	0.157577	2.06494	4.91771	2.50081	0.707355	0.757638	1.9962	k4|k27	None	None
Slfn9	0.238965	0.905133	0.0758731	0.177545	0.777097	0.057321	0.527685	5.81522	10.4339	0.240482	0.395079	0.507094	2.1983	k4|k27	k4|k9|k27	k4
Slpi	6.66954	0	0	0.156483	1.77132	0	0.645954	0.156261	3.49662	0.132471	0.787221	0.729833	0.852594	k4|k27	k27	None
Slurp1	0.292524	0	5.01543	0	0	0	0	0	0.291385	0	0.739715	0	0.122973	k4|k27	k4	None
Smad6	0.206765	0.261056	0.0492371	0	0.417343	0.0371979	0.114145	2.53116	3.81027	0.390146	0.16878	0.237272	1.5205	k4|k27	k4|k9|k27	k4|k9
Smagp	0.319615	0.269025	0	1.13984	0.430081	0	0	0.142277	6.5266	0.482466	0.460334	0.172032	1.22397	k4|k27	k4|k27	k4|k27
Smc1b	2.09075	0.447953	0.362087	1.11843	0.025576	0.656524	0.867401	1.01531	1.66609	2.95519	0.922696	0.555208	1.46982	k4|k27	k4	None
Smim3	0	0	0	3.58509	0	0.055647	3.87052	4.19962	5.31492	0.0583647	0.549237	0.787401	1.70634	k4|k27	k4|k27	k4
Snai1	0.774653	0.0815047	0.368937	0	0.195448	0.348408	0.2851	5.77605	13.793	1.53478	0.348408	0.350229	2.66305	k4|k27	k4|k27	k4|k27
Snai3	0.0966488	4.14889	0.09206	0	1.17048	0.0695499	1.63623	0	0.0962726	0.583574	0.656104	0.871163	0.265264	k4|k27	k4|k27	k27
Snx33	0.0336492	0.0566461	0.60898	0.330006	0.294315	0.266359	1.11457	3.89455	4.05571	2.33653	0.306205	0.597746	2.12248	k4|k27	k4|k9|k27	k4
Socs3	2.19876	1.044	0.107403	0.251327	0.0379321	0	0.954466	6.22406	12.1865	2.04251	0.794887	0.340162	2.72635	k4|k27	k4|k27	k4
Sost	0	0	0.0708051	0	0	0.0534922	0	0.132361	0.14809	0.112209	0.024674	0.0250599	0.177333	k4|k27	k4|k27	k27
Sowahb	0.196891	0.0662905	0.52512	1.22879	0.0264941	0.850114	1.71012	0.0701172	0.0392249	0.0297211	0.529269	0.787899	0.0651768	k4|k27	k4|k27	k4|k27
Sowahd	0.585419	0	0	0.173981	0	0	0	0.173734	0	0.220926	0.224068	0	0.173027	k4|k27	k4|k27	k4|k27
Sox13	0.217467	0.585744	0.414283	2.28786	1.58019	2.66037	4.2899	16.0698	18.1094	4.03773	0.791566	1.8809	3.56079	k4|k27	k4|k9|k27	k4
Sp6	0.728059	0.0766023	0.0866864	0.121709	0.0918463	0.0327451	0.0334939	1.94458	0.0453266	0.171722	0.295318	0.0735946	0.616883	k4|k27	k4|k27	k4|k27
Sp7	0	0	0.064047	0.239795	0.0452395	0.0967731	1.97972	0	0.0669778	0	0.0999157	0.590758	0.0311767	k4|k27	k4|k27	k4|k27
Spata21	0.977795	0.823025	0.465685	0.163457	0.575638	0.615682	0.179931	0.544085	1.09574	0.276751	0.655055	0.528927	0.682229	k4|k27	k4	k4
Spata31d1a	0.5027	0.33246	0.547237	0.896384	0.0241588	0	0.0792906	0.415588	0.572278	0.542027	0.638649	0.0481742	0.593029	k4|k27	k27	None
Spata31d1b	0.322862	0.301954	0.410044	0.159919	0.0965448	0.180706	0.052811	0.862338	0.821882	1.21842	0.373527	0.148954	0.970692	k4|k27	k4|k27	None
Spi1	0	0	0	0.308153	0	0	1.01763	0.102572	0	0.695648	0.0968828	0.337554	0.300903	k4|k27	k4	None
Spib	0	0.371189	0	0.29488	0.037088	0.0396679	0.365175	0.588924	0.329456	0.457658	0.207061	0.185916	0.540846	k4|k27	k4|k27	None
Spint1	0.405211	0	0.128657	0.54191	0.545261	0.145798	0.745659	0.420888	0.403634	4.63853	0.322528	0.542659	1.16376	k4|k27	k4|k27	k4|k27
Spint3	0	0	0	0	0	0	0	0	0	0	0	0	0	k4|k27	k4|k9|k27	k4
Sstr4	0	0	0	0	0.0744431	0.0796217	0.814423	0	0.110214	2.33829	0	0.357875	0.629982	k4|k27	k4|k27	k4
Sstr5	0.714025	0.0500839	0.113354	2.28116	0.160135	0.0856372	0.569371	1.0595	0.0559741	0.0898197	0.679253	0.327674	0.414986	k4|k27	k4|k27	k27
Stard8	2.3208	0.494874	0.176849	0.689717	0.39557	0.0222678	0.478316	8.23732	3.69882	2.31218	0.825816	0.358861	2.38918	k4|k27	k4|k9|k27	k4|k27
Stc1	2.62591	0.069071	0.898882	0.402391	1.60111	0.295257	0.0604018	0	2.94265	0.340645	0.841935	0.612326	0.800698	k4|k27	k4|k27	k4
Steap3	0.27872	0.165302	0.0935315	0.262639	2.14714	1.30724	2.96338	1.86893	4.05348	0.0428215	0.260211	1.61565	1.30609	k4|k27	k4	k4|k9
Stil	0.115296	0.824898	0.274556	0.308384	0.892088	0.746722	2.86424	14.4992	10.5947	12.0524	0.440756	1.22494	3.73192	k4|k27	k4	k4
Sycn	0	1.39246	0	0	0.185506	0.595233	1.01474	0	0	0.208101	0.314623	0.643288	0.0909138	k4|k27	k4|k27	k27
Synpo2l	0.704831	1.12062	0.261087	0.0698229	0.421528	0.140891	0.634096	0.522929	0.741093	1.27084	0.571538	0.468699	0.863356	k4|k27	k4|k27	k4
Syt8	0.777876	1.12324	0.740943	0.320822	0.448598	1.75928	3.35363	0	1.21762	0.670983	0.779432	1.37372	0.629903	k4|k27	None	None
Tac4	0.123156	0.829295	0.117308	5.49008	0.0828605	0	0.725209	1.4254	0.613381	0.092953	0.974278	0.30054	0.698847	k4|k27	k4|k27	k4
Tacstd2	1.13179	0.0732803	0	3.0272	0.0585754	2.13011	0	0	0.0867218	0.13142	0.800967	0.576112	0.0993724	k4|k27	k4|k27	k4|k27
Tagln2	0.333375	1.77718	2.01113	0.297227	0.224299	1.27948	4.66237	18.5998	37.6355	18.3682	0.96361	1.32735	4.61341	k4|k27	k4|k27	k4|k27
Tbx10	0	0	0.270728	0.168936	0.0637428	0.186471	0.0635782	0.0843482	0	0.143013	0.142713	0.141584	0.103223	k4|k27	k4	k4
Tbxa2r	0.0855571	0.59692	0.450334	0.30512	0.106031	0.226813	0.29	11.5781	7.0736	6.78039	0.428574	0.269226	3.20863	k4|k27	k4|k27	k4
Tcam1	0.205796	0.779496	0.196025	0.412832	0.276923	0.518328	0.3787	0.549662	0.409989	0.621306	0.464573	0.472821	0.608265	k4|k27	k4|k27	k4
Tcf15	0.164957	0	0.157125	0.294141	0	0	0.12142	0.881172	0.65726	0.249006	0.200704	0.0551089	0.653737	k4|k27	k4|k27	k27
Tcf23	0.149793	0.126083	0.0356702	0	0.0251956	0.16169	0.385903	0.166701	0.0746048	0.0282644	0.105813	0.240983	0.122151	k4|k27	k4	k4
Tekt4	0.300734	0.33751	0.19097	0.17875	1.21403	0.288551	2.36119	0.803235	1.59767	0.90793	0.322068	1.08713	1.05327	k4|k27	k4	k4
Tex33	0.71692	0.120584	0.17072	0.954997	0.60294	1.05587	0.659629	0.127545	0.811981	0	0.534659	0.817111	0.343584	k4|k27	k4|k9	None
Tfeb	0.670155	0.444596	0.193071	1.23619	1.3771	3.83864	6.19342	0	0	0.560949	0.671593	2.12349	0.214141	k4|k27	k4	k4|k27
Tgfa	0.290518	0.122267	0.138362	2.36353	3.10299	2.87459	2.5661	1.35791	0.470254	0.493361	0.617825	1.94169	0.790712	k4|k27	k4	k4|k27
Tgm1	0.390492	1.31473	0.26568	1.04445	0.15013	1.63989	0.201789	1.34096	1.1546	2.14731	0.764517	0.622486	1.32955	k4|k27	k4|k27	None
Themis2	0.24166	0.355966	0.345279	0.107728	0.772311	0	0	1.34469	1.62486	3.64791	0.331775	0.275211	1.61274	k4|k27	k27	k4
Tifa	0	0.241959	0.205358	0	0.0967029	0.051715	2.69777	1.53556	3.14974	0.0542407	0.14552	0.697524	1.15718	k4|k27	k4|k9|k27	k4|k27
Tlr2	0	0.0905544	3.63787	0.143877	0.0361916	0.0387092	0.0395944	0.143673	2.14329	5.64337	0.633114	0.0540345	1.52595	k4|k27	k4|k27	k4
Tlr5	0.0480072	0	0.228639	0.0428017	0.0322998	0	2.29688	0.128223	0.0478203	3.65963	0.106294	0.588988	0.820553	k4|k27	k4|k27	k4
Tmc8	0.605493	0.704645	1.70635	0.372672	3.93504	2.81239	0.96362	0.7351	1.54601	2.02656	0.836456	1.73576	1.24698	k4|k27	k4|k27	k4|k27
Tmem100	0.0870606	2.63809	0.165854	0	2.22587	1.06505	2.2429	0	2.51493	0.19713	0.55125	1.47772	0.691025	k4|k27	k4|k27	None
Tmem102	0	0	0	0	0	0	0	0	0	0	0	0	0	k4|k27	k4|k27	k4|k27
Tmem139	0.267785	0	0	0	0	0	0	2.62252	3.46766	0	0.0855776	0	1.33884	k4|k27	k4|k27	k4
Tmem171	0.797792	0	0.379957	0.237096	0.0894606	0.0956839	0	0.947037	0.662239	0.100357	0.404451	0.0851486	0.610793	k4|k27	k4|k27	k4|k27
Tmem200b	0.112098	0.18871	0.106776	0.0999436	0	0	0.165025	0.199604	0.781635	0	0.171619	0.0734535	0.365253	k4|k27	k4|k27	k27
Tmem51	0.904834	0.27695	0.470113	0.220015	1.32825	3.55163	2.60354	4.02789	14.9946	10.4923	0.531298	1.75168	3.28402	k4|k27	k4|k27	k4|k27
Tnf	0.371627	0.402699	0.0884957	0	0.937632	0.601714	1.16256	6.53451	1.48072	3.57624	0.266607	0.915551	2.13948	k4|k27	k4|k27	k4
Tnfaip8	0.227991	0.382725	0.176458	0.275277	0.134546	0	0.260313	1.48158	6.2517	0.419466	0.337268	0.171966	1.55831	k4|k27	k4	k4
Tnfaip8l1	0.844175	0.546581	0.742241	1.38949	0.436901	0.327105	0.573574	8.84544	6.33901	11.7628	0.892426	0.52843	3.28297	k4|k27	k4	k4
Tnfaip8l3	0.27609	0.116195	0	0.0615383	0	0.0496696	0	0	0	0	0.149119	0.0233118	0	k4|k27	k4|k27	k4
Tnfrsf13c	0.161149	0.339104	0.0767489	0.215513	0.108423	0.637809	0.237234	0.573887	0.481565	0.0608145	0.256267	0.389131	0.435542	k4|k27	k4|k27	k4|k27
Tnfrsf1b	0.750213	1.07876	0.863468	0.50165	0.988474	1.23719	1.42654	0.13915	3.08259	1.6751	0.836947	1.14408	1.21234	k4|k27	k4|k27	k4
Tnfsf13	0	0	0	1.93759	3.16805	0	0	0	0.360795	0.546756	0.388658	0.686457	0.357899	k4|k27	k4	k4
Tnfsfm13	0	0	0	0	0	0	0	0	0	0	0	0	0	k4|k27	k4	k4
Tnni2	0	0.193803	0.219315	0	0	0	0	0.20499	2.06416	0.173782	0.135409	0	0.705226	k4|k27	None	None
Tpsab1	0	0	0.245648	4.36865	0	0	0	3.90325	0.139961	0.212099	0.685364	0	0.920077	k4|k27	k4|k27	None
Tpsb2	0.141153	1.54454	0.268903	0.125848	0.189939	0.304728	0.311697	0.251339	0.140604	0	0.513123	0.342024	0.17109	k4|k27	None	None
Traf1	0.198161	0.333591	0.629176	0.294457	0.177767	0.237666	1.06964	2.99921	0.855356	0.847531	0.438157	0.53102	1.259	k4|k27	k4|k27	None
Traf5	0.218353	1.65412	0.623957	0.58403	1.95881	1.15229	2.46442	1.81441	6.09009	4.01024	0.76407	1.48783	2.2145	k4|k27	k4	k4
Trim15	1.66048	0.147121	0.0832441	1.09084	1.62587	0.186261	0.57895	0.0778069	0.870533	0.395767	0.697286	0.766061	0.497536	k4|k27	k4	None
Trim16	0.670116	0.265434	0.413018	0.210867	0.795639	0.368761	2.95952	1.47397	5.81125	0.624784	0.4636	1.09423	1.59167	k4|k27	k4	k4
Trim25	0.220852	0.58092	0.315549	1.91982	0.18574	1.25156	0.60961	1.62216	2.8599	2.33367	0.72255	0.701141	1.69214	k4|k27	k4|k27	k4|k27
Trim56	0.126677	0.213252	0.281546	1.16706	0.909119	0.850816	0.683784	1.42856	1.8507	1.01985	0.481145	0.857592	1.26856	k4|k27	k4	k4
Trim58	0.350308	0.0589719	0.333675	0.812041	0.188553	0.907513	0.464132	0.124752	0.767677	0.793196	0.447244	0.576982	0.611332	k4|k27	k4|k9|k27	k4
Trim63	0.73286	1.57642	0.155125	0.290398	2.73932	0.761767	0.958999	2.82737	0.892232	0.860431	0.683597	1.22997	1.25069	k4|k27	k4|k9	None
Tshz2	0.330398	1.61804	0.0858302	0.0535586	1.45503	1.4914	1.81292	3.34267	1.85499	3.53654	0.498604	1.36825	1.93789	k4|k27	k4	k4
Tsku	0.37241	0.731414	0.472971	1.27278	1.04401	0.880916	1.05079	8.17844	9.33583	6.51141	0.747962	0.993006	3.15897	k4|k27	k4|k27	k4
Tspan32	1.72899	0	0.112992	0.433026	0.196067	0	0	2.17669	18.4357	3.95683	0.530469	0.0860992	2.75253	k4|k27	None	None
Ubald2	0	0	0.803755	0	0	0.607225	0	0	0	0	0.212751	0.22819	0	k4|k27	k4	k4
Ubl4b	0.223219	0	0	0	0	0	0.0821526	0.198733	0.222351	0	0.0726708	0.037968	0.183723	k4|k27	None	None
Ucp1	0.840739	1.3367	0.0889801	1.16601	1.44557	0.470562	1.16893	0.665346	0.651363	0.705063	0.835693	0.98784	0.743101	k4|k27	k4|k9|k27	k4|k9|k27
Ugt1a2	5.86691	0	0.164363	0	0	0.124174	0	0	4.29711	0	0.7498	0.0562885	0.801735	k4|k27	k4	k4|k9
Unc5cl	0.162456	0.136742	0.980036	0	0	0.116906	0.0797193	1.68741	0.215765	0.0817436	0.346902	0.0900546	0.607147	k4|k27	None	None
Upp1	3.74563	0.350306	0.13214	0	0.746698	0.19966	0.612677	0.426277	3.45779	6.09094	0.714735	0.585571	1.83152	k4|k27	k4|k27	k4|k27
Ush1g	0.0482485	0.487338	0.0459577	0	0.129849	0.0347203	0.106543	0.171823	0.144182	0.109248	0.176384	0.12381	0.190885	k4|k27	k4|k27	k27
Vamp5	0.399415	2.26931	0.621349	0.445132	1.47802	1.50898	0.587995	5.55874	5.94086	6.68184	0.855551	1.10117	2.81666	k4|k27	k4|k27	k4|k27
Vamp8	0.97694	2.79584	0.372222	0.348404	2.76065	0.703021	5.03367	18.9611	11.2884	1.91713	0.948864	1.75737	3.16096	k4|k27	k4|k27	k4|k27
Vipr1	0.125316	0.0791104	1.13398	1.73178	1.1804	1.71341	0.115302	0.334709	1.34191	0.141876	0.705891	0.907378	0.611871	k4|k27	k4|k27	k27
Vpreb3	0	0.214728	0	0	0	0	0.751109	0.454248	0	0	0.0701584	0.269423	0.180091	k4|k27	k4|k27	k4
Vwc2	0.557986	0.505794	0	0.574019	4.64943	6.3319	5.9396	0.229282	0.25653	2.94802	0.471165	2.72238	0.869464	k4|k27	k4	k4|k27
Wbp2nl	0	0.0980777	0.9989	1.14275	0	0	0.0857678	0.311218	0.116068	0.439728	0.558413	0.0395719	0.358376	k4|k27	k4	k9
Wfdc2	1.30148	0	2.06615	0.580181	0	0.780472	0	25.1055	7.7785	16.6992	0.86977	0.27742	3.99529	k4|k27	k4|k27	k4
Wnt1	0.259089	0.490678	1.9743	1.32823	0.784431	1.58478	2.81294	2.19135	0.709721	6.40427	0.925032	1.3788	1.77876	k4|k27	k4|k27	k27
Wnt10a	0	0.0659186	0	0.0698229	0.052691	0	0.23058	1.7431	0.0780098	0.354653	0.0473673	0.124474	0.667366	k4|k27	k4|k27	k4|k27
Wnt11	0.0552428	3.20841	0.532467	1.03431	0.446016	0.511981	0.336657	0.983658	1.30011	0.750512	0.947811	0.515718	0.999215	k4|k27	k4|k27	k4|k27
Wnt16	1.10618	1.55182	0.263415	0.410932	0	0	1.28919	0.738629	0.642761	0.695753	0.815033	0.39828	0.758666	k4|k27	k4|k27	k4|k27
Wnt8a	0	0	0.0963024	0.09014	0	0	0.148837	0.180024	0	0	0.0642898	0.0667248	0.0796056	k4|k27	k4|k27	k4|k27
Wwtr1	0.430532	0.223006	1.79809	0.383849	0.334231	1.16331	0.809142	5.49793	5.47497	3.31875	0.690028	0.794853	2.50182	k4|k27	k4|k27	k4
Xirp1	0.841651	0.487046	0.225475	0.234497	1.98195	0.965278	0.0967991	0.679076	0.0785976	0.218365	0.512678	0.894764	0.380591	k4|k27	None	None
Xkr5	0.942418	0.793248	0.480208	0.0998843	1.77135	1.24333	2.86146	7.43922	6.69783	5.41784	0.625895	1.52846	2.90122	k4|k27	k4|k27	k4
Zbtb42	3.66496	0.0743338	0.336477	0.236209	0.534758	0.254203	0.195012	0.353812	0.747732	0.533237	0.762416	0.400602	0.619697	k4|k27	k4|k27	k4
Zcchc16	0.338085	1.10271	0.764828	0.753565	0.540235	0.486582	0.217747	0.827746	0.547249	0.733623	0.78056	0.493121	0.76452	k4|k27	k4|k27	k4
Zeb2os	0.633299	0.266529	0.452423	0.168659	2.87611	0.136131	0.139243	0.33684	6.46605	2.28447	0.452996	0.775605	1.67828	k4|k27	k4|k27	k4
Zfp217	0.162084	0	0.132636	1.11734	0.583151	0.100204	0	4.98479	7.60105	5.9285	0.369662	0.266857	2.82612	k4|k27	k4|k27	k4
Zfp385c	0.624288	1.33757	0.919001	1.16379	0.916426	0.898495	1.08614	1.46531	1.30025	1.11372	0.994683	0.974703	1.19445	k4|k27	k4|k27	k4
Zfp488	0.142827	0.540989	1.7686	0.254681	1.05705	0.308342	0.0262827	0.349689	0.569085	0.0269501	0.653235	0.488583	0.373639	k4|k27	k27	k4
Zfp607	1.04979	0.883621	0.416643	0.311986	1.38319	1.82565	2.15717	2.02503	4.22637	8.15447	0.710803	1.47004	2.39241	k4|k27	k4|k27	k4
Zfp85	0.42938	1.20472	1.15881	0.382822	1.7815	4.89232	4.37208	4.65106	4.49094	10.8026	0.80846	2.15339	2.83887	k4|k27	k4|k27	k4
Zfpm2	0.55576	0.675699	0.0588192	1.18369	0.0830937	0.0222185	0.0681797	3.49106	1.81457	3.49555	0.647902	0.080672	1.94282	k4|k27	k4|k27	k4|k27
Zpbp2	0.236269	0.452614	0.512197	0.4507	0.940652	0.765103	1.3966	0.210352	2.24966	0	0.49451	1.01243	0.658572	k4|k27	k4|k27	k4|k9|k27
Zscan10	1.45486	1.02865	0.776039	0.312541	1.17462	1.04694	1.15655	0.44829	1.33326	3.51383	0.884296	1.08765	1.31035	k4|k27	k4	k4
